# Supplementary material for: O-GlcNAcylation controls pro-fibrotic transcriptional regulatory signaling in myofibroblasts
Source: Cell Death Dis. 2024 Jun 3;15(6):391. doi: 10.1038/s41419-024-06773-9 (PMC11148087; doi:10.1038/s41419-024-06773-9)
Supplement: Supplementary file 4 — Supplementary Table 1 [file 41419_2024_6773_MOESM4_ESM.xlsx]

## Sheet: Description
Supplementary Table 1. Results of enrichment analyses (Gene Ontology Biological Processes (GOBP) and KEGG pathways) performed with Metascape and MonaGO using the top 500 downregulated genes (q-value <0.05) in primary murine HSC (pmHSC) or human LX-2 cells treated with the OSMI-1 OGT inhibitor (OGTi used at 50 µM for 24 h), or LX-2 cells transfected with siOGT (used at 20 nM for 72 h)
GO terms or KEGG pathways commonly identified within the transcriptomic data obtained after OGT silencing or inhibition are highlighted in yellow

## Sheet: Gene_list
Gene_list_pmHSC_OGTi_down_RNAseq	Gene_list_LX2_OGTi_down_RNAseq	Gene_list_LX2_siOGT_down_RNAseq
AARS2	107983947	AADAT
AASS	ABCA1	ABCA2
ABCA1	ABI3	ABCB10
ABI3	ACKR3	ABCC3
ACSM3	ACTA2	ABCD1
ACVR2B	ACTC1	ABHD15
ADAMTS5	ACTG2	ACACB
ADAMTS6	ACVRL1	ACADS
ADGRA1	ADAM19	ACBD7
ADGRG5	ADAMTS1	ACSS3
ADORA2A	ADAMTS2	ADAMTSL4
ADORA2B	ADAMTS5	ADCY7
ADRA2B	ADAP1	ADD3
AFAP1L2	ADCY5	ADGRG6
AGBL2	ADGRG4	ADORA1
AHRR	ADRA1B	AFAP1L2
AKAP5	ADRA1D	AGL
ALDH1B1	ADRA2A	AKAP5
ALG6	AGO4	AKR7A2
ALPK1	AJUBA	AKT1
AMER1	AKAP5	ALDH1A3
ANGPT1	ALDH1B1	ALDH1L2
ANGPTL4	ALDH5A1	ALDH2
ANKLE1	ALG14	ALDH3A2
ANLN	ALPK2	ALDH5A1
ANO1	ALPP	AMIGO2
ANO4	AMZ1	AMOT
APC2	ANAPC15	AMOTL1
AQP8	ANK1	ANK1
ARAP3	ANKRD20A4	APOBEC3G
ARHGAP18	ANKRD30B	APOL1
ARNTL2	ANLN	APOL3
ARRB1	ANXA3	APOL6
ART4	AOX1	APOLD1
ASB12	AP1M2	ARHGAP25
ASB15	AP5S1	ARHGEF19
ASB2	ARHGAP19	ARHGEF25
ASB4	ARHGAP33	ARHGEF5
ASPM	ARID5B	AS3MT
ATOH8	ARNT2	ASAP3
ATP8B4	ARSI	ASB9
AURKB	ASB9	ASIC1
AVPR1A	ASIC3	ATF6B
B4GALT6	ATOH8	ATP5MC1
BCL2	ATP6V1G3	AURKA
BCL7A	ATP8B3	AXIN2
BDKRB2	ATP9A	B4GALNT1
BHLHA15	AURKA	BAIAP2L1
BMP5	AVIL	BCAM
BRAF	B3GALT2	BCL7C
BTC	B9D2	BLOC1S1
BUB1	BCAM	BMP8B
C11orf87	BCL3	BST2
C1QTNF7	BDNF	BUB1B-PAK6
C3orf33	BEX1	C11orf45
CALHM6	BMPER	C1QL1
CAND2	BNIP1	C1QL4
CASP12	BPIFA2	C1R
CASP14	C10orf67	C3orf58
CASP7	C19orf71	C4B
CASS4	C2CD4C	C8orf82
CATIP	C2CD6	C9orf16
CAV3	C2orf88	CA12
CAVIN2	C7orf55-LUC7L2	CABYR
CC2D2A	C8orf88	CALHM5
CCBE1	C9orf3	CASP6
CCDC125	CACNG4	CAVIN2
CCDC141	CALD1	CAVIN3
CCDC160	CAND2	CBSL
CCDC65	CAPSL	CBX1
CCDC8	CASZ1	CCDC69
CCL17	CAVIN2	CCDC74A
CCNA2	CCBE1	CD109
CCNB1	CCDC102A	CD248
CCNB2	CCDC190	CD34
CCND1	CCDC80	CD4
CCNE2	CCDC81	CD40
CCRL2	CCDC85A	CD82
CD248	CCL2	CDC42EP5
CD80	CD24	CDCA3
CDC20	CD248	CDK2
CDC25B	CD34	CDKN2C
CDC6	CDA	CDON
CDCA7	CDH5	CENPA
CDCA7L	CDK15	CEP70
CDCA8	CDK6	CGNL1
CDH26	CEMIP	CHML
CDH3	CENPV	CHRNA5
CDK1	CFD	CHST1
CELA1	CHAT	CHURC1-FNTB
CEP55	CHD7	CLEC11A
CEP72	CHFR	CLMP
CFAP69	CHRM2	CNTNAP1
CH25H	CHRM3	COL11A2
CHAF1B	CLCF1	COL12A1
CHST10	CLDN11	COL16A1
CIP2A	CLEC3B	COL18A1
CIT	CLIC6	COL3A1
CKAP2L	CNN1	COL4A2
CLEC14A	COCH	COL5A1
CMPK2	COL15A1	COL5A2
COL17A1	COL1A2	COL6A3
CPXM1	COL3A1	COL7A1
CRACR2B	COL5A3	COL9A2
CRMP1	COL8A1	COMMD4
CTDSP2	COL9A2	COQ10A
CYP1B1	COLEC10	CORO2A
CYP26A1	COQ3	CPA4
CYP26B1	COQ7	CPM
CYSLTR1	CORO7-PAM16	CREG1
DAB2	CPA3	CRYBG1
DAPK2	CPA4	CSRP1
DCDC2	CRHBP	CTDSP2
DCK	CRYBG2	CTGF
DCLRE1A	CSPG5	CTSV
DDC	CT47A5	CTSZ
DDX11	CXCL12	CYB5R2
DDX60	CYFIP2	CYP27A1
DEF8	CYP1A1	CYP4F11
DENND3	CYP1B1	DBI
DEPDC1	CYP24A1	DCHS1
DHRS3	CYP27C1	DDT
DHX58	CYR61	DEF6
DKK2	DAAM2	DEPDC1B
DLG3	DAW1	DERL3
DLGAP5	DBNDD1	DGAT2
DNA2	DCDC2	DHRS11
DNAH11	DCLK1	DHX58
DNMT1	DEK	DIO2
DPYSL2	DENND2A	DLGAP5
DPYSL4	DGAT2	DNAH11
DSCAM	DGKI	DNAJC22
DSCC1	DIO2	DOCK2
DSG2	DKK1	DSG2
DTL	DLK2	DYSF
DUT	DMTN	ECM1
E2F8	DNAH11	ECSCR
ECT2	DNAJB13	EGR1
EFNA4	DNAJC17	ELOVL6
EMX2	DOCK2	EML3
EOGT	DOCK3	ENDOD1
EPB41L4B	DOK3	ENPP1
EPHB4	DRGX	EPDR1
EPOR	DUSP8	ERMP1
ERCC6L	DUSP9	ESYT1
ESCO2	ECHDC3	ETV4
ESM1	ECSCR	FAH
ESPL1	EDARADD	FAIM2
ETAA1	EDN1	FAM102B
ETFBKMT	EGF	FAM122B
EVC	EIF4E3	FAM20B
EVPL	ELFN2	FAM20C
EXO1	ELOVL2	FAM69B
F2RL3	EPB41L4B	FBLN2
F3	EPPK1	FDXR
FABP7	EPS8L2	FERMT1
FAM13C	F2R	FGFR3
FAM237B	F3	FHOD1
FANCD2	FAM131C	FKBP9
FBLIM1	FAM133A	FLNA
FBXO5	FAM189A1	FNBP1L
FES	FAM198B	FRMD4B
FGF2	FAM69B	FSCN1
FIGNL1	FBXL16	FUOM
FMO2	FBXO2	G3BP2
FRK	FES	GABBR1
FRMPD1	FGF1	GABRA3
FSCN1	FGF2	GAL3ST4
FST	FHDC1	GALNT16
FUBP1	FILIP1	GBP2
FUT10	FILIP1L	GBP3
FZD6	FMO5	GCH1
G0S2	FNDC5	GLI1
GATA5	FNTB	GLIPR2
GBP5	FRMPD3	GLT8D2
GCNT1	FST	GRIN1
GDAP1	FSTL1	GSDMD
GDF10	FSTL3	GSR
GDF6	GALNT5	GSTT2B
GJA1	GAREM2	GULP1
GJB3	GBP1	GXYLT2
GPC2	GBP2	GYG2
GPR173	GDF6	H2AFY
GPR35	GDNF	H2AFZ
GPR85	GFRA1	HES4
GPRASP2	GIN1	HES6
GPRC5C	GIPC3	HEYL
GRHL3	GLI1	HHAT
GRIK4	GLP2R	HIP1R
GRM8	GLYCTK	HLA-DPB1
GSDME	GNAO1	HLA-F
GULP1	GNRH2	HLTF
HAS2	GP1BB	HMGB3
HASPIN	GPR37	HMGCS1
HCAR1	GPR85	HMGN3
HCN3	GPR87	HSPA12A
HESX1	GREM2	HSPA1A
HEYL	GRIA1	HSPA2
HGF	GRIK4	HSPG2
HHIP	GRIN1	HTRA3
HIC1	GRIN2A	ICOSLG
HMGB3	GRIP1	IDH1
HMMR	GYG2	IDH2
HOXA2	HACD4	IFI35
HOXA3	HAS2	IFIT1
HOXB2	HCN4	IFITM1
HOXB5	HIVEP1	IGFBP5
HSPA12B	HOPX	IGSF8
HSPB7	HOXA10	IKBKE
HUNK	HOXA3	IL20RB
IFI44	HOXC11	IL22RA1
IL15	HR	IL2RB
IL18RAP	HTR1B	INSIG1
IL6	HTR1D	IRF2BPL
INAVA	IGFBP5	IRF3
IQGAP3	IL18	ITGA1
ITGA3	IL24	ITGA2B
ITGB6	IL31RA	ITGA7
JAZF1	IL6	ITGB3
KCNAB1	IL7R	ITPKA
KCND1	ILDR2	JCAD
KCNK2	IMPDH1	KCNS1
KCNK5	INHBA	KHK
KCNK6	INHBB	KIAA0895L
KCNN1	IRS1	KIF20A
KIF11	ITGA2B	KIF21B
KIF14	ITGB8	KIFC1
KIF15	JAZF1	KREMEN1
KIF18A	JHY	L1CAM
KIF20B	JPH2	L1TD1
KIF22	KCNB1	LAMA5
KIF2C	KCND1	LAPTM5
KLF10	KCNJ6	LBH
KLHL13	KCNK2	LDLR
KLHL23	KCNS1	LFNG
KLHL6	KCNU1	LHX9
KNSTRN	KLF11	LIG1
LCP2	KLF9	LIPC
LIF	KLHL23	LIPE
LIN9	KMT5B	LIPG
LMO2	KNDC1	LLGL2
LMO7	KPTN	LMCD1
LPAR4	KREMEN1	LMNB1
LRCH2	KRT17	LMOD1
LRFN3	KRT34	LOC102723996
LRRC3	KRT80	LRP1
LURAP1	KRT81	LRRC15
LYSMD2	KRT86	LRRC7
LYVE1	KRTAP1-5	LRRC8B
MAB21L4	KRTAP2-1	LTBP3
MACROH2A2	KRTAP2-3	LTBP4
MAG	KSR2	LXN
MBNL1	L1TD1	LY6E
MCM3	LDB3	LZTS1
MCM4	LEF1	MAGED1
MCM5	LGALSL	MAMDC2
MCM6	LHX4	MAP3K5
MCRS1	LHX9	MAP3K6
MEDAG	LIF	MARCKS
MELK	LIMA1	MBOAT1
MFAP2	LINC00452	MCAM
MICALL2	LINC01638	MCM5
MIS18BP1	LMOD1	MCM6
MKI67	LOC100996911	MDFIC
MKX	LOC105373989	MEIS3
MMRN1	LOC105377650	MELTF
MND1	LOC107985021	METRN
MOB3B	LOC107985795	METTL7A
MOV10	LOC107987269	METTL7B
MPP2	LOC107987377	MFSD2A
MRGPRF	LOC285500	MGARP
MTMR11	LOC728392	MGST2
MTUS1	LPP	MOB3C
MTX3	LRFN1	MORC4
MYLK3	LRRC3	MPP1
MYO7A	LRRC4B	MRC2
NCAPD3	LRRC7	MRI1
NCAPG2	LRRN4	MRPL41
NCAPH	LY6K	MSRB1
NDC80	LYPD1	MUC1
NECTIN2	LYPD6B	MXD3
NEK6	MAB21L1	MYADM
NETO1	MANSC1	MYO18A
NFATC4	MAP3K7CL	MYO1C
NFIA	MARC1	MYO7A
NKX2-8	MATN2	MYRF
NME5	MAZ	NAGA
NMRAL1	MC1R	NANOS1
NOL4L	MCAM	NBN
NOSTRIN	MCRS1	NDRG2
NOX4	MEDAG	NES
NPR3	METTL7A	NEU3
NR1H3	MGAM	NEURL1B
NRDE2	MMP24	NID2
NREP	MPP4	NKX2-1
NT5E	MPP7	NLRC5
NUF2	MRPL27	NOTCH3
NYNRIN	MRPL54	NPEPL1
OAS2	MRPS28	NRBP2
OAS3	MSTN	NRGN
OIP5	MUC1	NRM
OSR1	MXRA5	NUP210
P2RY12	MYADM	NUP85
PABPC4L	MYH2	OAS1
PANK4	MYH9	OAS3
PARP11	MYL3	OCEL1
PARP14	MYLK3	OGA
PARPBP	MYPN	OGT
PBK	NACAD	OLFML3
PBX1	NAP1L3	OTULINL
PCBD1	NCKAP5	P2RX6
PCDH12	NDST1	P2RX7
PCDH18	NEFL	PAMR1
PCDH9	NEURL1	PAQR4
PCDHA13	NEURL1B	PARP10
PCDHB7	NEXN	PARP14
PCED1B	NFIB	PASK
PCLAF	NGEF	PCDH10
PDE1A	NKX2-1	PCDHB16
PDE4B	NKX2-2	PCDHB5
PDGFB	NLGN3	PCDHB8
PDGFRA	NLRP10	PCDHGA11
PDGFRL	NOVA2	PCED1A
PER2	NPAS4	PCLAF
PFKFB1	NPPB	PCOLCE
PHF19	NPR3	PCSK9
PI15	NR2E3	PDE7B
PID1	NRCAM	PDGFB
PIF1	NRDE2	PDZD4
PIK3R6	NREP	PEG10
PIMREG	NRG1	PFKL
PIWIL4	NTM	PGGHG
PKNOX2	NUDT17	PGM5
PLAC8	NXF3	PHF10
PLEKHA2	NYAP1	PHGDH
PLEKHA7	OGA	PHKA1
PLEKHG2	OLR1	PHLPP2
PLK1	OR2L13	PIF1
PLK4	OR2W3	PIMREG
PNMA2	OVCH2	PKDCC
PODXL2	OXTR	PLCB3
POLE2	PALM3	PLCD4
POLQ	PAPPA	PLCE1
POU4F1	PARD6G	PLEKHG3
PPP1R26	PCDHB15	PLEKHG4
PPP1R3A	PCDHGA12	PLPPR4
PRC1	PCDHGA5	PLXND1
PRDM11	PCDHGA6	PODXL2
PRICKLE1	PDE1A	POLE2
PRKD2	PDE1C	POSTN
PRR5	PDE4A	PPFIA4
PRRG3	PDE5A	PPM1M
PRRX1	PDGFB	PPOX
PRTG	PDGFRL	PQLC3
PSTPIP1	PDZD4	PRC1
PTAFR	PGM5	PRKAR2B
PTK7	PHF19	PRKDC
PTPN7	PHLDB2	PROCR
PTPRB	PITX1	PRRT3
PTPRF	PKDCC	PRSS23
PYGO1	PLAC8	PRX
RAB19	PLCB2	PRXL2B
RAB27A	PLEKHG4	PSAT1
RACGAP1	PLEKHG4B	PSMB9
RAD51	PLEKHS1	PSME2
RAD54B	PLK1	PSRC1
RAPGEF3	PLK2	PTCH1
RAPGEF4	PLPP4	PTER
RAPGEF5	PODN	PTPRS
RARB	POSTN	PTTG1
RASGRP3	PPARG	RAB11FIP1
RASL12	PPL	RAB43
RBFOX1	PPME1	RADIL
REC8	PRC1	RARRES3
REM1	PRR36	RASGRP2
RERG	PRR5	RASSF2
RFTN1	PSG1	RASSF3
RIPOR2	PSG2	RBM12
RIPOR3	PSG3	RCAN3
RNF144A	PSG5	RCN3
RNF213	PSG6	REX1BD
ROBO3	PSG7	RGS14
RPS6KA1	PSG8	RHBDF1
RPS6KA6	PSG9	RILP
RRM1	PTH1R	RIMS3
RRM2	PTPRQ	RIPOR3
RSPO3	PTRHD1	RNF11
RTP4	RAB15	RNPEP
SALL2	RAB17	RPP25
SAMD9L	RAB42	RRBP1
SCAMP5	RAB7B	RRM2
SCEL	RABL3	RTN2
SCML2	RAI2	S100A3
SCML4	RASGRP1	SALL2
SCN2A	RBM24	SAMD9L
SCRN2	RBMS3	SAT1
SEC16B	RBP7	SCARA3
SELP	RBPMS2	SCARF2
SEMA3A	RELN	SCD
SGO2	RFLNB	SCD5
SH3BP5	RGS7BP	SCN5A
SH3TC1	RHOBTB3	SCRN2
SHANK1	RIMS1	SDC4
SHCBP1	RIPOR2	SDF2L1
SHE	RND2	SEMA3F
SHISA2	ROS1	SEMA6C
SKA1	RTL3	SERPING1
SLAMF9	RUNX1T1	SH3GLB2
SLC14A1	RUNX2	SH3PXD2B
SLC25A15	RYR2	SHF
SLC2A10	SARS2	SHROOM2
SLC35F2	SBK2	SHROOM3
SLC38A4	SCARF2	SLC15A3
SLC39A10	SDC3	SLC27A1
SLC43A1	SECTM1	SLC29A1
SMARCA1	SEMA3B	SLC2A8
SNX24	SEMA3D	SLFN11
SORBS2	SEMA3E	SMARCA1
SORBS3	SEMA4G	SMO
SOX12	SENP7	SNED1
SOX17	SERPINB2	SNTA1
SPAAR	SERPINB7	SOCS1
SPC24	SERTAD4	SORBS1
SPON2	SFTA3	SORD
SPRY1	SH2D4A	SORL1
SPTBN2	SH3RF2	SPATA13
SSTR4	SHISAL1	SPR
ST6GAL1	SHROOM2	SPTB
STAT1	SLC25A43	SREBF1
STEAP4	SLC27A2	SRPX
STOX1	SLC27A3	SRPX2
SUCNR1	SLCO1A2	STK26
SVOP	SMAD9	SULF2
SYNM	SNTB1	SULT1A1
SYNPO	SORL1	SYNE2
SYTL4	SPEM1	SYNPO
SYTL5	SPOCD1	SYTL4
TAF9B	SPTB	TACC3
TBL1XR1	SSTR1	TAP1
TBXAS1	ST6GALNAC5	TBC1D16
TCEA3	STAG3	TCAF1
TCF23	STON1	TCF4
TCF4	STXBP6	TCF7
TCIM	SULF1	TCIRG1
TEAD2	SUSD1	TCN2
TEK	SVBP	TEAD2
TERT	SYNC	TENM1
TICRR	SYNGR3	TGM2
TIMELESS	SYT16	THEMIS2
TK1	TAGLN2	TIMP3
TLR3	TBC1D3C	TINAGL1
TMEM132E	TCF21	TLL1
TMEM178A	TCF7	TMED1
TMEM200A	TCF7L1	TMEM106A
TMEM229B	TEK	TMEM132A
TMEM26	TENM2	TMEM154
TMEM44	TFAP2A	TMEM173
TMPRSS11F	TFEB	TMEM19
TNFSF15	TGFB2	TMEM98
TOP2A	TGM1	TMPO
TPK1	THBS2	TMSB15A
TRAM1L1	THSD7B	TNFAIP2
TRERF1	TINAGL1	TNFRSF19
TRIB2	TLE4	TNFSF4
TRO	TLL1	TNS2
TROAP	TMC3	TOR3A
TRPC6	TMEFF1	TOX2
TRPM6	TMEM168	TRANK1
TRPS1	TMEM40	TRIM22
TSPYL4	TMEM71	TRIM6
TTK	TNFRSF11B	TRIM62
TTPA	TNFSF12	TRPM2
UBA7	TNFSF18	TSHZ3
UBE2C	TNFSF4	TSPAN10
UHRF1	TNS1	TSPAN17
USP43	TNS3	TSPAN9
VANGL2	TOX	TTC39B
VCAM1	TPM1	TUB
VSTM5	TPM4	TYMS
WDHD1	TRDMT1	UBA7
WDR5B	TRIM29	UGDH
WNK3	TRIM58	UHRF1
WNT5A	TRPC4	ULBP3
WNT5B	TRPM2	UNC119
XKR5	TSPAN13	UNG
ZBED6	TSPAN18	VAMP5
ZBTB47	TSPAN2	VANGL1
ZBTB8A	TTC32	VAX2
ZC3HAV1L	TTC7B	VTN
ZFTA	UBXN8	WIPF1
ZIK1	USP16	WIPI1
ZNF239	USP43	WNT5A
ZNF354C	VANGL2	WT1
ZNF395	VGLL2	XAF1
ZNF467	VXN	YPEL1
ZNF469	WNT5A	ZCCHC24
ZNF512B	WTIP	ZFAND4
ZNF532	XAF1	ZNF714
ZNF618	ZNF608	ZNF788P
ZNF641	ZNF664-RFLNA	ZNF888

## Sheet: GOBP_Metascape_pmHSC_OGTi
_MEMBER_MyList	_LogP_pmHSC_OGTi_down_RNAseq	GO	_PATTERN_	_RANK_	GiniIndex	Category	CategoryID	Description	PARENT_GO	LogP	Enrichment	Z-score	#TotalGeneInLibrary	#GeneInGO	#GeneInHitList	#GeneInGOAndHitList	%InGO	STDV %InGO	GeneID	Hits	Log(q-value)	EvidenceCutoff	GROUP_ID	FirstInGroupByEnrichment	FirstInGroupByLogP	BestLogPInGroup	BestEnrichmentInGroup	URL
1	-28.070489729205743	GO:0000278	M1	1	0	GO Biological Processes	19	mitotic cell cycle	19_GO:0009987 cellular process	-28.070489729205743	6.074901503687648	16.10502686686957	30211	588	499	59	11.823647294589179	1.445444848426889	595|699|890|891|983|990|991|994|1763|1894|2177|2697|3082|3832|3835|4172|4173|4175|5347|5888|7272|9055|9133|9134|9212|9700|9787|9833|9928|9985|10252|10403|10733|10783|11004|11065|11113|11169|23310|23397|29127|51514|54443|54892|55051|55143|55165|55872|56992|79075|79733|81930|83540|83903|90381|90417|128239|151246|220134	CCND1|BUB1|CCNA2|CCNB1|CDK1|CDC6|CDC20|CDC25B|DNA2|ECT2|FANCD2|GJA1|HGF|KIF11|KIF22|MCM3|MCM4|MCM6|PLK1|RAD51|TTK|PRC1|CCNB2|CCNE2|AURKB|ESPL1|DLGAP5|MELK|KIF14|REC8|SPRY1|NDC80|PLK4|NEK6|KIF2C|UBE2C|CIT|WDHD1|NCAPD3|NCAPH|RACGAP1|DTL|ANLN|NCAPG2|NRDE2|CDCA8|CEP55|PBK|KIF15|DSCC1|E2F8|KIF18A|NUF2|HASPIN|TICRR|KNSTRN|IQGAP3|SGO2|SKA1	-23.882658908761744	0	1	1	1	-28.070489729205743	11.901632324478015
1	-24.584958544341088	GO:1903047	M1	1	0	GO Biological Processes	19	mitotic cell cycle process	19_GO:0009987 cellular process	-24.584958544341088	6.175394789579159	15.122707213991552	30211	500	499	51	10.220440881763528	1.3560424236826492	595|699|890|891|983|990|991|994|1763|1894|2177|2697|3832|3835|4172|4173|4175|5347|5888|7272|9055|9133|9134|9212|9700|9787|9833|9928|9985|10252|10403|10783|11004|11065|11113|23310|23397|29127|51514|54443|54892|55143|55165|79075|81930|83540|83903|90381|90417|128239|151246	CCND1|BUB1|CCNA2|CCNB1|CDK1|CDC6|CDC20|CDC25B|DNA2|ECT2|FANCD2|GJA1|KIF11|KIF22|MCM3|MCM4|MCM6|PLK1|RAD51|TTK|PRC1|CCNB2|CCNE2|AURKB|ESPL1|DLGAP5|MELK|KIF14|REC8|SPRY1|NDC80|NEK6|KIF2C|UBE2C|CIT|NCAPD3|NCAPH|RACGAP1|DTL|ANLN|NCAPG2|CDCA8|CEP55|DSCC1|KIF18A|NUF2|HASPIN|TICRR|KNSTRN|IQGAP3|SGO2	-20.69815771956107	0	1	0	0	-28.070489729205743	11.901632324478015
1	-22.95684308435743	GO:0048285	M1	1	0	GO Biological Processes	19	organelle fission	19_GO:0009987 cellular process	-22.95684308435743	7.476706424897988	15.378002133936421	30211	332	499	41	8.216432865731463	1.2293451973716536	699|891|991|994|2177|3832|3835|5347|5888|7153|7272|9055|9133|9134|9212|9700|9787|9928|9985|10403|11004|11065|23310|23397|25788|26271|29127|54332|54892|55143|56603|63979|79075|81930|83540|83903|84057|89866|90417|151246|259266	BUB1|CCNB1|CDC20|CDC25B|FANCD2|KIF11|KIF22|PLK1|RAD51|TOP2A|TTK|PRC1|CCNB2|CCNE2|AURKB|ESPL1|DLGAP5|KIF14|REC8|NDC80|KIF2C|UBE2C|NCAPD3|NCAPH|RAD54B|FBXO5|RACGAP1|GDAP1|NCAPG2|CDCA8|CYP26B1|FIGNL1|DSCC1|KIF18A|NUF2|HASPIN|MND1|SEC16B|KNSTRN|SGO2|ASPM	-19.246133518633094	0	1	0	0	-28.070489729205743	11.901632324478015
1	-22.306594735511883	GO:0000280	M1	1	0	GO Biological Processes	19	nuclear division	19_GO:0009987 cellular process	-22.306594735511883	7.691141240134995	15.270893039162242	30211	307	499	39	7.81563126252505	1.2016013315411296	699|891|991|994|2177|3832|3835|5347|5888|7153|7272|9055|9133|9134|9212|9700|9787|9928|9985|10403|11004|11065|23310|23397|25788|26271|29127|54892|55143|56603|63979|79075|81930|83540|83903|84057|90417|151246|259266	BUB1|CCNB1|CDC20|CDC25B|FANCD2|KIF11|KIF22|PLK1|RAD51|TOP2A|TTK|PRC1|CCNB2|CCNE2|AURKB|ESPL1|DLGAP5|KIF14|REC8|NDC80|KIF2C|UBE2C|NCAPD3|NCAPH|RAD54B|FBXO5|RACGAP1|NCAPG2|CDCA8|CYP26B1|FIGNL1|DSCC1|KIF18A|NUF2|HASPIN|MND1|KNSTRN|SGO2|ASPM	-18.720823906395847	0	1	0	0	-28.070489729205743	11.901632324478015
1	-21.461995554602208	GO:0051301	M1	1	0	GO Biological Processes	19	cell division	19_GO:0009987 cellular process	-21.461995554602208	5.783587500203659	13.863690998654873	30211	492	499	47	9.418837675350701	1.3075771659258317	595|699|890|891|983|990|991|994|1894|3832|5347|7153|8914|9055|9133|9134|9212|9585|9700|9928|9937|10403|10783|11004|11065|11113|11339|23310|23397|26271|29127|54443|54478|54821|54892|55051|55165|55320|83540|84750|90293|90417|147841|151246|219736|220134|259266	CCND1|BUB1|CCNA2|CCNB1|CDK1|CDC6|CDC20|CDC25B|ECT2|KIF11|PLK1|TOP2A|TIMELESS|PRC1|CCNB2|CCNE2|AURKB|KIF20B|ESPL1|KIF14|DCLRE1A|NDC80|NEK6|KIF2C|UBE2C|CIT|OIP5|NCAPD3|NCAPH|FBXO5|RACGAP1|ANLN|PIMREG|ERCC6L|NCAPG2|NRDE2|CEP55|MIS18BP1|NUF2|FUT10|KLHL13|KNSTRN|SPC24|SGO2|STOX1|SKA1|ASPM	-17.973134738494227	0	1	0	0	-28.070489729205743	11.901632324478015
1	-20.085744102283428	GO:0000819	M1	1	0	GO Biological Processes	19	sister chromatid segregation	19_GO:0009987 cellular process	-20.085744102283428	11.351828657314629	16.13663458454727	30211	144	499	27	5.410821643286573	1.012749559509641	699|891|991|1663|3835|5347|7153|9055|9212|9700|9787|9928|9985|10403|11004|23310|23397|29127|54892|55143|79075|81930|83540|83903|90417|151246|157570	BUB1|CCNB1|CDC20|DDX11|KIF22|PLK1|TOP2A|PRC1|AURKB|ESPL1|DLGAP5|KIF14|REC8|NDC80|KIF2C|NCAPD3|NCAPH|RACGAP1|NCAPG2|CDCA8|DSCC1|KIF18A|NUF2|HASPIN|KNSTRN|SGO2|ESCO2	-16.676064532223073	0	1	0	0	-28.070489729205743	11.901632324478015
1	-18.751624993206896	GO:0098813	M1	1	0	GO Biological Processes	19	nuclear chromosome segregation	19_GO:0009987 cellular process	-18.751624993206896	8.267998552170422	14.24435105345798	30211	227	499	31	6.212424849699399	1.0805701219682764	699|891|991|1663|2177|3835|5347|7153|7272|9055|9134|9212|9700|9787|9928|9985|10403|11004|23310|23397|29127|54892|55143|79075|81930|83540|83903|90417|147841|151246|157570	BUB1|CCNB1|CDC20|DDX11|FANCD2|KIF22|PLK1|TOP2A|TTK|PRC1|CCNE2|AURKB|ESPL1|DLGAP5|KIF14|REC8|NDC80|KIF2C|NCAPD3|NCAPH|RACGAP1|NCAPG2|CDCA8|DSCC1|KIF18A|NUF2|HASPIN|KNSTRN|SPC24|SGO2|ESCO2	-15.438228011715783	0	1	0	0	-28.070489729205743	11.901632324478015
1	-18.722968845167838	GO:0007059	M1	1	0	GO Biological Processes	19	chromosome segregation	19_GO:0009987 cellular process	-18.722968845167838	7.273727667348831	13.741676651135576	30211	283	499	34	6.813627254509018	1.1280156278564604	699|891|991|1663|2177|3835|5347|7153|7272|9055|9134|9212|9700|9787|9928|9985|10403|10783|11004|11339|23310|23397|29127|54892|55143|79075|81930|83540|83903|90417|147841|151246|157570|220134	BUB1|CCNB1|CDC20|DDX11|FANCD2|KIF22|PLK1|TOP2A|TTK|PRC1|CCNE2|AURKB|ESPL1|DLGAP5|KIF14|REC8|NDC80|NEK6|KIF2C|OIP5|NCAPD3|NCAPH|RACGAP1|NCAPG2|CDCA8|DSCC1|KIF18A|NUF2|HASPIN|KNSTRN|SPC24|SGO2|ESCO2|SKA1	-15.438228011715783	0	1	0	0	-28.070489729205743	11.901632324478015
1	-17.679220084053373	GO:0000070	M1	1	0	GO Biological Processes	19	mitotic sister chromatid segregation	19_GO:0009987 cellular process	-17.679220084053373	11.901632324478015	15.311022526304756	30211	117	499	23	4.609218436873747	0.9386778629742962	891|991|3835|5347|9055|9212|9700|9787|9928|9985|10403|11004|23310|23397|29127|54892|55143|79075|81930|83540|83903|90417|151246	CCNB1|CDC20|KIF22|PLK1|PRC1|AURKB|ESPL1|DLGAP5|KIF14|REC8|NDC80|KIF2C|NCAPD3|NCAPH|RACGAP1|NCAPG2|CDCA8|DSCC1|KIF18A|NUF2|HASPIN|KNSTRN|SGO2	-14.491389263609374	0	1	0	0	-28.070489729205743	11.901632324478015
1	-16.195666277835308	GO:0140014	M1	1	0	GO Biological Processes	19	mitotic nuclear division	19_GO:0009987 cellular process	-16.195666277835308	9.063336253345014	13.541096157188731	30211	167	499	25	5.01002004008016	0.9765811937919748	891|991|3832|3835|5347|9055|9212|9700|9787|9928|9985|10403|11004|11065|23310|23397|29127|54892|55143|79075|81930|83540|83903|90417|151246	CCNB1|CDC20|KIF11|KIF22|PLK1|PRC1|AURKB|ESPL1|DLGAP5|KIF14|REC8|NDC80|KIF2C|UBE2C|NCAPD3|NCAPH|RACGAP1|NCAPG2|CDCA8|DSCC1|KIF18A|NUF2|HASPIN|KNSTRN|SGO2	-13.049228142549532	0	1	0	0	-28.070489729205743	11.901632324478015
1	-10.861130888369267	GO:0000226	M1	1	0	GO Biological Processes	19	microtubule cytoskeleton organization	19_GO:0009987 cellular process	-10.861130888369267	3.950988349058962	8.805234974591862	30211	521	499	34	6.813627254509018	1.1280156278564604	859|891|983|991|1400|2242|2697|3832|5347|7272|9055|9133|9212|9700|9768|9787|10252|10297|10403|10733|10783|11004|26271|29127|55722|57545|63979|79846|81930|83540|83987|85478|90417|259266	CAV3|CCNB1|CDK1|CDC20|CRMP1|FES|GJA1|KIF11|PLK1|TTK|PRC1|CCNB2|AURKB|ESPL1|PCLAF|DLGAP5|SPRY1|APC2|NDC80|PLK4|NEK6|KIF2C|FBXO5|RACGAP1|CEP72|CC2D2A|FIGNL1|CFAP69|KIF18A|NUF2|CCDC8|CCDC65|KNSTRN|ASPM	-8.16466176175954	0	1	0	0	-28.070489729205743	11.901632324478015
1	-10.03422546343024	GO:0007051	M1	1	0	GO Biological Processes	19	spindle organization	19_GO:0009987 cellular process	-10.03422546343024	7.1227160202758455	9.839419667634283	30211	153	499	18	3.6072144288577155	0.8347529688104741	891|991|3832|5347|7272|9055|9133|9212|9700|9787|10403|10783|26271|29127|55722|83540|90417|259266	CCNB1|CDC20|KIF11|PLK1|TTK|PRC1|CCNB2|AURKB|ESPL1|DLGAP5|NDC80|NEK6|FBXO5|RACGAP1|CEP72|NUF2|KNSTRN|ASPM	-7.414596367053234	0	1	0	0	-28.070489729205743	11.901632324478015
1	-9.763484747744801	GO:0007017	M1	1	0	GO Biological Processes	19	microtubule-based process	19_GO:0009987 cellular process	-9.763484747744801	3.1739494716825525	7.882128390489956	30211	763	499	40	8.016032064128256	1.2155855251924899	859|891|983|991|1400|2242|2697|3832|3835|5347|7272|8382|8701|9055|9133|9212|9585|9700|9768|9787|9928|10252|10297|10403|10733|10783|11004|26271|29127|55722|56992|57545|63979|79846|81930|83540|83987|85478|90417|259266	CAV3|CCNB1|CDK1|CDC20|CRMP1|FES|GJA1|KIF11|KIF22|PLK1|TTK|NME5|DNAH11|PRC1|CCNB2|AURKB|KIF20B|ESPL1|PCLAF|DLGAP5|KIF14|SPRY1|APC2|NDC80|PLK4|NEK6|KIF2C|FBXO5|RACGAP1|CEP72|KIF15|CC2D2A|FIGNL1|CFAP69|KIF18A|NUF2|CCDC8|CCDC65|KNSTRN|ASPM	-7.2091223828803885	0	1	0	0	-28.070489729205743	11.901632324478015
1	-8.836096293124331	GO:1902850	M1	1	0	GO Biological Processes	19	microtubule cytoskeleton organization involved in mitosis	19_GO:0009987 cellular process	-8.836096293124331	7.567885771543086	9.342381456244913	30211	120	499	15	3.006012024048096	0.764394391530827	891|991|2697|3832|5347|7272|9055|9212|9700|9787|10252|10403|10783|29127|83540	CCNB1|CDC20|GJA1|KIF11|PLK1|TTK|PRC1|AURKB|ESPL1|DLGAP5|SPRY1|NDC80|NEK6|RACGAP1|NUF2	-6.388628162174576	0	1	0	0	-28.070489729205743	11.901632324478015
1	-7.4559788517802605	GO:0007052	M1	1	0	GO Biological Processes	19	mitotic spindle organization	19_GO:0009987 cellular process	-7.4559788517802605	7.9837036710784215	8.646467391857236	30211	91	499	12	2.404809619238477	0.685810745026731	891|991|3832|5347|7272|9055|9212|9787|10403|10783|29127|83540	CCNB1|CDC20|KIF11|PLK1|TTK|PRC1|AURKB|DLGAP5|NDC80|NEK6|RACGAP1|NUF2	-5.1872261237123345	0	1	0	0	-28.070489729205743	11.901632324478015
1	-5.484312490158298	GO:0051225	M1	1	0	GO Biological Processes	19	spindle assembly	19_GO:0009987 cellular process	-5.484312490158298	6.510009265843515	6.896685647964163	30211	93	499	10	2.004008016032064	0.6273409122559691	991|3832|9055|9133|9212|10403|10783|26271|29127|259266	CDC20|KIF11|PRC1|CCNB2|AURKB|NDC80|NEK6|FBXO5|RACGAP1|ASPM	-3.4036916393621666	0	1	0	0	-28.070489729205743	11.901632324478015
1	-5.313350331703436	GO:0140694	M1	1	0	GO Biological Processes	19	non-membrane-bounded organelle assembly	19_GO:0009987 cellular process	-5.313350331703436	3.515405003555498	5.769067271055858	30211	310	499	18	3.6072144288577155	0.8347529688104741	991|3832|5156|9055|9133|9212|9787|10403|10733|10783|26271|29127|51676|54443|55722|57674|91807|259266	CDC20|KIF11|PDGFRA|PRC1|CCNB2|AURKB|DLGAP5|NDC80|PLK4|NEK6|FBXO5|RACGAP1|ASB2|ANLN|CEP72|RNF213|MYLK3|ASPM	-3.275671637891623	0	1	0	0	-28.070489729205743	11.901632324478015
1	-4.504125396985993	GO:0070925	M1	1	0	GO Biological Processes	19	organelle assembly	19_GO:0009987 cellular process	-4.504125396985993	2.3101967092078897	4.74081458051156	30211	760	499	29	5.811623246492986	1.0473627151538434	991|3832|4647|5156|5819|8382|9055|9133|9212|9787|10403|10733|10783|11346|26271|29127|51473|51676|54443|55722|57216|57545|57674|79846|80216|85478|91807|259266|401409	CDC20|KIF11|MYO7A|PDGFRA|NECTIN2|NME5|PRC1|CCNB2|AURKB|DLGAP5|NDC80|PLK4|NEK6|SYNPO|FBXO5|RACGAP1|DCDC2|ASB2|ANLN|CEP72|VANGL2|CC2D2A|RNF213|CFAP69|ALPK1|CCDC65|MYLK3|ASPM|RAB19	-2.6151476529516997	0	1	0	0	-28.070489729205743	11.901632324478015
1	-17.693065609616646	GO:0010564	M1	1	0	GO Biological Processes	19	regulation of cell cycle process	19_GO:0050789 regulation of biological process	-17.693065609616646	4.399933588106446	11.69079653101964	30211	688	499	50	10.02004008016032	1.3441797677811738	595|596|685|699|891|983|990|991|994|1663|1763|1894|2177|3832|3976|4288|5087|5155|5347|6240|6241|7015|7272|7474|8914|9055|9212|9585|9700|9787|9928|10106|10403|10733|10783|11065|11113|26271|29127|51514|54443|54465|56892|56992|79733|83987|90293|90381|90417|219736	CCND1|BCL2|BTC|BUB1|CCNB1|CDK1|CDC6|CDC20|CDC25B|DDX11|DNA2|ECT2|FANCD2|KIF11|LIF|MKI67|PBX1|PDGFB|PLK1|RRM1|RRM2|TERT|TTK|WNT5A|TIMELESS|PRC1|AURKB|KIF20B|ESPL1|DLGAP5|KIF14|CTDSP2|NDC80|PLK4|NEK6|UBE2C|CIT|FBXO5|RACGAP1|DTL|ANLN|ETAA1|TCIM|KIF15|E2F8|CCDC8|KLHL13|TICRR|KNSTRN|STOX1	-14.491389263609374	0	2	1	1	-17.693065609616646	19.460277698253652
1	-14.85282623513613	GO:0090068	M1	1	0	GO Biological Processes	19	positive regulation of cell cycle process	19_GO:0048518 positive regulation of biological process	-14.85282623513613	6.8631838575937305	11.990624083306097	30211	247	499	28	5.61122244488978	1.0302405765728317	595|685|891|983|990|994|1663|1894|5087|5155|6240|6241|7015|7474|9212|9585|9700|9787|9928|10403|10733|11065|11113|26271|29127|51514|79733|219736	CCND1|BTC|CCNB1|CDK1|CDC6|CDC25B|DDX11|ECT2|PBX1|PDGFB|RRM1|RRM2|TERT|WNT5A|AURKB|KIF20B|ESPL1|DLGAP5|KIF14|NDC80|PLK4|UBE2C|CIT|FBXO5|RACGAP1|DTL|E2F8|STOX1	-11.744176660739754	0	2	0	0	-17.693065609616646	19.460277698253652
1	-12.514367426755006	GO:0045787	M1	1	0	GO Biological Processes	19	positive regulation of cell cycle	19_GO:0048518 positive regulation of biological process	-12.514367426755006	5.336624617015186	10.249546292406954	30211	329	499	29	5.811623246492986	1.0473627151538434	595|685|891|983|990|994|1663|1894|5087|5155|6240|6241|7015|7474|9212|9585|9700|9787|9928|10403|10733|11065|11113|26271|29127|51514|79733|219736|100381270	CCND1|BTC|CCNB1|CDK1|CDC6|CDC25B|DDX11|ECT2|PBX1|PDGFB|RRM1|RRM2|TERT|WNT5A|AURKB|KIF20B|ESPL1|DLGAP5|KIF14|NDC80|PLK4|UBE2C|CIT|FBXO5|RACGAP1|DTL|E2F8|STOX1|ZBED6	-9.668959287133212	0	2	0	0	-17.693065609616646	19.460277698253652
1	-11.436719646874073	GO:1901987	M1	1	0	GO Biological Processes	19	regulation of cell cycle phase transition	19_GO:0050789 regulation of biological process	-11.436719646874073	4.522495593596833	9.363866563648797	30211	415	499	31	6.212424849699399	1.0805701219682764	595|596|699|891|983|990|994|1763|2177|5087|5347|6240|6241|7015|7272|8914|9212|9700|9787|9928|10106|10403|10783|11065|26271|51514|54443|54465|56892|90381|219736	CCND1|BCL2|BUB1|CCNB1|CDK1|CDC6|CDC25B|DNA2|FANCD2|PBX1|PLK1|RRM1|RRM2|TERT|TTK|TIMELESS|AURKB|ESPL1|DLGAP5|KIF14|CTDSP2|NDC80|NEK6|UBE2C|FBXO5|DTL|ANLN|ETAA1|TCIM|TICRR|STOX1	-8.66386217440089	0	2	0	0	-17.693065609616646	19.460277698253652
1	-11.23294494807144	GO:0007346	M1	1	0	GO Biological Processes	19	regulation of mitotic cell cycle	19_GO:0050789 regulation of biological process	-11.23294494807144	4.188515395571016	9.096634212592763	30211	477	499	33	6.613226452905812	1.1124976694246538	595|596|685|699|891|983|990|994|2177|4288|5087|5155|5347|6240|6241|7015|7272|9212|9585|9700|9787|9928|10106|10403|10783|11065|26271|51514|54443|83987|84632|90381|219736	CCND1|BCL2|BTC|BUB1|CCNB1|CDK1|CDC6|CDC25B|FANCD2|MKI67|PBX1|PDGFB|PLK1|RRM1|RRM2|TERT|TTK|AURKB|KIF20B|ESPL1|DLGAP5|KIF14|CTDSP2|NDC80|NEK6|UBE2C|FBXO5|DTL|ANLN|CCDC8|AFAP1L2|TICRR|STOX1	-8.522235382347102	0	2	0	0	-17.693065609616646	19.460277698253652
1	-10.455501829412801	GO:1901990	M1	1	0	GO Biological Processes	19	regulation of mitotic cell cycle phase transition	19_GO:0050789 regulation of biological process	-10.455501829412801	4.903801372214835	9.112487872171695	30211	321	499	26	5.210420841683367	0.994870208169882	595|596|699|891|983|990|994|5087|5347|6240|6241|7015|7272|9212|9700|9787|9928|10106|10403|10783|11065|26271|51514|54443|90381|219736	CCND1|BCL2|BUB1|CCNB1|CDK1|CDC6|CDC25B|PBX1|PLK1|RRM1|RRM2|TERT|TTK|AURKB|ESPL1|DLGAP5|KIF14|CTDSP2|NDC80|NEK6|UBE2C|FBXO5|DTL|ANLN|TICRR|STOX1	-7.799149926011057	0	2	0	0	-17.693065609616646	19.460277698253652
1	-9.976216735332564	GO:1901992	M1	1	0	GO Biological Processes	19	positive regulation of mitotic cell cycle phase transition	19_GO:0048518 positive regulation of biological process	-9.976216735332564	9.081462925851703	10.490280180510904	30211	100	499	15	3.006012024048096	0.764394391530827	595|891|983|990|994|5087|6240|6241|7015|9700|9787|11065|26271|51514|219736	CCND1|CCNB1|CDK1|CDC6|CDC25B|PBX1|RRM1|RRM2|TERT|ESPL1|DLGAP5|UBE2C|FBXO5|DTL|STOX1	-7.3794505219150635	0	2	0	0	-17.693065609616646	19.460277698253652
1	-9.351533192241696	GO:0010971	M1	1	0	GO Biological Processes	19	positive regulation of G2/M transition of mitotic cell cycle	19_GO:0048518 positive regulation of biological process	-9.351533192241696	19.460277698253652	12.66472417991776	30211	28	499	9	1.8036072144288577	0.5957560704759203	595|891|983|994|5087|6240|26271|51514|219736	CCND1|CCNB1|CDK1|CDC25B|PBX1|RRM1|FBXO5|DTL|STOX1	-6.860043572603202	0	2	0	0	-17.693065609616646	19.460277698253652
1	-9.124424829261587	GO:0010389	M1	1	0	GO Biological Processes	19	regulation of G2/M transition of mitotic cell cycle	19_GO:0050789 regulation of biological process	-9.124424829261587	8.738177385699233	9.892362384319243	30211	97	499	14	2.80561122244489	0.7392376345849377	595|891|983|990|994|5087|5347|6240|9212|9928|26271|51514|90381|219736	CCND1|CCNB1|CDK1|CDC6|CDC25B|PBX1|PLK1|RRM1|AURKB|KIF14|FBXO5|DTL|TICRR|STOX1	-6.660869878418376	0	2	0	0	-17.693065609616646	19.460277698253652
1	-8.905441266468873	GO:1902751	M1	1	0	GO Biological Processes	19	positive regulation of cell cycle G2/M phase transition	19_GO:0048518 positive regulation of biological process	-8.905441266468873	17.57702501777749	11.967061263870729	30211	31	499	9	1.8036072144288577	0.5957560704759203	595|891|983|994|5087|6240|26271|51514|219736	CCND1|CCNB1|CDK1|CDC25B|PBX1|RRM1|FBXO5|DTL|STOX1	-6.450004205847843	0	2	0	0	-17.693065609616646	19.460277698253652
1	-8.684813366588713	GO:1901989	M1	1	0	GO Biological Processes	19	positive regulation of cell cycle phase transition	19_GO:0048518 positive regulation of biological process	-8.684813366588713	7.383303191749352	9.19308044854887	30211	123	499	15	3.006012024048096	0.764394391530827	595|891|983|990|994|5087|6240|6241|7015|9700|9787|11065|26271|51514|219736	CCND1|CCNB1|CDK1|CDC6|CDC25B|PBX1|RRM1|RRM2|TERT|ESPL1|DLGAP5|UBE2C|FBXO5|DTL|STOX1	-6.252857401817205	0	2	0	0	-17.693065609616646	19.460277698253652
1	-8.497622161219793	GO:1902749	M1	1	0	GO Biological Processes	19	regulation of cell cycle G2/M phase transition	19_GO:0050789 regulation of biological process	-8.497622161219793	7.848177837155793	9.239356198810995	30211	108	499	14	2.80561122244489	0.7392376345849377	595|891|983|990|994|5087|5347|6240|9212|9928|26271|51514|90381|219736	CCND1|CCNB1|CDK1|CDC6|CDC25B|PBX1|PLK1|RRM1|AURKB|KIF14|FBXO5|DTL|TICRR|STOX1	-6.122704697418649	0	2	0	0	-17.693065609616646	19.460277698253652
1	-8.442287241975198	GO:0045931	M1	1	0	GO Biological Processes	19	positive regulation of mitotic cell cycle	19_GO:0048518 positive regulation of biological process	-8.442287241975198	7.094892910821643	8.955094734771121	30211	128	499	15	3.006012024048096	0.764394391530827	595|891|983|990|994|5087|6240|6241|7015|9700|9787|11065|26271|51514|219736	CCND1|CCNB1|CDK1|CDC6|CDC25B|PBX1|RRM1|RRM2|TERT|ESPL1|DLGAP5|UBE2C|FBXO5|DTL|STOX1	-6.080531224232025	0	2	0	0	-17.693065609616646	19.460277698253652
1	-5.958299624402071	GO:0010948	M1	1	0	GO Biological Processes	19	negative regulation of cell cycle process	19_GO:0048519 negative regulation of biological process	-5.958299624402071	3.906005559506109	6.319611292017001	30211	279	499	18	3.6072144288577155	0.8347529688104741	595|596|699|983|990|1763|2177|3976|5347|7272|8914|9212|9700|10106|26271|51514|79733|90381	CCND1|BCL2|BUB1|CDK1|CDC6|DNA2|FANCD2|LIF|PLK1|TTK|TIMELESS|AURKB|ESPL1|CTDSP2|FBXO5|DTL|E2F8|TICRR	-3.823547247441491	0	2	0	0	-17.693065609616646	19.460277698253652
1	-5.251143807287272	GO:0000075	M1	1	0	GO Biological Processes	19	cell cycle checkpoint signaling	19_GO:0023052 signaling	-5.251143807287272	5.010462303918182	6.273361370996919	30211	145	499	12	2.404809619238477	0.685810745026731	595|699|983|990|1763|2177|5347|7272|8914|9212|51514|90381	CCND1|BUB1|CDK1|CDC6|DNA2|FANCD2|PLK1|TTK|TIMELESS|AURKB|DTL|TICRR	-3.227665842627709	0	2	0	0	-17.693065609616646	19.460277698253652
1	-5.123008569942432	GO:1901988	M1	1	0	GO Biological Processes	19	negative regulation of cell cycle phase transition	19_GO:0048519 negative regulation of biological process	-5.123008569942432	3.9484621416746535	5.816960421174319	30211	230	499	15	3.006012024048096	0.764394391530827	595|596|699|983|990|1763|2177|5347|7272|8914|9212|10106|26271|51514|90381	CCND1|BCL2|BUB1|CDK1|CDC6|DNA2|FANCD2|PLK1|TTK|TIMELESS|AURKB|CTDSP2|FBXO5|DTL|TICRR	-3.1255094476687244	0	2	0	0	-17.693065609616646	19.460277698253652
1	-4.659541212305304	GO:0007093	M1	1	0	GO Biological Processes	19	mitotic cell cycle checkpoint signaling	19_GO:0023052 signaling	-4.659541212305304	5.264616188899539	5.937917707932586	30211	115	499	10	2.004008016032064	0.6273409122559691	595|699|983|990|2177|5347|7272|9212|51514|90381	CCND1|BUB1|CDK1|CDC6|FANCD2|PLK1|TTK|AURKB|DTL|TICRR	-2.734161481591734	0	2	0	0	-17.693065609616646	19.460277698253652
1	-4.552674104514389	GO:1901991	M1	1	0	GO Biological Processes	19	negative regulation of mitotic cell cycle phase transition	19_GO:0048519 negative regulation of biological process	-4.552674104514389	4.273629612165508	5.5469787332289	30211	170	499	12	2.404809619238477	0.685810745026731	595|596|699|983|990|5347|7272|9212|10106|26271|51514|90381	CCND1|BCL2|BUB1|CDK1|CDC6|PLK1|TTK|AURKB|CTDSP2|FBXO5|DTL|TICRR	-2.657099355426865	0	2	0	0	-17.693065609616646	19.460277698253652
1	-4.348205243149025	GO:0045786	M1	1	0	GO Biological Processes	19	negative regulation of cell cycle	19_GO:0048519 negative regulation of biological process	-4.348205243149025	2.9775288281480994	4.932729116914529	30211	366	499	18	3.6072144288577155	0.8347529688104741	595|596|699|983|990|1763|2177|3976|5347|7272|8914|9212|9700|10106|26271|51514|79733|90381	CCND1|BCL2|BUB1|CDK1|CDC6|DNA2|FANCD2|LIF|PLK1|TTK|TIMELESS|AURKB|ESPL1|CTDSP2|FBXO5|DTL|E2F8|TICRR	-2.512699524242384	0	2	0	0	-17.693065609616646	19.460277698253652
1	-4.099353014118114	GO:0045930	M1	1	0	GO Biological Processes	19	negative regulation of mitotic cell cycle	19_GO:0048519 negative regulation of biological process	-4.099353014118114	3.5938818275821047	4.992628166407324	30211	219	499	13	2.6052104208416833	0.7130812093421381	595|596|699|983|990|2177|5347|7272|9212|10106|26271|51514|90381	CCND1|BCL2|BUB1|CDK1|CDC6|FANCD2|PLK1|TTK|AURKB|CTDSP2|FBXO5|DTL|TICRR	-2.314642714849932	0	2	0	0	-17.693065609616646	19.460277698253652
1	-4.01323693584696	GO:0031570	M1	1	0	GO Biological Processes	19	DNA integrity checkpoint signaling	19_GO:0023052 signaling	-4.01323693584696	4.908898878838759	5.346780671956871	30211	111	499	9	1.8036072144288577	0.5957560704759203	595|983|990|1763|2177|5347|8914|51514|90381	CCND1|CDK1|CDC6|DNA2|FANCD2|PLK1|TIMELESS|DTL|TICRR	-2.263167247097687	0	2	0	0	-17.693065609616646	19.460277698253652
1	-3.344224166006952	GO:0044774	M1	1	0	GO Biological Processes	19	mitotic DNA integrity checkpoint signaling	19_GO:0023052 signaling	-3.344224166006952	5.106043412125456	4.854417490140035	30211	83	499	7	1.402805611222445	0.5264786364021911	595|983|990|2177|5347|51514|90381	CCND1|CDK1|CDC6|FANCD2|PLK1|DTL|TICRR	-1.7198744309573628	0	2	0	0	-17.693065609616646	19.460277698253652
1	-3.256553218673739	GO:0010972	M1	1	0	GO Biological Processes	19	negative regulation of G2/M transition of mitotic cell cycle	19_GO:0048519 negative regulation of biological process	-3.256553218673739	5.859008339259164	4.96325656298444	30211	62	499	6	1.2024048096192386	0.4879196023405425	983|990|5347|9212|51514|90381	CDK1|CDC6|PLK1|AURKB|DTL|TICRR	-1.663114948605166	0	2	0	0	-17.693065609616646	19.460277698253652
1	-3.1823707302522677	GO:1902750	M1	1	0	GO Biological Processes	19	negative regulation of cell cycle G2/M phase transition	19_GO:0048519 negative regulation of biological process	-3.1823707302522677	5.675914328657315	4.852819904183975	30211	64	499	6	1.2024048096192386	0.4879196023405425	983|990|5347|9212|51514|90381	CDK1|CDC6|PLK1|AURKB|DTL|TICRR	-1.6167539327745635	0	2	0	0	-17.693065609616646	19.460277698253652
1	-2.9395157986599596	GO:0044818	M1	1	0	GO Biological Processes	19	mitotic G2/M transition checkpoint	19_GO:0023052 signaling	-2.9395157986599596	6.306571476285906	4.768228532505963	30211	48	499	5	1.002004008016032	0.445859123777407	983|990|5347|51514|90381	CDK1|CDC6|PLK1|DTL|TICRR	-1.4443535097588018	0	2	0	0	-17.693065609616646	19.460277698253652
1	-2.7033087793971786	GO:0044773	M1	1	0	GO Biological Processes	19	mitotic DNA damage checkpoint signaling	19_GO:0023052 signaling	-2.7033087793971786	4.59820907638061	4.14997665085122	30211	79	499	6	1.2024048096192386	0.4879196023405425	595|983|2177|5347|51514|90381	CCND1|CDK1|FANCD2|PLK1|DTL|TICRR	-1.2589877236816087	0	2	0	0	-17.693065609616646	19.460277698253652
1	-2.5906150247222457	GO:0007095	M1	1	0	GO Biological Processes	19	mitotic G2 DNA damage checkpoint signaling	19_GO:0023052 signaling	-2.5906150247222457	6.919209848267966	4.540739797227771	30211	35	499	4	0.8016032064128257	0.39919195171010496	983|5347|51514|90381	CDK1|PLK1|DTL|TICRR	-1.1787585354076153	0	2	0	0	-17.693065609616646	19.460277698253652
1	-2.1720144985992915	GO:0042770	M1	1	0	GO Biological Processes	19	signal transduction in response to DNA damage	19_GO:0023052 signaling	-2.1720144985992915	3.186478219597089	3.274961438934784	30211	133	499	7	1.402805611222445	0.5264786364021911	595|983|2177|5347|27330|51514|90381	CCND1|CDK1|FANCD2|PLK1|RPS6KA6|DTL|TICRR	-0.8551724919158672	0	2	0	0	-17.693065609616646	19.460277698253652
1	-2.1350626397442825	GO:0000077	M1	1	0	GO Biological Processes	19	DNA damage checkpoint signaling	19_GO:0023052 signaling	-2.1350626397442825	3.526781718777361	3.3289331736597094	30211	103	499	6	1.2024048096192386	0.4879196023405425	595|983|2177|5347|51514|90381	CCND1|CDK1|FANCD2|PLK1|DTL|TICRR	-0.8280454115810741	0	2	0	0	-17.693065609616646	19.460277698253652
1	-14.809162737994441	GO:0001934	M1	1	0	GO Biological Processes	19	positive regulation of protein phosphorylation	19_GO:0048518 positive regulation of biological process	-14.809162737994441	3.9411704295016623	10.366173161660978	30211	722	499	47	9.418837675350701	1.3075771659258317	93|151|284|408|595|596|653|673|685|891|941|990|994|1601|1741|1894|2247|2662|3082|3569|3600|3937|3976|5155|5347|7010|7098|7272|7474|9928|9966|10411|25865|50507|54465|54625|55615|55890|56892|57091|65267|79817|84632|128239|146850|219736|392255	ACVR2B|ADRA2B|ANGPT1|ARRB1|CCND1|BCL2|BMP5|BRAF|BTC|CCNB1|CD80|CDC6|CDC25B|DAB2|DLG3|ECT2|FGF2|GDF10|HGF|IL6|IL15|LCP2|LIF|PDGFB|PLK1|TEK|TLR3|TTK|WNT5A|KIF14|TNFSF15|RAPGEF3|PRKD2|NOX4|ETAA1|PARP14|PRR5|GPRC5C|TCIM|CASS4|WNK3|MOB3B|AFAP1L2|IQGAP3|PIK3R6|STOX1|GDF6	-11.73527526985728	0	3	1	1	-14.809162737994441	5.045257181028725
1	-12.0673258355321	GO:0043549	M1	1	0	GO Biological Processes	19	regulation of kinase activity	19_GO:0008152 metabolic process	-12.0673258355321	3.491344418850808	9.032913059894764	30211	763	499	44	8.817635270541082	1.2693495054213648	93|135|151|284|595|685|859|890|891|990|994|1601|1741|1894|2050|2247|3082|3937|5155|5156|5207|5347|5787|7010|7098|7474|9133|9134|9467|9928|9966|10252|28951|50507|54465|54892|55890|56892|57091|64805|79817|84632|146850|219736	ACVR2B|ADORA2A|ADRA2B|ANGPT1|CCND1|BTC|CAV3|CCNA2|CCNB1|CDC6|CDC25B|DAB2|DLG3|ECT2|EPHB4|FGF2|HGF|LCP2|PDGFB|PDGFRA|PFKFB1|PLK1|PTPRB|TEK|TLR3|WNT5A|CCNB2|CCNE2|SH3BP5|KIF14|TNFSF15|SPRY1|TRIB2|NOX4|ETAA1|NCAPG2|GPRC5C|TCIM|CASS4|P2RY12|MOB3B|AFAP1L2|PIK3R6|STOX1	-9.27743502376014	0	3	0	0	-14.809162737994441	5.045257181028725
1	-11.36503559201131	GO:0045859	M1	1	0	GO Biological Processes	19	regulation of protein kinase activity	19_GO:0008152 metabolic process	-11.36503559201131	3.660744745304563	8.852103363574445	30211	645	499	39	7.81563126252505	1.2016013315411296	93|135|151|284|595|685|859|890|891|990|994|1601|1741|1894|2247|3082|3937|5155|5347|5787|7098|7474|9133|9134|9467|9928|9966|10252|28951|50507|54465|54892|55890|56892|57091|79817|84632|146850|219736	ACVR2B|ADORA2A|ADRA2B|ANGPT1|CCND1|BTC|CAV3|CCNA2|CCNB1|CDC6|CDC25B|DAB2|DLG3|ECT2|FGF2|HGF|LCP2|PDGFB|PLK1|PTPRB|TLR3|WNT5A|CCNB2|CCNE2|SH3BP5|KIF14|TNFSF15|SPRY1|TRIB2|NOX4|ETAA1|NCAPG2|GPRC5C|TCIM|CASS4|MOB3B|AFAP1L2|PIK3R6|STOX1	-8.608568535726297	0	3	0	0	-14.809162737994441	5.045257181028725
1	-11.304858159455783	GO:0051347	M1	1	0	GO Biological Processes	19	positive regulation of transferase activity	19_GO:0065007 biological regulation	-11.304858159455783	3.8990180719220193	8.96580983309226	30211	559	499	36	7.214428857715431	1.1582196465075718	93|151|284|595|685|891|990|991|994|1741|1894|2050|2247|3937|5155|5156|5207|5347|7010|7098|7474|9212|9928|9966|11065|50507|54465|55890|56892|57091|64805|79075|79817|84632|146850|219736	ACVR2B|ADRA2B|ANGPT1|CCND1|BTC|CCNB1|CDC6|CDC20|CDC25B|DLG3|ECT2|EPHB4|FGF2|LCP2|PDGFB|PDGFRA|PFKFB1|PLK1|TEK|TLR3|WNT5A|AURKB|KIF14|TNFSF15|UBE2C|NOX4|ETAA1|GPRC5C|TCIM|CASS4|P2RY12|DSCC1|MOB3B|AFAP1L2|PIK3R6|STOX1	-8.564185370354002	0	3	0	0	-14.809162737994441	5.045257181028725
1	-9.99638835045315	GO:0033674	M1	1	0	GO Biological Processes	19	positive regulation of kinase activity	19_GO:0048518 positive regulation of biological process	-9.99638835045315	3.967940108546904	8.431202434848155	30211	473	499	31	6.212424849699399	1.0805701219682764	93|151|284|595|685|891|990|994|1741|1894|2050|2247|3937|5155|5156|5207|7010|7098|7474|9928|9966|50507|54465|55890|56892|57091|64805|79817|84632|146850|219736	ACVR2B|ADRA2B|ANGPT1|CCND1|BTC|CCNB1|CDC6|CDC25B|DLG3|ECT2|EPHB4|FGF2|LCP2|PDGFB|PDGFRA|PFKFB1|TEK|TLR3|WNT5A|KIF14|TNFSF15|NOX4|ETAA1|GPRC5C|TCIM|CASS4|P2RY12|MOB3B|AFAP1L2|PIK3R6|STOX1	-7.388341126625961	0	3	0	0	-14.809162737994441	5.045257181028725
1	-8.562191843790789	GO:0045860	M1	1	0	GO Biological Processes	19	positive regulation of protein kinase activity	19_GO:0048518 positive regulation of biological process	-8.562191843790789	4.005395013946468	7.77174019237999	30211	393	499	26	5.210420841683367	0.994870208169882	93|151|284|595|685|891|990|994|1741|1894|2247|3937|5155|7098|7474|9928|9966|50507|54465|55890|56892|57091|79817|84632|146850|219736	ACVR2B|ADRA2B|ANGPT1|CCND1|BTC|CCNB1|CDC6|CDC25B|DLG3|ECT2|FGF2|LCP2|PDGFB|TLR3|WNT5A|KIF14|TNFSF15|NOX4|ETAA1|GPRC5C|TCIM|CASS4|MOB3B|AFAP1L2|PIK3R6|STOX1	-6.173701572800371	0	3	0	0	-14.809162737994441	5.045257181028725
1	-4.8911441292654505	GO:0032147	M1	1	0	GO Biological Processes	19	activation of protein kinase activity	19_GO:0048518 positive regulation of biological process	-4.8911441292654505	5.045257181028725	6.0361649402633475	30211	132	499	11	2.2044088176352705	0.6572875938419611	93|151|284|1894|5155|7098|7474|9928|9966|55890|79817	ACVR2B|ADRA2B|ANGPT1|ECT2|PDGFB|TLR3|WNT5A|KIF14|TNFSF15|GPRC5C|MOB3B	-2.920797253035357	0	3	0	0	-14.809162737994441	5.045257181028725
1	-14.574555766803758	GO:0006260	M1	1	0	GO Biological Processes	19	DNA replication	19_GO:0008152 metabolic process	-14.574555766803758	7.761934124659576	12.276413979957553	30211	195	499	25	5.01002004008016	0.9765811937919748	983|990|1663|1763|1854|4172|4173|4174|4175|4774|5427|5888|6240|6241|8208|8914|9134|9768|10721|11169|51514|54465|79075|80119|90381	CDK1|CDC6|DDX11|DNA2|DUT|MCM3|MCM4|MCM5|MCM6|NFIA|POLE2|RAD51|RRM1|RRM2|CHAF1B|TIMELESS|CCNE2|PCLAF|POLQ|WDHD1|DTL|ETAA1|DSCC1|PIF1|TICRR	-11.532852982037996	0	4	1	1	-14.574555766803758	20.1810287241149
1	-13.28688827513097	GO:0006259	M1	1	0	GO Biological Processes	19	DNA metabolic process	19_GO:0008152 metabolic process	-13.28688827513097	3.7893254503316736	9.697653370740758	30211	703	499	44	8.817635270541082	1.2693495054213648	983|990|1545|1663|1763|1786|2177|3149|3835|4172|4173|4174|4175|4907|5427|5888|6240|7015|7083|7153|8208|8914|9134|9156|9768|9937|9985|10445|10721|11169|25788|29128|51514|54465|55010|57523|80119|84057|90381|124739|126549|143689|157570|286826	CDK1|CDC6|CYP1B1|DDX11|DNA2|DNMT1|FANCD2|HMGB3|KIF22|MCM3|MCM4|MCM5|MCM6|NT5E|POLE2|RAD51|RRM1|TERT|TK1|TOP2A|CHAF1B|TIMELESS|CCNE2|EXO1|PCLAF|DCLRE1A|REC8|MCRS1|POLQ|WDHD1|RAD54B|UHRF1|DTL|ETAA1|PARPBP|NYNRIN|PIF1|MND1|TICRR|USP43|ANKLE1|PIWIL4|ESCO2|LIN9	-10.400087450350952	0	4	0	0	-14.574555766803758	20.1810287241149
1	-10.717969400476479	GO:0006974	M1	1	0	GO Biological Processes	19	cellular response to DNA damage stimulus	19_GO:0050896 response to stimulus	-10.717969400476479	3.4156889236865835	8.435252524470803	30211	709	499	40	8.016032064128256	1.2155855251924899	595|596|983|1663|1763|2177|3090|3835|4172|4173|4174|4175|4776|5347|5427|5888|6240|7153|7318|8208|8914|9156|9768|9937|9985|10445|10721|11169|25788|27330|29128|51514|54465|55010|55051|80119|90381|124739|126549|157570	CCND1|BCL2|CDK1|DDX11|DNA2|FANCD2|HIC1|KIF22|MCM3|MCM4|MCM5|MCM6|NFATC4|PLK1|POLE2|RAD51|RRM1|TOP2A|UBA7|CHAF1B|TIMELESS|EXO1|PCLAF|DCLRE1A|REC8|MCRS1|POLQ|WDHD1|RAD54B|RPS6KA6|UHRF1|DTL|ETAA1|PARPBP|NRDE2|PIF1|TICRR|USP43|ANKLE1|ESCO2	-8.035288558352384	0	4	0	0	-14.574555766803758	20.1810287241149
1	-10.088081708416619	GO:0006281	M1	1	0	GO Biological Processes	19	DNA repair	19_GO:0050896 response to stimulus	-10.088081708416619	4.001781815229607	8.490634602923484	30211	469	499	31	6.212424849699399	1.0805701219682764	983|1663|1763|2177|3835|4172|4173|4174|4175|5427|5888|6240|8208|8914|9156|9768|9937|9985|10445|10721|11169|25788|29128|51514|54465|55010|80119|90381|124739|126549|157570	CDK1|DDX11|DNA2|FANCD2|KIF22|MCM3|MCM4|MCM5|MCM6|POLE2|RAD51|RRM1|CHAF1B|TIMELESS|EXO1|PCLAF|DCLRE1A|REC8|MCRS1|POLQ|WDHD1|RAD54B|UHRF1|DTL|ETAA1|PARPBP|PIF1|TICRR|USP43|ANKLE1|ESCO2	-7.4565533887399065	0	4	0	0	-14.574555766803758	20.1810287241149
1	-9.917612382774948	GO:0071103	M1	1	0	GO Biological Processes	19	DNA conformation change	19_GO:0009987 cellular process	-9.917612382774948	4.82030940862617	8.818795028807527	30211	314	499	25	5.01002004008016	0.9765811937919748	983|1663|1763|1786|3149|4172|4173|4174|4175|5347|5888|7153|8208|10721|11339|23270|23310|23397|25788|54821|54892|55051|55506|79075|80119	CDK1|DDX11|DNA2|DNMT1|HMGB3|MCM3|MCM4|MCM5|MCM6|PLK1|RAD51|TOP2A|CHAF1B|POLQ|OIP5|TSPYL4|NCAPD3|NCAPH|RAD54B|ERCC6L|NCAPG2|NRDE2|MACROH2A2|DSCC1|PIF1	-7.3425654190506835	0	4	0	0	-14.574555766803758	20.1810287241149
1	-8.348455410576744	GO:0006261	M1	1	0	GO Biological Processes	19	DNA-dependent DNA replication	19_GO:0008152 metabolic process	-8.348455410576744	6.985740712193618	8.86345683235997	30211	130	499	15	3.006012024048096	0.764394391530827	990|1663|1763|4172|4173|4174|4175|5427|5888|6240|8914|9134|10721|11169|54465	CDC6|DDX11|DNA2|MCM3|MCM4|MCM5|MCM6|POLE2|RAD51|RRM1|TIMELESS|CCNE2|POLQ|WDHD1|ETAA1	-6.003271523605845	0	4	0	0	-14.574555766803758	20.1810287241149
1	-8.342011127090156	GO:0032392	M1	1	0	GO Biological Processes	19	DNA geometric change	19_GO:0009987 cellular process	-8.342011127090156	8.46301204559657	9.341190836921413	30211	93	499	13	2.6052104208416833	0.7130812093421381	1663|1763|3149|4172|4173|4174|4175|5888|10721|25788|54821|79075|80119	DDX11|DNA2|HMGB3|MCM3|MCM4|MCM5|MCM6|RAD51|POLQ|RAD54B|ERCC6L|DSCC1|PIF1	-6.003271523605845	0	4	0	0	-14.574555766803758	20.1810287241149
1	-7.680189044339024	GO:0032508	M1	1	0	GO Biological Processes	19	DNA duplex unwinding	19_GO:0009987 cellular process	-7.680189044339024	8.350770506530303	8.898070927606739	30211	87	499	12	2.404809619238477	0.685810745026731	1663|1763|4172|4173|4174|4175|5888|10721|25788|54821|79075|80119	DDX11|DNA2|MCM3|MCM4|MCM5|MCM6|RAD51|POLQ|RAD54B|ERCC6L|DSCC1|PIF1	-5.384452826585505	0	4	0	0	-14.574555766803758	20.1810287241149
1	-5.168868965059095	GO:0006270	M1	1	0	GO Biological Processes	19	DNA replication initiation	19_GO:0008152 metabolic process	-5.168868965059095	12.526155759795454	8.04765162585144	30211	29	499	6	1.2024048096192386	0.4879196023405425	990|4172|4173|4174|4175|9134	CDC6|MCM3|MCM4|MCM5|MCM6|CCNE2	-3.1657295754326937	0	4	0	0	-14.574555766803758	20.1810287241149
1	-4.680308471728718	GO:0006310	M1	1	0	GO Biological Processes	19	DNA recombination	19_GO:0008152 metabolic process	-4.680308471728718	3.835308626302379	5.482364863496425	30211	221	499	14	2.80561122244489	0.7392376345849377	2177|3149|4172|4173|4174|4175|5888|7153|9156|9985|10445|25788|80119|84057	FANCD2|HMGB3|MCM3|MCM4|MCM5|MCM6|RAD51|TOP2A|EXO1|REC8|MCRS1|RAD54B|PIF1|MND1	-2.752549039269793	0	4	0	0	-14.574555766803758	20.1810287241149
1	-4.599400266671496	GO:0006268	M1	1	0	GO Biological Processes	19	DNA unwinding involved in DNA replication	19_GO:0008152 metabolic process	-4.599400266671496	13.75979231189652	7.7587234898678155	30211	22	499	5	1.002004008016032	0.445859123777407	4172|4173|4174|4175|5888	MCM3|MCM4|MCM5|MCM6|RAD51	-2.6926028134752236	0	4	0	0	-14.574555766803758	20.1810287241149
1	-4.484563907832957	GO:0000727	M1	1	0	GO Biological Processes	19	double-strand break repair via break-induced replication	19_GO:0050896 response to stimulus	-4.484563907832957	20.1810287241149	8.612434458918855	30211	12	499	4	0.8016032064128257	0.39919195171010496	4172|4173|4174|4175	MCM3|MCM4|MCM5|MCM6	-2.6112106499169196	0	4	0	0	-14.574555766803758	20.1810287241149
1	-4.484563907832957	GO:1902969	M1	1	0	GO Biological Processes	19	mitotic DNA replication	19_GO:0008152 metabolic process	-4.484563907832957	20.1810287241149	8.612434458918855	30211	12	499	4	0.8016032064128257	0.39919195171010496	4172|4173|4175|5888	MCM3|MCM4|MCM6|RAD51	-2.6112106499169196	0	4	0	0	-14.574555766803758	20.1810287241149
1	-4.403327413814604	GO:0033260	M1	1	0	GO Biological Processes	19	nuclear DNA replication	19_GO:0008152 metabolic process	-4.403327413814604	12.613142952571812	7.375731655116256	30211	24	499	5	1.002004008016032	0.445859123777407	1763|4172|4173|4175|5888	DNA2|MCM3|MCM4|MCM6|RAD51	-2.5519563272191337	0	4	0	0	-14.574555766803758	20.1810287241149
1	-4.31233397631678	GO:0044786	M1	1	0	GO Biological Processes	19	cell cycle DNA replication	19_GO:0008152 metabolic process	-4.31233397631678	12.10861723446894	7.200902248090946	30211	25	499	5	1.002004008016032	0.445859123777407	1763|4172|4173|4175|5888	DNA2|MCM3|MCM4|MCM6|RAD51	-2.4881151357649247	0	4	0	0	-14.574555766803758	20.1810287241149
1	-4.018239650847137	GO:0006302	M1	1	0	GO Biological Processes	19	double-strand break repair	19_GO:0050896 response to stimulus	-4.018239650847137	3.764336964083608	4.992734260003893	30211	193	499	12	2.404809619238477	0.685810745026731	1763|2177|4172|4173|4174|4175|5888|9937|9985|10721|25788|157570	DNA2|FANCD2|MCM3|MCM4|MCM5|MCM6|RAD51|DCLRE1A|REC8|POLQ|RAD54B|ESCO2	-2.2633781212775435	0	4	0	0	-14.574555766803758	20.1810287241149
1	-3.539439762371738	GO:0022616	M1	1	0	GO Biological Processes	19	DNA strand elongation	19_GO:0008152 metabolic process	-3.539439762371738	12.108617234468941	6.440149420299387	30211	20	499	4	0.8016032064128257	0.39919195171010496	1763|4172|4173|7015	DNA2|MCM3|MCM4|TERT	-1.8779482193175825	0	4	0	0	-14.574555766803758	20.1810287241149
1	-2.7877579070016267	GO:0000724	M1	1	0	GO Biological Processes	19	double-strand break repair via homologous recombination	19_GO:0050896 response to stimulus	-2.7877579070016267	4.114578671906921	4.103331991772065	30211	103	499	7	1.402805611222445	0.5264786364021911	4172|4173|4174|4175|5888|9985|25788	MCM3|MCM4|MCM5|MCM6|RAD51|REC8|RAD54B	-1.324202956158416	0	4	0	0	-14.574555766803758	20.1810287241149
1	-2.75504051398741	GO:0006271	M1	1	0	GO Biological Processes	19	DNA strand elongation involved in DNA replication	19_GO:0008152 metabolic process	-2.75504051398741	12.10861723446894	5.5768712221179415	30211	15	499	3	0.6012024048096193	0.34605939737543584	1763|4172|4173	DNA2|MCM3|MCM4	-1.298798458730149	0	4	0	0	-14.574555766803758	20.1810287241149
1	-2.7397217076374365	GO:0000725	M1	1	0	GO Biological Processes	19	recombinational repair	19_GO:0050896 response to stimulus	-2.7397217076374365	4.036205744822979	4.038861966227241	30211	105	499	7	1.402805611222445	0.5264786364021911	4172|4173|4174|4175|5888|9985|25788	MCM3|MCM4|MCM5|MCM6|RAD51|REC8|RAD54B	-1.2874897868916166	0	4	0	0	-14.574555766803758	20.1810287241149
1	-14.227797298223411	GO:0035239	M1	1	0	GO Biological Processes	19	tube morphogenesis	19_GO:0032502 developmental process	-14.227797298223411	4.030099533408724	10.207950935036427	30211	661	499	44	8.817635270541082	1.2693495054213648	93|284|596|653|1545|2018|2050|2247|2697|3037|3200|4776|5087|5156|5396|5754|5787|7010|7474|8323|8463|8820|8914|9585|10252|10411|11082|25865|51129|51676|57216|57545|57674|57822|64321|64399|79733|84870|84913|130497|144165|146850|147372|161198	ACVR2B|ANGPT1|BCL2|BMP5|CYP1B1|EMX2|EPHB4|FGF2|GJA1|HAS2|HOXA3|NFATC4|PBX1|PDGFRA|PRRX1|PTK7|PTPRB|TEK|WNT5A|FZD6|TEAD2|HESX1|TIMELESS|KIF20B|SPRY1|RAPGEF3|ESM1|PRKD2|ANGPTL4|ASB2|VANGL2|CC2D2A|RNF213|GRHL3|SOX17|HHIP|E2F8|RSPO3|ATOH8|OSR1|PRICKLE1|PIK3R6|CCBE1|CLEC14A	-11.216057736835092	0	5	1	1	-14.227797298223411	10.261540029210964
1	-9.48288466477256	GO:0001944	M1	1	0	GO Biological Processes	19	vasculature development	19_GO:0032502 developmental process	-9.48288466477256	3.6832295770247727	8.045293092005553	30211	526	499	32	6.412825651302605	1.09668678683083	93|284|1545|2050|2247|2697|3037|3200|3976|4776|5155|5156|5396|5754|5787|7010|8463|10411|11082|11174|25865|51129|57674|64321|79733|81031|84870|130497|144165|146850|147372|161198	ACVR2B|ANGPT1|CYP1B1|EPHB4|FGF2|GJA1|HAS2|HOXA3|LIF|NFATC4|PDGFB|PDGFRA|PRRX1|PTK7|PTPRB|TEK|TEAD2|RAPGEF3|ESM1|ADAMTS6|PRKD2|ANGPTL4|RNF213|SOX17|E2F8|SLC2A10|RSPO3|OSR1|PRICKLE1|PIK3R6|CCBE1|CLEC14A	-6.976295081704149	0	5	0	0	-14.227797298223411	10.261540029210964
1	-9.340304216949265	GO:0001568	M1	1	0	GO Biological Processes	19	blood vessel development	19_GO:0032502 developmental process	-9.340304216949265	3.731283640840329	8.005229380756605	30211	503	499	31	6.212424849699399	1.0805701219682764	93|284|1545|2050|2247|2697|3037|3200|4776|5155|5156|5396|5754|5787|7010|8463|10411|11082|11174|25865|51129|57674|64321|79733|81031|84870|130497|144165|146850|147372|161198	ACVR2B|ANGPT1|CYP1B1|EPHB4|FGF2|GJA1|HAS2|HOXA3|NFATC4|PDGFB|PDGFRA|PRRX1|PTK7|PTPRB|TEK|TEAD2|RAPGEF3|ESM1|ADAMTS6|PRKD2|ANGPTL4|RNF213|SOX17|E2F8|SLC2A10|RSPO3|OSR1|PRICKLE1|PIK3R6|CCBE1|CLEC14A	-6.860043572603202	0	5	0	0	-14.227797298223411	10.261540029210964
1	-7.376072789465767	GO:0002040	M1	1	0	GO Biological Processes	19	sprouting angiogenesis	19_GO:0032502 developmental process	-7.376072789465767	10.261540029210964	9.228069229803442	30211	59	499	10	2.004008016032064	0.6273409122559691	284|2050|2247|7010|11082|57674|79733|84870|147372|161198	ANGPT1|EPHB4|FGF2|TEK|ESM1|RNF213|E2F8|RSPO3|CCBE1|CLEC14A	-5.112521255083649	0	5	0	0	-14.227797298223411	10.261540029210964
1	-6.773301152083961	GO:0048514	M1	1	0	GO Biological Processes	19	blood vessel morphogenesis	19_GO:0032502 developmental process	-6.773301152083961	3.4678617377954004	6.592311170154604	30211	419	499	24	4.809619238476954	0.9578590507895692	284|1545|2050|2247|2697|3037|3200|4776|5156|5396|5787|7010|8463|10411|11082|25865|51129|57674|64321|79733|84870|146850|147372|161198	ANGPT1|CYP1B1|EPHB4|FGF2|GJA1|HAS2|HOXA3|NFATC4|PDGFRA|PRRX1|PTPRB|TEK|TEAD2|RAPGEF3|ESM1|PRKD2|ANGPTL4|RNF213|SOX17|E2F8|RSPO3|PIK3R6|CCBE1|CLEC14A	-4.5539532801938964	0	5	0	0	-14.227797298223411	10.261540029210964
1	-6.312208536225082	GO:0001525	M1	1	0	GO Biological Processes	19	angiogenesis	19_GO:0032502 developmental process	-6.312208536225082	3.7721549017037193	6.470930642463609	30211	321	499	20	4.008016032064128	0.8780756545403433	284|1545|2050|2247|3200|4776|5156|5787|7010|10411|11082|25865|51129|57674|64321|79733|84870|146850|147372|161198	ANGPT1|CYP1B1|EPHB4|FGF2|HOXA3|NFATC4|PDGFRA|PTPRB|TEK|RAPGEF3|ESM1|PRKD2|ANGPTL4|RNF213|SOX17|E2F8|RSPO3|PIK3R6|CCBE1|CLEC14A	-4.153761493466292	0	5	0	0	-14.227797298223411	10.261540029210964
1	-13.73344165087734	GO:0007507	M1	1	0	GO Biological Processes	19	heart development	19_GO:0032502 developmental process	-13.73344165087734	4.356421329744361	10.218434220095196	30211	542	499	39	7.81563126252505	1.2016013315411296	93|653|840|859|983|1829|2050|2057|2247|2697|3037|3675|3776|4776|5155|5156|5457|5754|5915|7010|7412|7474|8463|8470|8701|9249|10252|11174|26508|27129|50507|51676|57216|57545|64321|91807|130497|140628|144165	ACVR2B|BMP5|CASP7|CAV3|CDK1|DSG2|EPHB4|EPOR|FGF2|GJA1|HAS2|ITGA3|KCNK2|NFATC4|PDGFB|PDGFRA|POU4F1|PTK7|RARB|TEK|VCAM1|WNT5A|TEAD2|SORBS2|DNAH11|DHRS3|SPRY1|ADAMTS6|HEYL|HSPB7|NOX4|ASB2|VANGL2|CC2D2A|SOX17|MYLK3|OSR1|GATA5|PRICKLE1	-10.749730813089265	0	6	1	1	-13.73344165087734	4.356421329744361
1	-5.973724728049329	GO:0003007	M1	1	0	GO Biological Processes	19	heart morphogenesis	19_GO:0032502 developmental process	-5.973724728049329	4.116929859719439	6.413255964704834	30211	250	499	17	3.406813627254509	0.8120769083525072	653|859|2050|2697|3037|5457|7010|7474|8463|8701|9249|10252|26508|51676|57216|64321|140628	BMP5|CAV3|EPHB4|GJA1|HAS2|POU4F1|TEK|WNT5A|TEAD2|DNAH11|DHRS3|SPRY1|HEYL|ASB2|VANGL2|SOX17|GATA5	-3.831216886391987	0	6	0	0	-13.73344165087734	4.356421329744361
1	-3.9516910072404228	GO:0003205	M1	1	0	GO Biological Processes	19	cardiac chamber development	19_GO:0032502 developmental process	-3.9516910072404228	3.9878679514718063	5.017651002595622	30211	167	499	11	2.2044088176352705	0.6572875938419611	653|859|3776|5457|5754|7010|7474|8701|9249|11174|26508	BMP5|CAV3|KCNK2|POU4F1|PTK7|TEK|WNT5A|DNAH11|DHRS3|ADAMTS6|HEYL	-2.2141092951157844	0	6	0	0	-13.73344165087734	4.356421329744361
1	-2.919998016157286	GO:0003206	M1	1	0	GO Biological Processes	19	cardiac chamber morphogenesis	19_GO:0032502 developmental process	-2.919998016157286	3.844005471259981	4.145723987722021	30211	126	499	8	1.6032064128256514	0.5622570648509714	653|859|5457|7010|7474|8701|9249|26508	BMP5|CAV3|POU4F1|TEK|WNT5A|DNAH11|DHRS3|HEYL	-1.432004921580532	0	6	0	0	-13.73344165087734	4.356421329744361
1	-2.716142842959863	GO:0003279	M1	1	0	GO Biological Processes	19	cardiac septum development	19_GO:0032502 developmental process	-2.716142842959863	3.99812833213597	4.007223149643464	30211	106	499	7	1.402805611222445	0.5264786364021911	653|5754|7474|8701|9249|11174|26508	BMP5|PTK7|WNT5A|DNAH11|DHRS3|ADAMTS6|HEYL	-1.2670925810002323	0	6	0	0	-13.73344165087734	4.356421329744361
1	-2.192588124185185	GO:0060411	M1	1	0	GO Biological Processes	19	cardiac septum morphogenesis	19_GO:0032502 developmental process	-2.192588124185185	4.263597617770753	3.5679096651482736	30211	71	499	5	1.002004008016032	0.445859123777407	653|7474|8701|9249|26508	BMP5|WNT5A|DNAH11|DHRS3|HEYL	-0.8734017421360111	0	6	0	0	-13.73344165087734	4.356421329744361
1	-13.653100728685999	GO:0072001	M1	1	0	GO Biological Processes	19	renal system development	19_GO:0032502 developmental process	-13.653100728685999	5.911614474740728	11.023637990375516	30211	297	499	29	5.811623246492986	1.0473627151538434	93|284|596|1592|2018|2247|2650|3037|3675|4774|5087|5155|5156|5754|5915|6772|7010|7474|10252|11174|26108|26508|56603|57216|57545|64321|130497|139285|392255	ACVR2B|ANGPT1|BCL2|CYP26A1|EMX2|FGF2|GCNT1|HAS2|ITGA3|NFIA|PBX1|PDGFB|PDGFRA|PTK7|RARB|STAT1|TEK|WNT5A|SPRY1|ADAMTS6|PYGO1|HEYL|CYP26B1|VANGL2|CC2D2A|SOX17|OSR1|AMER1|GDF6	-10.705308200482929	0	7	1	1	-13.653100728685999	5.911614474740728
1	-12.34894305731685	GO:0001655	M1	1	0	GO Biological Processes	19	urogenital system development	19_GO:0032502 developmental process	-12.34894305731685	5.256735026940108	10.137737674881306	30211	334	499	29	5.811623246492986	1.0473627151538434	93|284|596|1592|2018|2247|2650|3037|3675|4774|5087|5155|5156|5754|5915|6772|7010|7474|10252|11174|26108|26508|56603|57216|57545|64321|130497|139285|392255	ACVR2B|ANGPT1|BCL2|CYP26A1|EMX2|FGF2|GCNT1|HAS2|ITGA3|NFIA|PBX1|PDGFB|PDGFRA|PTK7|RARB|STAT1|TEK|WNT5A|SPRY1|ADAMTS6|PYGO1|HEYL|CYP26B1|VANGL2|CC2D2A|SOX17|OSR1|AMER1|GDF6	-9.522840072890443	0	7	0	0	-13.653100728685999	5.911614474740728
1	-12.326022349567879	GO:0001822	M1	1	0	GO Biological Processes	19	kidney development	19_GO:0032502 developmental process	-12.326022349567879	5.675914328657314	10.33284501468629	30211	288	499	27	5.410821643286573	1.012749559509641	93|284|596|1592|2247|2650|3037|3675|5087|5155|5156|5754|5915|6772|7010|7474|10252|11174|26108|26508|56603|57216|57545|64321|130497|139285|392255	ACVR2B|ANGPT1|BCL2|CYP26A1|FGF2|GCNT1|HAS2|ITGA3|PBX1|PDGFB|PDGFRA|PTK7|RARB|STAT1|TEK|WNT5A|SPRY1|ADAMTS6|PYGO1|HEYL|CYP26B1|VANGL2|CC2D2A|SOX17|OSR1|AMER1|GDF6	-9.518402770835484	0	7	0	0	-13.653100728685999	5.911614474740728
1	-4.488701556284828	GO:0060485	M1	1	0	GO Biological Processes	19	mesenchyme development	19_GO:0032502 developmental process	-4.488701556284828	3.685231332229677	5.2976377619030615	30211	230	499	14	2.80561122244489	0.7392376345849377	596|653|3037|3082|5754|6772|7474|8463|10252|10371|26508|130497|139285|140628	BCL2|BMP5|HAS2|HGF|PTK7|STAT1|WNT5A|TEAD2|SPRY1|SEMA3A|HEYL|OSR1|AMER1|GATA5	-2.6112106499169196	0	7	0	0	-13.653100728685999	5.911614474740728
1	-3.293350654617956	GO:0048762	M1	1	0	GO Biological Processes	19	mesenchymal cell differentiation	19_GO:0032502 developmental process	-3.293350654617956	3.6037551293062315	4.385739403322769	30211	168	499	10	2.004008016032064	0.6273409122559691	596|3037|3082|6772|7474|10252|10371|26508|130497|139285	BCL2|HAS2|HGF|STAT1|WNT5A|SPRY1|SEMA3A|HEYL|OSR1|AMER1	-1.6932307991928677	0	7	0	0	-13.653100728685999	5.911614474740728
1	-2.0232214057842293	GO:0001837	M1	1	0	GO Biological Processes	19	epithelial to mesenchymal transition	19_GO:0032502 developmental process	-2.0232214057842293	3.880967062329788	3.301597301346182	30211	78	499	5	1.002004008016032	0.445859123777407	3037|3082|7474|10252|26508	HAS2|HGF|WNT5A|SPRY1|HEYL	-0.7481438890115526	0	7	0	0	-13.653100728685999	5.911614474740728
1	-13.637866515823623	GO:1903046	M1	1	0	GO Biological Processes	19	meiotic cell cycle process	19_GO:0022414 reproductive process	-13.637866515823623	7.911880579340499	11.917864241405598	30211	176	499	23	4.609218436873747	0.9386778629742962	699|994|2177|5347|5888|7153|7272|9133|9134|9700|9985|10403|23310|23397|25788|26271|56603|63979|81930|83540|84057|151246|259266	BUB1|CDC25B|FANCD2|PLK1|RAD51|TOP2A|TTK|CCNB2|CCNE2|ESPL1|REC8|NDC80|NCAPD3|NCAPH|RAD54B|FBXO5|CYP26B1|FIGNL1|KIF18A|NUF2|MND1|SGO2|ASPM	-10.705308200482929	0	8	1	1	-13.637866515823623	45.40731462925852
1	-13.536132935799086	GO:0140013	M1	1	0	GO Biological Processes	19	meiotic nuclear division	19_GO:0022414 reproductive process	-13.536132935799086	8.324674348697396	12.03867084250622	30211	160	499	22	4.408817635270541	0.9190088877936113	699|994|2177|5347|5888|7153|7272|9133|9134|9700|9985|10403|23397|25788|26271|56603|63979|81930|83540|84057|151246|259266	BUB1|CDC25B|FANCD2|PLK1|RAD51|TOP2A|TTK|CCNB2|CCNE2|ESPL1|REC8|NDC80|NCAPH|RAD54B|FBXO5|CYP26B1|FIGNL1|KIF18A|NUF2|MND1|SGO2|ASPM	-10.627055716307916	0	8	0	0	-13.637866515823623	45.40731462925852
1	-12.64805393641509	GO:0051321	M1	1	0	GO Biological Processes	19	meiotic cell cycle	19_GO:0022414 reproductive process	-12.64805393641509	6.413462518256853	10.819600667214862	30211	236	499	25	5.01002004008016	0.9765811937919748	699|994|2177|5347|5888|7153|7272|9133|9134|9156|9700|9985|10403|23310|23397|25788|26271|56603|63979|81930|83540|84057|143689|151246|259266	BUB1|CDC25B|FANCD2|PLK1|RAD51|TOP2A|TTK|CCNB2|CCNE2|EXO1|ESPL1|REC8|NDC80|NCAPD3|NCAPH|RAD54B|FBXO5|CYP26B1|FIGNL1|KIF18A|NUF2|MND1|PIWIL4|SGO2|ASPM	-9.78244241070501	0	8	0	0	-13.637866515823623	45.40731462925852
1	-7.7108814044018406	GO:0007127	M1	1	0	GO Biological Processes	19	meiosis I	19_GO:0022414 reproductive process	-7.7108814044018406	6.8355097291356905	8.438395748050459	30211	124	499	14	2.80561122244489	0.7392376345849377	994|2177|5347|5888|7153|9133|9134|9700|9985|10403|25788|26271|84057|151246	CDC25B|FANCD2|PLK1|RAD51|TOP2A|CCNB2|CCNE2|ESPL1|REC8|NDC80|RAD54B|FBXO5|MND1|SGO2	-5.409541309130323	0	8	0	0	-13.637866515823623	45.40731462925852
1	-7.6211963317225155	GO:0061982	M1	1	0	GO Biological Processes	19	meiosis I cell cycle process	19_GO:0022414 reproductive process	-7.6211963317225155	6.727009574704966	8.34829651760458	30211	126	499	14	2.80561122244489	0.7392376345849377	994|2177|5347|5888|7153|9133|9134|9700|9985|10403|25788|26271|84057|151246	CDC25B|FANCD2|PLK1|RAD51|TOP2A|CCNB2|CCNE2|ESPL1|REC8|NDC80|RAD54B|FBXO5|MND1|SGO2	-5.3364554982704595	0	8	0	0	-13.637866515823623	45.40731462925852
1	-7.295824090683732	GO:0007143	M1	1	0	GO Biological Processes	19	female meiotic nuclear division	19_GO:0022414 reproductive process	-7.295824090683732	14.677111799356291	10.18745801765885	30211	33	499	8	1.6032064128256514	0.5622570648509714	994|5347|7153|7272|9133|10403|23397|26271	CDC25B|PLK1|TOP2A|TTK|CCNB2|NDC80|NCAPH|FBXO5	-5.037412195954025	0	8	0	0	-13.637866515823623	45.40731462925852
1	-5.500848933541979	GO:0000212	M1	1	0	GO Biological Processes	19	meiotic spindle organization	19_GO:0022414 reproductive process	-5.500848933541979	20.1810287241149	9.629472763740232	30211	15	499	5	1.002004008016032	0.445859123777407	9133|9700|10403|26271|259266	CCNB2|ESPL1|NDC80|FBXO5|ASPM	-3.4168218340539362	0	8	0	0	-13.637866515823623	45.40731462925852
1	-5.311214113952566	GO:0090306	M1	1	0	GO Biological Processes	19	meiotic spindle assembly	19_GO:0022414 reproductive process	-5.311214113952566	30.27154308617235	10.7306310254777	30211	8	499	4	0.8016032064128257	0.39919195171010496	9133|10403|26271|259266	CCNB2|NDC80|FBXO5|ASPM	-3.275671637891623	0	8	0	0	-13.637866515823623	45.40731462925852
1	-4.752087281039183	GO:0007057	M1	1	0	GO Biological Processes	19	spindle assembly involved in female meiosis I	19_GO:0022414 reproductive process	-4.752087281039183	45.40731462925852	11.510399617744243	30211	4	499	3	0.6012024048096193	0.34605939737543584	9133|10403|26271	CCNB2|NDC80|FBXO5	-2.802766028852392	0	8	0	0	-13.637866515823623	45.40731462925852
1	-4.48586639677851	GO:0022412	M1	1	0	GO Biological Processes	19	cellular process involved in reproduction in multicellular organism	19_GO:0022414 reproductive process	-4.48586639677851	2.9419913996791536	5.008890684764434	30211	391	499	19	3.8076152304609217	0.8567351801715601	596|994|5347|5819|7153|7272|8382|9133|9985|10403|23397|26108|26271|56603|63979|79846|81930|143689|259266	BCL2|CDC25B|PLK1|NECTIN2|TOP2A|TTK|NME5|CCNB2|REC8|NDC80|NCAPH|PYGO1|FBXO5|CYP26B1|FIGNL1|CFAP69|KIF18A|PIWIL4|ASPM	-2.6112106499169196	0	8	0	0	-13.637866515823623	45.40731462925852
1	-4.372873083964682	GO:0007292	M1	1	0	GO Biological Processes	19	female gamete generation	19_GO:0022414 reproductive process	-4.372873083964682	4.439826319305277	5.473184962701768	30211	150	499	11	2.2044088176352705	0.6572875938419611	596|994|5347|7153|7272|9133|9985|10403|23397|26271|259266	BCL2|CDC25B|PLK1|TOP2A|TTK|CCNB2|REC8|NDC80|NCAPH|FBXO5|ASPM	-2.5333471265688425	0	8	0	0	-13.637866515823623	45.40731462925852
1	-4.35952428843226	GO:0007056	M1	1	0	GO Biological Processes	19	spindle assembly involved in female meiosis	19_GO:0022414 reproductive process	-4.35952428843226	36.32585170340682	10.237424852156552	30211	5	499	3	0.6012024048096193	0.34605939737543584	9133|10403|26271	CCNB2|NDC80|FBXO5	-2.5219414863224228	0	8	0	0	-13.637866515823623	45.40731462925852
1	-4.330569574350184	GO:0007144	M1	1	0	GO Biological Processes	19	female meiosis I	19_GO:0022414 reproductive process	-4.330569574350184	18.628641899182984	8.238746379434014	30211	13	499	4	0.8016032064128257	0.39919195171010496	994|9133|10403|26271	CDC25B|CCNB2|NDC80|FBXO5	-2.502574236246072	0	8	0	0	-13.637866515823623	45.40731462925852
1	-3.671877170887289	GO:0007276	M1	1	0	GO Biological Processes	19	gamete generation	19_GO:0022414 reproductive process	-3.671877170887289	2.1712003316978783	4.13668023859909	30211	725	499	26	5.210420841683367	0.994870208169882	596|994|2177|2697|2707|5347|5819|7153|7272|8382|9133|9985|10403|10468|23397|26108|26271|29127|56603|57097|63979|64321|79846|81930|143689|259266	BCL2|CDC25B|FANCD2|GJA1|GJB3|PLK1|NECTIN2|TOP2A|TTK|NME5|CCNB2|REC8|NDC80|FST|NCAPH|PYGO1|FBXO5|RACGAP1|CYP26B1|PARP11|FIGNL1|SOX17|CFAP69|KIF18A|PIWIL4|ASPM	-1.985105612661041	0	8	0	0	-13.637866515823623	45.40731462925852
1	-2.382742912779931	GO:0001556	M1	1	0	GO Biological Processes	19	oocyte maturation	19_GO:0022414 reproductive process	-2.382742912779931	9.081462925851705	4.685176172566446	30211	20	499	3	0.6012024048096193	0.34605939737543584	994|9985|26271	CDC25B|REC8|FBXO5	-1.0115108664864139	0	8	0	0	-13.637866515823623	45.40731462925852
1	-2.1926167111710217	GO:0048599	M1	1	0	GO Biological Processes	19	oocyte development	19_GO:0022414 reproductive process	-2.1926167111710217	5.381607659763973	3.8118918716787724	30211	45	499	4	0.8016032064128257	0.39919195171010496	596|994|9985|26271	BCL2|CDC25B|REC8|FBXO5	-0.8734017421360111	0	8	0	0	-13.637866515823623	45.40731462925852
1	-2.0620807776618584	GO:0009994	M1	1	0	GO Biological Processes	19	oocyte differentiation	19_GO:0022414 reproductive process	-2.0620807776618584	4.942292748762832	3.5791222753061813	30211	49	499	4	0.8016032064128257	0.39919195171010496	596|994|9985|26271	BCL2|CDC25B|REC8|FBXO5	-0.7746170858743291	0	8	0	0	-13.637866515823623	45.40731462925852
1	-11.263170639449143	GO:0009792	M1	1	0	GO Biological Processes	19	embryo development ending in birth or egg hatching	19_GO:0032502 developmental process	-11.263170639449143	3.632585170340682	8.793043879216142	30211	650	499	39	7.81563126252505	1.2016013315411296	284|653|891|2247|2697|2707|3199|3200|3212|3215|3976|4154|5087|5155|5156|5396|5754|6241|7274|7474|8323|8463|8796|9133|9585|10733|51294|54892|57216|57545|57822|64321|79718|79733|81031|84870|130497|144165|100381270	ANGPT1|BMP5|CCNB1|FGF2|GJA1|GJB3|HOXA2|HOXA3|HOXB2|HOXB5|LIF|MBNL1|PBX1|PDGFB|PDGFRA|PRRX1|PTK7|RRM2|TTPA|WNT5A|FZD6|TEAD2|SCEL|CCNB2|KIF20B|PLK4|PCDH12|NCAPG2|VANGL2|CC2D2A|GRHL3|SOX17|TBL1XR1|E2F8|SLC2A10|RSPO3|OSR1|PRICKLE1|ZBED6	-8.5377378169041	0	9	1	1	-11.263170639449143	4.535801244182175
1	-10.463482009673557	GO:0043009	M1	1	0	GO Biological Processes	19	chordate embryonic development	19_GO:0032502 developmental process	-10.463482009673557	3.561358010137923	8.412818785817677	30211	629	499	37	7.414829659318637	1.1729271291136232	284|653|891|2697|2707|3199|3200|3212|3215|3976|4154|5087|5155|5156|5396|5754|6241|7274|7474|8323|8463|9133|9585|10733|51294|54892|57216|57545|57822|64321|79718|79733|81031|84870|130497|144165|100381270	ANGPT1|BMP5|CCNB1|GJA1|GJB3|HOXA2|HOXA3|HOXB2|HOXB5|LIF|MBNL1|PBX1|PDGFB|PDGFRA|PRRX1|PTK7|RRM2|TTPA|WNT5A|FZD6|TEAD2|CCNB2|KIF20B|PLK4|PCDH12|NCAPG2|VANGL2|CC2D2A|GRHL3|SOX17|TBL1XR1|E2F8|SLC2A10|RSPO3|OSR1|PRICKLE1|ZBED6	-7.799149926011057	0	9	0	0	-11.263170639449143	4.535801244182175
1	-9.964216915197762	GO:0048568	M1	1	0	GO Biological Processes	19	embryonic organ development	19_GO:0032502 developmental process	-9.964216915197762	4.072404899485068	8.471350036191911	30211	446	499	30	6.012024048096192	1.064133781401052	653|2697|3199|3200|3212|3215|3976|4237|4647|5087|5155|5156|5396|5754|5915|7274|7474|8323|8463|8820|10733|51294|51676|57216|57545|57822|64321|79733|84870|130497	BMP5|GJA1|HOXA2|HOXA3|HOXB2|HOXB5|LIF|MFAP2|MYO7A|PBX1|PDGFB|PDGFRA|PRRX1|PTK7|RARB|TTPA|WNT5A|FZD6|TEAD2|HESX1|PLK4|PCDH12|ASB2|VANGL2|CC2D2A|GRHL3|SOX17|E2F8|RSPO3|OSR1	-7.378446086081724	0	9	0	0	-11.263170639449143	4.535801244182175
1	-9.527236212770392	GO:0048729	M1	1	0	GO Biological Processes	19	tissue morphogenesis	19_GO:0032502 developmental process	-9.527236212770392	3.606357118569268	8.023888549249033	30211	554	499	33	6.613226452905812	1.1124976694246538	596|653|1741|2247|2650|2697|3212|3675|4776|5087|5457|5754|7474|8323|8463|8820|8914|9585|10252|10371|10468|25865|26508|51676|57216|57545|57822|64321|64399|84870|130497|140628|144165	BCL2|BMP5|DLG3|FGF2|GCNT1|GJA1|HOXB2|ITGA3|NFATC4|PBX1|POU4F1|PTK7|WNT5A|FZD6|TEAD2|HESX1|TIMELESS|KIF20B|SPRY1|SEMA3A|FST|PRKD2|HEYL|ASB2|VANGL2|CC2D2A|GRHL3|SOX17|HHIP|RSPO3|OSR1|GATA5|PRICKLE1	-7.002163224007966	0	9	0	0	-11.263170639449143	4.535801244182175
1	-8.73319332264432	GO:0002009	M1	1	0	GO Biological Processes	19	morphogenesis of an epithelium	19_GO:0032502 developmental process	-8.73319332264432	3.8266510447531634	7.767100492750785	30211	443	499	28	5.61122244488978	1.0302405765728317	596|653|1741|2247|2697|3212|4776|5087|5754|7474|8323|8463|8820|8914|9585|10252|10371|10468|25865|51676|57216|57545|57822|64321|64399|84870|130497|144165	BCL2|BMP5|DLG3|FGF2|GJA1|HOXB2|NFATC4|PBX1|PTK7|WNT5A|FZD6|TEAD2|HESX1|TIMELESS|KIF20B|SPRY1|SEMA3A|FST|PRKD2|ASB2|VANGL2|CC2D2A|GRHL3|SOX17|HHIP|RSPO3|OSR1|PRICKLE1	-6.293550529206521	0	9	0	0	-11.263170639449143	4.535801244182175
1	-8.661132176718148	GO:0060562	M1	1	0	GO Biological Processes	19	epithelial tube morphogenesis	19_GO:0032502 developmental process	-8.661132176718148	4.535801244182175	8.06960138335885	30211	307	499	23	4.609218436873747	0.9386778629742962	596|653|2247|2697|4776|5087|5754|7474|8323|8463|8820|8914|9585|10252|25865|51676|57216|57545|57822|64321|64399|130497|144165	BCL2|BMP5|FGF2|GJA1|NFATC4|PBX1|PTK7|WNT5A|FZD6|TEAD2|HESX1|TIMELESS|KIF20B|SPRY1|PRKD2|ASB2|VANGL2|CC2D2A|GRHL3|SOX17|HHIP|OSR1|PRICKLE1	-6.246535721190445	0	9	0	0	-11.263170639449143	4.535801244182175
1	-8.514631328908688	GO:0048598	M1	1	0	GO Biological Processes	19	embryonic morphogenesis	19_GO:0032502 developmental process	-8.514631328908688	3.3635047873524835	7.422068436000324	30211	576	499	32	6.412825651302605	1.09668678683083	93|653|2247|2697|3199|3200|3212|3215|3675|4154|4237|4647|5087|5156|5396|5754|5915|7474|8323|8463|8820|9585|51676|56603|57216|57545|57822|64321|84870|84913|130497|144165	ACVR2B|BMP5|FGF2|GJA1|HOXA2|HOXA3|HOXB2|HOXB5|ITGA3|MBNL1|MFAP2|MYO7A|PBX1|PDGFRA|PRRX1|PTK7|RARB|WNT5A|FZD6|TEAD2|HESX1|KIF20B|ASB2|CYP26B1|VANGL2|CC2D2A|GRHL3|SOX17|RSPO3|ATOH8|OSR1|PRICKLE1	-6.132980482448576	0	9	0	0	-11.263170639449143	4.535801244182175
1	-6.9702087317710975	GO:0048562	M1	1	0	GO Biological Processes	19	embryonic organ morphogenesis	19_GO:0032502 developmental process	-6.9702087317710975	4.146786724133198	7.002367348237039	30211	292	499	20	4.008016032064128	0.8780756545403433	2697|3199|3200|3212|3215|4237|4647|5156|5396|5754|5915|7474|8323|8463|8820|51676|57216|57822|64321|130497	GJA1|HOXA2|HOXA3|HOXB2|HOXB5|MFAP2|MYO7A|PDGFRA|PRRX1|PTK7|RARB|WNT5A|FZD6|TEAD2|HESX1|ASB2|VANGL2|GRHL3|SOX17|OSR1	-4.7414193036481915	0	9	0	0	-11.263170639449143	4.535801244182175
1	-5.176731121147496	GO:0001701	M1	1	0	GO Biological Processes	19	in utero embryonic development	19_GO:0032502 developmental process	-5.176731121147496	3.1781147597031336	5.544677760605404	30211	381	499	20	4.008016032064128	0.8780756545403433	284|653|891|2697|2707|3976|4154|5155|5156|6241|7274|9133|10733|51294|54892|64321|79718|79733|84870|100381270	ANGPT1|BMP5|CCNB1|GJA1|GJB3|LIF|MBNL1|PDGFB|PDGFRA|RRM2|TTPA|CCNB2|PLK4|PCDH12|NCAPG2|SOX17|TBL1XR1|E2F8|RSPO3|ZBED6	-3.1707438886482686	0	9	0	0	-11.263170639449143	4.535801244182175
1	-10.300588101274316	GO:0006468	M1	1	0	GO Biological Processes	19	protein phosphorylation	19_GO:0008152 metabolic process	-10.300588101274316	3.373114801030633	8.232571233921462	30211	700	499	39	7.81563126252505	1.2016013315411296	93|595|596|673|699|890|891|983|994|2050|2242|2444|3600|3976|5155|5156|5347|5754|6195|7010|7098|7272|7474|9212|9833|10733|10783|11113|23604|25865|27330|30811|55872|65267|80216|83903|91807|140803|392255	ACVR2B|CCND1|BCL2|BRAF|BUB1|CCNA2|CCNB1|CDK1|CDC25B|EPHB4|FES|FRK|IL15|LIF|PDGFB|PDGFRA|PLK1|PTK7|RPS6KA1|TEK|TLR3|TTK|WNT5A|AURKB|MELK|PLK4|NEK6|CIT|DAPK2|PRKD2|RPS6KA6|HUNK|PBK|WNK3|ALPK1|HASPIN|MYLK3|TRPM6|GDF6	-7.656825325180592	0	10	1	1	-10.300588101274316	4.561465396546518
1	-4.480978135398158	GO:0018108	M1	1	0	GO Biological Processes	19	peptidyl-tyrosine phosphorylation	19_GO:0008152 metabolic process	-4.480978135398158	4.561465396546518	5.590288807162556	30211	146	499	11	2.2044088176352705	0.6572875938419611	2050|2242|2444|3600|3976|5155|5156|7010|7272|9833|55872	EPHB4|FES|FRK|IL15|LIF|PDGFB|PDGFRA|TEK|TTK|MELK|PBK	-2.6112106499169196	0	10	0	0	-10.300588101274316	4.561465396546518
1	-4.399551084420447	GO:0018212	M1	1	0	GO Biological Processes	19	peptidyl-tyrosine modification	19_GO:0008152 metabolic process	-4.399551084420447	4.469623811381152	5.5020721469319644	30211	149	499	11	2.2044088176352705	0.6572875938419611	2050|2242|2444|3600|3976|5155|5156|7010|7272|9833|55872	EPHB4|FES|FRK|IL15|LIF|PDGFB|PDGFRA|TEK|TTK|MELK|PBK	-2.5501767575810526	0	10	0	0	-10.300588101274316	4.561465396546518
1	-3.5428948499561015	GO:0046777	M1	1	0	GO Biological Processes	19	protein autophosphorylation	19_GO:0008152 metabolic process	-3.5428948499561015	3.5805050962139338	4.574876528929041	30211	186	499	11	2.2044088176352705	0.6572875938419611	2050|2242|5156|7010|7272|9212|9833|10783|23604|25865|65267	EPHB4|FES|PDGFRA|TEK|TTK|AURKB|MELK|NEK6|DAPK2|PRKD2|WNK3	-1.8779482193175825	0	10	0	0	-10.300588101274316	4.561465396546518
1	-9.779414814859878	GO:0051783	M1	1	0	GO Biological Processes	19	regulation of nuclear division	19_GO:0050789 regulation of biological process	-9.779414814859878	7.404550107409062	9.807866906925392	30211	139	499	17	3.406813627254509	0.8120769083525072	685|699|891|991|3976|4288|5155|5347|7272|7474|9212|9585|9700|9787|10403|26271|83987	BTC|BUB1|CCNB1|CDC20|LIF|MKI67|PDGFB|PLK1|TTK|WNT5A|AURKB|KIF20B|ESPL1|DLGAP5|NDC80|FBXO5|CCDC8	-7.214833284813779	0	11	1	1	-9.779414814859878	12.10861723446894
1	-9.607971126720757	GO:0030071	M1	1	0	GO Biological Processes	19	regulation of mitotic metaphase/anaphase transition	19_GO:0050789 regulation of biological process	-9.607971126720757	12.10861723446894	11.162062753227909	30211	60	499	12	2.404809619238477	0.685810745026731	699|891|990|5347|7272|9212|9700|9787|10403|10783|11065|26271	BUB1|CCNB1|CDC6|PLK1|TTK|AURKB|ESPL1|DLGAP5|NDC80|NEK6|UBE2C|FBXO5	-7.073352820052102	0	11	0	0	-9.779414814859878	12.10861723446894
1	-9.503176604058329	GO:0051983	M1	1	0	GO Biological Processes	19	regulation of chromosome segregation	19_GO:0050789 regulation of biological process	-9.503176604058329	9.31432094959149	10.293893951112786	30211	91	499	14	2.80561122244489	0.7392376345849377	699|891|990|4288|5347|7272|9212|9700|9787|10403|10783|11004|11065|26271	BUB1|CCNB1|CDC6|MKI67|PLK1|TTK|AURKB|ESPL1|DLGAP5|NDC80|NEK6|KIF2C|UBE2C|FBXO5	-6.987443641550047	0	11	0	0	-9.779414814859878	12.10861723446894
1	-9.34712420514211	GO:1902099	M1	1	0	GO Biological Processes	19	regulation of metaphase/anaphase transition of cell cycle	19_GO:0050789 regulation of biological process	-9.34712420514211	11.532016413779942	10.844567616360244	30211	63	499	12	2.404809619238477	0.685810745026731	699|891|990|5347|7272|9212|9700|9787|10403|10783|11065|26271	BUB1|CCNB1|CDC6|PLK1|TTK|AURKB|ESPL1|DLGAP5|NDC80|NEK6|UBE2C|FBXO5	-6.860043572603202	0	11	0	0	-9.779414814859878	12.10861723446894
1	-9.18129376127313	GO:0010965	M1	1	0	GO Biological Processes	19	regulation of mitotic sister chromatid separation	19_GO:0050789 regulation of biological process	-9.18129376127313	11.17718513950979	10.64459637250894	30211	65	499	12	2.404809619238477	0.685810745026731	699|891|990|5347|7272|9212|9700|9787|10403|10783|11065|26271	BUB1|CCNB1|CDC6|PLK1|TTK|AURKB|ESPL1|DLGAP5|NDC80|NEK6|UBE2C|FBXO5	-6.70946628446393	0	11	0	0	-9.779414814859878	12.10861723446894
1	-8.645307207921512	GO:0033045	M1	1	0	GO Biological Processes	19	regulation of sister chromatid segregation	19_GO:0050789 regulation of biological process	-8.645307207921512	10.09051436205745	10.008061800809601	30211	72	499	12	2.404809619238477	0.685810745026731	699|891|990|5347|7272|9212|9700|9787|10403|10783|11065|26271	BUB1|CCNB1|CDC6|PLK1|TTK|AURKB|ESPL1|DLGAP5|NDC80|NEK6|UBE2C|FBXO5	-6.246535721190445	0	11	0	0	-9.779414814859878	12.10861723446894
1	-8.645307207921512	GO:1905818	M1	1	0	GO Biological Processes	19	regulation of chromosome separation	19_GO:0050789 regulation of biological process	-8.645307207921512	10.09051436205745	10.008061800809601	30211	72	499	12	2.404809619238477	0.685810745026731	699|891|990|5347|7272|9212|9700|9787|10403|10783|11065|26271	BUB1|CCNB1|CDC6|PLK1|TTK|AURKB|ESPL1|DLGAP5|NDC80|NEK6|UBE2C|FBXO5	-6.246535721190445	0	11	0	0	-9.779414814859878	12.10861723446894
1	-8.339843995330769	GO:0007088	M1	1	0	GO Biological Processes	19	regulation of mitotic nuclear division	19_GO:0050789 regulation of biological process	-8.339843995330769	7.636064922638069	9.077130098784478	30211	111	499	14	2.80561122244489	0.7392376345849377	685|699|891|4288|5155|5347|7272|9212|9585|9700|9787|10403|26271|83987	BTC|BUB1|CCNB1|MKI67|PDGFB|PLK1|TTK|AURKB|KIF20B|ESPL1|DLGAP5|NDC80|FBXO5|CCDC8	-6.003271523605845	0	11	0	0	-9.779414814859878	12.10861723446894
1	-7.711986689784707	GO:0033044	M1	1	0	GO Biological Processes	19	regulation of chromosome organization	19_GO:0050789 regulation of biological process	-7.711986689784707	5.116317141324903	7.812898299561714	30211	213	499	18	3.6072144288577155	0.8347529688104741	699|891|990|1663|1786|5347|7153|7272|9212|9700|9787|10403|10445|10783|11065|23397|26271|80119	BUB1|CCNB1|CDC6|DDX11|DNMT1|PLK1|TOP2A|TTK|AURKB|ESPL1|DLGAP5|NDC80|MCRS1|NEK6|UBE2C|NCAPH|FBXO5|PIF1	-5.409541309130323	0	11	0	0	-9.779414814859878	12.10861723446894
1	-5.006134279066562	GO:0033047	M1	1	0	GO Biological Processes	19	regulation of mitotic sister chromatid segregation	19_GO:0050789 regulation of biological process	-5.006134279066562	9.213078330574191	7.224252353635606	30211	46	499	7	1.402805611222445	0.5264786364021911	699|891|5347|7272|9212|10403|26271	BUB1|CCNB1|PLK1|TTK|AURKB|NDC80|FBXO5	-3.0251293346544124	0	11	0	0	-9.779414814859878	12.10861723446894
1	-4.4822976937352434	GO:0051129	M1	1	0	GO Biological Processes	19	negative regulation of cellular component organization	19_GO:0048519 negative regulation of biological process	-4.4822976937352434	2.3898586646978166	4.764844367571243	30211	684	499	27	5.410821643286573	1.012749559509641	699|859|1400|1601|3082|3675|3976|4099|4776|5347|6712|7153|7272|7474|9023|9212|9700|9928|10062|10297|10371|10411|26271|50944|51225|80119|192683	BUB1|CAV3|CRMP1|DAB2|HGF|ITGA3|LIF|MAG|NFATC4|PLK1|SPTBN2|TOP2A|TTK|WNT5A|CH25H|AURKB|ESPL1|KIF14|NR1H3|APC2|SEMA3A|RAPGEF3|FBXO5|SHANK1|ABI3|PIF1|SCAMP5	-2.6112106499169196	0	11	0	0	-9.779414814859878	12.10861723446894
1	-4.4746979424906295	GO:2001251	M1	1	0	GO Biological Processes	19	negative regulation of chromosome organization	19_GO:0048519 negative regulation of biological process	-4.4746979424906295	6.457929191716768	6.133034636878098	30211	75	499	8	1.6032064128256514	0.5622570648509714	699|5347|7153|7272|9212|9700|26271|80119	BUB1|PLK1|TOP2A|TTK|AURKB|ESPL1|FBXO5|PIF1	-2.6111495773443223	0	11	0	0	-9.779414814859878	12.10861723446894
1	-4.265555177647583	GO:0051784	M1	1	0	GO Biological Processes	19	negative regulation of nuclear division	19_GO:0048519 negative regulation of biological process	-4.265555177647583	8.859963830099224	6.526562676634875	30211	41	499	6	1.2024048096192386	0.4879196023405425	699|3976|5347|7272|9212|26271	BUB1|LIF|PLK1|TTK|AURKB|FBXO5	-2.4487922194753193	0	11	0	0	-9.779414814859878	12.10861723446894
1	-4.2254941664280325	GO:0045841	M1	1	0	GO Biological Processes	19	negative regulation of mitotic metaphase/anaphase transition	19_GO:0048519 negative regulation of biological process	-4.2254941664280325	11.642901186989365	7.0357565901776065	30211	26	499	5	1.002004008016032	0.445859123777407	699|5347|7272|9212|26271	BUB1|PLK1|TTK|AURKB|FBXO5	-2.419680388558901	0	11	0	0	-9.779414814859878	12.10861723446894
1	-4.06294434931415	GO:1902100	M1	1	0	GO Biological Processes	19	negative regulation of metaphase/anaphase transition of cell cycle	19_GO:0048519 negative regulation of biological process	-4.06294434931415	10.811265387918695	6.731045546823971	30211	28	499	5	1.002004008016032	0.445859123777407	699|5347|7272|9212|26271	BUB1|PLK1|TTK|AURKB|FBXO5	-2.2942187236357214	0	11	0	0	-9.779414814859878	12.10861723446894
1	-3.9866647969792295	GO:0033046	M1	1	0	GO Biological Processes	19	negative regulation of sister chromatid segregation	19_GO:0048519 negative regulation of biological process	-3.9866647969792295	10.438463133162879	6.59000839153028	30211	29	499	5	1.002004008016032	0.445859123777407	699|5347|7272|9212|26271	BUB1|PLK1|TTK|AURKB|FBXO5	-2.2444381798088275	0	11	0	0	-9.779414814859878	12.10861723446894
1	-3.9866647969792295	GO:0033048	M1	1	0	GO Biological Processes	19	negative regulation of mitotic sister chromatid segregation	19_GO:0048519 negative regulation of biological process	-3.9866647969792295	10.438463133162879	6.59000839153028	30211	29	499	5	1.002004008016032	0.445859123777407	699|5347|7272|9212|26271	BUB1|PLK1|TTK|AURKB|FBXO5	-2.2444381798088275	0	11	0	0	-9.779414814859878	12.10861723446894
1	-3.9866647969792295	GO:2000816	M1	1	0	GO Biological Processes	19	negative regulation of mitotic sister chromatid separation	19_GO:0048519 negative regulation of biological process	-3.9866647969792295	10.438463133162879	6.59000839153028	30211	29	499	5	1.002004008016032	0.445859123777407	699|5347|7272|9212|26271	BUB1|PLK1|TTK|AURKB|FBXO5	-2.2444381798088275	0	11	0	0	-9.779414814859878	12.10861723446894
1	-3.84290252267503	GO:0051985	M1	1	0	GO Biological Processes	19	negative regulation of chromosome segregation	19_GO:0048519 negative regulation of biological process	-3.84290252267503	9.765013898765273	6.327520058195908	30211	31	499	5	1.002004008016032	0.445859123777407	699|5347|7272|9212|26271	BUB1|PLK1|TTK|AURKB|FBXO5	-2.124893718209193	0	11	0	0	-9.779414814859878	12.10861723446894
1	-3.84290252267503	GO:1905819	M1	1	0	GO Biological Processes	19	negative regulation of chromosome separation	19_GO:0048519 negative regulation of biological process	-3.84290252267503	9.765013898765273	6.327520058195908	30211	31	499	5	1.002004008016032	0.445859123777407	699|5347|7272|9212|26271	BUB1|PLK1|TTK|AURKB|FBXO5	-2.124893718209193	0	11	0	0	-9.779414814859878	12.10861723446894
1	-3.646372623429059	GO:0045839	M1	1	0	GO Biological Processes	19	negative regulation of mitotic nuclear division	19_GO:0048519 negative regulation of biological process	-3.646372623429059	8.903395025344807	5.975507675848111	30211	34	499	5	1.002004008016032	0.445859123777407	699|5347|7272|9212|26271	BUB1|PLK1|TTK|AURKB|FBXO5	-1.9623324860422404	0	11	0	0	-9.779414814859878	12.10861723446894
1	-3.2210699813558716	GO:0007094	M1	1	0	GO Biological Processes	19	mitotic spindle assembly checkpoint signaling	19_GO:0023052 signaling	-3.2210699813558716	10.09051436205745	5.7735614566483555	30211	24	499	4	0.8016032064128257	0.39919195171010496	699|5347|7272|9212	BUB1|PLK1|TTK|AURKB	-1.6396205260224768	0	11	0	0	-9.779414814859878	12.10861723446894
1	-3.2210699813558716	GO:0071173	M1	1	0	GO Biological Processes	19	spindle assembly checkpoint signaling	19_GO:0023052 signaling	-3.2210699813558716	10.09051436205745	5.7735614566483555	30211	24	499	4	0.8016032064128257	0.39919195171010496	699|5347|7272|9212	BUB1|PLK1|TTK|AURKB	-1.6396205260224768	0	11	0	0	-9.779414814859878	12.10861723446894
1	-3.2210699813558716	GO:0071174	M1	1	0	GO Biological Processes	19	mitotic spindle checkpoint signaling	19_GO:0023052 signaling	-3.2210699813558716	10.09051436205745	5.7735614566483555	30211	24	499	4	0.8016032064128257	0.39919195171010496	699|5347|7272|9212	BUB1|PLK1|TTK|AURKB	-1.6396205260224768	0	11	0	0	-9.779414814859878	12.10861723446894
1	-3.151017810963822	GO:0031577	M1	1	0	GO Biological Processes	19	spindle checkpoint signaling	19_GO:0023052 signaling	-3.151017810963822	9.686893787575151	5.631076459253628	30211	25	499	4	0.8016032064128257	0.39919195171010496	699|5347|7272|9212	BUB1|PLK1|TTK|AURKB	-1.5925965896225411	0	11	0	0	-9.779414814859878	12.10861723446894
1	-2.8367006266702623	GO:0010639	M1	1	0	GO Biological Processes	19	negative regulation of organelle organization	19_GO:0048519 negative regulation of biological process	-2.8367006266702623	2.5377341509366036	3.6622306385623578	30211	334	499	14	2.80561122244489	0.7392376345849377	699|859|3082|3976|5347|6712|7153|7272|9212|9700|10297|26271|50944|80119	BUB1|CAV3|HGF|LIF|PLK1|SPTBN2|TOP2A|TTK|AURKB|ESPL1|APC2|FBXO5|SHANK1|PIF1	-1.3657075295257872	0	11	0	0	-9.779414814859878	12.10861723446894
1	-9.677763085983912	GO:0009611	M1	1	0	GO Biological Processes	19	response to wounding	19_GO:0050896 response to stimulus	-9.677763085983912	4.083138369762782	8.344826236375205	30211	430	499	29	5.811623246492986	1.0473627151538434	135|151|596|859|983|1001|2125|2152|2247|3569|3694|3776|4099|5155|5156|5754|5873|7474|8323|9002|9315|10894|22915|54566|57822|64805|81029|84750|94121	ADORA2A|ADRA2B|BCL2|CAV3|CDK1|CDH3|EVPL|F3|FGF2|IL6|ITGB6|KCNK2|MAG|PDGFB|PDGFRA|PTK7|RAB27A|WNT5A|FZD6|F2RL3|NREP|LYVE1|MMRN1|EPB41L4B|GRHL3|P2RY12|WNT5B|FUT10|SYTL4	-7.1333849420261	0	12	1	1	-9.677763085983912	4.085729741691973
1	-7.490889548290114	GO:0042060	M1	1	0	GO Biological Processes	19	wound healing	19_GO:0050896 response to stimulus	-7.490889548290114	4.085729741691973	7.259383644841549	30211	326	499	22	4.408817635270541	0.9190088877936113	135|151|859|1001|2125|2152|2247|3569|3694|5156|5754|5873|7474|8323|9002|22915|54566|57822|64805|81029|84750|94121	ADORA2A|ADRA2B|CAV3|CDH3|EVPL|F3|FGF2|IL6|ITGB6|PDGFRA|PTK7|RAB27A|WNT5A|FZD6|F2RL3|MMRN1|EPB41L4B|GRHL3|P2RY12|WNT5B|FUT10|SYTL4	-5.216872580229831	0	12	0	0	-9.677763085983912	4.085729741691973
1	-5.43612070322131	GO:0050878	M1	1	0	GO Biological Processes	19	regulation of body fluid levels	19_GO:0065007 biological regulation	-5.43612070322131	3.3083653646089997	5.757964629596329	30211	366	499	20	4.008016032064128	0.8780756545403433	135|151|595|2152|2697|3037|3569|4883|4939|5155|5156|5873|8323|9002|10062|22915|56603|57822|64805|389208	ADORA2A|ADRA2B|CCND1|F3|GJA1|HAS2|IL6|NPR3|OAS2|PDGFB|PDGFRA|RAB27A|FZD6|F2RL3|NR1H3|MMRN1|CYP26B1|GRHL3|P2RY12|TMPRSS11F	-3.3622332350841475	0	12	0	0	-9.677763085983912	4.085729741691973
1	-3.2136148520209606	GO:0007596	M1	1	0	GO Biological Processes	19	blood coagulation	19_GO:0032501 multicellular organismal process	-3.2136148520209606	3.5199468704851564	4.295092928538831	30211	172	499	10	2.004008016032064	0.6273409122559691	135|151|2152|3569|5156|5873|8323|9002|22915|64805	ADORA2A|ADRA2B|F3|IL6|PDGFRA|RAB27A|FZD6|F2RL3|MMRN1|P2RY12	-1.6369278899603281	0	12	0	0	-9.677763085983912	4.085729741691973
1	-3.1746783463544714	GO:0050817	M1	1	0	GO Biological Processes	19	coagulation	19_GO:0032501 multicellular organismal process	-3.1746783463544714	3.4794877110542926	4.250773840881757	30211	174	499	10	2.004008016032064	0.6273409122559691	135|151|2152|3569|5156|5873|8323|9002|22915|64805	ADORA2A|ADRA2B|F3|IL6|PDGFRA|RAB27A|FZD6|F2RL3|MMRN1|P2RY12	-1.6127197444624126	0	12	0	0	-9.677763085983912	4.085729741691973
1	-3.1173966482490876	GO:0007599	M1	1	0	GO Biological Processes	19	hemostasis	19_GO:0065007 biological regulation	-3.1173966482490876	3.4205133430703216	4.185498766230262	30211	177	499	10	2.004008016032064	0.6273409122559691	135|151|2152|3569|5156|5873|8323|9002|22915|64805	ADORA2A|ADRA2B|F3|IL6|PDGFRA|RAB27A|FZD6|F2RL3|MMRN1|P2RY12	-1.5670555573175986	0	12	0	0	-9.677763085983912	4.085729741691973
1	-2.991523064680289	GO:0001775	M1	1	0	GO Biological Processes	19	cell activation	19_GO:0009987 cellular process	-2.991523064680289	2.0942576977855083	3.614477152391138	30211	636	499	22	4.408817635270541	0.9190088877936113	135|151|596|2697|3569|3600|3694|3937|5087|5156|5873|7098|7412|8323|9002|9156|56603|56670|56892|60437|64805|89886	ADORA2A|ADRA2B|BCL2|GJA1|IL6|IL15|ITGB6|LCP2|PBX1|PDGFRA|RAB27A|TLR3|VCAM1|FZD6|F2RL3|EXO1|CYP26B1|SUCNR1|TCIM|CDH26|P2RY12|SLAMF9	-1.478553384974101	0	12	0	0	-9.677763085983912	4.085729741691973
1	-2.2816498878951275	GO:0030168	M1	1	0	GO Biological Processes	19	platelet activation	19_GO:0032501 multicellular organismal process	-2.2816498878951275	3.7839428857715434	3.540496718838391	30211	96	499	6	1.2024048096192386	0.4879196023405425	151|3569|5156|8323|9002|64805	ADRA2B|IL6|PDGFRA|FZD6|F2RL3|P2RY12	-0.9382962431968093	0	12	0	0	-9.677763085983912	4.085729741691973
1	-8.673187638744224	GO:0040017	M1	1	0	GO Biological Processes	19	positive regulation of locomotion	19_GO:0040011 locomotion	-8.673187638744224	3.3354287874580546	7.481795996832384	30211	599	499	33	6.613226452905812	1.1124976694246538	284|596|1545|1601|1826|2152|2247|3037|3082|3569|3675|5155|5156|5724|6403|7010|7015|7474|9585|9750|10371|10894|23604|25865|26271|54566|56670|57091|64805|79846|81029|84913|147372	ANGPT1|BCL2|CYP1B1|DAB2|DSCAM|F3|FGF2|HAS2|HGF|IL6|ITGA3|PDGFB|PDGFRA|PTAFR|SELP|TEK|TERT|WNT5A|KIF20B|RIPOR2|SEMA3A|LYVE1|DAPK2|PRKD2|FBXO5|EPB41L4B|SUCNR1|CASS4|P2RY12|CFAP69|WNT5B|ATOH8|CCBE1	-6.248784811863162	0	13	1	1	-8.673187638744224	5.859008339259164
1	-7.808151739842634	GO:2000147	M1	1	0	GO Biological Processes	19	positive regulation of cell motility	19_GO:0040011 locomotion	-7.808151739842634	3.213759711203229	7.000881979583189	30211	584	499	31	6.212424849699399	1.0805701219682764	284|596|1545|1601|2152|2247|3037|3082|3569|3675|5155|5156|5724|6403|7010|7015|7474|9585|9750|10371|10894|23604|25865|26271|54566|57091|64805|79846|81029|84913|147372	ANGPT1|BCL2|CYP1B1|DAB2|F3|FGF2|HAS2|HGF|IL6|ITGA3|PDGFB|PDGFRA|PTAFR|SELP|TEK|TERT|WNT5A|KIF20B|RIPOR2|SEMA3A|LYVE1|DAPK2|PRKD2|FBXO5|EPB41L4B|CASS4|P2RY12|CFAP69|WNT5B|ATOH8|CCBE1	-5.495382182790334	0	13	0	0	-8.673187638744224	5.859008339259164
1	-7.663116465792544	GO:0030335	M1	1	0	GO Biological Processes	19	positive regulation of cell migration	19_GO:0040011 locomotion	-7.663116465792544	3.243379616375608	6.94443317042625	30211	560	499	30	6.012024048096192	1.064133781401052	284|596|1545|1601|2152|2247|3037|3082|3569|3675|5155|5156|5724|6403|7010|7015|7474|9585|9750|10371|10894|23604|25865|26271|54566|57091|64805|81029|84913|147372	ANGPT1|BCL2|CYP1B1|DAB2|F3|FGF2|HAS2|HGF|IL6|ITGA3|PDGFB|PDGFRA|PTAFR|SELP|TEK|TERT|WNT5A|KIF20B|RIPOR2|SEMA3A|LYVE1|DAPK2|PRKD2|FBXO5|EPB41L4B|CASS4|P2RY12|WNT5B|ATOH8|CCBE1	-5.372912736638986	0	13	0	0	-8.673187638744224	5.859008339259164
1	-7.6065200461434985	GO:0051272	M1	1	0	GO Biological Processes	19	positive regulation of cellular component movement	19_GO:0051179 localization	-7.6065200461434985	3.1490531398367207	6.867111643683732	30211	596	499	31	6.212424849699399	1.0805701219682764	284|596|1545|1601|2152|2247|3037|3082|3569|3675|5155|5156|5724|6403|7010|7015|7474|9585|9750|10371|10894|23604|25865|26271|54566|57091|64805|79846|81029|84913|147372	ANGPT1|BCL2|CYP1B1|DAB2|F3|FGF2|HAS2|HGF|IL6|ITGA3|PDGFB|PDGFRA|PTAFR|SELP|TEK|TERT|WNT5A|KIF20B|RIPOR2|SEMA3A|LYVE1|DAPK2|PRKD2|FBXO5|EPB41L4B|CASS4|P2RY12|CFAP69|WNT5B|ATOH8|CCBE1	-5.327174244578148	0	13	0	0	-8.673187638744224	5.859008339259164
1	-6.358965150777967	GO:0045766	M1	1	0	GO Biological Processes	19	positive regulation of angiogenesis	19_GO:0032502 developmental process	-6.358965150777967	4.962548046913499	6.967814412076087	30211	183	499	15	3.006012024048096	0.764394391530827	1545|1990|2152|2247|3082|7010|7015|7098|7474|10411|10800|25865|51129|146850|147372	CYP1B1|CELA1|F3|FGF2|HGF|TEK|TERT|TLR3|WNT5A|RAPGEF3|CYSLTR1|PRKD2|ANGPTL4|PIK3R6|CCBE1	-4.192323629403906	0	13	0	0	-8.673187638744224	5.859008339259164
1	-6.358965150777967	GO:1904018	M1	1	0	GO Biological Processes	19	positive regulation of vasculature development	19_GO:0032502 developmental process	-6.358965150777967	4.962548046913499	6.967814412076087	30211	183	499	15	3.006012024048096	0.764394391530827	1545|1990|2152|2247|3082|7010|7015|7098|7474|10411|10800|25865|51129|146850|147372	CYP1B1|CELA1|F3|FGF2|HGF|TEK|TERT|TLR3|WNT5A|RAPGEF3|CYSLTR1|PRKD2|ANGPTL4|PIK3R6|CCBE1	-4.192323629403906	0	13	0	0	-8.673187638744224	5.859008339259164
1	-5.238204409449751	GO:0050920	M1	1	0	GO Biological Processes	19	regulation of chemotaxis	19_GO:0040011 locomotion	-5.238204409449751	4.036205744822979	5.924106816982198	30211	225	499	15	3.006012024048096	0.764394391530827	1826|2152|2247|3569|5155|5156|6480|7474|9750|10371|23604|25865|56670|57509|64805	DSCAM|F3|FGF2|IL6|PDGFB|PDGFRA|ST6GAL1|WNT5A|RIPOR2|SEMA3A|DAPK2|PRKD2|SUCNR1|MTUS1|P2RY12	-3.2176909237539273	0	13	0	0	-8.673187638744224	5.859008339259164
1	-4.650407475325811	GO:0050921	M1	1	0	GO Biological Processes	19	positive regulation of chemotaxis	19_GO:0040011 locomotion	-4.650407475325811	4.756956770684226	5.77412222496337	30211	140	499	11	2.2044088176352705	0.6572875938419611	1826|2152|2247|3569|5155|7474|9750|23604|25865|56670|64805	DSCAM|F3|FGF2|IL6|PDGFB|WNT5A|RIPOR2|DAPK2|PRKD2|SUCNR1|P2RY12	-2.727394477891348	0	13	0	0	-8.673187638744224	5.859008339259164
1	-4.306384811940244	GO:0050679	M1	1	0	GO Biological Processes	19	positive regulation of epithelial cell proliferation	19_GO:0048518 positive regulation of biological process	-4.306384811940244	3.7658378958874685	5.199773839632568	30211	209	499	13	2.6052104208416833	0.7130812093421381	595|653|1001|2152|2247|3037|5155|7010|7474|25865|128239|130497|219736	CCND1|BMP5|CDH3|F3|FGF2|HAS2|PDGFB|TEK|WNT5A|PRKD2|IQGAP3|OSR1|STOX1	-2.4859099125222635	0	13	0	0	-8.673187638744224	5.859008339259164
1	-4.153997676042476	GO:0050678	M1	1	0	GO Biological Processes	19	regulation of epithelial cell proliferation	19_GO:0050789 regulation of biological process	-4.153997676042476	2.875397232459642	4.761363987435276	30211	379	499	18	3.6072144288577155	0.8347529688104741	595|653|1001|1601|2152|2247|3037|5155|6772|7010|7474|25865|26257|29128|84913|128239|130497|219736	CCND1|BMP5|CDH3|DAB2|F3|FGF2|HAS2|PDGFB|STAT1|TEK|WNT5A|PRKD2|NKX2-8|UHRF1|ATOH8|IQGAP3|OSR1|STOX1	-2.3553329399630085	0	13	0	0	-8.673187638744224	5.859008339259164
1	-4.149776260274831	GO:0045765	M1	1	0	GO Biological Processes	19	regulation of angiogenesis	19_GO:0032502 developmental process	-4.149776260274831	2.983282507043071	4.80137128427115	30211	345	499	17	3.406813627254509	0.8120769083525072	1545|1990|2152|2247|3082|3569|6772|7010|7015|7098|7474|10411|10800|25865|51129|146850|147372	CYP1B1|CELA1|F3|FGF2|HGF|IL6|STAT1|TEK|TERT|TLR3|WNT5A|RAPGEF3|CYSLTR1|PRKD2|ANGPTL4|PIK3R6|CCBE1	-2.3528805469342107	0	13	0	0	-8.673187638744224	5.859008339259164
1	-4.058623602584335	GO:1901342	M1	1	0	GO Biological Processes	19	regulation of vasculature development	19_GO:0032502 developmental process	-4.058623602584335	2.932286224871395	4.7188894872623575	30211	351	499	17	3.406813627254509	0.8120769083525072	1545|1990|2152|2247|3082|3569|6772|7010|7015|7098|7474|10411|10800|25865|51129|146850|147372	CYP1B1|CELA1|F3|FGF2|HGF|IL6|STAT1|TEK|TERT|TLR3|WNT5A|RAPGEF3|CYSLTR1|PRKD2|ANGPTL4|PIK3R6|CCBE1	-2.2940386560771433	0	13	0	0	-8.673187638744224	5.859008339259164
1	-3.7942080605417408	GO:0010634	M1	1	0	GO Biological Processes	19	positive regulation of epithelial cell migration	19_GO:0040011 locomotion	-3.7942080605417408	3.827436482159722	4.8472888095133255	30211	174	499	11	2.2044088176352705	0.6572875938419611	284|2247|3037|3675|5155|7010|7474|25865|54566|84913|147372	ANGPT1|FGF2|HAS2|ITGA3|PDGFB|TEK|WNT5A|PRKD2|EPB41L4B|ATOH8|CCBE1	-2.0834984948174036	0	13	0	0	-8.673187638744224	5.859008339259164
1	-3.3376663159080318	GO:0032103	M1	1	0	GO Biological Processes	19	positive regulation of response to external stimulus	19_GO:0048518 positive regulation of biological process	-3.3376663159080318	2.4655555454801004	4.022453080431054	30211	442	499	18	3.6072144288577155	0.8347529688104741	136|1826|2152|2247|3569|3600|5155|5819|7098|7474|9750|23604|25865|55601|56670|64805|79132|115362	ADORA2B|DSCAM|F3|FGF2|IL6|IL15|PDGFB|NECTIN2|TLR3|WNT5A|RIPOR2|DAPK2|PRKD2|DDX60|SUCNR1|P2RY12|DHX58|GBP5	-1.7145015597161215	0	13	0	0	-8.673187638744224	5.859008339259164
1	-3.256553218673739	GO:0032757	M1	1	0	GO Biological Processes	19	positive regulation of interleukin-8 production	19_GO:0048518 positive regulation of biological process	-3.256553218673739	5.859008339259164	4.96325656298444	30211	62	499	6	1.2024048096192386	0.4879196023405425	2152|3569|7098|7474|25865|84632	F3|IL6|TLR3|WNT5A|PRKD2|AFAP1L2	-1.663114948605166	0	13	0	0	-8.673187638744224	5.859008339259164
1	-2.812227085362123	GO:0032677	M1	1	0	GO Biological Processes	19	regulation of interleukin-8 production	19_GO:0032501 multicellular organismal process	-2.812227085362123	4.154917678494243	4.1361820346618	30211	102	499	7	1.402805611222445	0.5264786364021911	408|2152|3569|7098|7474|25865|84632	ARRB1|F3|IL6|TLR3|WNT5A|PRKD2|AFAP1L2	-1.3458440657782917	0	13	0	0	-8.673187638744224	5.859008339259164
1	-2.811864271009745	GO:0010595	M1	1	0	GO Biological Processes	19	positive regulation of endothelial cell migration	19_GO:0040011 locomotion	-2.811864271009745	3.6972877051813557	4.0094397979906855	30211	131	499	8	1.6032064128256514	0.5622570648509714	284|2247|5155|7010|7474|25865|84913|147372	ANGPT1|FGF2|PDGFB|TEK|WNT5A|PRKD2|ATOH8|CCBE1	-1.3458440657782917	0	13	0	0	-8.673187638744224	5.859008339259164
1	-2.4642364762543143	GO:0010632	M1	1	0	GO Biological Processes	19	regulation of epithelial cell migration	19_GO:0040011 locomotion	-2.4642364762543143	2.505231151959091	3.337903961361516	30211	290	499	12	2.404809619238477	0.685810745026731	284|2247|3037|3675|5155|7010|7474|10371|25865|54566|84913|147372	ANGPT1|FGF2|HAS2|ITGA3|PDGFB|TEK|WNT5A|SEMA3A|PRKD2|EPB41L4B|ATOH8|CCBE1	-1.0771227340926997	0	13	0	0	-8.673187638744224	5.859008339259164
1	-2.010061865498842	GO:0001936	M1	1	0	GO Biological Processes	19	regulation of endothelial cell proliferation	19_GO:0050789 regulation of biological process	-2.010061865498842	2.7210375807795373	2.984425135745164	30211	178	499	8	1.6032064128256514	0.5622570648509714	2152|2247|5155|6772|7010|7474|25865|84913	F3|FGF2|PDGFB|STAT1|TEK|WNT5A|PRKD2|ATOH8	-0.738158256751958	0	13	0	0	-8.673187638744224	5.859008339259164
1	-8.64197485213619	GO:0051302	M1	1	0	GO Biological Processes	19	regulation of cell division	19_GO:0050789 regulation of biological process	-8.64197485213619	5.859008339259163	8.614345787482346	30211	186	499	18	3.6072144288577155	0.8347529688104741	685|990|994|1894|2247|5155|5347|9055|9212|9585|9928|10733|11113|29127|64321|79733|90293|259266	BTC|CDC6|CDC25B|ECT2|FGF2|PDGFB|PLK1|PRC1|AURKB|KIF20B|KIF14|PLK4|CIT|RACGAP1|SOX17|E2F8|KLHL13|ASPM	-6.246535721190445	0	14	1	1	-8.64197485213619	11.532016413779942
1	-8.460541306185084	GO:0032465	M1	1	0	GO Biological Processes	19	regulation of cytokinesis	19_GO:0050789 regulation of biological process	-8.460541306185084	8.649012310334955	9.47018067148501	30211	91	499	13	2.6052104208416833	0.7130812093421381	990|994|1894|5347|9055|9212|9585|9928|10733|11113|29127|79733|90293	CDC6|CDC25B|ECT2|PLK1|PRC1|AURKB|KIF20B|KIF14|PLK4|CIT|RACGAP1|E2F8|KLHL13	-6.092254421282953	0	14	0	0	-8.64197485213619	11.532016413779942
1	-6.5915431735440775	GO:0051781	M1	1	0	GO Biological Processes	19	positive regulation of cell division	19_GO:0048518 positive regulation of biological process	-6.5915431735440775	7.482853347143727	7.937413230322707	30211	89	499	11	2.2044088176352705	0.6572875938419611	685|990|994|1894|2247|5155|9212|9585|9928|11113|29127	BTC|CDC6|CDC25B|ECT2|FGF2|PDGFB|AURKB|KIF20B|KIF14|CIT|RACGAP1	-4.394938428792573	0	14	0	0	-8.64197485213619	11.532016413779942
1	-6.422977883452661	GO:0032467	M1	1	0	GO Biological Processes	19	positive regulation of cytokinesis	19_GO:0048518 positive regulation of biological process	-6.422977883452661	11.532016413779942	8.851470111024305	30211	42	499	8	1.6032064128256514	0.5622570648509714	990|994|1894|9212|9585|9928|11113|29127	CDC6|CDC25B|ECT2|AURKB|KIF20B|KIF14|CIT|RACGAP1	-4.243747234770579	0	14	0	0	-8.64197485213619	11.532016413779942
1	-3.966648366657635	GO:0000281	M1	1	0	GO Biological Processes	19	mitotic cytokinesis	19_GO:0009987 cellular process	-3.966648366657635	6.421236412218376	5.713764843936555	30211	66	499	7	1.402805611222445	0.5264786364021911	1894|5347|9700|11113|29127|54443|55165	ECT2|PLK1|ESPL1|CIT|RACGAP1|ANLN|CEP55	-2.2275238661187156	0	14	0	0	-8.64197485213619	11.532016413779942
1	-3.7418359207248106	GO:0061640	M1	1	0	GO Biological Processes	19	cytoskeleton-dependent cytokinesis	19_GO:0009987 cellular process	-3.7418359207248106	5.098365151355344	5.184817815380895	30211	95	499	8	1.6032064128256514	0.5622570648509714	1894|5347|9212|9700|11113|29127|54443|55165	ECT2|PLK1|AURKB|ESPL1|CIT|RACGAP1|ANLN|CEP55	-2.042555816781255	0	14	0	0	-8.64197485213619	11.532016413779942
1	-3.679113853941564	GO:0000910	M1	1	0	GO Biological Processes	19	cytokinesis	19_GO:0009987 cellular process	-3.679113853941564	4.993244220399563	5.104899635705538	30211	97	499	8	1.6032064128256514	0.5622570648509714	1894|5347|9212|9700|11113|29127|54443|55165	ECT2|PLK1|AURKB|ESPL1|CIT|RACGAP1|ANLN|CEP55	-1.9909701161159683	0	14	0	0	-8.64197485213619	11.532016413779942
1	-2.6246252839392135	GO:0031032	M1	1	0	GO Biological Processes	19	actomyosin structure organization	19_GO:0009987 cellular process	-2.6246252839392135	3.8527418473310258	3.884436674892283	30211	110	499	7	1.402805611222445	0.5264786364021911	408|5156|11113|29127|54443|54566|91807	ARRB1|PDGFRA|CIT|RACGAP1|ANLN|EPB41L4B|MYLK3	-1.1997316552791846	0	14	0	0	-8.64197485213619	11.532016413779942
1	-2.5450950069236487	GO:0032506	M1	1	0	GO Biological Processes	19	cytokinetic process	19_GO:0009987 cellular process	-2.5450950069236487	6.727009574704967	4.455692511647447	30211	36	499	4	0.8016032064128257	0.39919195171010496	9212|29127|54443|55165	AURKB|RACGAP1|ANLN|CEP55	-1.1397368106459351	0	14	0	0	-8.64197485213619	11.532016413779942
1	-8.397164260378759	GO:0008283	M1	1	0	GO Biological Processes	19	cell population proliferation	19_GO:0009987 cellular process	-8.397164260378759	3.5904897730020373	7.484399980460507	30211	489	499	29	5.811623246492986	1.0473627151538434	595|596|699|983|2018|2173|2247|2697|3082|3569|3600|4883|6195|6772|7010|7474|8323|9212|9833|9928|10468|29127|54892|63979|64399|79733|84913|130497|259266	CCND1|BCL2|BUB1|CDK1|EMX2|FABP7|FGF2|GJA1|HGF|IL6|IL15|NPR3|RPS6KA1|STAT1|TEK|WNT5A|FZD6|AURKB|MELK|KIF14|FST|RACGAP1|NCAPG2|FIGNL1|HHIP|E2F8|ATOH8|OSR1|ASPM	-6.0418423526409955	0	15	1	1	-8.397164260378759	6.142052220382794
1	-3.8435446628902765	GO:0061351	M1	1	0	GO Biological Processes	19	neural precursor cell proliferation	19_GO:0009987 cellular process	-3.8435446628902765	6.142052220382794	5.541593786764308	30211	69	499	7	1.402805611222445	0.5264786364021911	2018|8323|9833|9928|29127|64399|259266	EMX2|FZD6|MELK|KIF14|RACGAP1|HHIP|ASPM	-2.124893718209193	0	15	0	0	-8.397164260378759	6.142052220382794
1	-8.195353427620722	GO:0007062	M1	1	0	GO Biological Processes	19	sister chromatid cohesion	19_GO:0009987 cellular process	-8.195353427620722	12.35573187190708	10.30962322823482	30211	49	499	10	2.004008016032064	0.6273409122559691	699|991|1663|3835|5347|9985|79075|83903|151246|157570	BUB1|CDC20|DDX11|KIF22|PLK1|REC8|DSCC1|HASPIN|SGO2|ESCO2	-5.864855103607991	0	16	1	1	-8.195353427620722	18.16292585170341
1	-6.394754437326571	GO:0045132	M1	1	0	GO Biological Processes	19	meiotic chromosome segregation	19_GO:0022414 reproductive process	-6.394754437326571	7.1610101924278675	7.711520710949913	30211	93	499	11	2.2044088176352705	0.6572875938419611	699|2177|5347|7153|7272|9134|9700|9985|23397|83540|151246	BUB1|FANCD2|PLK1|TOP2A|TTK|CCNE2|ESPL1|REC8|NCAPH|NUF2|SGO2	-4.2197608415877434	0	16	0	0	-8.195353427620722	18.16292585170341
1	-4.605026967941487	GO:0070192	M1	1	0	GO Biological Processes	19	chromosome organization involved in meiotic cell cycle	19_GO:0022414 reproductive process	-4.605026967941487	6.727009574704967	6.305063000252855	30211	72	499	8	1.6032064128256514	0.5622570648509714	699|2177|5888|9134|9985|23310|23397|151246	BUB1|FANCD2|RAD51|CCNE2|REC8|NCAPD3|NCAPH|SGO2	-2.6926028134752236	0	16	0	0	-8.195353427620722	18.16292585170341
1	-3.539439762371738	GO:0007064	M1	1	0	GO Biological Processes	19	mitotic sister chromatid cohesion	19_GO:0009987 cellular process	-3.539439762371738	12.108617234468941	6.440149420299387	30211	20	499	4	0.8016032064128257	0.39919195171010496	991|9985|79075|83903	CDC20|REC8|DSCC1|HASPIN	-1.8779482193175825	0	16	0	0	-8.195353427620722	18.16292585170341
1	-3.3071622995372887	GO:0045144	M1	1	0	GO Biological Processes	19	meiotic sister chromatid segregation	19_GO:0022414 reproductive process	-3.3071622995372887	18.16292585170341	7.034615373338503	30211	10	499	3	0.6012024048096193	0.34605939737543584	699|9985|151246	BUB1|REC8|SGO2	-1.6998509455543598	0	16	0	0	-8.195353427620722	18.16292585170341
1	-3.3071622995372887	GO:0051177	M1	1	0	GO Biological Processes	19	meiotic sister chromatid cohesion	19_GO:0022414 reproductive process	-3.3071622995372887	18.16292585170341	7.034615373338503	30211	10	499	3	0.6012024048096193	0.34605939737543584	699|9985|151246	BUB1|REC8|SGO2	-1.6998509455543598	0	16	0	0	-8.195353427620722	18.16292585170341
1	-3.17421019753137	GO:0007135	M1	1	0	GO Biological Processes	19	meiosis II	19_GO:0022414 reproductive process	-3.17421019753137	16.511750774275825	6.66827315534728	30211	11	499	3	0.6012024048096193	0.34605939737543584	699|9985|151246	BUB1|REC8|SGO2	-1.6127197444624126	0	16	0	0	-8.195353427620722	18.16292585170341
1	-3.17421019753137	GO:0061983	M1	1	0	GO Biological Processes	19	meiosis II cell cycle process	19_GO:0022414 reproductive process	-3.17421019753137	16.511750774275825	6.66827315534728	30211	11	499	3	0.6012024048096193	0.34605939737543584	699|9985|151246	BUB1|REC8|SGO2	-1.6127197444624126	0	16	0	0	-8.195353427620722	18.16292585170341
1	-3.1463240525587306	GO:0045143	M1	1	0	GO Biological Processes	19	homologous chromosome segregation	19_GO:0022414 reproductive process	-3.1463240525587306	5.588592569754895	4.799334506877911	30211	65	499	6	1.2024048096192386	0.4879196023405425	2177|5347|9134|9700|9985|151246	FANCD2|PLK1|CCNE2|ESPL1|REC8|SGO2	-1.5909505242994553	0	16	0	0	-8.195353427620722	18.16292585170341
1	-8.14598123719376	GO:0098609	M1	1	0	GO Biological Processes	19	cell-cell adhesion	19_GO:0022610 biological adhesion	-8.14598123719376	3.4076783961920087	7.267824931718601	30211	533	499	30	6.012024048096192	1.064133781401052	596|653|1001|1545|1741|1826|1829|2650|3675|4099|4907|5101|5156|5792|5819|6403|7216|7412|50512|51294|54510|54751|56129|56136|60437|64221|64805|79414|140628|144100	BCL2|BMP5|CDH3|CYP1B1|DLG3|DSCAM|DSG2|GCNT1|ITGA3|MAG|NT5E|PCDH9|PDGFRA|PTPRF|NECTIN2|SELP|TRO|VCAM1|PODXL2|PCDH12|PCDH18|FBLIM1|PCDHB7|PCDHA13|CDH26|ROBO3|P2RY12|LRFN3|GATA5|PLEKHA7	-5.821473276870217	0	17	1	1	-8.14598123719376	4.350401401605607
1	-6.47715741547177	GO:0098742	M1	1	0	GO Biological Processes	19	cell-cell adhesion via plasma-membrane adhesion molecules	19_GO:0022610 biological adhesion	-6.47715741547177	4.240371794172002	6.760731437057748	30211	257	499	18	3.6072144288577155	0.8347529688104741	1001|1826|1829|4099|5101|5792|5819|6403|7216|7412|51294|54510|56129|56136|60437|64221|79414|140628	CDH3|DSCAM|DSG2|MAG|PCDH9|PTPRF|NECTIN2|SELP|TRO|VCAM1|PCDH12|PCDH18|PCDHB7|PCDHA13|CDH26|ROBO3|LRFN3|GATA5	-4.28932659502777	0	17	0	0	-8.14598123719376	4.350401401605607
1	-4.629327910124082	GO:0007156	M1	1	0	GO Biological Processes	19	homophilic cell adhesion via plasma membrane adhesion molecules	19_GO:0022610 biological adhesion	-4.629327910124082	4.350401401605607	5.626468513637987	30211	167	499	12	2.404809619238477	0.685810745026731	1001|1826|1829|5101|5819|7216|51294|54510|56129|56136|60437|64221	CDH3|DSCAM|DSG2|PCDH9|NECTIN2|TRO|PCDH12|PCDH18|PCDHB7|PCDHA13|CDH26|ROBO3	-2.7110100338979986	0	17	0	0	-8.14598123719376	4.350401401605607
1	-7.918816607690283	GO:0030111	M1	1	0	GO Biological Processes	19	regulation of Wnt signaling pathway	19_GO:0023052 signaling	-7.918816607690283	4.144318398702167	7.511071409082708	30211	336	499	23	4.609218436873747	0.9386778629742962	1001|1601|2247|3090|3675|4776|5754|7015|7474|8323|8796|10297|27123|51473|57674|64321|79718|81029|84870|139285|144165|259266|387914	CDH3|DAB2|FGF2|HIC1|ITGA3|NFATC4|PTK7|TERT|WNT5A|FZD6|SCEL|APC2|DKK2|DCDC2|RNF213|SOX17|TBL1XR1|WNT5B|RSPO3|AMER1|PRICKLE1|ASPM|SHISA2	-5.600217506977259	0	18	1	1	-7.918816607690283	16.14482297929192
1	-7.224463778031674	GO:0016055	M1	1	0	GO Biological Processes	19	Wnt signaling pathway	19_GO:0023052 signaling	-7.224463778031674	4.5110534795080355	7.296680262963772	30211	255	499	19	3.8076152304609217	0.8567351801715601	595|1001|1601|1990|3090|5754|7474|8323|8820|10297|26108|27123|57216|57822|64321|81029|84870|139285|144165	CCND1|CDH3|DAB2|CELA1|HIC1|PTK7|WNT5A|FZD6|HESX1|APC2|PYGO1|DKK2|VANGL2|GRHL3|SOX17|WNT5B|RSPO3|AMER1|PRICKLE1	-4.976152210206293	0	18	0	0	-7.918816607690283	16.14482297929192
1	-7.224463778031674	GO:0198738	M1	1	0	GO Biological Processes	19	cell-cell signaling by wnt	19_GO:0023052 signaling	-7.224463778031674	4.5110534795080355	7.296680262963772	30211	255	499	19	3.8076152304609217	0.8567351801715601	595|1001|1601|1990|3090|5754|7474|8323|8820|10297|26108|27123|57216|57822|64321|81029|84870|139285|144165	CCND1|CDH3|DAB2|CELA1|HIC1|PTK7|WNT5A|FZD6|HESX1|APC2|PYGO1|DKK2|VANGL2|GRHL3|SOX17|WNT5B|RSPO3|AMER1|PRICKLE1	-4.976152210206293	0	18	0	0	-7.918816607690283	16.14482297929192
1	-6.996067805377642	GO:1905114	M1	1	0	GO Biological Processes	19	cell surface receptor signaling pathway involved in cell-cell signaling	19_GO:0023052 signaling	-6.996067805377642	3.985595014480371	6.947178277874159	30211	319	499	21	4.208416833667335	0.8988201029107387	135|595|1001|1601|1990|3090|4355|5754|7474|8323|8820|10297|26108|27123|57216|57822|64321|81029|84870|139285|144165	ADORA2A|CCND1|CDH3|DAB2|CELA1|HIC1|MPP2|PTK7|WNT5A|FZD6|HESX1|APC2|PYGO1|DKK2|VANGL2|GRHL3|SOX17|WNT5B|RSPO3|AMER1|PRICKLE1	-4.757626991578555	0	18	0	0	-7.918816607690283	16.14482297929192
1	-6.0657208506234275	GO:0030177	M1	1	0	GO Biological Processes	19	positive regulation of Wnt signaling pathway	19_GO:0023052 signaling	-6.0657208506234275	5.465695279447784	6.961213837273852	30211	144	499	13	2.6052104208416833	0.7130812093421381	1001|1601|2247|5754|7015|7474|8796|27123|79718|81029|84870|139285|259266	CDH3|DAB2|FGF2|PTK7|TERT|WNT5A|SCEL|DKK2|TBL1XR1|WNT5B|RSPO3|AMER1|ASPM	-3.9153165281200515	0	18	0	0	-7.918816607690283	16.14482297929192
1	-4.476615265640807	GO:0060828	M1	1	0	GO Biological Processes	19	regulation of canonical Wnt signaling pathway	19_GO:0023052 signaling	-4.476615265640807	3.479487711054292	5.213669444774472	30211	261	499	15	3.006012024048096	0.764394391530827	1001|1601|2247|5754|7474|8323|8796|10297|27123|64321|79718|84870|139285|144165|259266	CDH3|DAB2|FGF2|PTK7|WNT5A|FZD6|SCEL|APC2|DKK2|SOX17|TBL1XR1|RSPO3|AMER1|PRICKLE1|ASPM	-2.6111495773443223	0	18	0	0	-7.918816607690283	16.14482297929192
1	-4.453149940744663	GO:0030178	M1	1	0	GO Biological Processes	19	negative regulation of Wnt signaling pathway	19_GO:0023052 signaling	-4.453149940744663	4.175385253265151	5.443803778144895	30211	174	499	12	2.404809619238477	0.685810745026731	1601|3090|4776|7474|8323|10297|27123|57674|64321|139285|144165|387914	DAB2|HIC1|NFATC4|WNT5A|FZD6|APC2|DKK2|RNF213|SOX17|AMER1|PRICKLE1|SHISA2	-2.5936987237394016	0	18	0	0	-7.918816607690283	16.14482297929192
1	-4.2254941664280325	GO:2000050	M1	1	0	GO Biological Processes	19	regulation of non-canonical Wnt signaling pathway	19_GO:0023052 signaling	-4.2254941664280325	11.642901186989365	7.0357565901776065	30211	26	499	5	1.002004008016032	0.445859123777407	1601|7474|57674|81029|84870	DAB2|WNT5A|RNF213|WNT5B|RSPO3	-2.419680388558901	0	18	0	0	-7.918816607690283	16.14482297929192
1	-4.074434111762558	GO:0090263	M1	1	0	GO Biological Processes	19	positive regulation of canonical Wnt signaling pathway	19_GO:0023052 signaling	-4.074434111762558	4.99897041790002	5.420301655999467	30211	109	499	9	1.8036072144288577	0.5957560704759203	1001|2247|5754|8796|27123|79718|84870|139285|259266	CDH3|FGF2|PTK7|SCEL|DKK2|TBL1XR1|RSPO3|AMER1|ASPM	-2.2942187236357214	0	18	0	0	-7.918816607690283	16.14482297929192
1	-4.061146641921039	GO:2000052	M1	1	0	GO Biological Processes	19	positive regulation of non-canonical Wnt signaling pathway	19_GO:0023052 signaling	-4.061146641921039	16.14482297929192	7.603171992929086	30211	15	499	4	0.8016032064128257	0.39919195171010496	1601|7474|81029|84870	DAB2|WNT5A|WNT5B|RSPO3	-2.2942187236357214	0	18	0	0	-7.918816607690283	16.14482297929192
1	-2.5921312984189595	GO:0090090	M1	1	0	GO Biological Processes	19	negative regulation of canonical Wnt signaling pathway	19_GO:0023052 signaling	-2.5921312984189595	3.410878094216603	3.731810847728921	30211	142	499	8	1.6032064128256514	0.5622570648509714	1601|7474|8323|10297|27123|64321|139285|144165	DAB2|WNT5A|FZD6|APC2|DKK2|SOX17|AMER1|PRICKLE1	-1.1787585354076153	0	18	0	0	-7.918816607690283	16.14482297929192
1	-7.112257864827374	GO:0001501	M1	1	0	GO Biological Processes	19	skeletal system development	19_GO:0032502 developmental process	-7.112257864827374	3.302350154855165	6.693272263424087	30211	495	499	27	5.410821643286573	1.012749559509641	93|653|2121|2247|2662|2697|3037|3199|3200|3212|3215|3694|4883|5087|5156|5396|5915|7227|7474|9249|10468|56603|64399|81029|81031|130497|139285	ACVR2B|BMP5|EVC|FGF2|GDF10|GJA1|HAS2|HOXA2|HOXA3|HOXB2|HOXB5|ITGB6|NPR3|PBX1|PDGFRA|PRRX1|RARB|TRPS1|WNT5A|DHRS3|FST|CYP26B1|HHIP|WNT5B|SLC2A10|OSR1|AMER1	-4.868909716533543	0	19	1	1	-7.112257864827374	4.7671721395547
1	-5.781985575074149	GO:0007389	M1	1	0	GO Biological Processes	19	pattern specification process	19_GO:0032502 developmental process	-5.781985575074149	3.143320501047241	5.889437874090545	30211	443	499	23	4.609218436873747	0.9386778629742962	93|653|2018|2697|3199|3200|3212|3215|5087|7474|8701|10297|10371|10468|26508|51676|56603|57216|57545|57822|64321|64399|130497	ACVR2B|BMP5|EMX2|GJA1|HOXA2|HOXA3|HOXB2|HOXB5|PBX1|WNT5A|DNAH11|APC2|SEMA3A|FST|HEYL|ASB2|CYP26B1|VANGL2|CC2D2A|GRHL3|SOX17|HHIP|OSR1	-3.6763966700597446	0	19	0	0	-7.112257864827374	4.7671721395547
1	-4.287857386602251	GO:0048706	M1	1	0	GO Biological Processes	19	embryonic skeletal system development	19_GO:0032502 developmental process	-4.287857386602251	4.7671721395547	5.513269577444762	30211	127	499	10	2.004008016032064	0.6273409122559691	3199|3200|3212|3215|5087|5156|5396|7474|81031|130497	HOXA2|HOXA3|HOXB2|HOXB5|PBX1|PDGFRA|PRRX1|WNT5A|SLC2A10|OSR1	-2.4692424235683945	0	19	0	0	-7.112257864827374	4.7671721395547
1	-3.9811657192962837	GO:0048705	M1	1	0	GO Biological Processes	19	skeletal system morphogenesis	19_GO:0032502 developmental process	-3.9811657192962837	3.498044978846582	4.874071960882875	30211	225	499	13	2.6052104208416833	0.7130812093421381	93|3037|3199|3200|3212|3215|5156|5396|5915|9249|56603|64399|130497	ACVR2B|HAS2|HOXA2|HOXA3|HOXB2|HOXB5|PDGFRA|PRRX1|RARB|DHRS3|CYP26B1|HHIP|OSR1	-2.2404929301945034	0	19	0	0	-7.112257864827374	4.7671721395547
1	-3.7816036993062445	GO:0030326	M1	1	0	GO Biological Processes	19	embryonic limb morphogenesis	19_GO:0032502 developmental process	-3.7816036993062445	4.578888870177329	5.069391817282444	30211	119	499	9	1.8036072144288577	0.5957560704759203	2697|4154|5087|5396|5915|7474|8323|56603|130497	GJA1|MBNL1|PBX1|PRRX1|RARB|WNT5A|FZD6|CYP26B1|OSR1	-2.07521550736455	0	19	0	0	-7.112257864827374	4.7671721395547
1	-3.7816036993062445	GO:0035113	M1	1	0	GO Biological Processes	19	embryonic appendage morphogenesis	19_GO:0032502 developmental process	-3.7816036993062445	4.578888870177329	5.069391817282444	30211	119	499	9	1.8036072144288577	0.5957560704759203	2697|4154|5087|5396|5915|7474|8323|56603|130497	GJA1|MBNL1|PBX1|PRRX1|RARB|WNT5A|FZD6|CYP26B1|OSR1	-2.07521550736455	0	19	0	0	-7.112257864827374	4.7671721395547
1	-3.713269990014735	GO:0061448	M1	1	0	GO Biological Processes	19	connective tissue development	19_GO:0032502 developmental process	-3.713269990014735	3.4928703560968093	4.675291694395417	30211	208	499	12	2.404809619238477	0.685810745026731	653|2121|2247|3200|5155|5396|5915|7474|79718|81029|130497|139285	BMP5|EVC|FGF2|HOXA3|PDGFB|PRRX1|RARB|WNT5A|TBL1XR1|WNT5B|OSR1|AMER1	-2.019593763589178	0	19	0	0	-7.112257864827374	4.7671721395547
1	-3.213035402396986	GO:0035107	M1	1	0	GO Biological Processes	19	appendage morphogenesis	19_GO:0032502 developmental process	-3.213035402396986	3.8372378559936777	4.391775359352983	30211	142	499	9	1.8036072144288577	0.5957560704759203	2697|4154|5087|5396|5915|7474|8323|56603|130497	GJA1|MBNL1|PBX1|PRRX1|RARB|WNT5A|FZD6|CYP26B1|OSR1	-1.6369278899603281	0	19	0	0	-7.112257864827374	4.7671721395547
1	-3.213035402396986	GO:0035108	M1	1	0	GO Biological Processes	19	limb morphogenesis	19_GO:0032502 developmental process	-3.213035402396986	3.8372378559936777	4.391775359352983	30211	142	499	9	1.8036072144288577	0.5957560704759203	2697|4154|5087|5396|5915|7474|8323|56603|130497	GJA1|MBNL1|PBX1|PRRX1|RARB|WNT5A|FZD6|CYP26B1|OSR1	-1.6369278899603281	0	19	0	0	-7.112257864827374	4.7671721395547
1	-3.100564807376931	GO:0009952	M1	1	0	GO Biological Processes	19	anterior/posterior pattern specification	19_GO:0032502 developmental process	-3.100564807376931	3.171304513789484	4.0918735967396165	30211	210	499	11	2.2044088176352705	0.6572875938419611	93|2018|3199|3200|3212|3215|5087|7474|26508|64321|130497	ACVR2B|EMX2|HOXA2|HOXA3|HOXB2|HOXB5|PBX1|WNT5A|HEYL|SOX17|OSR1	-1.5571725764007698	0	19	0	0	-7.112257864827374	4.7671721395547
1	-3.0196638123346986	GO:0048704	M1	1	0	GO Biological Processes	19	embryonic skeletal system morphogenesis	19_GO:0032502 developmental process	-3.0196638123346986	4.5085276936852425	4.415121642255566	30211	94	499	7	1.402805611222445	0.5264786364021911	3199|3200|3212|3215|5156|5396|130497	HOXA2|HOXA3|HOXB2|HOXB5|PDGFRA|PRRX1|OSR1	-1.5002189085806992	0	19	0	0	-7.112257864827374	4.7671721395547
1	-2.9034287184641947	GO:0051216	M1	1	0	GO Biological Processes	19	cartilage development	19_GO:0032502 developmental process	-2.9034287184641947	3.470622774210842	4.022210707915019	30211	157	499	9	1.8036072144288577	0.5957560704759203	653|2121|2247|3200|5396|5915|7474|81029|130497	BMP5|EVC|FGF2|HOXA3|PRRX1|RARB|WNT5A|WNT5B|OSR1	-1.4171658830761225	0	19	0	0	-7.112257864827374	4.7671721395547
1	-2.8610934420439955	GO:0003002	M1	1	0	GO Biological Processes	19	regionalization	19_GO:0032502 developmental process	-2.8610934420439955	2.553021706062728	3.687425296609514	30211	332	499	14	2.80561122244489	0.7392376345849377	93|2018|3199|3200|3212|3215|5087|7474|10371|26508|56603|64321|64399|130497	ACVR2B|EMX2|HOXA2|HOXA3|HOXB2|HOXB5|PBX1|WNT5A|SEMA3A|HEYL|CYP26B1|SOX17|HHIP|OSR1	-1.3791263338839153	0	19	0	0	-7.112257864827374	4.7671721395547
1	-2.5478117858079563	GO:0048736	M1	1	0	GO Biological Processes	19	appendage development	19_GO:0032502 developmental process	-2.5478117858079563	3.0784620087632892	3.5940310753670084	30211	177	499	9	1.8036072144288577	0.5957560704759203	2697|4154|5087|5396|5915|7474|8323|56603|130497	GJA1|MBNL1|PBX1|PRRX1|RARB|WNT5A|FZD6|CYP26B1|OSR1	-1.1397368106459351	0	19	0	0	-7.112257864827374	4.7671721395547
1	-2.5478117858079563	GO:0060173	M1	1	0	GO Biological Processes	19	limb development	19_GO:0032502 developmental process	-2.5478117858079563	3.0784620087632892	3.5940310753670084	30211	177	499	9	1.8036072144288577	0.5957560704759203	2697|4154|5087|5396|5915|7474|8323|56603|130497	GJA1|MBNL1|PBX1|PRRX1|RARB|WNT5A|FZD6|CYP26B1|OSR1	-1.1397368106459351	0	19	0	0	-7.112257864827374	4.7671721395547
1	-6.990073559274065	GO:0007167	M1	1	0	GO Biological Processes	19	enzyme linked receptor protein signaling pathway	19_GO:0023052 signaling	-6.990073559274065	3.0221174462068894	6.489094528803955	30211	601	499	30	6.012024048096192	1.064133781401052	93|284|624|653|673|685|1945|2050|2242|2247|2444|2662|3082|3694|3937|3976|4776|5155|5156|5157|5792|7010|8820|10468|25865|57091|79801|84913|161198|392255	ACVR2B|ANGPT1|BDKRB2|BMP5|BRAF|BTC|EFNA4|EPHB4|FES|FGF2|FRK|GDF10|HGF|ITGB6|LCP2|LIF|NFATC4|PDGFB|PDGFRA|PDGFRL|PTPRF|TEK|HESX1|FST|PRKD2|CASS4|SHCBP1|ATOH8|CLEC14A|GDF6	-4.7564852482693905	0	20	1	1	-6.990073559274065	3.1147568448794702
1	-6.262921718662501	GO:0043408	M1	1	0	GO Biological Processes	19	regulation of MAPK cascade	19_GO:0023052 signaling	-6.262921718662501	2.7359120573508537	5.9601133142047775	30211	686	499	31	6.212424849699399	1.0805701219682764	151|284|408|673|859|1601|1687|2247|3082|3569|3976|5155|5156|6361|6754|7010|7098|7474|10174|10252|10371|25865|27330|50507|55765|55872|56981|128239|146850|285315|392255	ADRA2B|ANGPT1|ARRB1|BRAF|CAV3|DAB2|GSDME|FGF2|HGF|IL6|LIF|PDGFB|PDGFRA|CCL17|SSTR4|TEK|TLR3|WNT5A|SORBS3|SPRY1|SEMA3A|PRKD2|RPS6KA6|NOX4|INAVA|PBK|PRDM11|IQGAP3|PIK3R6|C3orf33|GDF6	-4.10851465370545	0	20	0	0	-6.990073559274065	3.1147568448794702
1	-5.567923397025909	GO:0043410	M1	1	0	GO Biological Processes	19	positive regulation of MAPK cascade	19_GO:0023052 signaling	-5.567923397025909	2.9653756492576995	5.684229370642384	30211	490	499	24	4.809619238476954	0.9578590507895692	151|284|408|673|1687|2247|3082|3569|3976|5155|5156|6361|6754|7010|7098|7474|10174|10371|25865|50507|55765|128239|146850|392255	ADRA2B|ANGPT1|ARRB1|BRAF|GSDME|FGF2|HGF|IL6|LIF|PDGFB|PDGFRA|CCL17|SSTR4|TEK|TLR3|WNT5A|SORBS3|SEMA3A|PRKD2|NOX4|INAVA|IQGAP3|PIK3R6|GDF6	-3.4804631216994726	0	20	0	0	-6.990073559274065	3.1147568448794702
1	-4.821560242343625	GO:0007169	M1	1	0	GO Biological Processes	19	transmembrane receptor protein tyrosine kinase signaling pathway	19_GO:0023052 signaling	-4.821560242343625	3.0046196611585456	5.250223385954228	30211	403	499	20	4.008016032064128	0.8780756545403433	284|624|673|685|1945|2050|2242|2247|2444|3082|3937|4776|5155|5156|5157|7010|25865|57091|79801|161198	ANGPT1|BDKRB2|BRAF|BTC|EFNA4|EPHB4|FES|FGF2|FRK|HGF|LCP2|NFATC4|PDGFB|PDGFRA|PDGFRL|TEK|PRKD2|CASS4|SHCBP1|CLEC14A	-2.8564458930472085	0	20	0	0	-6.990073559274065	3.1147568448794702
1	-4.15801633596234	GO:0070372	M1	1	0	GO Biological Processes	19	regulation of ERK1 and ERK2 cascade	19_GO:0023052 signaling	-4.15801633596234	3.1147568448794702	4.858080779588359	30211	311	499	16	3.2064128256513027	0.7886471501045282	284|408|673|1601|2247|3976|5155|5156|6361|6754|7010|10252|25865|27330|50507|285315	ANGPT1|ARRB1|BRAF|DAB2|FGF2|LIF|PDGFB|PDGFRA|CCL17|SSTR4|TEK|SPRY1|PRKD2|RPS6KA6|NOX4|C3orf33	-2.3575753418570695	0	20	0	0	-6.990073559274065	3.1147568448794702
1	-2.936446580606009	GO:0070374	M1	1	0	GO Biological Processes	19	positive regulation of ERK1 and ERK2 cascade	19_GO:0023052 signaling	-2.936446580606009	3.027154308617235	3.9107708378634065	30211	220	499	11	2.2044088176352705	0.6572875938419611	284|408|673|2247|5155|5156|6361|6754|7010|25865|50507	ANGPT1|ARRB1|BRAF|FGF2|PDGFB|PDGFRA|CCL17|SSTR4|TEK|PRKD2|NOX4	-1.4423427090856564	0	20	0	0	-6.990073559274065	3.1147568448794702
1	-6.773301152083961	GO:0048608	M1	1	0	GO Biological Processes	19	reproductive structure development	19_GO:0022414 reproductive process	-6.773301152083961	3.4678617377954004	6.592311170154604	30211	419	499	24	4.809619238476954	0.9578590507895692	595|596|653|1545|2057|2697|2707|3976|5155|5156|7098|7274|7474|8820|9985|10468|10733|51294|79733|81930|84870|130497|150921|259266	CCND1|BCL2|BMP5|CYP1B1|EPOR|GJA1|GJB3|LIF|PDGFB|PDGFRA|TLR3|TTPA|WNT5A|HESX1|REC8|FST|PLK4|PCDH12|E2F8|KIF18A|RSPO3|OSR1|TCF23|ASPM	-4.5539532801938964	0	21	1	1	-6.773301152083961	4.882506949382637
1	-6.716656315307995	GO:0061458	M1	1	0	GO Biological Processes	19	reproductive system development	19_GO:0032502 developmental process	-6.716656315307995	3.443208692266049	6.550108897528465	30211	422	499	24	4.809619238476954	0.9578590507895692	595|596|653|1545|2057|2697|2707|3976|5155|5156|7098|7274|7474|8820|9985|10468|10733|51294|79733|81930|84870|130497|150921|259266	CCND1|BCL2|BMP5|CYP1B1|EPOR|GJA1|GJB3|LIF|PDGFB|PDGFRA|TLR3|TTPA|WNT5A|HESX1|REC8|FST|PLK4|PCDH12|E2F8|KIF18A|RSPO3|OSR1|TCF23|ASPM	-4.515597229130241	0	21	0	0	-6.773301152083961	4.882506949382637
1	-4.376529344761486	GO:0035270	M1	1	0	GO Biological Processes	19	endocrine system development	19_GO:0032502 developmental process	-4.376529344761486	4.882506949382637	5.6142705014904095	30211	124	499	10	2.004008016032064	0.6273409122559691	653|1545|2247|3200|3569|5087|5156|7474|8820|100381270	BMP5|CYP1B1|FGF2|HOXA3|IL6|PBX1|PDGFRA|WNT5A|HESX1|ZBED6	-2.5350514987681247	0	21	0	0	-6.773301152083961	4.882506949382637
1	-4.338169963035345	GO:0048732	M1	1	0	GO Biological Processes	19	gland development	19_GO:0032502 developmental process	-4.338169963035345	2.8686250306098477	4.881722096568497	30211	401	499	19	3.8076152304609217	0.8567351801715601	595|596|1545|1990|2247|2697|3082|3200|3569|5087|5156|6195|7474|8820|9133|10371|11113|26257|79733	CCND1|BCL2|CYP1B1|CELA1|FGF2|GJA1|HGF|HOXA3|IL6|PBX1|PDGFRA|RPS6KA1|WNT5A|HESX1|CCNB2|SEMA3A|CIT|NKX2-8|E2F8	-2.5063649997844686	0	21	0	0	-6.773301152083961	4.882506949382637
1	-4.253832423885356	GO:0007548	M1	1	0	GO Biological Processes	19	sex differentiation	19_GO:0022414 reproductive process	-4.253832423885356	3.326543196282675	5.004270121798647	30211	273	499	15	3.006012024048096	0.764394391530827	595|596|653|1545|2697|5087|5156|7098|7474|8820|9985|10468|81930|130497|259266	CCND1|BCL2|BMP5|CYP1B1|GJA1|PBX1|PDGFRA|TLR3|WNT5A|HESX1|REC8|FST|KIF18A|OSR1|ASPM	-2.4425785604978687	0	21	0	0	-6.773301152083961	4.882506949382637
1	-4.142617413331658	GO:0046661	M1	1	0	GO Biological Processes	19	male sex differentiation	19_GO:0022414 reproductive process	-4.142617413331658	4.188515395571017	5.224083171397277	30211	159	499	11	2.2044088176352705	0.6572875938419611	595|596|653|1545|2697|5156|7098|7474|9985|81930|259266	CCND1|BCL2|BMP5|CYP1B1|GJA1|PDGFRA|TLR3|WNT5A|REC8|KIF18A|ASPM	-2.3506178482019213	0	21	0	0	-6.773301152083961	4.882506949382637
1	-4.1397285106813255	GO:0008406	M1	1	0	GO Biological Processes	19	gonad development	19_GO:0022414 reproductive process	-4.1397285106813255	3.6270051623985298	5.033073722702474	30211	217	499	13	2.6052104208416833	0.7130812093421381	595|596|1545|2697|5156|7098|7474|8820|9985|10468|81930|130497|259266	CCND1|BCL2|CYP1B1|GJA1|PDGFRA|TLR3|WNT5A|HESX1|REC8|FST|KIF18A|OSR1|ASPM	-2.3506178482019213	0	21	0	0	-6.773301152083961	4.882506949382637
1	-4.063788436309186	GO:0008584	M1	1	0	GO Biological Processes	19	male gonad development	19_GO:0022414 reproductive process	-4.063788436309186	4.484673049803311	5.258702170396667	30211	135	499	10	2.004008016032064	0.6273409122559691	595|596|1545|2697|5156|7098|7474|9985|81930|259266	CCND1|BCL2|CYP1B1|GJA1|PDGFRA|TLR3|WNT5A|REC8|KIF18A|ASPM	-2.2942187236357214	0	21	0	0	-6.773301152083961	4.882506949382637
1	-4.039716848307651	GO:0045137	M1	1	0	GO Biological Processes	19	development of primary sexual characteristics	19_GO:0022414 reproductive process	-4.039716848307651	3.5453158569391032	4.932838198790896	30211	222	499	13	2.6052104208416833	0.7130812093421381	595|596|1545|2697|5156|7098|7474|8820|9985|10468|81930|130497|259266	CCND1|BCL2|CYP1B1|GJA1|PDGFRA|TLR3|WNT5A|HESX1|REC8|FST|KIF18A|OSR1|ASPM	-2.281618437214578	0	21	0	0	-6.773301152083961	4.882506949382637
1	-4.0369683328137755	GO:0046546	M1	1	0	GO Biological Processes	19	development of primary male sexual characteristics	19_GO:0022414 reproductive process	-4.0369683328137755	4.451697512672403	5.228282647164235	30211	136	499	10	2.004008016032064	0.6273409122559691	595|596|1545|2697|5156|7098|7474|9985|81930|259266	CCND1|BCL2|CYP1B1|GJA1|PDGFRA|TLR3|WNT5A|REC8|KIF18A|ASPM	-2.280501276528763	0	21	0	0	-6.773301152083961	4.882506949382637
1	-6.76577416358701	GO:0045596	M1	1	0	GO Biological Processes	19	negative regulation of cell differentiation	19_GO:0032502 developmental process	-6.76577416358701	2.828290156956249	6.272602855539886	30211	685	499	32	6.412825651302605	1.09668678683083	19|595|653|859|1786|2662|3149|3199|3569|4099|4776|5087|5155|5915|6361|6772|7098|7274|7474|10062|10252|10371|10468|28951|130497|130733|144165|150921|168620|259266|283659|100381270	ABCA1|CCND1|BMP5|CAV3|DNMT1|GDF10|HMGB3|HOXA2|IL6|MAG|NFATC4|PBX1|PDGFB|RARB|CCL17|STAT1|TLR3|TTPA|WNT5A|NR1H3|SPRY1|SEMA3A|FST|TRIB2|OSR1|TMEM178A|PRICKLE1|TCF23|BHLHA15|ASPM|PRTG|ZBED6	-4.5510711967427095	0	22	1	1	-6.76577416358701	2.828290156956249
1	-6.73857563486791	GO:2000027	M1	1	0	GO Biological Processes	19	regulation of animal organ morphogenesis	19_GO:0032502 developmental process	-6.73857563486791	6.246508890797468	7.647867762624153	30211	126	499	13	2.6052104208416833	0.7130812093421381	859|1601|2247|3082|5754|7474|8323|10252|57216|57822|84870|144165|219736	CAV3|DAB2|FGF2|HGF|PTK7|WNT5A|FZD6|SPRY1|VANGL2|GRHL3|RSPO3|PRICKLE1|STOX1	-4.528468419712758	0	23	1	1	-6.73857563486791	18.16292585170341
1	-5.997404051395115	GO:0035148	M1	1	0	GO Biological Processes	19	tube formation	19_GO:0032502 developmental process	-5.997404051395115	5.3908227413731575	6.89209763181608	30211	146	499	13	2.6052104208416833	0.7130812093421381	653|5754|7474|8323|8463|8820|9585|57216|57545|57822|84913|130497|144165	BMP5|PTK7|WNT5A|FZD6|TEAD2|HESX1|KIF20B|VANGL2|CC2D2A|GRHL3|ATOH8|OSR1|PRICKLE1	-3.850965916109341	0	23	0	0	-6.73857563486791	18.16292585170341
1	-5.747589402273103	GO:0072175	M1	1	0	GO Biological Processes	19	epithelial tube formation	19_GO:0032502 developmental process	-5.747589402273103	5.588592569754895	6.794613084469112	30211	130	499	12	2.404809619238477	0.685810745026731	653|5754|7474|8323|8463|8820|9585|57216|57545|57822|130497|144165	BMP5|PTK7|WNT5A|FZD6|TEAD2|HESX1|KIF20B|VANGL2|CC2D2A|GRHL3|OSR1|PRICKLE1	-3.646118412503852	0	23	0	0	-6.73857563486791	18.16292585170341
1	-5.6861242786234065	GO:0001736	M1	1	0	GO Biological Processes	19	establishment of planar polarity	19_GO:0032502 developmental process	-5.6861242786234065	15.135771543086173	8.977901853584157	30211	24	499	6	1.2024048096192386	0.4879196023405425	1741|5754|7474|8323|57216|57822	DLG3|PTK7|WNT5A|FZD6|VANGL2|GRHL3	-3.5952034711874634	0	23	0	0	-6.73857563486791	18.16292585170341
1	-5.6861242786234065	GO:0007164	M1	1	0	GO Biological Processes	19	establishment of tissue polarity	19_GO:0032502 developmental process	-5.6861242786234065	15.135771543086173	8.977901853584157	30211	24	499	6	1.2024048096192386	0.4879196023405425	1741|5754|7474|8323|57216|57822	DLG3|PTK7|WNT5A|FZD6|VANGL2|GRHL3	-3.5952034711874634	0	23	0	0	-6.73857563486791	18.16292585170341
1	-5.429704148575475	GO:0043583	M1	1	0	GO Biological Processes	19	ear development	19_GO:0032502 developmental process	-5.429704148575475	4.185005956613688	6.1021462828976825	30211	217	499	15	3.006012024048096	0.764394391530827	596|653|890|1687|3199|3776|4647|5396|5754|7474|8323|8820|57822|130497|219736	BCL2|BMP5|CCNA2|GSDME|HOXA2|KCNK2|MYO7A|PRRX1|PTK7|WNT5A|FZD6|HESX1|GRHL3|OSR1|STOX1	-3.3591446237872393	0	23	0	0	-6.73857563486791	18.16292585170341
1	-5.399924201412667	GO:0014020	M1	1	0	GO Biological Processes	19	primary neural tube formation	19_GO:0032502 developmental process	-5.399924201412667	6.372956439194178	6.797295809034197	30211	95	499	10	2.004008016032064	0.6273409122559691	653|5754|7474|8323|8463|9585|57216|57545|57822|144165	BMP5|PTK7|WNT5A|FZD6|TEAD2|KIF20B|VANGL2|CC2D2A|GRHL3|PRICKLE1	-3.3359450219357534	0	23	0	0	-6.73857563486791	18.16292585170341
1	-5.371036666343286	GO:0090175	M1	1	0	GO Biological Processes	19	regulation of establishment of planar polarity	19_GO:0032502 developmental process	-5.371036666343286	8.497275252258905	7.3422321230345275	30211	57	499	8	1.6032064128256514	0.5622570648509714	1601|5754|7474|8323|57216|57822|84870|144165	DAB2|PTK7|WNT5A|FZD6|VANGL2|GRHL3|RSPO3|PRICKLE1	-3.3167447542695037	0	23	0	0	-6.73857563486791	18.16292585170341
1	-5.219062492954846	GO:0001838	M1	1	0	GO Biological Processes	19	embryonic epithelial tube formation	19_GO:0032502 developmental process	-5.219062492954846	5.458802851604849	6.395198081570523	30211	122	499	11	2.2044088176352705	0.6572875938419611	653|5754|7474|8323|8463|9585|57216|57545|57822|130497|144165	BMP5|PTK7|WNT5A|FZD6|TEAD2|KIF20B|VANGL2|CC2D2A|GRHL3|OSR1|PRICKLE1	-3.2073229315665275	0	23	0	0	-6.73857563486791	18.16292585170341
1	-5.082734744849976	GO:0001841	M1	1	0	GO Biological Processes	19	neural tube formation	19_GO:0032502 developmental process	-5.082734744849976	5.8779695312956015	6.426528446109131	30211	103	499	10	2.004008016032064	0.6273409122559691	653|5754|7474|8323|8463|9585|57216|57545|57822|144165	BMP5|PTK7|WNT5A|FZD6|TEAD2|KIF20B|VANGL2|CC2D2A|GRHL3|PRICKLE1	-3.0880285227604376	0	23	0	0	-6.73857563486791	18.16292585170341
1	-4.77479873132206	GO:0001843	M1	1	0	GO Biological Processes	19	neural tube closure	19_GO:0032502 developmental process	-4.77479873132206	6.122334556753957	6.271634402902476	30211	89	499	9	1.8036072144288577	0.5957560704759203	5754|7474|8323|8463|9585|57216|57545|57822|144165	PTK7|WNT5A|FZD6|TEAD2|KIF20B|VANGL2|CC2D2A|GRHL3|PRICKLE1	-2.8174168322563347	0	23	0	0	-6.73857563486791	18.16292585170341
1	-4.735360180725787	GO:0060606	M1	1	0	GO Biological Processes	19	tube closure	19_GO:0032502 developmental process	-4.735360180725787	6.054308617234469	6.223117634224502	30211	90	499	9	1.8036072144288577	0.5957560704759203	5754|7474|8323|8463|9585|57216|57545|57822|144165	PTK7|WNT5A|FZD6|TEAD2|KIF20B|VANGL2|CC2D2A|GRHL3|PRICKLE1	-2.7979493625906815	0	23	0	0	-6.73857563486791	18.16292585170341
1	-4.564565118472169	GO:0016331	M1	1	0	GO Biological Processes	19	morphogenesis of embryonic epithelium	19_GO:0032502 developmental process	-4.564565118472169	4.657160474795746	5.680930257186897	30211	143	499	11	2.2044088176352705	0.6572875938419611	653|5754|7474|8323|8463|9585|57216|57545|57822|130497|144165	BMP5|PTK7|WNT5A|FZD6|TEAD2|KIF20B|VANGL2|CC2D2A|GRHL3|OSR1|PRICKLE1	-2.6645360279583956	0	23	0	0	-6.73857563486791	18.16292585170341
1	-4.392730349915987	GO:0060071	M1	1	0	GO Biological Processes	19	Wnt signaling pathway, planar cell polarity pathway	19_GO:0023052 signaling	-4.392730349915987	9.314320949591492	6.7331258401465375	30211	39	499	6	1.2024048096192386	0.4879196023405425	5754|7474|8323|57216|57822|144165	PTK7|WNT5A|FZD6|VANGL2|GRHL3|PRICKLE1	-2.545343644312106	0	23	0	0	-6.73857563486791	18.16292585170341
1	-4.346421905538983	GO:0021915	M1	1	0	GO Biological Processes	19	neural tube development	19_GO:0032502 developmental process	-4.346421905538983	4.41042349599862	5.444549987158688	30211	151	499	11	2.2044088176352705	0.6572875938419611	653|5754|7474|8323|8463|9585|57216|57545|57822|64321|144165	BMP5|PTK7|WNT5A|FZD6|TEAD2|KIF20B|VANGL2|CC2D2A|GRHL3|SOX17|PRICKLE1	-2.512699524242384	0	23	0	0	-6.73857563486791	18.16292585170341
1	-3.9238340597087067	GO:0001738	M1	1	0	GO Biological Processes	19	morphogenesis of a polarized epithelium	19_GO:0032502 developmental process	-3.9238340597087067	7.728904617746132	5.982855687938124	30211	47	499	6	1.2024048096192386	0.4879196023405425	1741|5754|7474|8323|57216|57822	DLG3|PTK7|WNT5A|FZD6|VANGL2|GRHL3	-2.19236927239375	0	23	0	0	-6.73857563486791	18.16292585170341
1	-3.7234166158313284	GO:0035567	M1	1	0	GO Biological Processes	19	non-canonical Wnt signaling pathway	19_GO:0023052 signaling	-3.7234166158313284	7.122716020275846	5.671177345029665	30211	51	499	6	1.2024048096192386	0.4879196023405425	5754|7474|8323|57216|57822|144165	PTK7|WNT5A|FZD6|VANGL2|GRHL3|PRICKLE1	-2.028346184414166	0	23	0	0	-6.73857563486791	18.16292585170341
1	-3.699759238136819	GO:0042471	M1	1	0	GO Biological Processes	19	ear morphogenesis	19_GO:0032502 developmental process	-3.699759238136819	4.466293242222149	4.971655538625396	30211	122	499	9	1.8036072144288577	0.5957560704759203	3199|4647|5396|5754|7474|8323|8820|57822|130497	HOXA2|MYO7A|PRRX1|PTK7|WNT5A|FZD6|HESX1|GRHL3|OSR1	-2.0088580657660344	0	23	0	0	-6.73857563486791	18.16292585170341
1	-3.4639150300568833	GO:0048839	M1	1	0	GO Biological Processes	19	inner ear development	19_GO:0032502 developmental process	-3.4639150300568833	3.505126041556798	4.489040225807563	30211	190	499	11	2.2044088176352705	0.6572875938419611	890|1687|3776|4647|5396|5754|7474|8323|8820|57822|219736	CCNA2|GSDME|KCNK2|MYO7A|PRRX1|PTK7|WNT5A|FZD6|HESX1|GRHL3|STOX1	-1.8151603084056602	0	23	0	0	-6.73857563486791	18.16292585170341
1	-3.3534437120850007	GO:0090596	M1	1	0	GO Biological Processes	19	sensory organ morphogenesis	19_GO:0032502 developmental process	-3.3534437120850007	3.0155560162470536	4.238150795944204	30211	261	499	13	2.6052104208416833	0.7130812093421381	1826|3199|4237|4647|5396|5754|5915|7474|8323|8820|56603|57822|130497	DSCAM|HOXA2|MFAP2|MYO7A|PRRX1|PTK7|RARB|WNT5A|FZD6|HESX1|CYP26B1|GRHL3|OSR1	-1.726714275290057	0	23	0	0	-6.73857563486791	18.16292585170341
1	-3.3071622995372887	GO:0090179	M1	1	0	GO Biological Processes	19	planar cell polarity pathway involved in neural tube closure	19_GO:0023052 signaling	-3.3071622995372887	18.16292585170341	7.034615373338503	30211	10	499	3	0.6012024048096193	0.34605939737543584	5754|7474|57822	PTK7|WNT5A|GRHL3	-1.6998509455543598	0	23	0	0	-6.73857563486791	18.16292585170341
1	-3.054617608489332	GO:0090178	M1	1	0	GO Biological Processes	19	regulation of establishment of planar polarity involved in neural tube closure	19_GO:0032502 developmental process	-3.054617608489332	15.135771543086173	6.3470738557427255	30211	12	499	3	0.6012024048096193	0.34605939737543584	5754|7474|57822	PTK7|WNT5A|GRHL3	-1.524798184702445	0	23	0	0	-6.73857563486791	18.16292585170341
1	-2.8986309871413267	GO:0090102	M1	1	0	GO Biological Processes	19	cochlea development	19_GO:0032502 developmental process	-2.8986309871413267	6.17786593595354	4.7008724341276205	30211	49	499	5	1.002004008016032	0.445859123777407	890|3776|5754|7474|57822	CCNA2|KCNK2|PTK7|WNT5A|GRHL3	-1.4149506835371262	0	23	0	0	-6.73857563486791	18.16292585170341
1	-2.812227085362123	GO:0042472	M1	1	0	GO Biological Processes	19	inner ear morphogenesis	19_GO:0032502 developmental process	-2.812227085362123	4.154917678494243	4.1361820346618	30211	102	499	7	1.402805611222445	0.5264786364021911	4647|5396|5754|7474|8323|8820|57822	MYO7A|PRRX1|PTK7|WNT5A|FZD6|HESX1|GRHL3	-1.3458440657782917	0	23	0	0	-6.73857563486791	18.16292585170341
1	-2.262733518400351	GO:0035089	M1	1	0	GO Biological Processes	19	establishment of apical/basal cell polarity	19_GO:0009987 cellular process	-2.262733518400351	8.255875387137912	4.412009962987649	30211	22	499	3	0.6012024048096193	0.34605939737543584	5754|6624|7474	PTK7|FSCN1|WNT5A	-0.9249359556461203	0	23	0	0	-6.73857563486791	18.16292585170341
1	-2.2073320352828767	GO:0003401	M1	1	0	GO Biological Processes	19	axis elongation	19_GO:0040007 growth	-2.2073320352828767	7.896924283349308	4.288070310705307	30211	23	499	3	0.6012024048096193	0.34605939737543584	5754|7474|10252	PTK7|WNT5A|SPRY1	-0.8834185917967374	0	23	0	0	-6.73857563486791	18.16292585170341
1	-2.1546318413025602	GO:0061162	M1	1	0	GO Biological Processes	19	establishment of monopolar cell polarity	19_GO:0009987 cellular process	-2.1546318413025602	7.567885771543087	4.171391258180455	30211	24	499	3	0.6012024048096193	0.34605939737543584	5754|6624|7474	PTK7|FSCN1|WNT5A	-0.8453228163597671	0	23	0	0	-6.73857563486791	18.16292585170341
1	-2.1546318413025602	GO:0090103	M1	1	0	GO Biological Processes	19	cochlea morphogenesis	19_GO:0032502 developmental process	-2.1546318413025602	7.567885771543087	4.171391258180455	30211	24	499	3	0.6012024048096193	0.34605939737543584	5754|7474|57822	PTK7|WNT5A|GRHL3	-0.8453228163597671	0	23	0	0	-6.73857563486791	18.16292585170341
1	-2.1044016493861446	GO:0061339	M1	1	0	GO Biological Processes	19	establishment or maintenance of monopolar cell polarity	19_GO:0009987 cellular process	-2.1044016493861446	7.2651703406813635	4.061250670416309	30211	25	499	3	0.6012024048096193	0.34605939737543584	5754|6624|7474	PTK7|FSCN1|WNT5A	-0.8071727431470347	0	23	0	0	-6.73857563486791	18.16292585170341
1	-2.031453499220359	GO:0035088	M1	1	0	GO Biological Processes	19	establishment or maintenance of apical/basal cell polarity	19_GO:0009987 cellular process	-2.031453499220359	4.843446893787576	3.5248668042114812	30211	50	499	4	0.8016032064128257	0.39919195171010496	1741|5754|6624|7474	DLG3|PTK7|FSCN1|WNT5A	-0.7547802875163357	0	23	0	0	-6.73857563486791	18.16292585170341
1	-2.031453499220359	GO:0061245	M1	1	0	GO Biological Processes	19	establishment or maintenance of bipolar cell polarity	19_GO:0009987 cellular process	-2.031453499220359	4.843446893787576	3.5248668042114812	30211	50	499	4	0.8016032064128257	0.39919195171010496	1741|5754|6624|7474	DLG3|PTK7|FSCN1|WNT5A	-0.7547802875163357	0	23	0	0	-6.73857563486791	18.16292585170341
1	-6.719551544150245	GO:0007423	M1	1	0	GO Biological Processes	19	sensory organ development	19_GO:0032502 developmental process	-6.719551544150245	3.0765996603006376	6.375330400960765	30211	551	499	28	5.61122244488978	1.0302405765728317	93|596|653|890|1545|1687|1826|2697|3199|3776|4237|4647|5087|5156|5396|5754|5915|6297|7474|8323|8820|56603|57545|57822|81029|124842|130497|219736	ACVR2B|BCL2|BMP5|CCNA2|CYP1B1|GSDME|DSCAM|GJA1|HOXA2|KCNK2|MFAP2|MYO7A|PBX1|PDGFRA|PRRX1|PTK7|RARB|SALL2|WNT5A|FZD6|HESX1|CYP26B1|CC2D2A|GRHL3|WNT5B|TMEM132E|OSR1|STOX1	-4.515597229130241	0	24	1	1	-6.719551544150245	3.0765996603006376
1	-4.750047601013792	GO:0048880	M1	1	0	GO Biological Processes	19	sensory system development	19_GO:0032502 developmental process	-4.750047601013792	3.0757182814827515	5.234634058300705	30211	374	499	19	3.8076152304609217	0.8567351801715601	93|1545|1826|2697|4237|4647|5087|5156|5457|5915|6297|7474|8820|10371|57545|57822|64805|81029|124842	ACVR2B|CYP1B1|DSCAM|GJA1|MFAP2|MYO7A|PBX1|PDGFRA|POU4F1|RARB|SALL2|WNT5A|HESX1|SEMA3A|CC2D2A|GRHL3|P2RY12|WNT5B|TMEM132E	-2.802766028852392	0	24	0	0	-6.719551544150245	3.0765996603006376
1	-3.332475684544463	GO:0150063	M1	1	0	GO Biological Processes	19	visual system development	19_GO:0032502 developmental process	-3.332475684544463	2.6323080944497694	4.082860075442558	30211	368	499	16	3.2064128256513027	0.7886471501045282	93|1545|1826|2697|4237|4647|5087|5156|5915|6297|7474|8820|57545|57822|64805|81029	ACVR2B|CYP1B1|DSCAM|GJA1|MFAP2|MYO7A|PBX1|PDGFRA|RARB|SALL2|WNT5A|HESX1|CC2D2A|GRHL3|P2RY12|WNT5B	-1.7104926827739808	0	24	0	0	-6.719551544150245	3.0765996603006376
1	-2.9261332049083415	GO:0001654	M1	1	0	GO Biological Processes	19	eye development	19_GO:0032502 developmental process	-2.9261332049083415	2.4949073972120064	3.718556051448867	30211	364	499	15	3.006012024048096	0.764394391530827	93|1545|1826|2697|4237|4647|5087|5156|5915|6297|7474|8820|57545|57822|81029	ACVR2B|CYP1B1|DSCAM|GJA1|MFAP2|MYO7A|PBX1|PDGFRA|RARB|SALL2|WNT5A|HESX1|CC2D2A|GRHL3|WNT5B	-1.435166709804684	0	24	0	0	-6.719551544150245	3.0765996603006376
1	-6.487713342572512	GO:0071396	M1	1	0	GO Biological Processes	19	cellular response to lipid	19_GO:0050896 response to stimulus	-6.487713342572512	3.1545495801221684	6.289273979671594	30211	499	499	26	5.210420841683367	0.994870208169882	19|890|941|1545|2242|2707|3199|3569|3600|5142|5457|5724|5754|6754|7474|8463|10062|10417|54332|55022|55809|56603|81029|81930|129607|130497	ABCA1|CCNA2|CD80|CYP1B1|FES|GJB3|HOXA2|IL6|IL15|PDE4B|POU4F1|PTAFR|PTK7|SSTR4|WNT5A|TEAD2|NR1H3|SPON2|GDAP1|PID1|TRERF1|CYP26B1|WNT5B|KIF18A|CMPK2|OSR1	-4.295517716726062	0	25	1	1	-6.487713342572512	8.132653366434361
1	-5.807730139935307	GO:0071300	M1	1	0	GO Biological Processes	19	cellular response to retinoic acid	19_GO:0050896 response to stimulus	-5.807730139935307	8.132653366434361	7.574391897619677	30211	67	499	9	1.8036072144288577	0.5957560704759203	19|2707|3199|5754|7474|8463|56603|81029|130497	ABCA1|GJB3|HOXA2|PTK7|WNT5A|TEAD2|CYP26B1|WNT5B|OSR1	-3.691781326797433	0	25	0	0	-6.487713342572512	8.132653366434361
1	-5.6987194372004115	GO:0032526	M1	1	0	GO Biological Processes	19	response to retinoic acid	19_GO:0050896 response to stimulus	-5.6987194372004115	6.109852732988914	6.926018533809937	30211	109	499	11	2.2044088176352705	0.6572875938419611	19|1592|2707|3199|5754|7474|8463|54332|56603|81029|130497	ABCA1|CYP26A1|GJB3|HOXA2|PTK7|WNT5A|TEAD2|GDAP1|CYP26B1|WNT5B|OSR1	-3.60079372819581	0	25	0	0	-6.487713342572512	8.132653366434361
1	-6.4401672410558835	GO:0072718	M1	1	0	GO Biological Processes	19	response to cisplatin	19_GO:0050896 response to stimulus	-6.4401672410558835	48.434468937875764	13.746499737092693	30211	5	499	4	0.8016032064128257	0.39919195171010496	1663|5888|8914|57657	DDX11|RAD51|TIMELESS|HCN3	-4.256657794394527	0	26	1	1	-6.4401672410558835	48.434468937875764
1	-4.752087281039183	GO:0072719	M1	1	0	GO Biological Processes	19	cellular response to cisplatin	19_GO:0050896 response to stimulus	-4.752087281039183	45.40731462925852	11.510399617744243	30211	4	499	3	0.6012024048096193	0.34605939737543584	1663|5888|8914	DDX11|RAD51|TIMELESS	-2.802766028852392	0	26	0	0	-6.4401672410558835	48.434468937875764
1	-3.0598779174252826	GO:2001020	M1	1	0	GO Biological Processes	19	regulation of response to DNA damage stimulus	19_GO:0050896 response to stimulus	-3.0598779174252826	2.953321276699741	3.9865185149166713	30211	246	499	12	2.404809619238477	0.685810745026731	596|1663|3090|5888|8914|10721|26271|51616|54465|55010|63979|126549	BCL2|DDX11|HIC1|RAD51|TIMELESS|POLQ|FBXO5|TAF9B|ETAA1|PARPBP|FIGNL1|ANKLE1	-1.5252596107566265	0	26	0	0	-6.4401672410558835	48.434468937875764
1	-3.054617608489332	GO:0072711	M1	1	0	GO Biological Processes	19	cellular response to hydroxyurea	19_GO:0050896 response to stimulus	-3.054617608489332	15.135771543086173	6.3470738557427255	30211	12	499	3	0.6012024048096193	0.34605939737543584	1663|5888|8914	DDX11|RAD51|TIMELESS	-1.524798184702445	0	26	0	0	-6.4401672410558835	48.434468937875764
1	-2.946015942158181	GO:0072710	M1	1	0	GO Biological Processes	19	response to hydroxyurea	19_GO:0050896 response to stimulus	-2.946015942158181	13.971481424387237	6.062222276238923	30211	13	499	3	0.6012024048096193	0.34605939737543584	1663|5888|8914	DDX11|RAD51|TIMELESS	-1.4448213909764744	0	26	0	0	-6.4401672410558835	48.434468937875764
1	-2.9395157986599596	GO:0045005	M1	1	0	GO Biological Processes	19	DNA-dependent DNA replication maintenance of fidelity	19_GO:0008152 metabolic process	-2.9395157986599596	6.306571476285906	4.768228532505963	30211	48	499	5	1.002004008016032	0.445859123777407	1663|1763|5888|8914|54465	DDX11|DNA2|RAD51|TIMELESS|ETAA1	-1.4443535097588018	0	26	0	0	-6.4401672410558835	48.434468937875764
1	-2.3768450519227713	GO:0031297	M1	1	0	GO Biological Processes	19	replication fork processing	19_GO:0008152 metabolic process	-2.3768450519227713	6.0543086172344704	4.145305971321872	30211	40	499	4	0.8016032064128257	0.39919195171010496	1663|1763|5888|54465	DDX11|DNA2|RAD51|ETAA1	-1.0079508003439672	0	26	0	0	-6.4401672410558835	48.434468937875764
1	-2.2185009050046025	GO:0010569	M1	1	0	GO Biological Processes	19	regulation of double-strand break repair via homologous recombination	19_GO:0050896 response to stimulus	-2.2185009050046025	4.324506155167478	3.6087518965776044	30211	70	499	5	1.002004008016032	0.445859123777407	5888|8914|10721|55010|63979	RAD51|TIMELESS|POLQ|PARPBP|FIGNL1	-0.8904086507577498	0	26	0	0	-6.4401672410558835	48.434468937875764
1	-2.001051458530765	GO:2000779	M1	1	0	GO Biological Processes	19	regulation of double-strand break repair	19_GO:0050896 response to stimulus	-2.001051458530765	3.3023501548551653	3.1349956843555797	30211	110	499	6	1.2024048096192386	0.4879196023405425	1663|5888|8914|10721|55010|63979	DDX11|RAD51|TIMELESS|POLQ|PARPBP|FIGNL1	-0.7307261476393119	0	26	0	0	-6.4401672410558835	48.434468937875764
1	-6.341457499746513	GO:0001819	M1	1	0	GO Biological Processes	19	positive regulation of cytokine production	19_GO:0048518 positive regulation of biological process	-6.341457499746513	3.186478219597089	6.224584666043142	30211	475	499	25	5.01002004008016	0.9765811937919748	136|941|1545|2152|3082|3569|3600|4776|4939|4940|5142|5724|6772|7098|7474|10417|23180|25865|55765|79132|84632|115362|147372|192683|541468	ADORA2B|CD80|CYP1B1|F3|HGF|IL6|IL15|NFATC4|OAS2|OAS3|PDE4B|PTAFR|STAT1|TLR3|WNT5A|SPON2|RFTN1|PRKD2|INAVA|DHX58|AFAP1L2|GBP5|CCBE1|SCAMP5|LURAP1	-4.178932544567283	0	27	1	1	-6.341457499746513	4.702375625036481
1	-3.500214151521653	GO:0032760	M1	1	0	GO Biological Processes	19	positive regulation of tumor necrosis factor production	19_GO:0048518 positive regulation of biological process	-3.500214151521653	4.702375625036481	4.8777308098844205	30211	103	499	8	1.6032064128256514	0.5622570648509714	3569|4776|4939|4940|5724|7098|7474|10417	IL6|NFATC4|OAS2|OAS3|PTAFR|TLR3|WNT5A|SPON2	-1.8451377100701511	0	27	0	0	-6.341457499746513	4.702375625036481
1	-3.388056561402275	GO:1903557	M1	1	0	GO Biological Processes	19	positive regulation of tumor necrosis factor superfamily cytokine production	19_GO:0048518 positive regulation of biological process	-3.388056561402275	4.526585882044464	4.735806431746016	30211	107	499	8	1.6032064128256514	0.5622570648509714	3569|4776|4939|4940|5724|7098|7474|10417	IL6|NFATC4|OAS2|OAS3|PTAFR|TLR3|WNT5A|SPON2	-1.7528939570704685	0	27	0	0	-6.341457499746513	4.702375625036481
1	-3.2136148520209606	GO:0032675	M1	1	0	GO Biological Processes	19	regulation of interleukin-6 production	19_GO:0032501 multicellular organismal process	-3.2136148520209606	3.5199468704851564	4.295092928538831	30211	172	499	10	2.004008016032064	0.6273409122559691	136|408|3082|3569|5724|7098|7474|10417|55765|84632	ADORA2B|ARRB1|HGF|IL6|PTAFR|TLR3|WNT5A|SPON2|INAVA|AFAP1L2	-1.6369278899603281	0	27	0	0	-6.341457499746513	4.702375625036481
1	-2.9393374109255714	GO:0032755	M1	1	0	GO Biological Processes	19	positive regulation of interleukin-6 production	19_GO:0048518 positive regulation of biological process	-2.9393374109255714	4.369088692849616	4.306989177603254	30211	97	499	7	1.402805611222445	0.5264786364021911	136|3569|5724|7098|7474|10417|55765	ADORA2B|IL6|PTAFR|TLR3|WNT5A|SPON2|INAVA	-1.4443535097588018	0	27	0	0	-6.341457499746513	4.702375625036481
1	-2.61578103995346	GO:0002697	M1	1	0	GO Biological Processes	19	regulation of immune effector process	19_GO:0002376 immune system process	-2.61578103995346	2.401142227798373	3.4316177866685957	30211	353	499	14	2.80561122244489	0.7392376345849377	136|284|941|2242|3569|5724|5819|7098|7474|10417|55601|55765|79132|146850	ADORA2B|ANGPT1|CD80|FES|IL6|PTAFR|NECTIN2|TLR3|WNT5A|SPON2|DDX60|INAVA|DHX58|PIK3R6	-1.1943630666218596	0	27	0	0	-6.341457499746513	4.702375625036481
1	-2.528711117016689	GO:0002699	M1	1	0	GO Biological Processes	19	positive regulation of immune effector process	19_GO:0002376 immune system process	-2.528711117016689	2.68537882216045	3.453746183060718	30211	248	499	11	2.2044088176352705	0.6572875938419611	136|941|2242|3569|5724|5819|7474|10417|55601|55765|79132	ADORA2B|CD80|FES|IL6|PTAFR|NECTIN2|WNT5A|SPON2|DDX60|INAVA|DHX58	-1.1276317187182507	0	27	0	0	-6.341457499746513	4.702375625036481
1	-2.467520130857153	GO:0032680	M1	1	0	GO Biological Processes	19	regulation of tumor necrosis factor production	19_GO:0032501 multicellular organismal process	-2.467520130857153	2.993888876654408	3.496438565562832	30211	182	499	9	1.8036072144288577	0.5957560704759203	284|3569|4776|4939|4940|5724|7098|7474|10417	ANGPT1|IL6|NFATC4|OAS2|OAS3|PTAFR|TLR3|WNT5A|SPON2	-1.0797186696572876	0	27	0	0	-6.341457499746513	4.702375625036481
1	-2.3902842519291845	GO:1903555	M1	1	0	GO Biological Processes	19	regulation of tumor necrosis factor superfamily cytokine production	19_GO:0032501 multicellular organismal process	-2.3902842519291845	2.913838371931028	3.4021344891751992	30211	187	499	9	1.8036072144288577	0.5957560704759203	284|3569|4776|4939|4940|5724|7098|7474|10417	ANGPT1|IL6|NFATC4|OAS2|OAS3|PTAFR|TLR3|WNT5A|SPON2	-1.0160344200533769	0	27	0	0	-6.341457499746513	4.702375625036481
1	-2.295602654249368	GO:0009617	M1	1	0	GO Biological Processes	19	response to bacterium	19_GO:0044419 biological process involved in interspecies interaction between organisms	-2.295602654249368	1.8346389749195362	2.9500277245821542	30211	726	499	22	4.408817635270541	0.9190088877936113	19|941|3569|4939|4940|5142|5724|6403|7098|7412|7474|10062|10417|10561|11096|51316|55765|57674|79132|89857|115362|129607	ABCA1|CD80|IL6|OAS2|OAS3|PDE4B|PTAFR|SELP|TLR3|VCAM1|WNT5A|NR1H3|SPON2|IFI44|ADAMTS5|PLAC8|INAVA|RNF213|DHX58|KLHL6|GBP5|CMPK2	-0.9497566383954824	0	27	0	0	-6.341457499746513	4.702375625036481
1	-2.2383772410343887	GO:0002718	M1	1	0	GO Biological Processes	19	regulation of cytokine production involved in immune response	19_GO:0002376 immune system process	-2.2383772410343887	3.7067195615721245	3.4780752955070824	30211	98	499	6	1.2024048096192386	0.4879196023405425	284|3569|7098|7474|10417|55765	ANGPT1|IL6|TLR3|WNT5A|SPON2|INAVA	-0.9036359504422546	0	27	0	0	-6.341457499746513	4.702375625036481
1	-2.2185009050046025	GO:0032722	M1	1	0	GO Biological Processes	19	positive regulation of chemokine production	19_GO:0048518 positive regulation of biological process	-2.2185009050046025	4.324506155167478	3.6087518965776044	30211	70	499	5	1.002004008016032	0.445859123777407	136|3569|4940|7098|7474	ADORA2B|IL6|OAS3|TLR3|WNT5A	-0.8904086507577498	0	27	0	0	-6.341457499746513	4.702375625036481
1	-2.202610809864662	GO:0071222	M1	1	0	GO Biological Processes	19	cellular response to lipopolysaccharide	19_GO:0044419 biological process involved in interspecies interaction between organisms	-2.202610809864662	2.724438877755511	3.17089792792355	30211	200	499	9	1.8036072144288577	0.5957560704759203	19|941|3569|5142|5724|7474|10062|10417|129607	ABCA1|CD80|IL6|PDE4B|PTAFR|WNT5A|NR1H3|SPON2|CMPK2	-0.8792910704790542	0	27	0	0	-6.341457499746513	4.702375625036481
1	-2.044528725432752	GO:0071219	M1	1	0	GO Biological Processes	19	cellular response to molecule of bacterial origin	19_GO:0044419 biological process involved in interspecies interaction between organisms	-2.044528725432752	2.5702253563731237	2.973282809262151	30211	212	499	9	1.8036072144288577	0.5957560704759203	19|941|3569|5142|5724|7474|10062|10417|129607	ABCA1|CD80|IL6|PDE4B|PTAFR|WNT5A|NR1H3|SPON2|CMPK2	-0.7624937853566212	0	27	0	0	-6.341457499746513	4.702375625036481
1	-5.969731032494904	GO:0044770	M1	1	0	GO Biological Processes	19	cell cycle phase transition	19_GO:0009987 cellular process	-5.969731032494904	4.956743897151028	6.72427899716586	30211	171	499	14	2.80561122244489	0.7392376345849377	595|890|891|983|994|5347|8914|9133|9134|9833|10403|11065|11113|128239	CCND1|CCNA2|CCNB1|CDK1|CDC25B|PLK1|TIMELESS|CCNB2|CCNE2|MELK|NDC80|UBE2C|CIT|IQGAP3	-3.831118234721086	0	28	1	1	-5.969731032494904	8.497275252258905
1	-5.371036666343286	GO:0044839	M1	1	0	GO Biological Processes	19	cell cycle G2/M phase transition	19_GO:0009987 cellular process	-5.371036666343286	8.497275252258905	7.3422321230345275	30211	57	499	8	1.6032064128256514	0.5622570648509714	890|983|994|5347|9133|9833|10403|11113	CCNA2|CDK1|CDC25B|PLK1|CCNB2|MELK|NDC80|CIT	-3.3167447542695037	0	28	0	0	-5.969731032494904	8.497275252258905
1	-4.7611083848588125	GO:0044772	M1	1	0	GO Biological Processes	19	mitotic cell cycle phase transition	19_GO:0009987 cellular process	-4.7611083848588125	4.484673049803311	5.763207074424907	30211	162	499	12	2.404809619238477	0.685810745026731	595|890|891|983|994|5347|9133|9134|9833|11065|11113|128239	CCND1|CCNA2|CCNB1|CDK1|CDC25B|PLK1|CCNB2|CCNE2|MELK|UBE2C|CIT|IQGAP3	-2.8062736748069668	0	28	0	0	-5.969731032494904	8.497275252258905
1	-3.6300704059434943	GO:0000086	M1	1	0	GO Biological Processes	19	G2/M transition of mitotic cell cycle	19_GO:0009987 cellular process	-3.6300704059434943	6.853934283661664	5.5276966451615275	30211	53	499	6	1.2024048096192386	0.4879196023405425	890|983|994|5347|9833|11113	CCNA2|CDK1|CDC25B|PLK1|MELK|CIT	-1.9501552219046732	0	28	0	0	-5.969731032494904	8.497275252258905
1	-5.909230295538988	GO:0048738	M1	1	0	GO Biological Processes	19	cardiac muscle tissue development	19_GO:0032502 developmental process	-5.909230295538988	4.8994404994961025	6.665757888122814	30211	173	499	14	2.80561122244489	0.7392376345849377	653|859|983|1829|2697|5156|5457|5915|7474|8470|50507|51676|91807|140628	BMP5|CAV3|CDK1|DSG2|GJA1|PDGFRA|POU4F1|RARB|WNT5A|SORBS2|NOX4|ASB2|MYLK3|GATA5	-3.778304326431461	0	29	1	1	-5.909230295538988	6.325397062782281
1	-5.469077255587449	GO:0035051	M1	1	0	GO Biological Processes	19	cardiocyte differentiation	19_GO:0032502 developmental process	-5.469077255587449	5.791077807789493	6.670946339557272	30211	115	499	11	2.2044088176352705	0.6572875938419611	859|983|5156|5915|7412|8470|10252|50507|51676|64321|91807	CAV3|CDK1|PDGFRA|RARB|VCAM1|SORBS2|SPRY1|NOX4|ASB2|SOX17|MYLK3	-3.391836145442699	0	29	0	0	-5.909230295538988	6.325397062782281
1	-4.8031559831659285	GO:0060537	M1	1	0	GO Biological Processes	19	muscle tissue development	19_GO:0032502 developmental process	-4.8031559831659285	3.363504787352482	5.385239076058288	30211	306	499	17	3.406813627254509	0.8120769083525072	653|859|983|1829|2697|5156|5457|5915|7474|8470|9750|26508|50507|51676|91807|130497|140628	BMP5|CAV3|CDK1|DSG2|GJA1|PDGFRA|POU4F1|RARB|WNT5A|SORBS2|RIPOR2|HEYL|NOX4|ASB2|MYLK3|OSR1|GATA5	-2.8432118673356026	0	29	0	0	-5.909230295538988	6.325397062782281
1	-4.707773762638441	GO:0061061	M1	1	0	GO Biological Processes	19	muscle structure development	19_GO:0032502 developmental process	-4.707773762638441	2.7748914495657986	5.079808608364297	30211	480	499	22	4.408817635270541	0.9190088877936113	552|859|983|2121|3199|3976|4154|4776|5156|5457|5915|7474|8470|9750|11096|26508|50507|51676|81029|91807|150921|283078	AVPR1A|CAV3|CDK1|EVC|HOXA2|LIF|MBNL1|NFATC4|PDGFRA|POU4F1|RARB|WNT5A|SORBS2|RIPOR2|ADAMTS5|HEYL|NOX4|ASB2|WNT5B|MYLK3|TCF23|MKX	-2.7727959731743343	0	29	0	0	-5.909230295538988	6.325397062782281
1	-4.574146271853426	GO:0014706	M1	1	0	GO Biological Processes	19	striated muscle tissue development	19_GO:0032502 developmental process	-4.574146271853426	3.375224316228276	5.239567604056728	30211	287	499	16	3.2064128256513027	0.7886471501045282	653|859|983|1829|2697|5156|5457|5915|7474|8470|9750|26508|50507|51676|91807|140628	BMP5|CAV3|CDK1|DSG2|GJA1|PDGFRA|POU4F1|RARB|WNT5A|SORBS2|RIPOR2|HEYL|NOX4|ASB2|MYLK3|GATA5	-2.6718727604172	0	29	0	0	-5.909230295538988	6.325397062782281
1	-4.0819119186436295	GO:0055007	M1	1	0	GO Biological Processes	19	cardiac muscle cell differentiation	19_GO:0032502 developmental process	-4.0819119186436295	5.698172816220678	5.621178893902103	30211	85	499	8	1.6032064128256514	0.5622570648509714	859|983|5156|5915|8470|50507|51676|91807	CAV3|CDK1|PDGFRA|RARB|SORBS2|NOX4|ASB2|MYLK3	-2.2989148148195677	0	29	0	0	-5.909230295538988	6.325397062782281
1	-3.924878423011646	GO:0055006	M1	1	0	GO Biological Processes	19	cardiac cell development	19_GO:0032502 developmental process	-3.924878423011646	6.325397062782281	5.655208839078936	30211	67	499	7	1.402805611222445	0.5264786364021911	859|983|5156|8470|10252|51676|91807	CAV3|CDK1|PDGFRA|SORBS2|SPRY1|ASB2|MYLK3	-2.19236927239375	0	29	0	0	-5.909230295538988	6.325397062782281
1	-3.385055196080759	GO:0042692	M1	1	0	GO Biological Processes	19	muscle cell differentiation	19_GO:0032502 developmental process	-3.385055196080759	3.03884216309066	4.270515150451708	30211	259	499	13	2.6052104208416833	0.7130812093421381	552|859|983|4776|5156|5915|8470|9750|11096|50507|51676|81029|91807	AVPR1A|CAV3|CDK1|NFATC4|PDGFRA|RARB|SORBS2|RIPOR2|ADAMTS5|NOX4|ASB2|WNT5B|MYLK3	-1.7511074022806339	0	29	0	0	-5.909230295538988	6.325397062782281
1	-3.36830499403397	GO:0051146	M1	1	0	GO Biological Processes	19	striated muscle cell differentiation	19_GO:0032502 developmental process	-3.36830499403397	3.4152510148502135	4.384931999808052	30211	195	499	11	2.2044088176352705	0.6572875938419611	552|859|983|5156|5915|8470|9750|11096|50507|51676|91807	AVPR1A|CAV3|CDK1|PDGFRA|RARB|SORBS2|RIPOR2|ADAMTS5|NOX4|ASB2|MYLK3	-1.7379813754956284	0	29	0	0	-5.909230295538988	6.325397062782281
1	-3.294736374293147	GO:0055013	M1	1	0	GO Biological Processes	19	cardiac muscle cell development	19_GO:0032502 developmental process	-3.294736374293147	5.9550576562962	5.020299925207609	30211	61	499	6	1.2024048096192386	0.4879196023405425	859|983|5156|8470|51676|91807	CAV3|CDK1|PDGFRA|SORBS2|ASB2|MYLK3	-1.6932307991928677	0	29	0	0	-5.909230295538988	6.325397062782281
1	-2.327041633196875	GO:0055001	M1	1	0	GO Biological Processes	19	muscle cell development	19_GO:0032502 developmental process	-2.327041633196875	3.0849980215207493	3.3944078617267293	30211	157	499	8	1.6032064128256514	0.5622570648509714	859|983|4776|5156|8470|9750|51676|91807	CAV3|CDK1|NFATC4|PDGFRA|SORBS2|RIPOR2|ASB2|MYLK3	-0.9695065593079201	0	29	0	0	-5.909230295538988	6.325397062782281
1	-5.884798861107537	GO:0007080	M1	1	0	GO Biological Processes	19	mitotic metaphase plate congression	19_GO:0051179 localization	-5.884798861107537	9.884585497525665	8.06612291059194	30211	49	499	8	1.6032064128256514	0.5622570648509714	891|3835|9928|10403|11004|55143|81930|83540	CCNB1|KIF22|KIF14|NDC80|KIF2C|CDCA8|KIF18A|NUF2	-3.7576658810171493	0	30	1	1	-5.884798861107537	15.135771543086173
1	-5.390461203033796	GO:0051303	M1	1	0	GO Biological Processes	19	establishment of chromosome localization	19_GO:0051179 localization	-5.390461203033796	7.265170340681363	7.040125541323466	30211	75	499	9	1.8036072144288577	0.5957560704759203	891|3835|9787|9928|10403|11004|55143|81930|83540	CCNB1|KIF22|DLGAP5|KIF14|NDC80|KIF2C|CDCA8|KIF18A|NUF2	-3.329735180954604	0	30	0	0	-5.884798861107537	15.135771543086173
1	-5.294404153965412	GO:0050000	M1	1	0	GO Biological Processes	19	chromosome localization	19_GO:0051179 localization	-5.294404153965412	7.076464617546782	6.9187499689947085	30211	77	499	9	1.8036072144288577	0.5957560704759203	891|3835|9787|9928|10403|11004|55143|81930|83540	CCNB1|KIF22|DLGAP5|KIF14|NDC80|KIF2C|CDCA8|KIF18A|NUF2	-3.261909370986474	0	30	0	0	-5.884798861107537	15.135771543086173
1	-5.255835796015836	GO:0051310	M1	1	0	GO Biological Processes	19	metaphase plate congression	19_GO:0051179 localization	-5.255835796015836	8.209232023368774	7.18317817506974	30211	59	499	8	1.6032064128256514	0.5622570648509714	891|3835|9928|10403|11004|55143|81930|83540	CCNB1|KIF22|KIF14|NDC80|KIF2C|CDCA8|KIF18A|NUF2	-3.2293729778068108	0	30	0	0	-5.884798861107537	15.135771543086173
1	-4.847638799928214	GO:0051640	M1	1	0	GO Biological Processes	19	organelle localization	19_GO:0051179 localization	-4.847638799928214	2.8339316931735814	5.192948236832113	30211	470	499	22	4.408817635270541	0.9190088877936113	859|891|2697|3835|4647|5347|5819|5873|9700|9787|9928|10252|10403|11004|54849|55143|81930|83540|89866|94121|168620|259266	CAV3|CCNB1|GJA1|KIF22|MYO7A|PLK1|NECTIN2|RAB27A|ESPL1|DLGAP5|KIF14|SPRY1|NDC80|KIF2C|DEF8|CDCA8|KIF18A|NUF2|SEC16B|SYTL4|BHLHA15|ASPM	-2.87991606752427	0	30	0	0	-5.884798861107537	15.135771543086173
1	-4.31233397631678	GO:0008608	M1	1	0	GO Biological Processes	19	attachment of spindle microtubules to kinetochore	19_GO:0009987 cellular process	-4.31233397631678	12.10861723446894	7.200902248090946	30211	25	499	5	1.002004008016032	0.445859123777407	9212|10403|11004|83540|147841	AURKB|NDC80|KIF2C|NUF2|SPC24	-2.4881151357649247	0	30	0	0	-5.884798861107537	15.135771543086173
1	-4.19622103681941	GO:0051656	M1	1	0	GO Biological Processes	19	establishment of organelle localization	19_GO:0051179 localization	-4.19622103681941	3.0094516518416947	4.843284326739102	30211	342	499	17	3.406813627254509	0.8120769083525072	891|2697|3835|4647|5347|5819|5873|9700|9787|9928|10252|10403|11004|55143|81930|83540|89866	CCNB1|GJA1|KIF22|MYO7A|PLK1|NECTIN2|RAB27A|ESPL1|DLGAP5|KIF14|SPRY1|NDC80|KIF2C|CDCA8|KIF18A|NUF2|SEC16B	-2.392205582355842	0	30	0	0	-5.884798861107537	15.135771543086173
1	-3.054617608489332	GO:0051315	M1	1	0	GO Biological Processes	19	attachment of mitotic spindle microtubules to kinetochore	19_GO:0051179 localization	-3.054617608489332	15.135771543086173	6.3470738557427255	30211	12	499	3	0.6012024048096193	0.34605939737543584	10403|11004|83540	NDC80|KIF2C|NUF2	-1.524798184702445	0	30	0	0	-5.884798861107537	15.135771543086173
1	-2.382742912779931	GO:0051383	M1	1	0	GO Biological Processes	19	kinetochore organization	19_GO:0009987 cellular process	-2.382742912779931	9.081462925851705	4.685176172566446	30211	20	499	3	0.6012024048096193	0.34605939737543584	9787|10403|83540	DLGAP5|NDC80|NUF2	-1.0115108664864139	0	30	0	0	-5.884798861107537	15.135771543086173
1	-5.856944452087516	GO:0051988	M1	1	0	GO Biological Processes	19	regulation of attachment of spindle microtubules to kinetochore	19_GO:0050789 regulation of biological process	-5.856944452087516	23.28580237397873	10.415270482629104	30211	13	499	5	1.002004008016032	0.445859123777407	891|1894|9212|29127|90417	CCNB1|ECT2|AURKB|RACGAP1|KNSTRN	-3.733571620870435	0	31	1	1	-5.856944452087516	23.28580237397873
1	-3.6274410321420607	GO:0000022	M1	1	0	GO Biological Processes	19	mitotic spindle elongation	19_GO:0009987 cellular process	-3.6274410321420607	22.70365731462926	7.956325973696757	30211	8	499	3	0.6012024048096193	0.34605939737543584	9055|9212|29127	PRC1|AURKB|RACGAP1	-1.9501552219046732	0	31	0	0	-5.856944452087516	23.28580237397873
1	-3.6274410321420607	GO:0051256	M1	1	0	GO Biological Processes	19	mitotic spindle midzone assembly	19_GO:0009987 cellular process	-3.6274410321420607	22.70365731462926	7.956325973696757	30211	8	499	3	0.6012024048096193	0.34605939737543584	9055|9212|29127	PRC1|AURKB|RACGAP1	-1.9501552219046732	0	31	0	0	-5.856944452087516	23.28580237397873
1	-3.456709227660765	GO:0051231	M1	1	0	GO Biological Processes	19	spindle elongation	19_GO:0009987 cellular process	-3.456709227660765	20.1810287241149	7.458216585564257	30211	9	499	3	0.6012024048096193	0.34605939737543584	9055|9212|29127	PRC1|AURKB|RACGAP1	-1.8140723260637563	0	31	0	0	-5.856944452087516	23.28580237397873
1	-3.054617608489332	GO:0051255	M1	1	0	GO Biological Processes	19	spindle midzone assembly	19_GO:0009987 cellular process	-3.054617608489332	15.135771543086173	6.3470738557427255	30211	12	499	3	0.6012024048096193	0.34605939737543584	9055|9212|29127	PRC1|AURKB|RACGAP1	-1.524798184702445	0	31	0	0	-5.856944452087516	23.28580237397873
1	-2.9814274872673474	GO:0090307	M1	1	0	GO Biological Processes	19	mitotic spindle assembly	19_GO:0009987 cellular process	-2.9814274872673474	6.440753848121775	4.837525118287344	30211	47	499	5	1.002004008016032	0.445859123777407	991|3832|9055|9212|29127	CDC20|KIF11|PRC1|AURKB|RACGAP1	-1.471203619543841	0	31	0	0	-5.856944452087516	23.28580237397873
1	-2.8466178030493188	GO:0051984	M1	1	0	GO Biological Processes	19	positive regulation of chromosome segregation	19_GO:0048518 positive regulation of biological process	-2.8466178030493188	12.973518465502435	5.807157418490829	30211	14	499	3	0.6012024048096193	0.34605939737543584	891|990|9212	CCNB1|CDC6|AURKB	-1.3717451691347595	0	31	0	0	-5.856944452087516	23.28580237397873
1	-2.517332869073476	GO:0051782	M1	1	0	GO Biological Processes	19	negative regulation of cell division	19_GO:0048519 negative regulation of biological process	-2.517332869073476	10.09051436205745	4.9995540581324605	30211	18	499	3	0.6012024048096193	0.34605939737543584	9212|79733|259266	AURKB|E2F8|ASPM	-1.1225936488060566	0	31	0	0	-5.856944452087516	23.28580237397873
1	-5.842582028624973	GO:0006935	M1	1	0	GO Biological Processes	19	chemotaxis	19_GO:0040011 locomotion	-5.842582028624973	2.991259198238374	5.853935962327288	30211	506	499	25	5.01002004008016	0.9765811937919748	284|1400|1808|1826|1945|2050|2242|2247|3082|3199|3569|5142|5155|5156|5724|6361|7412|7474|9023|9034|9750|10371|10570|10800|64221	ANGPT1|CRMP1|DPYSL2|DSCAM|EFNA4|EPHB4|FES|FGF2|HGF|HOXA2|IL6|PDE4B|PDGFB|PDGFRA|PTAFR|CCL17|VCAM1|WNT5A|CH25H|CCRL2|RIPOR2|SEMA3A|DPYSL4|CYSLTR1|ROBO3	-3.7229370699271347	0	32	1	1	-5.842582028624973	2.991259198238374
1	-5.781442120187294	GO:0042330	M1	1	0	GO Biological Processes	19	taxis	19_GO:0040011 locomotion	-5.781442120187294	2.9677983417816027	5.808176892597401	30211	510	499	25	5.01002004008016	0.9765811937919748	284|1400|1808|1826|1945|2050|2242|2247|3082|3199|3569|5142|5155|5156|5724|6361|7412|7474|9023|9034|9750|10371|10570|10800|64221	ANGPT1|CRMP1|DPYSL2|DSCAM|EFNA4|EPHB4|FES|FGF2|HGF|HOXA2|IL6|PDE4B|PDGFB|PDGFRA|PTAFR|CCL17|VCAM1|WNT5A|CH25H|CCRL2|RIPOR2|SEMA3A|DPYSL4|CYSLTR1|ROBO3	-3.6763966700597446	0	32	0	0	-5.842582028624973	2.991259198238374
1	-4.603450325279288	GO:0000902	M1	1	0	GO Biological Processes	19	cell morphogenesis	19_GO:0032502 developmental process	-4.603450325279288	2.4289202476274987	4.85830383120923	30211	673	499	27	5.410821643286573	1.012749559509641	135|596|1400|1808|1826|1894|1945|2050|3082|3199|3694|4647|5457|7010|7474|9331|9585|9928|10371|10570|26257|50507|50944|51473|64221|64321|79778	ADORA2A|BCL2|CRMP1|DPYSL2|DSCAM|ECT2|EFNA4|EPHB4|HGF|HOXA2|ITGB6|MYO7A|POU4F1|TEK|WNT5A|B4GALT6|KIF20B|KIF14|SEMA3A|DPYSL4|NKX2-8|NOX4|SHANK1|DCDC2|ROBO3|SOX17|MICALL2	-2.6926028134752236	0	32	0	0	-5.842582028624973	2.991259198238374
1	-4.010842924916742	GO:0032989	M1	1	0	GO Biological Processes	19	cellular component morphogenesis	19_GO:0032502 developmental process	-4.010842924916742	2.4301762337939405	4.479217107411302	30211	573	499	23	4.609218436873747	0.9386778629742962	135|596|1400|1808|1826|1945|2050|3199|4099|5156|5457|5819|7474|9331|9585|10371|10570|26257|50944|51473|55022|64221|91807	ADORA2A|BCL2|CRMP1|DPYSL2|DSCAM|EFNA4|EPHB4|HOXA2|MAG|PDGFRA|POU4F1|NECTIN2|WNT5A|B4GALT6|KIF20B|SEMA3A|DPYSL4|NKX2-8|SHANK1|DCDC2|PID1|ROBO3|MYLK3	-2.263167247097687	0	32	0	0	-5.842582028624973	2.991259198238374
1	-3.7507236636717463	GO:0032990	M1	1	0	GO Biological Processes	19	cell part morphogenesis	19_GO:0032502 developmental process	-3.7507236636717463	2.51216125196451	4.337017417223843	30211	482	499	20	4.008016032064128	0.8780756545403433	135|596|1400|1808|1826|1945|2050|3199|5457|5819|7474|9331|9585|10371|10570|26257|50944|51473|55022|64221	ADORA2A|BCL2|CRMP1|DPYSL2|DSCAM|EFNA4|EPHB4|HOXA2|POU4F1|NECTIN2|WNT5A|B4GALT6|KIF20B|SEMA3A|DPYSL4|NKX2-8|SHANK1|DCDC2|PID1|ROBO3	-2.0486142697093266	0	32	0	0	-5.842582028624973	2.991259198238374
1	-3.724699361003331	GO:0031175	M1	1	0	GO Biological Processes	19	neuron projection development	19_GO:0032502 developmental process	-3.724699361003331	2.273918729477735	4.218047784136874	30211	639	499	24	4.809619238476954	0.9578590507895692	135|596|1400|1808|1826|1945|2050|3199|3569|4099|4647|5457|5792|7474|9315|9331|9585|10371|10570|26257|50944|51473|64221|79778	ADORA2A|BCL2|CRMP1|DPYSL2|DSCAM|EFNA4|EPHB4|HOXA2|IL6|MAG|MYO7A|POU4F1|PTPRF|WNT5A|NREP|B4GALT6|KIF20B|SEMA3A|DPYSL4|NKX2-8|SHANK1|DCDC2|ROBO3|MICALL2	-2.028346184414166	0	32	0	0	-5.842582028624973	2.991259198238374
1	-3.30675679032274	GO:0000904	M1	1	0	GO Biological Processes	19	cell morphogenesis involved in differentiation	19_GO:0032502 developmental process	-3.30675679032274	2.319658474036195	3.941474396555799	30211	522	499	20	4.008016032064128	0.8780756545403433	596|1400|1808|1826|1945|2050|3199|4647|5457|7010|7474|9331|9928|10371|26257|50944|51473|64221|64321|79778	BCL2|CRMP1|DPYSL2|DSCAM|EFNA4|EPHB4|HOXA2|MYO7A|POU4F1|TEK|WNT5A|B4GALT6|KIF14|SEMA3A|NKX2-8|SHANK1|DCDC2|ROBO3|SOX17|MICALL2	-1.6998509455543598	0	32	0	0	-5.842582028624973	2.991259198238374
1	-3.191391053119894	GO:0048812	M1	1	0	GO Biological Processes	19	neuron projection morphogenesis	19_GO:0032502 developmental process	-3.191391053119894	2.395111101323526	3.8858578556822425	30211	455	499	18	3.6072144288577155	0.8347529688104741	135|596|1400|1808|1826|1945|2050|3199|5457|7474|9331|9585|10371|10570|26257|50944|51473|64221	ADORA2A|BCL2|CRMP1|DPYSL2|DSCAM|EFNA4|EPHB4|HOXA2|POU4F1|WNT5A|B4GALT6|KIF20B|SEMA3A|DPYSL4|NKX2-8|SHANK1|DCDC2|ROBO3	-1.6202371541276475	0	32	0	0	-5.842582028624973	2.991259198238374
1	-3.14772266753825	GO:0120039	M1	1	0	GO Biological Processes	19	plasma membrane bounded cell projection morphogenesis	19_GO:0032502 developmental process	-3.14772266753825	2.374238673425282	3.8447678199959494	30211	459	499	18	3.6072144288577155	0.8347529688104741	135|596|1400|1808|1826|1945|2050|3199|5457|7474|9331|9585|10371|10570|26257|50944|51473|64221	ADORA2A|BCL2|CRMP1|DPYSL2|DSCAM|EFNA4|EPHB4|HOXA2|POU4F1|WNT5A|B4GALT6|KIF20B|SEMA3A|DPYSL4|NKX2-8|SHANK1|DCDC2|ROBO3	-1.5909505242994553	0	32	0	0	-5.842582028624973	2.991259198238374
1	-3.1046647343828075	GO:0048858	M1	1	0	GO Biological Processes	19	cell projection morphogenesis	19_GO:0032502 developmental process	-3.1046647343828075	2.3537268922293832	3.8041037914776314	30211	463	499	18	3.6072144288577155	0.8347529688104741	135|596|1400|1808|1826|1945|2050|3199|5457|7474|9331|9585|10371|10570|26257|50944|51473|64221	ADORA2A|BCL2|CRMP1|DPYSL2|DSCAM|EFNA4|EPHB4|HOXA2|POU4F1|WNT5A|B4GALT6|KIF20B|SEMA3A|DPYSL4|NKX2-8|SHANK1|DCDC2|ROBO3	-1.5589080930975803	0	32	0	0	-5.842582028624973	2.991259198238374
1	-2.8279936850581704	GO:0048667	M1	1	0	GO Biological Processes	19	cell morphogenesis involved in neuron differentiation	19_GO:0032502 developmental process	-2.8279936850581704	2.3569084641302074	3.5894096219462135	30211	411	499	16	3.2064128256513027	0.7886471501045282	596|1400|1808|1826|1945|2050|3199|4647|5457|7474|9331|10371|26257|50944|51473|64221	BCL2|CRMP1|DPYSL2|DSCAM|EFNA4|EPHB4|HOXA2|MYO7A|POU4F1|WNT5A|B4GALT6|SEMA3A|NKX2-8|SHANK1|DCDC2|ROBO3	-1.357833367616433	0	32	0	0	-5.842582028624973	2.991259198238374
1	-2.7436879129796985	GO:0061564	M1	1	0	GO Biological Processes	19	axon development	19_GO:0032502 developmental process	-2.7436879129796985	2.3898586646978166	3.533362727102602	30211	380	499	15	3.006012024048096	0.764394391530827	596|1400|1808|1826|1945|2050|3199|4099|5457|7474|9315|9331|10371|26257|64221	BCL2|CRMP1|DPYSL2|DSCAM|EFNA4|EPHB4|HOXA2|MAG|POU4F1|WNT5A|NREP|B4GALT6|SEMA3A|NKX2-8|ROBO3	-1.2898563790740858	0	32	0	0	-5.842582028624973	2.991259198238374
1	-2.3140741158885305	GO:0007409	M1	1	0	GO Biological Processes	19	axonogenesis	19_GO:0032502 developmental process	-2.3140741158885305	2.30134538082012	3.136569959682189	30211	342	499	13	2.6052104208416833	0.7130812093421381	596|1400|1808|1826|1945|2050|3199|5457|7474|9331|10371|26257|64221	BCL2|CRMP1|DPYSL2|DSCAM|EFNA4|EPHB4|HOXA2|POU4F1|WNT5A|B4GALT6|SEMA3A|NKX2-8|ROBO3	-0.9625674111512825	0	32	0	0	-5.842582028624973	2.991259198238374
1	-2.312729189255629	GO:0097485	M1	1	0	GO Biological Processes	19	neuron projection guidance	19_GO:0040011 locomotion	-2.312729189255629	2.6553985163309077	3.2515627153674624	30211	228	499	10	2.004008016032064	0.6273409122559691	1400|1808|1826|1945|2050|3199|7474|10371|10570|64221	CRMP1|DPYSL2|DSCAM|EFNA4|EPHB4|HOXA2|WNT5A|SEMA3A|DPYSL4|ROBO3	-0.9618551058711797	0	32	0	0	-5.842582028624973	2.991259198238374
1	-5.786385762100999	GO:0030155	M1	1	0	GO Biological Processes	19	regulation of cell adhesion	19_GO:0022610 biological adhesion	-5.786385762100999	2.549182575677672	5.605560822303836	30211	760	499	32	6.412825651302605	1.09668678683083	135|284|596|941|1545|1601|1826|2242|3037|3569|3600|3675|3976|4008|5155|5724|6403|6480|6666|7010|7412|7474|9750|9928|22915|25865|54566|57091|59339|64805|79414|146850	ADORA2A|ANGPT1|BCL2|CD80|CYP1B1|DAB2|DSCAM|FES|HAS2|IL6|IL15|ITGA3|LIF|LMO7|PDGFB|PTAFR|SELP|ST6GAL1|SOX12|TEK|VCAM1|WNT5A|RIPOR2|KIF14|MMRN1|PRKD2|EPB41L4B|CASS4|PLEKHA2|P2RY12|LRFN3|PIK3R6	-3.6763966700597446	0	33	1	1	-5.786385762100999	3.0849980215207493
1	-5.202120824369828	GO:0045785	M1	1	0	GO Biological Processes	19	positive regulation of cell adhesion	19_GO:0022610 biological adhesion	-5.202120824369828	2.986430259622384	5.477060023750482	30211	446	499	22	4.408817635270541	0.9190088877936113	284|941|1601|3037|3569|3600|3675|3976|5155|5724|6403|6666|7010|7412|7474|22915|25865|54566|57091|59339|64805|146850	ANGPT1|CD80|DAB2|HAS2|IL6|IL15|ITGA3|LIF|PDGFB|PTAFR|SELP|SOX12|TEK|VCAM1|WNT5A|MMRN1|PRKD2|EPB41L4B|CASS4|PLEKHA2|P2RY12|PIK3R6	-3.193266951218998	0	33	0	0	-5.786385762100999	3.0849980215207493
1	-3.3257612165711135	GO:0050865	M1	1	0	GO Biological Processes	19	regulation of cell activation	19_GO:0050789 regulation of biological process	-3.3257612165711135	2.133677045721399	3.8778488569917107	30211	681	499	24	4.809619238476954	0.9578590507895692	135|136|596|941|2177|2242|3149|3569|3600|5155|5156|5724|5819|6195|6403|6666|7412|7474|9750|10062|22915|56603|57181|146850	ADORA2A|ADORA2B|BCL2|CD80|FANCD2|FES|HMGB3|IL6|IL15|PDGFB|PDGFRA|PTAFR|NECTIN2|RPS6KA1|SELP|SOX12|VCAM1|WNT5A|RIPOR2|NR1H3|MMRN1|CYP26B1|SLC39A10|PIK3R6	-1.7049567622861743	0	33	0	0	-5.786385762100999	3.0849980215207493
1	-3.0273564296263595	GO:1902105	M1	1	0	GO Biological Processes	19	regulation of leukocyte differentiation	19_GO:0002376 immune system process	-3.0273564296263595	2.7811311669274947	3.9013055502169145	30211	283	499	13	2.6052104208416833	0.7130812093421381	941|2177|2242|3149|3600|3976|5457|6666|7071|7098|56603|130733|146850	CD80|FANCD2|FES|HMGB3|IL15|LIF|POU4F1|SOX12|KLF10|TLR3|CYP26B1|TMEM178A|PIK3R6	-1.5032265345720082	0	33	0	0	-5.786385762100999	3.0849980215207493
1	-2.8447869851992955	GO:1903706	M1	1	0	GO Biological Processes	19	regulation of hemopoiesis	19_GO:0002376 immune system process	-2.8447869851992955	2.447833672736308	3.6363519511830686	30211	371	499	15	3.006012024048096	0.764394391530827	941|2177|2242|3149|3600|3976|5457|6666|6772|7071|7098|56603|56892|130733|146850	CD80|FANCD2|FES|HMGB3|IL15|LIF|POU4F1|SOX12|STAT1|KLF10|TLR3|CYP26B1|TCIM|TMEM178A|PIK3R6	-1.3717451691347595	0	33	0	0	-5.786385762100999	3.0849980215207493
1	-2.327041633196875	GO:1902107	M1	1	0	GO Biological Processes	19	positive regulation of leukocyte differentiation	19_GO:0002376 immune system process	-2.327041633196875	3.0849980215207493	3.3944078617267293	30211	157	499	8	1.6032064128256514	0.5622570648509714	941|2242|3600|3976|5457|6666|7071|146850	CD80|FES|IL15|LIF|POU4F1|SOX12|KLF10|PIK3R6	-0.9695065593079201	0	33	0	0	-5.786385762100999	3.0849980215207493
1	-2.327041633196875	GO:1903708	M1	1	0	GO Biological Processes	19	positive regulation of hemopoiesis	19_GO:0002376 immune system process	-2.327041633196875	3.0849980215207493	3.3944078617267293	30211	157	499	8	1.6032064128256514	0.5622570648509714	941|2242|3600|3976|5457|6666|7071|146850	CD80|FES|IL15|LIF|POU4F1|SOX12|KLF10|PIK3R6	-0.9695065593079201	0	33	0	0	-5.786385762100999	3.0849980215207493
1	-2.0410386245482672	GO:0002694	M1	1	0	GO Biological Processes	19	regulation of leukocyte activation	19_GO:0002376 immune system process	-2.0410386245482672	1.8288054646654197	2.7222239746758934	30211	629	499	19	3.8076152304609217	0.8567351801715601	135|136|596|941|2177|2242|3149|3569|3600|5724|5819|6666|7412|7474|9750|10062|56603|57181|146850	ADORA2A|ADORA2B|BCL2|CD80|FANCD2|FES|HMGB3|IL6|IL15|PTAFR|NECTIN2|SOX12|VCAM1|WNT5A|RIPOR2|NR1H3|CYP26B1|SLC39A10|PIK3R6	-0.7600813388263381	0	33	0	0	-5.786385762100999	3.0849980215207493
1	-2.0209323314580163	GO:0022409	M1	1	0	GO Biological Processes	19	positive regulation of cell-cell adhesion	19_GO:0022610 biological adhesion	-2.0209323314580163	2.288570267683133	2.862420927503146	30211	291	499	11	2.2044088176352705	0.6572875938419611	941|3037|3569|3600|5724|6403|6666|7412|7474|22915|146850	CD80|HAS2|IL6|IL15|PTAFR|SELP|SOX12|VCAM1|WNT5A|MMRN1|PIK3R6	-0.7469153633977333	0	33	0	0	-5.786385762100999	3.0849980215207493
1	-5.406236208517978	GO:0008015	M1	1	0	GO Biological Processes	19	blood circulation	19_GO:0032501 multicellular organismal process	-5.406236208517978	3.178512024048096	5.684095643287511	30211	400	499	21	4.208416833667335	0.8988201029107387	135|136|151|284|552|624|859|2697|3212|4883|5155|5724|6296|6772|6916|7010|8864|9424|10800|56670|91807	ADORA2A|ADORA2B|ADRA2B|ANGPT1|AVPR1A|BDKRB2|CAV3|GJA1|HOXB2|NPR3|PDGFB|PTAFR|ACSM3|STAT1|TBXAS1|TEK|PER2|KCNK6|CYSLTR1|SUCNR1|MYLK3	-3.338979319279828	0	34	1	1	-5.406236208517978	5.675914328657315
1	-5.031893646591585	GO:0003013	M1	1	0	GO Biological Processes	19	circulatory system process	19_GO:0032501 multicellular organismal process	-5.031893646591585	2.8302662235039184	5.30443842970428	30211	492	499	23	4.609218436873747	0.9386778629742962	135|136|151|284|552|624|859|2697|3212|4883|5155|5724|6296|6772|6916|7010|8864|9424|10800|50507|56670|81031|91807	ADORA2A|ADORA2B|ADRA2B|ANGPT1|AVPR1A|BDKRB2|CAV3|GJA1|HOXB2|NPR3|PDGFB|PTAFR|ACSM3|STAT1|TBXAS1|TEK|PER2|KCNK6|CYSLTR1|NOX4|SUCNR1|SLC2A10|MYLK3	-3.04818280880351	0	34	0	0	-5.406236208517978	5.675914328657315
1	-4.448219471225187	GO:0044057	M1	1	0	GO Biological Processes	19	regulation of system process	19_GO:0032501 multicellular organismal process	-4.448219471225187	2.535836070045851	4.8101367066346405	30211	573	499	24	4.809619238476954	0.9578590507895692	135|136|151|552|624|859|1601|1829|2697|2859|3082|4099|5142|5155|5724|6916|8864|10062|10371|10800|27129|50944|81832|140628	ADORA2A|ADORA2B|ADRA2B|AVPR1A|BDKRB2|CAV3|DAB2|DSG2|GJA1|GPR35|HGF|MAG|PDE4B|PDGFB|PTAFR|TBXAS1|PER2|NR1H3|SEMA3A|CYSLTR1|HSPB7|SHANK1|NETO1|GATA5	-2.590802424130378	0	34	0	0	-5.406236208517978	5.675914328657315
1	-4.141786314298912	GO:0090066	M1	1	0	GO Biological Processes	19	regulation of anatomical structure size	19_GO:0065007 biological regulation	-4.141786314298912	2.6106874940846785	4.643889028987807	30211	487	499	21	4.208416833667335	0.8988201029107387	135|136|151|552|624|859|1808|1826|4099|4883|6712|6916|7474|8864|10371|10800|11113|64857|65267|93663|128239	ADORA2A|ADORA2B|ADRA2B|AVPR1A|BDKRB2|CAV3|DPYSL2|DSCAM|MAG|NPR3|SPTBN2|TBXAS1|WNT5A|PER2|SEMA3A|CYSLTR1|CIT|PLEKHG2|WNK3|ARHGAP18|IQGAP3	-2.3506178482019213	0	34	0	0	-5.406236208517978	5.675914328657315
1	-3.3221772216147665	GO:0003018	M1	1	0	GO Biological Processes	19	vascular process in circulatory system	19_GO:0032501 multicellular organismal process	-3.3221772216147665	2.9926240313326273	4.206094422597949	30211	263	499	13	2.6052104208416833	0.7130812093421381	135|136|151|284|552|624|4883|6916|7010|8864|10800|81031|91807	ADORA2A|ADORA2B|ADRA2B|ANGPT1|AVPR1A|BDKRB2|NPR3|TBXAS1|TEK|PER2|CYSLTR1|SLC2A10|MYLK3	-1.702548125237762	0	34	0	0	-5.406236208517978	5.675914328657315
1	-3.2352075099654476	GO:0035296	M1	1	0	GO Biological Processes	19	regulation of tube diameter	19_GO:0065007 biological regulation	-3.2352075099654476	3.8644523088730653	4.418187376542132	30211	141	499	9	1.8036072144288577	0.5957560704759203	135|136|151|552|624|4883|6916|8864|10800	ADORA2A|ADORA2B|ADRA2B|AVPR1A|BDKRB2|NPR3|TBXAS1|PER2|CYSLTR1	-1.646167196284563	0	34	0	0	-5.406236208517978	5.675914328657315
1	-3.2352075099654476	GO:0097746	M1	1	0	GO Biological Processes	19	blood vessel diameter maintenance	19_GO:0032501 multicellular organismal process	-3.2352075099654476	3.8644523088730653	4.418187376542132	30211	141	499	9	1.8036072144288577	0.5957560704759203	135|136|151|552|624|4883|6916|8864|10800	ADORA2A|ADORA2B|ADRA2B|AVPR1A|BDKRB2|NPR3|TBXAS1|PER2|CYSLTR1	-1.646167196284563	0	34	0	0	-5.406236208517978	5.675914328657315
1	-3.213035402396986	GO:0035150	M1	1	0	GO Biological Processes	19	regulation of tube size	19_GO:0065007 biological regulation	-3.213035402396986	3.8372378559936777	4.391775359352983	30211	142	499	9	1.8036072144288577	0.5957560704759203	135|136|151|552|624|4883|6916|8864|10800	ADORA2A|ADORA2B|ADRA2B|AVPR1A|BDKRB2|NPR3|TBXAS1|PER2|CYSLTR1	-1.6369278899603281	0	34	0	0	-5.406236208517978	5.675914328657315
1	-3.1823707302522677	GO:0019229	M1	1	0	GO Biological Processes	19	regulation of vasoconstriction	19_GO:0032501 multicellular organismal process	-3.1823707302522677	5.675914328657315	4.852819904183975	30211	64	499	6	1.2024048096192386	0.4879196023405425	151|552|624|6916|8864|10800	ADRA2B|AVPR1A|BDKRB2|TBXAS1|PER2|CYSLTR1	-1.6167539327745635	0	34	0	0	-5.406236208517978	5.675914328657315
1	-2.911322726853628	GO:1903522	M1	1	0	GO Biological Processes	19	regulation of blood circulation	19_GO:0032501 multicellular organismal process	-2.911322726853628	2.8379571643286576	3.8271933061952126	30211	256	499	12	2.404809619238477	0.685810745026731	151|552|624|859|1829|2697|5142|6916|8864|10371|10800|27129	ADRA2B|AVPR1A|BDKRB2|CAV3|DSG2|GJA1|PDE4B|TBXAS1|PER2|SEMA3A|CYSLTR1|HSPB7	-1.424195623554648	0	34	0	0	-5.406236208517978	5.675914328657315
1	-5.34405888085425	GO:0009263	M1	1	0	GO Biological Processes	19	deoxyribonucleotide biosynthetic process	19_GO:0008152 metabolic process	-5.34405888085425	18.919714428857716	9.291444797665545	30211	16	499	5	1.002004008016032	0.445859123777407	1633|1854|6240|6241|129607	DCK|DUT|RRM1|RRM2|CMPK2	-3.2992428606643456	0	35	1	1	-5.34405888085425	18.919714428857716
1	-5.34405888085425	GO:0009265	M1	1	0	GO Biological Processes	19	2'-deoxyribonucleotide biosynthetic process	19_GO:0008152 metabolic process	-5.34405888085425	18.919714428857716	9.291444797665545	30211	16	499	5	1.002004008016032	0.445859123777407	1633|1854|6240|6241|129607	DCK|DUT|RRM1|RRM2|CMPK2	-3.2992428606643456	0	35	0	0	-5.34405888085425	18.919714428857716
1	-5.34405888085425	GO:0046385	M1	1	0	GO Biological Processes	19	deoxyribose phosphate biosynthetic process	19_GO:0008152 metabolic process	-5.34405888085425	18.919714428857716	9.291444797665545	30211	16	499	5	1.002004008016032	0.445859123777407	1633|1854|6240|6241|129607	DCK|DUT|RRM1|RRM2|CMPK2	-3.2992428606643456	0	35	0	0	-5.34405888085425	18.919714428857716
1	-3.3071622995372887	GO:0009157	M1	1	0	GO Biological Processes	19	deoxyribonucleoside monophosphate biosynthetic process	19_GO:0008152 metabolic process	-3.3071622995372887	18.16292585170341	7.034615373338503	30211	10	499	3	0.6012024048096193	0.34605939737543584	1633|1854|7083	DCK|DUT|TK1	-1.6998509455543598	0	35	0	0	-5.34405888085425	18.919714428857716
1	-3.1603213875151672	GO:0009394	M1	1	0	GO Biological Processes	19	2'-deoxyribonucleotide metabolic process	19_GO:0008152 metabolic process	-3.1603213875151672	7.039893740970313	5.136294992049351	30211	43	499	5	1.002004008016032	0.445859123777407	1633|1854|6240|6241|129607	DCK|DUT|RRM1|RRM2|CMPK2	-1.600879497121479	0	35	0	0	-5.34405888085425	18.919714428857716
1	-3.1138043408205043	GO:0009262	M1	1	0	GO Biological Processes	19	deoxyribonucleotide metabolic process	19_GO:0008152 metabolic process	-3.1138043408205043	6.87989615594826	5.05812578310624	30211	44	499	5	1.002004008016032	0.445859123777407	1633|1854|6240|6241|129607	DCK|DUT|RRM1|RRM2|CMPK2	-1.5654600096450906	0	35	0	0	-5.34405888085425	18.919714428857716
1	-3.0685203699600607	GO:0019692	M1	1	0	GO Biological Processes	19	deoxyribose phosphate metabolic process	19_GO:0008152 metabolic process	-3.0685203699600607	6.727009574704966	4.982358746383134	30211	45	499	5	1.002004008016032	0.445859123777407	1633|1854|6240|6241|129607	DCK|DUT|RRM1|RRM2|CMPK2	-1.5329358905193842	0	35	0	0	-5.34405888085425	18.919714428857716
1	-2.6209743798166394	GO:0072527	M1	1	0	GO Biological Processes	19	pyrimidine-containing compound metabolic process	19_GO:0008152 metabolic process	-2.6209743798166394	4.429981915049612	4.03056649055187	30211	82	499	6	1.2024048096192386	0.4879196023405425	1633|1854|7083|8382|27010|129607	DCK|DUT|TK1|NME5|TPK1|CMPK2	-1.1988121141316537	0	35	0	0	-5.34405888085425	18.919714428857716
1	-2.5010363916179332	GO:0072528	M1	1	0	GO Biological Processes	19	pyrimidine-containing compound biosynthetic process	19_GO:0008152 metabolic process	-2.5010363916179332	6.545198505118346	4.3738230478905455	30211	37	499	4	0.8016032064128257	0.39919195171010496	1854|8382|27010|129607	DUT|NME5|TPK1|CMPK2	-1.1090855885180089	0	35	0	0	-5.34405888085425	18.919714428857716
1	-2.442793104282653	GO:0009132	M1	1	0	GO Biological Processes	19	nucleoside diphosphate metabolic process	19_GO:0008152 metabolic process	-2.442793104282653	4.081556371169305	3.7729661617721306	30211	89	499	6	1.2024048096192386	0.4879196023405425	4907|5207|6240|6241|8382|129607	NT5E|PFKFB1|RRM1|RRM2|NME5|CMPK2	-1.0618203133574708	0	35	0	0	-5.34405888085425	18.919714428857716
1	-2.1546318413025602	GO:0009162	M1	1	0	GO Biological Processes	19	deoxyribonucleoside monophosphate metabolic process	19_GO:0008152 metabolic process	-2.1546318413025602	7.567885771543087	4.171391258180455	30211	24	499	3	0.6012024048096193	0.34605939737543584	1633|1854|7083	DCK|DUT|TK1	-0.8453228163597671	0	35	0	0	-5.34405888085425	18.919714428857716
1	-2.1044016493861446	GO:0009147	M1	1	0	GO Biological Processes	19	pyrimidine nucleoside triphosphate metabolic process	19_GO:0008152 metabolic process	-2.1044016493861446	7.2651703406813635	4.061250670416309	30211	25	499	3	0.6012024048096193	0.34605939737543584	1854|8382|129607	DUT|NME5|CMPK2	-0.8071727431470347	0	35	0	0	-5.34405888085425	18.919714428857716
1	-2.1040909760763515	GO:1901137	M1	1	0	GO Biological Processes	19	carbohydrate derivative biosynthetic process	19_GO:0008152 metabolic process	-2.1040909760763515	1.934647490469661	2.8186342232194415	30211	532	499	17	3.406813627254509	0.8120769083525072	284|1633|1854|2650|3037|4907|6240|6241|6480|8382|9331|9486|29929|55229|84750|129607|285203	ANGPT1|DCK|DUT|GCNT1|HAS2|NT5E|RRM1|RRM2|ST6GAL1|NME5|B4GALT6|CHST10|ALG6|PANK4|FUT10|CMPK2|EOGT	-0.8071727431470347	0	35	0	0	-5.34405888085425	18.919714428857716
1	-2.0232214057842293	GO:0009123	M1	1	0	GO Biological Processes	19	nucleoside monophosphate metabolic process	19_GO:0008152 metabolic process	-2.0232214057842293	3.880967062329788	3.301597301346182	30211	78	499	5	1.002004008016032	0.445859123777407	1633|1854|4907|7083|129607	DCK|DUT|NT5E|TK1|CMPK2	-0.7481438890115526	0	35	0	0	-5.34405888085425	18.919714428857716
1	-5.339498575482218	GO:0051052	M1	1	0	GO Biological Processes	19	regulation of DNA metabolic process	19_GO:0008152 metabolic process	-5.339498575482218	3.147041607968412	5.630302149227501	30211	404	499	21	4.208416833667335	0.8988201029107387	1545|1663|2247|3082|3569|3776|5155|5888|8914|9212|10445|10721|25865|50507|55010|63979|79075|80119|90381|126549|219736	CYP1B1|DDX11|FGF2|HGF|IL6|KCNK2|PDGFB|RAD51|TIMELESS|AURKB|MCRS1|POLQ|PRKD2|NOX4|PARPBP|FIGNL1|DSCC1|PIF1|TICRR|ANKLE1|STOX1	-3.2977957907164566	0	36	1	1	-5.339498575482218	6.634858758613118
1	-4.560870219431094	GO:2000573	M1	1	0	GO Biological Processes	19	positive regulation of DNA biosynthetic process	19_GO:0048518 positive regulation of biological process	-4.560870219431094	6.634858758613118	6.246646685927005	30211	73	499	8	1.6032064128256514	0.5622570648509714	1545|2247|3082|5155|9212|25865|50507|79075	CYP1B1|FGF2|HGF|PDGFB|AURKB|PRKD2|NOX4|DSCC1	-2.6630740103496127	0	36	0	0	-5.339498575482218	6.634858758613118
1	-4.530464335242122	GO:2000278	M1	1	0	GO Biological Processes	19	regulation of DNA biosynthetic process	19_GO:0008152 metabolic process	-4.530464335242122	5.087654300197033	5.790043226536813	30211	119	499	10	2.004008016032064	0.6273409122559691	1545|2247|3082|3776|5155|9212|25865|50507|79075|80119	CYP1B1|FGF2|HGF|KCNK2|PDGFB|AURKB|PRKD2|NOX4|DSCC1|PIF1	-2.639298705059654	0	36	0	0	-5.339498575482218	6.634858758613118
1	-3.2997346865570982	GO:0051054	M1	1	0	GO Biological Processes	19	positive regulation of DNA metabolic process	19_GO:0048518 positive regulation of biological process	-3.2997346865570982	3.1450953855763477	4.241275429668018	30211	231	499	12	2.404809619238477	0.685810745026731	1545|1663|2247|3082|3569|5155|5888|8914|9212|25865|50507|79075	CYP1B1|DDX11|FGF2|HGF|IL6|PDGFB|RAD51|TIMELESS|AURKB|PRKD2|NOX4|DSCC1	-1.6940299512085235	0	36	0	0	-5.339498575482218	6.634858758613118
1	-5.258180490976497	GO:0080135	M1	1	0	GO Biological Processes	19	regulation of cellular response to stress	19_GO:0050896 response to stimulus	-5.258180490976497	2.5372102586676246	5.301456387849029	30211	692	499	29	5.811623246492986	1.0473627151538434	596|624|859|1663|3082|3090|3776|5396|5792|5888|7015|7098|7474|8382|8914|10062|10371|10721|10783|26271|51225|51616|54465|55010|55765|55872|63979|126549|392255	BCL2|BDKRB2|CAV3|DDX11|HGF|HIC1|KCNK2|PRRX1|PTPRF|RAD51|TERT|TLR3|WNT5A|NME5|TIMELESS|NR1H3|SEMA3A|POLQ|NEK6|FBXO5|ABI3|TAF9B|ETAA1|PARPBP|INAVA|PBK|FIGNL1|ANKLE1|GDF6	-3.2293729778068108	0	37	1	1	-5.258180490976497	2.5372102586676246
1	-5.220838821412834	GO:0060541	M1	1	0	GO Biological Processes	19	respiratory system development	19_GO:0032502 developmental process	-5.220838821412834	4.280824274812251	6.002339456683096	30211	198	499	14	2.80561122244489	0.7392376345849377	93|2247|3675|3694|3976|5156|5754|7474|8820|8914|10252|26257|64399|147372	ACVR2B|FGF2|ITGA3|ITGB6|LIF|PDGFRA|PTK7|WNT5A|HESX1|TIMELESS|SPRY1|NKX2-8|HHIP|CCBE1	-3.2073229315665275	0	38	1	1	-5.220838821412834	13.971481424387237
1	-5.148931799711793	GO:0030324	M1	1	0	GO Biological Processes	19	lung development	19_GO:0032502 developmental process	-5.148931799711793	4.52333402437058	6.040318746776464	30211	174	499	13	2.6052104208416833	0.7130812093421381	93|2247|3675|3694|3976|5156|5754|7474|8914|10252|26257|64399|147372	ACVR2B|FGF2|ITGA3|ITGB6|LIF|PDGFRA|PTK7|WNT5A|TIMELESS|SPRY1|NKX2-8|HHIP|CCBE1	-3.1486217001042562	0	38	0	0	-5.220838821412834	13.971481424387237
1	-5.0419157168336906	GO:0030323	M1	1	0	GO Biological Processes	19	respiratory tube development	19_GO:0032502 developmental process	-5.0419157168336906	4.421686068766747	5.933493855277209	30211	178	499	13	2.6052104208416833	0.7130812093421381	93|2247|3675|3694|3976|5156|5754|7474|8914|10252|26257|64399|147372	ACVR2B|FGF2|ITGA3|ITGB6|LIF|PDGFRA|PTK7|WNT5A|TIMELESS|SPRY1|NKX2-8|HHIP|CCBE1	-3.0527419833441134	0	38	0	0	-5.220838821412834	13.971481424387237
1	-4.459217440123083	GO:0040036	M1	1	0	GO Biological Processes	19	regulation of fibroblast growth factor receptor signaling pathway	19_GO:0023052 signaling	-4.459217440123083	9.559434658791268	6.84206703926082	30211	38	499	6	1.2024048096192386	0.4879196023405425	2247|7474|10252|25865|64399|387914	FGF2|WNT5A|SPRY1|PRKD2|HHIP|SHISA2	-2.5977224806078345	0	38	0	0	-5.220838821412834	13.971481424387237
1	-3.260657722812017	GO:0090092	M1	1	0	GO Biological Processes	19	regulation of transmembrane receptor protein serine/threonine kinase signaling pathway	19_GO:0023052 signaling	-3.260657722812017	2.9477907125111646	4.14288336343931	30211	267	499	13	2.6052104208416833	0.7130812093421381	93|653|859|1601|2662|3675|7272|7474|9315|10252|10468|81031|392255	ACVR2B|BMP5|CAV3|DAB2|GDF10|ITGA3|TTK|WNT5A|NREP|SPRY1|FST|SLC2A10|GDF6	-1.6650036597638842	0	38	0	0	-5.220838821412834	13.971481424387237
1	-3.2210699813558716	GO:0040037	M1	1	0	GO Biological Processes	19	negative regulation of fibroblast growth factor receptor signaling pathway	19_GO:0023052 signaling	-3.2210699813558716	10.09051436205745	5.7735614566483555	30211	24	499	4	0.8016032064128257	0.39919195171010496	2247|7474|10252|387914	FGF2|WNT5A|SPRY1|SHISA2	-1.6396205260224768	0	38	0	0	-5.220838821412834	13.971481424387237
1	-2.946015942158181	GO:0042659	M1	1	0	GO Biological Processes	19	regulation of cell fate specification	19_GO:0032502 developmental process	-2.946015942158181	13.971481424387237	6.062222276238923	30211	13	499	3	0.6012024048096193	0.34605939737543584	2247|7474|64321	FGF2|WNT5A|SOX17	-1.4448213909764744	0	38	0	0	-5.220838821412834	13.971481424387237
1	-2.84357264594396	GO:0110110	M1	1	0	GO Biological Processes	19	positive regulation of animal organ morphogenesis	19_GO:0032502 developmental process	-2.84357264594396	8.07241148964596	5.022512519300917	30211	30	499	4	0.8016032064128257	0.39919195171010496	2247|7474|10252|219736	FGF2|WNT5A|SPRY1|STOX1	-1.3717451691347595	0	38	0	0	-5.220838821412834	13.971481424387237
1	-2.626768020544551	GO:0090287	M1	1	0	GO Biological Processes	19	regulation of cellular response to growth factor stimulus	19_GO:0050896 response to stimulus	-2.626768020544551	2.506560892485608	3.477742320883308	30211	314	499	13	2.6052104208416833	0.7130812093421381	859|1601|2247|3675|7474|9315|10252|10468|25865|64399|81031|147372|387914	CAV3|DAB2|FGF2|ITGA3|WNT5A|NREP|SPRY1|FST|PRKD2|HHIP|SLC2A10|CCBE1|SHISA2	-1.1997316552791846	0	38	0	0	-5.220838821412834	13.971481424387237
1	-2.0564386432266852	GO:0003156	M1	1	0	GO Biological Processes	19	regulation of animal organ formation	19_GO:0032502 developmental process	-2.0564386432266852	6.985740712193619	3.957023928249381	30211	26	499	3	0.6012024048096193	0.34605939737543584	2247|7474|10252	FGF2|WNT5A|SPRY1	-0.7727821910668491	0	38	0	0	-5.220838821412834	13.971481424387237
1	-5.2203705391818795	GO:0030855	M1	1	0	GO Biological Processes	19	epithelial cell differentiation	19_GO:0032502 developmental process	-5.2203705391818795	2.7569711371741663	5.384064776732771	30211	549	499	25	5.01002004008016	0.9765811937919748	93|653|983|1001|1601|2125|2247|2697|3215|4647|5155|5754|5915|7474|8796|10411|10733|23581|56603|64321|79733|81029|124842|140628|100381270	ACVR2B|BMP5|CDK1|CDH3|DAB2|EVPL|FGF2|GJA1|HOXB5|MYO7A|PDGFB|PTK7|RARB|WNT5A|SCEL|RAPGEF3|PLK4|CASP14|CYP26B1|SOX17|E2F8|WNT5B|TMEM132E|GATA5|ZBED6	-3.2073229315665275	0	39	1	1	-5.2203705391818795	3.6068221549481945
1	-4.386554806218495	GO:0043588	M1	1	0	GO Biological Processes	19	skin development	19_GO:0032502 developmental process	-4.386554806218495	3.6068221549481945	5.198980478049519	30211	235	499	14	2.80561122244489	0.7392376345849377	596|1001|2125|2707|3675|3694|7474|8323|8796|10468|23581|56603|57822|81031	BCL2|CDH3|EVPL|GJB3|ITGA3|ITGB6|WNT5A|FZD6|SCEL|FST|CASP14|CYP26B1|GRHL3|SLC2A10	-2.543116259459606	0	39	0	0	-5.2203705391818795	3.6068221549481945
1	-3.069608984032265	GO:0008544	M1	1	0	GO Biological Processes	19	epidermis development	19_GO:0032502 developmental process	-3.069608984032265	2.8109290008588608	3.9452953278901957	30211	280	499	13	2.6052104208416833	0.7130812093421381	596|1001|1308|2125|4647|7474|8323|8796|10468|23581|56603|57822|124842	BCL2|CDH3|COL17A1|EVPL|MYO7A|WNT5A|FZD6|SCEL|FST|CASP14|CYP26B1|GRHL3|TMEM132E	-1.5329358905193842	0	39	0	0	-5.2203705391818795	3.6068221549481945
1	-2.310615132684236	GO:0009913	M1	1	0	GO Biological Processes	19	epidermal cell differentiation	19_GO:0032502 developmental process	-2.310615132684236	3.0654727175870735	3.373368481761015	30211	158	499	8	1.6032064128256514	0.5622570648509714	1001|2125|4647|7474|8796|23581|56603|124842	CDH3|EVPL|MYO7A|WNT5A|SCEL|CASP14|CYP26B1|TMEM132E	-0.9603727504757475	0	39	0	0	-5.2203705391818795	3.6068221549481945
1	-2.0381566769139305	GO:0030216	M1	1	0	GO Biological Processes	19	keratinocyte differentiation	19_GO:0032502 developmental process	-2.0381566769139305	3.363504787352483	3.188769790624209	30211	108	499	6	1.2024048096192386	0.4879196023405425	1001|2125|7474|8796|23581|56603	CDH3|EVPL|WNT5A|SCEL|CASP14|CYP26B1	-0.7585552781528431	0	39	0	0	-5.2203705391818795	3.6068221549481945
1	-5.063078758942785	GO:0051493	M1	1	0	GO Biological Processes	19	regulation of cytoskeleton organization	19_GO:0050789 regulation of biological process	-5.063078758942785	2.767683939307186	5.295026262176662	30211	525	499	24	4.809619238476954	0.9578590507895692	859|1894|2242|5156|5347|6624|6712|7010|10174|10297|10411|10733|11113|11346|50944|51225|56992|57822|64857|81930|91807|93663|128239|220134	CAV3|ECT2|FES|PDGFRA|PLK1|FSCN1|SPTBN2|TEK|SORBS3|APC2|RAPGEF3|PLK4|CIT|SYNPO|SHANK1|ABI3|KIF15|GRHL3|PLEKHG2|KIF18A|MYLK3|ARHGAP18|IQGAP3|SKA1	-3.0711475909080193	0	40	1	1	-5.063078758942785	7.761934124659576
1	-4.995561967575487	GO:0032970	M1	1	0	GO Biological Processes	19	regulation of actin filament-based process	19_GO:0050789 regulation of biological process	-4.995561967575487	3.08893296797677	5.3948663772974434	30211	392	499	20	4.008016032064128	0.8780756545403433	859|1829|1894|2242|5142|5156|6624|6712|7010|10174|10411|11113|11346|50944|51225|57822|64857|91807|93663|128239	CAV3|DSG2|ECT2|FES|PDE4B|PDGFRA|FSCN1|SPTBN2|TEK|SORBS3|RAPGEF3|CIT|SYNPO|SHANK1|ABI3|GRHL3|PLEKHG2|MYLK3|ARHGAP18|IQGAP3	-3.017246161674118	0	40	0	0	-5.063078758942785	7.761934124659576
1	-4.585140789614572	GO:0032956	M1	1	0	GO Biological Processes	19	regulation of actin cytoskeleton organization	19_GO:0050789 regulation of biological process	-4.585140789614572	3.10477364986383	5.140125785490343	30211	351	499	18	3.6072144288577155	0.8347529688104741	859|1894|2242|5156|6624|6712|7010|10174|10411|11113|11346|50944|51225|57822|64857|91807|93663|128239	CAV3|ECT2|FES|PDGFRA|FSCN1|SPTBN2|TEK|SORBS3|RAPGEF3|CIT|SYNPO|SHANK1|ABI3|GRHL3|PLEKHG2|MYLK3|ARHGAP18|IQGAP3	-2.680611197874122	0	40	0	0	-5.063078758942785	7.761934124659576
1	-3.3600184620648594	GO:2000249	M1	1	0	GO Biological Processes	19	regulation of actin cytoskeleton reorganization	19_GO:0050789 regulation of biological process	-3.3600184620648594	7.761934124659576	5.475967750120475	30211	39	499	5	1.002004008016032	0.445859123777407	2242|5156|7010|10411|51225	FES|PDGFRA|TEK|RAPGEF3|ABI3	-1.7308962121540254	0	40	0	0	-5.063078758942785	7.761934124659576
1	-2.868399152568524	GO:0010638	M1	1	0	GO Biological Processes	19	positive regulation of organelle organization	19_GO:0048518 positive regulation of biological process	-2.868399152568524	2.2423365249016554	3.578130278035374	30211	486	499	18	3.6072144288577155	0.8347529688104741	685|859|1663|1786|2242|5155|6624|7010|7474|9212|9700|9787|10174|10411|10733|11346|23397|91807	BTC|CAV3|DDX11|DNMT1|FES|PDGFB|FSCN1|TEK|WNT5A|AURKB|ESPL1|DLGAP5|SORBS3|RAPGEF3|PLK4|SYNPO|NCAPH|MYLK3	-1.3855762914578604	0	40	0	0	-5.063078758942785	7.761934124659576
1	-2.070989564468319	GO:0044089	M1	1	0	GO Biological Processes	19	positive regulation of cellular component biogenesis	19_GO:0048518 positive regulation of biological process	-2.070989564468319	1.9648871780071302	2.7993029252609363	30211	493	499	16	3.2064128256513027	0.7886471501045282	19|859|1786|2242|6624|7010|9750|10174|10411|10733|11346|54443|54849|64805|115362|387804	ABCA1|CAV3|DNMT1|FES|FSCN1|TEK|RIPOR2|SORBS3|RAPGEF3|PLK4|SYNPO|ANLN|DEF8|P2RY12|GBP5|VSTM5	-0.7780284007695721	0	40	0	0	-5.063078758942785	7.761934124659576
1	-5.032715911158571	GO:0060341	M1	1	0	GO Biological Processes	19	regulation of cellular localization	19_GO:0051179 localization	-5.032715911158571	2.3817711565262507	5.093489884125476	30211	788	499	31	6.212424849699399	1.0805701219682764	136|284|596|859|983|1001|1601|1894|2242|3675|3976|5347|7015|9002|9212|9495|9585|9750|10403|10411|10445|51225|55022|55051|55107|55722|65267|79778|89866|221914|100381270	ADORA2B|ANGPT1|BCL2|CAV3|CDK1|CDH3|DAB2|ECT2|FES|ITGA3|LIF|PLK1|TERT|F2RL3|AURKB|AKAP5|KIF20B|RIPOR2|NDC80|RAPGEF3|MCRS1|ABI3|PID1|NRDE2|ANO1|CEP72|WNK3|MICALL2|SEC16B|GPC2|ZBED6	-3.04818280880351	0	41	1	1	-5.032715911158571	4.324506155167478
1	-3.291935234445193	GO:1903829	M1	1	0	GO Biological Processes	19	positive regulation of protein localization	19_GO:0051179 localization	-3.291935234445193	2.443442939691041	3.979915017529768	30211	446	499	18	3.6072144288577155	0.8347529688104741	135|983|1894|3675|3976|5347|7015|7474|9495|9585|10403|10411|10445|55107|65267|79778|89866|94121	ADORA2A|CDK1|ECT2|ITGA3|LIF|PLK1|TERT|WNT5A|AKAP5|KIF20B|NDC80|RAPGEF3|MCRS1|ANO1|WNK3|MICALL2|SEC16B|SYTL4	-1.6929361395954006	0	41	0	0	-5.032715911158571	4.324506155167478
1	-2.5681572993325514	GO:1900182	M1	1	0	GO Biological Processes	19	positive regulation of protein localization to nucleus	19_GO:0051179 localization	-2.5681572993325514	4.324506155167478	3.954108052208999	30211	84	499	6	1.2024048096192386	0.4879196023405425	983|1894|3976|5347|7015|10445	CDK1|ECT2|LIF|PLK1|TERT|MCRS1	-1.1577533012778631	0	41	0	0	-5.032715911158571	4.324506155167478
1	-2.2303179955845525	GO:0032388	M1	1	0	GO Biological Processes	19	positive regulation of intracellular transport	19_GO:0051179 localization	-2.2303179955845525	2.7519584623793043	3.2052461590040284	30211	198	499	9	1.8036072144288577	0.5957560704759203	983|1601|1894|9495|9585|10411|55051|79778|89866	CDK1|DAB2|ECT2|AKAP5|KIF20B|RAPGEF3|NRDE2|MICALL2|SEC16B	-0.8982941716932603	0	41	0	0	-5.032715911158571	4.324506155167478
1	-2.189450856942189	GO:1900180	M1	1	0	GO Biological Processes	19	regulation of protein localization to nucleus	19_GO:0051179 localization	-2.189450856942189	3.210618206109188	3.2985927754118203	30211	132	499	7	1.402805611222445	0.5264786364021911	284|983|1894|3976|5347|7015|10445	ANGPT1|CDK1|ECT2|LIF|PLK1|TERT|MCRS1	-0.8708517562291658	0	41	0	0	-5.032715911158571	4.324506155167478
1	-4.936217266371605	GO:1905330	M1	1	0	GO Biological Processes	19	regulation of morphogenesis of an epithelium	19_GO:0032502 developmental process	-4.936217266371605	7.451456759673194	6.74775512875492	30211	65	499	8	1.6032064128256514	0.5622570648509714	859|2247|2697|3082|3976|7474|81029|219736	CAV3|FGF2|GJA1|HGF|LIF|WNT5A|WNT5B|STOX1	-2.960574050331563	0	42	1	1	-4.936217266371605	8.408761968381206
1	-4.536457034098326	GO:0033135	M1	1	0	GO Biological Processes	19	regulation of peptidyl-serine phosphorylation	19_GO:0008152 metabolic process	-4.536457034098326	4.6248190826096645	5.650439444806222	30211	144	499	11	2.2044088176352705	0.6572875938419611	284|596|624|673|3082|3569|3976|7474|10411|25865|219736	ANGPT1|BCL2|BDKRB2|BRAF|HGF|IL6|LIF|WNT5A|RAPGEF3|PRKD2|STOX1	-2.6430924398159195	0	42	0	0	-4.936217266371605	8.408761968381206
1	-4.137048127864377	GO:0033138	M1	1	0	GO Biological Processes	19	positive regulation of peptidyl-serine phosphorylation	19_GO:0048518 positive regulation of biological process	-4.137048127864377	5.09240911730002	5.495643114129929	30211	107	499	9	1.8036072144288577	0.5957560704759203	284|596|673|3569|3976|7474|10411|25865|219736	ANGPT1|BCL2|BRAF|IL6|LIF|WNT5A|RAPGEF3|PRKD2|STOX1	-2.3506178482019213	0	42	0	0	-4.936217266371605	8.408761968381206
1	-3.526268481092936	GO:1905332	M1	1	0	GO Biological Processes	19	positive regulation of morphogenesis of an epithelium	19_GO:0032502 developmental process	-3.526268481092936	8.408761968381206	5.764119090859938	30211	36	499	5	1.002004008016032	0.445859123777407	2247|2697|3976|81029|219736	FGF2|GJA1|LIF|WNT5B|STOX1	-1.8671553759161192	0	42	0	0	-4.936217266371605	8.408761968381206
1	-4.922521522163691	GO:0006275	M1	1	0	GO Biological Processes	19	regulation of DNA replication	19_GO:0008152 metabolic process	-4.922521522163691	5.083770594624363	6.070406325768689	30211	131	499	11	2.2044088176352705	0.6572875938419611	890|983|990|1763|8914|10445|26271|79075|79733|90381|157570	CCNA2|CDK1|CDC6|DNA2|TIMELESS|MCRS1|FBXO5|DSCC1|E2F8|TICRR|ESCO2	-2.949534549767389	0	43	1	1	-4.922521522163691	14.245432040551695
1	-3.831093493730137	GO:0000076	M1	1	0	GO Biological Processes	19	DNA replication checkpoint signaling	19_GO:0023052 signaling	-3.831093493730137	14.245432040551695	7.079294122825757	30211	17	499	4	0.8016032064128257	0.39919195171010496	990|1763|8914|90381	CDC6|DNA2|TIMELESS|TICRR	-2.1174789373623923	0	43	0	0	-4.922521522163691	14.245432040551695
1	-2.7817163601768953	GO:0090329	M1	1	0	GO Biological Processes	19	regulation of DNA-dependent DNA replication	19_GO:0008152 metabolic process	-2.7817163601768953	5.821450593494682	4.5095231030963445	30211	52	499	5	1.002004008016032	0.445859123777407	8914|26271|79075|79733|90381	TIMELESS|FBXO5|DSCC1|E2F8|TICRR	-1.321426796761452	0	43	0	0	-4.922521522163691	14.245432040551695
1	-4.817623976408317	GO:0072012	M1	1	0	GO Biological Processes	19	glomerulus vasculature development	19_GO:0032502 developmental process	-4.817623976408317	15.135771543086173	8.195122668032328	30211	20	499	5	1.002004008016032	0.445859123777407	284|5155|5156|7010|130497	ANGPT1|PDGFB|PDGFRA|TEK|OSR1	-2.85510243769018	0	44	1	1	-4.817623976408317	30.271543086172347
1	-4.599400266671496	GO:0061437	M1	1	0	GO Biological Processes	19	renal system vasculature development	19_GO:0032502 developmental process	-4.599400266671496	13.75979231189652	7.7587234898678155	30211	22	499	5	1.002004008016032	0.445859123777407	284|5155|5156|7010|130497	ANGPT1|PDGFB|PDGFRA|TEK|OSR1	-2.6926028134752236	0	44	0	0	-4.817623976408317	30.271543086172347
1	-4.599400266671496	GO:0061440	M1	1	0	GO Biological Processes	19	kidney vasculature development	19_GO:0032502 developmental process	-4.599400266671496	13.75979231189652	7.7587234898678155	30211	22	499	5	1.002004008016032	0.445859123777407	284|5155|5156|7010|130497	ANGPT1|PDGFB|PDGFRA|TEK|OSR1	-2.6926028134752236	0	44	0	0	-4.817623976408317	30.271543086172347
1	-4.482939718552171	GO:0032835	M1	1	0	GO Biological Processes	19	glomerulus development	19_GO:0032502 developmental process	-4.482939718552171	7.7054836946620515	6.45036485419558	30211	55	499	7	1.402805611222445	0.5264786364021911	284|596|5155|5156|7010|26508|130497	ANGPT1|BCL2|PDGFB|PDGFRA|TEK|HEYL|OSR1	-2.6112106499169196	0	44	0	0	-4.817623976408317	30.271543086172347
1	-4.310375994753485	GO:0014068	M1	1	0	GO Biological Processes	19	positive regulation of phosphatidylinositol 3-kinase signaling	19_GO:0023052 signaling	-4.310375994753485	6.130945435174147	5.91775055333444	30211	79	499	8	1.6032064128256514	0.5622570648509714	284|2247|3082|5155|5156|6403|7010|55615	ANGPT1|FGF2|HGF|PDGFB|PDGFRA|SELP|TEK|PRR5	-2.4880331592003855	0	44	0	0	-4.817623976408317	30.271543086172347
1	-4.258884597497412	GO:0072006	M1	1	0	GO Biological Processes	19	nephron development	19_GO:0032502 developmental process	-4.258884597497412	4.729928607214429	5.480303677236432	30211	128	499	10	2.004008016032064	0.6273409122559691	284|596|2247|3675|5087|5155|5156|7010|26508|130497	ANGPT1|BCL2|FGF2|ITGA3|PBX1|PDGFB|PDGFRA|TEK|HEYL|OSR1	-2.444253641901286	0	44	0	0	-4.817623976408317	30.271543086172347
1	-4.231943993517445	GO:0001656	M1	1	0	GO Biological Processes	19	metanephros development	19_GO:0032502 developmental process	-4.231943993517445	5.979564066404415	5.815592397894463	30211	81	499	8	1.6032064128256514	0.5622570648509714	596|5155|5156|6772|10252|64321|130497|392255	BCL2|PDGFB|PDGFRA|STAT1|SPRY1|SOX17|OSR1|GDF6	-2.4225110740215836	0	44	0	0	-4.817623976408317	30.271543086172347
1	-4.0638669378852565	GO:0072239	M1	1	0	GO Biological Processes	19	metanephric glomerulus vasculature development	19_GO:0032502 developmental process	-4.0638669378852565	30.271543086172347	9.292691397344953	30211	6	499	3	0.6012024048096193	0.34605939737543584	5155|5156|130497	PDGFB|PDGFRA|OSR1	-2.2942187236357214	0	44	0	0	-4.817623976408317	30.271543086172347
1	-4.01323693584696	GO:0014066	M1	1	0	GO Biological Processes	19	regulation of phosphatidylinositol 3-kinase signaling	19_GO:0023052 signaling	-4.01323693584696	4.908898878838759	5.346780671956871	30211	111	499	9	1.8036072144288577	0.5957560704759203	284|2247|3082|5155|5156|6403|7010|55165|55615	ANGPT1|FGF2|HGF|PDGFB|PDGFRA|SELP|TEK|CEP55|PRR5	-2.263167247097687	0	44	0	0	-4.817623976408317	30.271543086172347
1	-3.7095582159365508	GO:0043552	M1	1	0	GO Biological Processes	19	positive regulation of phosphatidylinositol 3-kinase activity	19_GO:0048518 positive regulation of biological process	-3.7095582159365508	9.17319487459768	6.087840830476151	30211	33	499	5	1.002004008016032	0.445859123777407	2247|5155|5156|7010|64805	FGF2|PDGFB|PDGFRA|TEK|P2RY12	-2.0172717330389998	0	44	0	0	-4.817623976408317	30.271543086172347
1	-3.4691048482298843	GO:0090218	M1	1	0	GO Biological Processes	19	positive regulation of lipid kinase activity	19_GO:0048518 positive regulation of biological process	-3.4691048482298843	8.181498131397932	5.664468461588608	30211	37	499	5	1.002004008016032	0.445859123777407	2247|5155|5156|7010|64805	FGF2|PDGFB|PDGFRA|TEK|P2RY12	-1.8178324703574147	0	44	0	0	-4.817623976408317	30.271543086172347
1	-3.455360483029625	GO:0043551	M1	1	0	GO Biological Processes	19	regulation of phosphatidylinositol 3-kinase activity	19_GO:0008152 metabolic process	-3.455360483029625	6.372956439194178	5.261844074836482	30211	57	499	6	1.2024048096192386	0.4879196023405425	2247|5155|5156|7010|64805|146850	FGF2|PDGFB|PDGFRA|TEK|P2RY12|PIK3R6	-1.8140723260637563	0	44	0	0	-4.817623976408317	30.271543086172347
1	-3.3079073480332752	GO:0010863	M1	1	0	GO Biological Processes	19	positive regulation of phospholipase C activity	19_GO:0065007 biological regulation	-3.3079073480332752	7.567885771543087	5.386670694167964	30211	40	499	5	1.002004008016032	0.445859123777407	552|2247|5156|5724|64805	AVPR1A|FGF2|PDGFRA|PTAFR|P2RY12	-1.6998509455543598	0	44	0	0	-4.817623976408317	30.271543086172347
1	-3.3071622995372887	GO:0072224	M1	1	0	GO Biological Processes	19	metanephric glomerulus development	19_GO:0032502 developmental process	-3.3071622995372887	18.16292585170341	7.034615373338503	30211	10	499	3	0.6012024048096193	0.34605939737543584	5155|5156|130497	PDGFB|PDGFRA|OSR1	-1.6998509455543598	0	44	0	0	-4.817623976408317	30.271543086172347
1	-3.208132760036615	GO:1900274	M1	1	0	GO Biological Processes	19	regulation of phospholipase C activity	19_GO:0065007 biological regulation	-3.208132760036615	7.207510258612463	5.217005876110764	30211	42	499	5	1.002004008016032	0.445859123777407	552|2247|5156|5724|64805	AVPR1A|FGF2|PDGFRA|PTAFR|P2RY12	-1.63519915562575	0	44	0	0	-4.817623976408317	30.271543086172347
1	-3.1032862370553924	GO:0060191	M1	1	0	GO Biological Processes	19	regulation of lipase activity	19_GO:0065007 biological regulation	-3.1032862370553924	4.657160474795745	4.52790099371836	30211	91	499	7	1.402805611222445	0.5264786364021911	552|2247|5156|5724|10062|51129|64805	AVPR1A|FGF2|PDGFRA|PTAFR|NR1H3|ANGPTL4|P2RY12	-1.5589080930975803	0	44	0	0	-4.817623976408317	30.271543086172347
1	-3.0811810984964985	GO:0051897	M1	1	0	GO Biological Processes	19	positive regulation of protein kinase B signaling	19_GO:0023052 signaling	-3.0811810984964985	4.070123440157627	4.348740408028076	30211	119	499	8	1.6032064128256514	0.5622570648509714	284|2152|2247|7010|50507|57091|64805|219736	ANGPT1|F3|FGF2|TEK|NOX4|CASS4|P2RY12|STOX1	-1.5417102890334304	0	44	0	0	-4.817623976408317	30.271543086172347
1	-3.024412467940219	GO:0050918	M1	1	0	GO Biological Processes	19	positive chemotaxis	19_GO:0040011 locomotion	-3.024412467940219	6.580770236124423	4.908864970073013	30211	46	499	5	1.002004008016032	0.445859123777407	284|2247|3082|5155|7474	ANGPT1|FGF2|HGF|PDGFB|WNT5A	-1.5030996280511002	0	44	0	0	-4.817623976408317	30.271543086172347
1	-3.0085996647051676	GO:0043550	M1	1	0	GO Biological Processes	19	regulation of lipid kinase activity	19_GO:0008152 metabolic process	-3.0085996647051676	5.264616188899539	4.595980274502316	30211	69	499	6	1.2024048096192386	0.4879196023405425	2247|5155|5156|7010|64805|146850	FGF2|PDGFB|PDGFRA|TEK|P2RY12|PIK3R6	-1.4919416869762512	0	44	0	0	-4.817623976408317	30.271543086172347
1	-3.0085996647051676	GO:0060193	M1	1	0	GO Biological Processes	19	positive regulation of lipase activity	19_GO:0065007 biological regulation	-3.0085996647051676	5.264616188899539	4.595980274502316	30211	69	499	6	1.2024048096192386	0.4879196023405425	552|2247|5156|5724|10062|64805	AVPR1A|FGF2|PDGFRA|PTAFR|NR1H3|P2RY12	-1.4919416869762512	0	44	0	0	-4.817623976408317	30.271543086172347
1	-2.6378522949678422	GO:0010518	M1	1	0	GO Biological Processes	19	positive regulation of phospholipase activity	19_GO:0065007 biological regulation	-2.6378522949678422	5.4056326939593475	4.2764394349047565	30211	56	499	5	1.002004008016032	0.445859123777407	552|2247|5156|5724|64805	AVPR1A|FGF2|PDGFRA|PTAFR|P2RY12	-1.2087666168919395	0	44	0	0	-4.817623976408317	30.271543086172347
1	-2.394227857996089	GO:0045834	M1	1	0	GO Biological Processes	19	positive regulation of lipid metabolic process	19_GO:0048518 positive regulation of biological process	-2.394227857996089	3.1656515645670433	3.48027811955974	30211	153	499	8	1.6032064128256514	0.5622570648509714	552|1601|2247|5155|5156|7010|10062|64805	AVPR1A|DAB2|FGF2|PDGFB|PDGFRA|TEK|NR1H3|P2RY12	-1.0182796041118045	0	44	0	0	-4.817623976408317	30.271543086172347
1	-2.3902842519291845	GO:0051896	M1	1	0	GO Biological Processes	19	regulation of protein kinase B signaling	19_GO:0023052 signaling	-2.3902842519291845	2.913838371931028	3.4021344891751992	30211	187	499	9	1.8036072144288577	0.5957560704759203	284|859|2152|2247|7010|50507|57091|64805|219736	ANGPT1|CAV3|F3|FGF2|TEK|NOX4|CASS4|P2RY12|STOX1	-1.0160344200533769	0	44	0	0	-4.817623976408317	30.271543086172347
1	-2.3456066257823207	GO:0019216	M1	1	0	GO Biological Processes	19	regulation of lipid metabolic process	19_GO:0008152 metabolic process	-2.3456066257823207	2.3217112691459616	3.1714946559439725	30211	339	499	13	2.6052104208416833	0.7130812093421381	552|653|1601|2247|5155|5156|7010|10062|27198|57674|64805|79718|254013	AVPR1A|BMP5|DAB2|FGF2|PDGFB|PDGFRA|TEK|NR1H3|HCAR1|RNF213|P2RY12|TBL1XR1|ETFBKMT	-0.9812500345086221	0	44	0	0	-4.817623976408317	30.271543086172347
1	-2.2991021797817583	GO:0010517	M1	1	0	GO Biological Processes	19	regulation of phospholipase activity	19_GO:0065007 biological regulation	-2.2991021797817583	4.518140759130201	3.7360257805381965	30211	67	499	5	1.002004008016032	0.445859123777407	552|2247|5156|5724|64805	AVPR1A|FGF2|PDGFRA|PTAFR|P2RY12	-0.9526308297926137	0	44	0	0	-4.817623976408317	30.271543086172347
1	-4.742038332315517	GO:0034502	M1	1	0	GO Biological Processes	19	protein localization to chromosome	19_GO:0051179 localization	-4.742038332315517	7.019488251866052	6.487207299026299	30211	69	499	8	1.6032064128256514	0.5622570648509714	983|5347|7015|7272|9212|55506|83903|157570	CDK1|PLK1|TERT|TTK|AURKB|MACROH2A2|HASPIN|ESCO2	-2.7979493625906815	0	45	1	1	-4.742038332315517	16.14482297929192
1	-4.193603875753618	GO:0018210	M1	1	0	GO Biological Processes	19	peptidyl-threonine modification	19_GO:0008152 metabolic process	-4.193603875753618	5.906642553399483	5.765788143102138	30211	82	499	8	1.6032064128256514	0.5622570648509714	596|983|7272|11113|25865|65267|83903|285203	BCL2|CDK1|TTK|CIT|PRKD2|WNK3|HASPIN|EOGT	-2.39137932890793	0	45	0	0	-4.742038332315517	16.14482297929192
1	-4.061146641921039	GO:0034501	M1	1	0	GO Biological Processes	19	protein localization to kinetochore	19_GO:0051179 localization	-4.061146641921039	16.14482297929192	7.603171992929086	30211	15	499	4	0.8016032064128257	0.39919195171010496	983|7272|9212|83903	CDK1|TTK|AURKB|HASPIN	-2.2942187236357214	0	45	0	0	-4.742038332315517	16.14482297929192
1	-4.061146641921039	GO:1903083	M1	1	0	GO Biological Processes	19	protein localization to condensed chromosome	19_GO:0051179 localization	-4.061146641921039	16.14482297929192	7.603171992929086	30211	15	499	4	0.8016032064128257	0.39919195171010496	983|7272|9212|83903	CDK1|TTK|AURKB|HASPIN	-2.2942187236357214	0	45	0	0	-4.742038332315517	16.14482297929192
1	-3.6890980521332426	GO:0018107	M1	1	0	GO Biological Processes	19	peptidyl-threonine phosphorylation	19_GO:0008152 metabolic process	-3.6890980521332426	5.8055014137864775	5.3272443492505746	30211	73	499	7	1.402805611222445	0.5264786364021911	596|983|7272|11113|25865|65267|83903	BCL2|CDK1|TTK|CIT|PRKD2|WNK3|HASPIN	-1.9995777854788435	0	45	0	0	-4.742038332315517	16.14482297929192
1	-3.4533507430477557	GO:0071459	M1	1	0	GO Biological Processes	19	protein localization to chromosome, centromeric region	19_GO:0051179 localization	-3.4533507430477557	11.532016413779942	6.25675731986145	30211	21	499	4	0.8016032064128257	0.39919195171010496	983|7272|9212|83903	CDK1|TTK|AURKB|HASPIN	-1.8132946279915785	0	45	0	0	-4.742038332315517	16.14482297929192
1	-3.006706606787898	GO:0018105	M1	1	0	GO Biological Processes	19	peptidyl-serine phosphorylation	19_GO:0008152 metabolic process	-3.006706606787898	3.3083653646089997	4.05907039244311	30211	183	499	10	2.004008016032064	0.6273409122559691	596|983|5155|5347|6195|7272|9212|10783|25865|27330	BCL2|CDK1|PDGFB|PLK1|RPS6KA1|TTK|AURKB|NEK6|PRKD2|RPS6KA6	-1.4909736442796158	0	45	0	0	-4.742038332315517	16.14482297929192
1	-2.6864040611811584	GO:0016572	M1	1	0	GO Biological Processes	19	histone phosphorylation	19_GO:0008152 metabolic process	-2.6864040611811584	7.338555899678146	4.7213017680819185	30211	33	499	4	0.8016032064128257	0.39919195171010496	890|983|9212|83903	CCNA2|CDK1|AURKB|HASPIN	-1.2444284359108877	0	45	0	0	-4.742038332315517	16.14482297929192
1	-2.6249360854635557	GO:0018209	M1	1	0	GO Biological Processes	19	peptidyl-serine modification	19_GO:0008152 metabolic process	-2.6249360854635557	2.9389847656478008	3.618852513527107	30211	206	499	10	2.004008016032064	0.6273409122559691	596|983|5155|5347|6195|7272|9212|10783|25865|27330	BCL2|CDK1|PDGFB|PLK1|RPS6KA1|TTK|AURKB|NEK6|PRKD2|RPS6KA6	-1.1997316552791846	0	45	0	0	-4.742038332315517	16.14482297929192
1	-4.738628833340664	GO:0050731	M1	1	0	GO Biological Processes	19	positive regulation of peptidyl-tyrosine phosphorylation	19_GO:0048518 positive regulation of biological process	-4.738628833340664	4.142421685476216	5.631036969216266	30211	190	499	13	2.6052104208416833	0.7130812093421381	284|685|941|1741|3082|3569|3600|3976|5155|50507|54625|57091|84632	ANGPT1|BTC|CD80|DLG3|HGF|IL6|IL15|LIF|PDGFB|NOX4|PARP14|CASS4|AFAP1L2	-2.7979493625906815	0	46	1	1	-4.738628833340664	6.6047003097103305
1	-4.476615265640807	GO:0050730	M1	1	0	GO Biological Processes	19	regulation of peptidyl-tyrosine phosphorylation	19_GO:0008152 metabolic process	-4.476615265640807	3.479487711054292	5.213669444774472	30211	261	499	15	3.006012024048096	0.764394391530827	284|685|941|1741|3082|3569|3600|3976|5155|9467|50507|54625|54892|57091|84632	ANGPT1|BTC|CD80|DLG3|HGF|IL6|IL15|LIF|PDGFB|SH3BP5|NOX4|PARP14|NCAPG2|CASS4|AFAP1L2	-2.6111495773443223	0	46	0	0	-4.738628833340664	6.6047003097103305
1	-3.9060630485661867	GO:0061097	M1	1	0	GO Biological Processes	19	regulation of protein tyrosine kinase activity	19_GO:0008152 metabolic process	-3.9060630485661867	5.381607659763973	5.394854560473983	30211	90	499	8	1.6032064128256514	0.5622570648509714	685|1741|5155|9467|50507|54892|57091|84632	BTC|DLG3|PDGFB|SH3BP5|NOX4|NCAPG2|CASS4|AFAP1L2	-2.179130070878735	0	46	0	0	-4.738628833340664	6.6047003097103305
1	-3.5408210308019807	GO:0061098	M1	1	0	GO Biological Processes	19	positive regulation of protein tyrosine kinase activity	19_GO:0048518 positive regulation of biological process	-3.5408210308019807	6.6047003097103305	5.391462203514705	30211	55	499	6	1.2024048096192386	0.4879196023405425	685|1741|5155|50507|57091|84632	BTC|DLG3|PDGFB|NOX4|CASS4|AFAP1L2	-1.8779482193175825	0	46	0	0	-4.738628833340664	6.6047003097103305
1	-4.735360180725787	GO:0071897	M1	1	0	GO Biological Processes	19	DNA biosynthetic process	19_GO:0008152 metabolic process	-4.735360180725787	6.054308617234469	6.223117634224502	30211	90	499	9	1.8036072144288577	0.5957560704759203	5427|7015|7083|9768|10721|51514|80119|124739|286826	POLE2|TERT|TK1|PCLAF|POLQ|DTL|PIF1|USP43|LIN9	-2.7979493625906815	0	47	1	1	-4.735360180725787	10.09051436205745
1	-3.2210699813558716	GO:0019985	M1	1	0	GO Biological Processes	19	translesion synthesis	19_GO:0050896 response to stimulus	-3.2210699813558716	10.09051436205745	5.7735614566483555	30211	24	499	4	0.8016032064128257	0.39919195171010496	5427|9768|51514|124739	POLE2|PCLAF|DTL|USP43	-1.6396205260224768	0	47	0	0	-4.735360180725787	10.09051436205745
1	-3.114347358877673	GO:0018130	M1	1	0	GO Biological Processes	19	heterocycle biosynthetic process	19_GO:0008152 metabolic process	-3.114347358877673	1.9925572664315974	3.6635328999984593	30211	790	499	26	5.210420841683367	0.994870208169882	1633|1644|1854|4907|5092|5396|5427|6240|6241|6920|7015|7083|8382|9768|10062|10721|26257|27010|51514|51616|54892|55229|80119|124739|129607|286826	DCK|DDC|DUT|NT5E|PCBD1|PRRX1|POLE2|RRM1|RRM2|TCEA3|TERT|TK1|NME5|PCLAF|NR1H3|POLQ|NKX2-8|TPK1|DTL|TAF9B|NCAPG2|PANK4|PIF1|USP43|CMPK2|LIN9	-1.5654600096450906	0	47	0	0	-4.735360180725787	10.09051436205745
1	-3.043637469838153	GO:0019438	M1	1	0	GO Biological Processes	19	aromatic compound biosynthetic process	19_GO:0008152 metabolic process	-3.043637469838153	1.9701129417784253	3.601580295286218	30211	799	499	26	5.210420841683367	0.994870208169882	1633|1644|1854|4907|5092|5396|5427|6240|6241|6920|7015|7083|8382|9768|10062|10721|26257|27010|51514|51616|54892|55229|80119|124739|129607|286826	DCK|DDC|DUT|NT5E|PCBD1|PRRX1|POLE2|RRM1|RRM2|TCEA3|TERT|TK1|NME5|PCLAF|NR1H3|POLQ|NKX2-8|TPK1|DTL|TAF9B|NCAPG2|PANK4|PIF1|USP43|CMPK2|LIN9	-1.5157228494640038	0	47	0	0	-4.735360180725787	10.09051436205745
1	-2.6703419105583377	GO:0034654	M1	1	0	GO Biological Processes	19	nucleobase-containing compound biosynthetic process	19_GO:0008152 metabolic process	-2.6703419105583377	1.9394024818439106	3.3015215941159872	30211	718	499	23	4.609218436873747	0.9386778629742962	1633|1854|4907|5396|5427|6240|6241|6920|7015|7083|8382|9768|10062|10721|26257|51514|51616|54892|55229|80119|124739|129607|286826	DCK|DUT|NT5E|PRRX1|POLE2|RRM1|RRM2|TCEA3|TERT|TK1|NME5|PCLAF|NR1H3|POLQ|NKX2-8|DTL|TAF9B|NCAPG2|PANK4|PIF1|USP43|CMPK2|LIN9	-1.2348208649158086	0	47	0	0	-4.735360180725787	10.09051436205745
1	-2.6376855449379657	GO:0006301	M1	1	0	GO Biological Processes	19	postreplication repair	19_GO:0050896 response to stimulus	-2.6376855449379657	7.122716020275847	4.629192449430975	30211	34	499	4	0.8016032064128257	0.39919195171010496	5427|9768|51514|124739	POLE2|PCLAF|DTL|USP43	-1.2087666168919395	0	47	0	0	-4.735360180725787	10.09051436205745
1	-2.5010363916179332	GO:0000731	M1	1	0	GO Biological Processes	19	DNA synthesis involved in DNA repair	19_GO:0050896 response to stimulus	-2.5010363916179332	6.545198505118346	4.3738230478905455	30211	37	499	4	0.8016032064128257	0.39919195171010496	5427|9768|51514|124739	POLE2|PCLAF|DTL|USP43	-1.1090855885180089	0	47	0	0	-4.735360180725787	10.09051436205745
1	-4.701972327877775	GO:0051445	M1	1	0	GO Biological Processes	19	regulation of meiotic cell cycle	19_GO:0022414 reproductive process	-4.701972327877775	8.309835356988486	6.770748885815916	30211	51	499	7	1.402805611222445	0.5264786364021911	991|994|3976|7272|7474|26271|259266	CDC20|CDC25B|LIF|TTK|WNT5A|FBXO5|ASPM	-2.7694140125370814	0	48	1	1	-4.701972327877775	11.35182865731463
1	-3.7507437677936024	GO:2000241	M1	1	0	GO Biological Processes	19	regulation of reproductive process	19_GO:0022414 reproductive process	-3.7507437677936024	3.7839428857715434	4.800235332135605	30211	176	499	11	2.2044088176352705	0.6572875938419611	991|994|2697|3976|5724|7272|7474|10371|26271|79846|259266	CDC20|CDC25B|GJA1|LIF|PTAFR|TTK|WNT5A|SEMA3A|FBXO5|CFAP69|ASPM	-2.0486142697093266	0	48	0	0	-4.701972327877775	11.35182865731463
1	-2.736877551210571	GO:0040020	M1	1	0	GO Biological Processes	19	regulation of meiotic nuclear division	19_GO:0022414 reproductive process	-2.736877551210571	7.567885771543088	4.817346107775652	30211	32	499	4	0.8016032064128257	0.39919195171010496	991|3976|7474|26271	CDC20|LIF|WNT5A|FBXO5	-1.2860499211278187	0	48	0	0	-4.701972327877775	11.35182865731463
1	-2.6701921070906667	GO:0051447	M1	1	0	GO Biological Processes	19	negative regulation of meiotic cell cycle	19_GO:0022414 reproductive process	-2.6701921070906667	11.35182865731463	5.367465252093433	30211	16	499	3	0.6012024048096193	0.34605939737543584	3976|7272|26271	LIF|TTK|FBXO5	-1.2348208649158086	0	48	0	0	-4.701972327877775	11.35182865731463
1	-2.4138245891241676	GO:2000242	M1	1	0	GO Biological Processes	19	negative regulation of reproductive process	19_GO:0022414 reproductive process	-2.4138245891241676	4.805006839074975	3.9179253360327992	30211	63	499	5	1.002004008016032	0.445859123777407	2697|3976|7272|7474|26271	GJA1|LIF|TTK|WNT5A|FBXO5	-1.036081836439676	0	48	0	0	-4.701972327877775	11.35182865731463
1	-4.692717300156943	GO:0007420	M1	1	0	GO Biological Processes	19	brain development	19_GO:0032502 developmental process	-4.692717300156943	2.3662392169784314	4.883213277778657	30211	742	499	29	5.811623246492986	1.0473627151538434	552|596|653|1808|2018|2057|2177|2247|2662|3199|3212|5087|5457|5915|6594|6712|6754|7474|8323|8382|8820|9928|10371|54510|55506|64805|84750|259266|285025	AVPR1A|BCL2|BMP5|DPYSL2|EMX2|EPOR|FANCD2|FGF2|GDF10|HOXA2|HOXB2|PBX1|POU4F1|RARB|SMARCA1|SPTBN2|SSTR4|WNT5A|FZD6|NME5|HESX1|KIF14|SEMA3A|PCDH18|MACROH2A2|P2RY12|FUT10|ASPM|CCDC141	-2.7625650545821276	0	49	1	1	-4.692717300156943	2.4511370919977606
1	-4.631689347878344	GO:0060322	M1	1	0	GO Biological Processes	19	head development	19_GO:0032502 developmental process	-4.631689347878344	2.307868596150369	4.817928097636827	30211	787	499	30	6.012024048096192	1.064133781401052	552|596|653|1808|2018|2057|2177|2247|2662|3199|3212|5087|5156|5457|5915|6594|6712|6754|7474|8323|8382|8820|9928|10371|54510|55506|64805|84750|259266|285025	AVPR1A|BCL2|BMP5|DPYSL2|EMX2|EPOR|FANCD2|FGF2|GDF10|HOXA2|HOXB2|PBX1|PDGFRA|POU4F1|RARB|SMARCA1|SPTBN2|SSTR4|WNT5A|FZD6|NME5|HESX1|KIF14|SEMA3A|PCDH18|MACROH2A2|P2RY12|FUT10|ASPM|CCDC141	-2.711030255837358	0	49	0	0	-4.692717300156943	2.4511370919977606
1	-2.3824378475547534	GO:0030900	M1	1	0	GO Biological Processes	19	forebrain development	19_GO:0032502 developmental process	-2.3824378475547534	2.2602752171008684	3.182514733896826	30211	375	499	14	2.80561122244489	0.7392376345849377	552|2018|2247|5457|5915|6754|7474|8820|9928|10371|64805|84750|259266|285025	AVPR1A|EMX2|FGF2|POU4F1|RARB|SSTR4|WNT5A|HESX1|KIF14|SEMA3A|P2RY12|FUT10|ASPM|CCDC141	-1.0115108664864139	0	49	0	0	-4.692717300156943	2.4511370919977606
1	-2.0769898884401687	GO:0021537	M1	1	0	GO Biological Processes	19	telencephalon development	19_GO:0032502 developmental process	-2.0769898884401687	2.4511370919977606	2.967677593966524	30211	247	499	10	2.004008016032064	0.6273409122559691	552|2018|5915|7474|9928|10371|64805|84750|259266|285025	AVPR1A|EMX2|RARB|WNT5A|KIF14|SEMA3A|P2RY12|FUT10|ASPM|CCDC141	-0.7829208300541126	0	49	0	0	-4.692717300156943	2.4511370919977606
1	-4.482939718552171	GO:0048678	M1	1	0	GO Biological Processes	19	response to axon injury	19_GO:0050896 response to stimulus	-4.482939718552171	7.7054836946620515	6.45036485419558	30211	55	499	7	1.402805611222445	0.5264786364021911	596|983|2247|3776|4099|9315|64805	BCL2|CDK1|FGF2|KCNK2|MAG|NREP|P2RY12	-2.6112106499169196	0	50	1	1	-4.482939718552171	8.07241148964596
1	-4.0396969776561695	GO:0045664	M1	1	0	GO Biological Processes	19	regulation of neuron differentiation	19_GO:0032502 developmental process	-4.0396969776561695	3.7839428857715434	5.015018245656234	30211	192	499	12	2.404809619238477	0.685810745026731	151|596|1808|1894|3199|4099|5087|6925|9315|26508|259266|392255	ADRA2B|BCL2|DPYSL2|ECT2|HOXA2|MAG|PBX1|TCF4|NREP|HEYL|ASPM|GDF6	-2.281618437214578	0	50	0	0	-4.482939718552171	8.07241148964596
1	-2.84357264594396	GO:0031102	M1	1	0	GO Biological Processes	19	neuron projection regeneration	19_GO:0032502 developmental process	-2.84357264594396	8.07241148964596	5.022512519300917	30211	30	499	4	0.8016032064128257	0.39919195171010496	596|4099|5792|9315	BCL2|MAG|PTPRF|NREP	-1.3717451691347595	0	50	0	0	-4.482939718552171	8.07241148964596
1	-2.1546318413025602	GO:0031103	M1	1	0	GO Biological Processes	19	axon regeneration	19_GO:0032502 developmental process	-2.1546318413025602	7.567885771543087	4.171391258180455	30211	24	499	3	0.6012024048096193	0.34605939737543584	596|4099|9315	BCL2|MAG|NREP	-0.8453228163597671	0	50	0	0	-4.482939718552171	8.07241148964596
1	-4.480978135398158	GO:0001890	M1	1	0	GO Biological Processes	19	placenta development	19_GO:0022414 reproductive process	-4.480978135398158	4.561465396546518	5.590288807162556	30211	146	499	11	2.2044088176352705	0.6572875938419611	653|2057|2707|3976|5155|7274|10733|51294|79733|84870|150921	BMP5|EPOR|GJB3|LIF|PDGFB|TTPA|PLK4|PCDH12|E2F8|RSPO3|TCF23	-2.6112106499169196	0	51	1	1	-4.480978135398158	12.10861723446894
1	-4.045745220900102	GO:0001892	M1	1	0	GO Biological Processes	19	embryonic placenta development	19_GO:0022414 reproductive process	-4.045745220900102	5.6319149927762515	5.574500650616269	30211	86	499	8	1.6032064128256514	0.5622570648509714	653|3976|5155|7274|10733|51294|79733|84870	BMP5|LIF|PDGFB|TTPA|PLK4|PCDH12|E2F8|RSPO3	-2.2844256618206775	0	51	0	0	-4.480978135398158	12.10861723446894
1	-2.75504051398741	GO:0060707	M1	1	0	GO Biological Processes	19	trophoblast giant cell differentiation	19_GO:0022414 reproductive process	-2.75504051398741	12.10861723446894	5.5768712221179415	30211	15	499	3	0.6012024048096193	0.34605939737543584	3976|10733|79733	LIF|PLK4|E2F8	-1.298798458730149	0	51	0	0	-4.480978135398158	12.10861723446894
1	-2.0564386432266852	GO:0060706	M1	1	0	GO Biological Processes	19	cell differentiation involved in embryonic placenta development	19_GO:0022414 reproductive process	-2.0564386432266852	6.985740712193619	3.957023928249381	30211	26	499	3	0.6012024048096193	0.34605939737543584	3976|10733|79733	LIF|PLK4|E2F8	-0.7727821910668491	0	51	0	0	-4.480978135398158	12.10861723446894
1	-4.441378970058151	GO:0071363	M1	1	0	GO Biological Processes	19	cellular response to growth factor stimulus	19_GO:0050896 response to stimulus	-4.441378970058151	2.740096572455255	4.895200080955398	30211	464	499	21	4.208416833667335	0.8988201029107387	93|653|890|1601|1644|2247|2662|3037|3082|3694|5155|5156|7412|7474|10468|25865|26508|79801|90417|140628|392255	ACVR2B|BMP5|CCNA2|DAB2|DDC|FGF2|GDF10|HAS2|HGF|ITGB6|PDGFB|PDGFRA|VCAM1|WNT5A|FST|PRKD2|HEYL|SHCBP1|KNSTRN|GATA5|GDF6	-2.585986609529757	0	52	1	1	-4.441378970058151	6.17786593595354
1	-4.067188791784206	GO:0070848	M1	1	0	GO Biological Processes	19	response to growth factor	19_GO:0050896 response to stimulus	-4.067188791784206	2.5789144211343578	4.580701100150205	30211	493	499	21	4.208416833667335	0.8988201029107387	93|653|890|1601|1644|2247|2662|3037|3082|3694|5155|5156|7412|7474|10468|25865|26508|79801|90417|140628|392255	ACVR2B|BMP5|CCNA2|DAB2|DDC|FGF2|GDF10|HAS2|HGF|ITGB6|PDGFB|PDGFRA|VCAM1|WNT5A|FST|PRKD2|HEYL|SHCBP1|KNSTRN|GATA5|GDF6	-2.2942187236357214	0	52	0	0	-4.441378970058151	6.17786593595354
1	-2.8986309871413267	GO:0010862	M1	1	0	GO Biological Processes	19	positive regulation of pathway-restricted SMAD protein phosphorylation	19_GO:0023052 signaling	-2.8986309871413267	6.17786593595354	4.7008724341276205	30211	49	499	5	1.002004008016032	0.445859123777407	653|1601|2662|7272|392255	BMP5|DAB2|GDF10|TTK|GDF6	-1.4149506835371262	0	52	0	0	-4.441378970058151	6.17786593595354
1	-2.8197708025845243	GO:0072132	M1	1	0	GO Biological Processes	19	mesenchyme morphogenesis	19_GO:0032502 developmental process	-2.8197708025845243	5.9355966835632055	4.571605804243415	30211	51	499	5	1.002004008016032	0.445859123777407	653|7474|26508|130497|140628	BMP5|WNT5A|HEYL|OSR1|GATA5	-1.3504416710077989	0	52	0	0	-4.441378970058151	6.17786593595354
1	-2.4746058161812066	GO:0060395	M1	1	0	GO Biological Processes	19	SMAD protein signal transduction	19_GO:0023052 signaling	-2.4746058161812066	4.9625480469135	4.014722137142826	30211	61	499	5	1.002004008016032	0.445859123777407	653|2662|3694|84913|392255	BMP5|GDF10|ITGB6|ATOH8|GDF6	-1.0861155451907887	0	52	0	0	-4.441378970058151	6.17786593595354
1	-2.4439143677303368	GO:0060393	M1	1	0	GO Biological Processes	19	regulation of pathway-restricted SMAD protein phosphorylation	19_GO:0023052 signaling	-2.4439143677303368	4.882506949382637	3.9658046975679975	30211	62	499	5	1.002004008016032	0.445859123777407	653|1601|2662|7272|392255	BMP5|DAB2|GDF10|TTK|GDF6	-1.0618203133574708	0	52	0	0	-4.441378970058151	6.17786593595354
1	-2.4136801388885916	GO:0090100	M1	1	0	GO Biological Processes	19	positive regulation of transmembrane receptor protein serine/threonine kinase signaling pathway	19_GO:0023052 signaling	-2.4136801388885916	3.531680026720107	3.601146755208971	30211	120	499	7	1.402805611222445	0.5264786364021911	93|653|1601|2662|7272|81031|392255	ACVR2B|BMP5|DAB2|GDF10|TTK|SLC2A10|GDF6	-1.036081836439676	0	52	0	0	-4.441378970058151	6.17786593595354
1	-2.3261076858848564	GO:0071772	M1	1	0	GO Biological Processes	19	response to BMP	19_GO:0050896 response to stimulus	-2.3261076858848564	3.864452308873066	3.604618941693602	30211	94	499	6	1.2024048096192386	0.4879196023405425	93|653|10468|26508|140628|392255	ACVR2B|BMP5|FST|HEYL|GATA5|GDF6	-0.9695065593079201	0	52	0	0	-4.441378970058151	6.17786593595354
1	-2.3261076858848564	GO:0071773	M1	1	0	GO Biological Processes	19	cellular response to BMP stimulus	19_GO:0050896 response to stimulus	-2.3261076858848564	3.864452308873066	3.604618941693602	30211	94	499	6	1.2024048096192386	0.4879196023405425	93|653|10468|26508|140628|392255	ACVR2B|BMP5|FST|HEYL|GATA5|GDF6	-0.9695065593079201	0	52	0	0	-4.441378970058151	6.17786593595354
1	-4.4264590850072745	GO:0031099	M1	1	0	GO Biological Processes	19	regeneration	19_GO:0032502 developmental process	-4.4264590850072745	4.499823972268862	5.531215676530573	30211	148	499	11	2.2044088176352705	0.6572875938419611	595|596|890|983|2697|3082|3569|4099|5207|5792|9315	CCND1|BCL2|CCNA2|CDK1|GJA1|HGF|IL6|MAG|PFKFB1|PTPRF|NREP	-2.573082015714206	0	53	1	1	-4.4264590850072745	5.588592569754895
1	-3.1463240525587306	GO:0031100	M1	1	0	GO Biological Processes	19	animal organ regeneration	19_GO:0032502 developmental process	-3.1463240525587306	5.588592569754895	4.799334506877911	30211	65	499	6	1.2024048096192386	0.4879196023405425	595|890|983|3082|3569|5207	CCND1|CCNA2|CDK1|HGF|IL6|PFKFB1	-1.5909505242994553	0	53	0	0	-4.4264590850072745	5.588592569754895
1	-2.649743626259064	GO:0051384	M1	1	0	GO Biological Processes	19	response to glucocorticoid	19_GO:0050896 response to stimulus	-2.649743626259064	3.4844941681925006	3.804730656174407	30211	139	499	8	1.6032064128256514	0.5622570648509714	552|595|596|1545|3569|5207|5724|6754	AVPR1A|CCND1|BCL2|CYP1B1|IL6|PFKFB1|PTAFR|SSTR4	-1.2170250722101357	0	53	0	0	-4.4264590850072745	5.588592569754895
1	-2.327041633196875	GO:0031960	M1	1	0	GO Biological Processes	19	response to corticosteroid	19_GO:0050896 response to stimulus	-2.327041633196875	3.0849980215207493	3.3944078617267293	30211	157	499	8	1.6032064128256514	0.5622570648509714	552|595|596|1545|3569|5207|5724|6754	AVPR1A|CCND1|BCL2|CYP1B1|IL6|PFKFB1|PTAFR|SSTR4	-0.9695065593079201	0	53	0	0	-4.4264590850072745	5.588592569754895
1	-2.2300005478949596	GO:0048545	M1	1	0	GO Biological Processes	19	response to steroid hormone	19_GO:0050896 response to stimulus	-2.2300005478949596	2.4484336319698223	3.1097401402195812	30211	272	499	11	2.2044088176352705	0.6572875938419611	552|595|596|1545|1601|3569|5207|5724|6754|10062|55809	AVPR1A|CCND1|BCL2|CYP1B1|DAB2|IL6|PFKFB1|PTAFR|SSTR4|NR1H3|TRERF1	-0.8982941716932603	0	53	0	0	-4.4264590850072745	5.588592569754895
1	-4.3893896524208165	GO:0006954	M1	1	0	GO Biological Processes	19	inflammatory response	19_GO:0050896 response to stimulus	-4.3893896524208165	2.6427537614912366	4.819678093365918	30211	504	499	22	4.408817635270541	0.9190088877936113	135|624|1990|2152|3569|3600|3694|4776|5724|6361|6403|7098|7412|8807|9034|9051|10800|50507|56603|84632|91807|115362	ADORA2A|BDKRB2|CELA1|F3|IL6|IL15|ITGB6|NFATC4|PTAFR|CCL17|SELP|TLR3|VCAM1|IL18RAP|CCRL2|PSTPIP1|CYSLTR1|NOX4|CYP26B1|AFAP1L2|MYLK3|GBP5	-2.543981512799023	0	54	1	1	-4.3893896524208165	2.6427537614912366
1	-3.043637469838153	GO:0034097	M1	1	0	GO Biological Processes	19	response to cytokine	19_GO:0050896 response to stimulus	-3.043637469838153	1.9701129417784253	3.601580295286218	30211	799	499	26	5.210420841683367	0.994870208169882	596|1545|1687|2057|2152|2859|3037|3569|3600|4939|5155|5457|6361|6403|6772|7098|7412|7474|8807|9023|9034|9750|55022|64321|91807|115362	BCL2|CYP1B1|GSDME|EPOR|F3|GPR35|HAS2|IL6|IL15|OAS2|PDGFB|POU4F1|CCL17|SELP|STAT1|TLR3|VCAM1|WNT5A|IL18RAP|CH25H|CCRL2|RIPOR2|PID1|SOX17|MYLK3|GBP5	-1.5157228494640038	0	54	0	0	-4.3893896524208165	2.6427537614912366
1	-2.786267748372883	GO:0071345	M1	1	0	GO Biological Processes	19	cellular response to cytokine stimulus	19_GO:0050896 response to stimulus	-2.786267748372883	1.9807837581279202	3.409892853071714	30211	703	499	23	4.609218436873747	0.9386778629742962	1545|1687|2057|2152|2859|3037|3569|3600|4939|5155|5457|6361|6772|7098|7412|7474|8807|9034|9750|55022|64321|91807|115362	CYP1B1|GSDME|EPOR|F3|GPR35|HAS2|IL6|IL15|OAS2|PDGFB|POU4F1|CCL17|STAT1|TLR3|VCAM1|WNT5A|IL18RAP|CCRL2|RIPOR2|PID1|SOX17|MYLK3|GBP5	-1.3235314490103522	0	54	0	0	-4.3893896524208165	2.6427537614912366
1	-4.33396685826976	GO:1904029	M1	1	0	GO Biological Processes	19	regulation of cyclin-dependent protein kinase activity	19_GO:0008152 metabolic process	-4.33396685826976	5.394928470802992	5.73346033768164	30211	101	499	9	1.8036072144288577	0.5957560704759203	595|890|891|990|5155|5347|9133|9134|219736	CCND1|CCNA2|CCNB1|CDC6|PDGFB|PLK1|CCNB2|CCNE2|STOX1	-2.5040708848262145	0	55	1	1	-4.33396685826976	8.649012310334957
1	-4.257336116335182	GO:0071900	M1	1	0	GO Biological Processes	19	regulation of protein serine/threonine kinase activity	19_GO:0008152 metabolic process	-4.257336116335182	2.9295041696295816	4.852714613751577	30211	372	499	18	3.6072144288577155	0.8347529688104741	595|859|890|891|990|1601|2247|5155|5347|7474|9133|9134|10252|28951|50507|54465|56892|146850	CCND1|CAV3|CCNA2|CCNB1|CDC6|DAB2|FGF2|PDGFB|PLK1|WNT5A|CCNB2|CCNE2|SPRY1|TRIB2|NOX4|ETAA1|TCIM|PIK3R6	-2.444253641901286	0	55	0	0	-4.33396685826976	8.649012310334957
1	-3.871889189454376	GO:0048146	M1	1	0	GO Biological Processes	19	positive regulation of fibroblast proliferation	19_GO:0048518 positive regulation of biological process	-3.871889189454376	7.567885771543087	5.901584568126975	30211	48	499	6	1.2024048096192386	0.4879196023405425	890|891|990|5155|5156|7474	CCNA2|CCNB1|CDC6|PDGFB|PDGFRA|WNT5A	-2.1479513579962837	0	55	0	0	-4.33396685826976	8.649012310334957
1	-3.6483525036983937	GO:0000079	M1	1	0	GO Biological Processes	19	regulation of cyclin-dependent protein serine/threonine kinase activity	19_GO:0008152 metabolic process	-3.6483525036983937	4.942292748762832	5.065759752800069	30211	98	499	8	1.6032064128256514	0.5622570648509714	595|890|891|990|5155|5347|9133|9134	CCND1|CCNA2|CCNB1|CDC6|PDGFB|PLK1|CCNB2|CCNE2	-1.9629488032388267	0	55	0	0	-4.33396685826976	8.649012310334957
1	-3.5853187631804233	GO:1904031	M1	1	0	GO Biological Processes	19	positive regulation of cyclin-dependent protein kinase activity	19_GO:0048518 positive regulation of biological process	-3.5853187631804233	8.649012310334957	5.867704558098434	30211	35	499	5	1.002004008016032	0.445859123777407	595|891|990|5155|219736	CCND1|CCNB1|CDC6|PDGFB|STOX1	-1.9107055428043627	0	55	0	0	-4.33396685826976	8.649012310334957
1	-2.789223750263349	GO:0045737	M1	1	0	GO Biological Processes	19	positive regulation of cyclin-dependent protein serine/threonine kinase activity	19_GO:0048518 positive regulation of biological process	-2.789223750263349	7.81201111901222	4.917634756777202	30211	31	499	4	0.8016032064128257	0.39919195171010496	595|891|990|5155	CCND1|CCNB1|CDC6|PDGFB	-1.3248486018545351	0	55	0	0	-4.33396685826976	8.649012310334957
1	-2.7033087793971786	GO:0048145	M1	1	0	GO Biological Processes	19	regulation of fibroblast proliferation	19_GO:0050789 regulation of biological process	-2.7033087793971786	4.59820907638061	4.14997665085122	30211	79	499	6	1.2024048096192386	0.4879196023405425	890|891|990|5155|5156|7474	CCNA2|CCNB1|CDC6|PDGFB|PDGFRA|WNT5A	-1.2589877236816087	0	55	0	0	-4.33396685826976	8.649012310334957
1	-2.5945919804608883	GO:0071902	M1	1	0	GO Biological Processes	19	positive regulation of protein serine/threonine kinase activity	19_GO:0048518 positive regulation of biological process	-2.5945919804608883	2.910725296747341	3.5834988724167522	30211	208	499	10	2.004008016032064	0.6273409122559691	595|891|990|2247|5155|7474|50507|54465|56892|146850	CCND1|CCNB1|CDC6|FGF2|PDGFB|WNT5A|NOX4|ETAA1|TCIM|PIK3R6	-1.1787585354076153	0	55	0	0	-4.33396685826976	8.649012310334957
1	-4.145456081684887	GO:0030261	M1	1	0	GO Biological Processes	19	chromosome condensation	19_GO:0009987 cellular process	-4.145456081684887	8.447872489164377	6.3336329756972685	30211	43	499	6	1.2024048096192386	0.4879196023405425	983|5347|7153|23310|23397|54892	CDK1|PLK1|TOP2A|NCAPD3|NCAPH|NCAPG2	-2.3506178482019213	0	56	1	1	-4.145456081684887	30.271543086172347
1	-4.0638669378852565	GO:0016321	M1	1	0	GO Biological Processes	19	female meiosis chromosome segregation	19_GO:0022414 reproductive process	-4.0638669378852565	30.271543086172347	9.292691397344953	30211	6	499	3	0.6012024048096193	0.34605939737543584	5347|7272|23397	PLK1|TTK|NCAPH	-2.2942187236357214	0	56	0	0	-4.145456081684887	30.271543086172347
1	-3.526069496082464	GO:0006323	M1	1	0	GO Biological Processes	19	DNA packaging	19_GO:0009987 cellular process	-3.526069496082464	3.3326469452666805	4.479473760797279	30211	218	499	12	2.404809619238477	0.685810745026731	983|1786|5347|7153|8208|11339|23270|23310|23397|54892|55051|55506	CDK1|DNMT1|PLK1|TOP2A|CHAF1B|OIP5|TSPYL4|NCAPD3|NCAPH|NCAPG2|NRDE2|MACROH2A2	-1.8671553759161192	0	56	0	0	-4.145456081684887	30.271543086172347
1	-2.9588706552711024	GO:0051304	M1	1	0	GO Biological Processes	19	chromosome separation	19_GO:0009987 cellular process	-2.9588706552711024	8.649012310334957	5.247625888550524	30211	28	499	4	0.8016032064128257	0.39919195171010496	7153|7272|9700|23397	TOP2A|TTK|ESPL1|NCAPH	-1.4531849112009345	0	56	0	0	-4.145456081684887	30.271543086172347
1	-2.59119493149575	GO:0007076	M1	1	0	GO Biological Processes	19	mitotic chromosome condensation	19_GO:0009987 cellular process	-2.59119493149575	10.68407403041377	5.175852939989284	30211	17	499	3	0.6012024048096193	0.34605939737543584	5347|23310|23397	PLK1|NCAPD3|NCAPH	-1.1787585354076153	0	56	0	0	-4.145456081684887	30.271543086172347
1	-2.321101649824153	GO:0051307	M1	1	0	GO Biological Processes	19	meiotic chromosome separation	19_GO:0022414 reproductive process	-2.321101649824153	8.649012310334957	4.544050434614005	30211	21	499	3	0.6012024048096193	0.34605939737543584	7153|9700|23397	TOP2A|ESPL1|NCAPH	-0.9689614008725786	0	56	0	0	-4.145456081684887	30.271543086172347
1	-4.137048127864377	GO:0045444	M1	1	0	GO Biological Processes	19	fat cell differentiation	19_GO:0032502 developmental process	-4.137048127864377	5.09240911730002	5.495643114129929	30211	107	499	9	1.8036072144288577	0.5957560704759203	595|2662|5156|8864|51316|79689|79718|81029|392255	CCND1|GDF10|PDGFRA|PER2|PLAC8|STEAP4|TBL1XR1|WNT5B|GDF6	-2.3506178482019213	0	57	1	1	-4.137048127864377	11.35182865731463
1	-2.6701921070906667	GO:0050872	M1	1	0	GO Biological Processes	19	white fat cell differentiation	19_GO:0032502 developmental process	-2.6701921070906667	11.35182865731463	5.367465252093433	30211	16	499	3	0.6012024048096193	0.34605939737543584	5156|8864|79718	PDGFRA|PER2|TBL1XR1	-1.2348208649158086	0	57	0	0	-4.137048127864377	11.35182865731463
1	-4.06044561720989	GO:0043269	M1	1	0	GO Biological Processes	19	regulation of ion transport	19_GO:0051179 localization	-4.06044561720989	2.2979857525269516	4.453204053400961	30211	685	499	26	5.210420841683367	0.994870208169882	135|552|596|859|2697|2859|3750|5142|5155|5724|6326|6754|7225|7881|8501|8645|8864|9002|9424|28954|50944|64805|65267|81832|130497|283229	ADORA2A|AVPR1A|BCL2|CAV3|GJA1|GPR35|KCND1|PDE4B|PDGFB|PTAFR|SCN2A|SSTR4|TRPC6|KCNAB1|SLC43A1|KCNK5|PER2|F2RL3|KCNK6|REM1|SHANK1|P2RY12|WNK3|NETO1|OSR1|CRACR2B	-2.2942187236357214	0	58	1	1	-4.06044561720989	3.7067195615721245
1	-3.933260734504825	GO:0034762	M1	1	0	GO Biological Processes	19	regulation of transmembrane transport	19_GO:0051179 localization	-3.933260734504825	2.400846520627462	4.41459727181127	30211	580	499	23	4.609218436873747	0.9386778629742962	596|673|859|2697|2859|3750|5142|5724|6326|7015|7225|7881|8501|8645|8864|9002|9424|28954|50944|55022|65267|81832|130497	BCL2|BRAF|CAV3|GJA1|GPR35|KCND1|PDE4B|PTAFR|SCN2A|TERT|TRPC6|KCNAB1|SLC43A1|KCNK5|PER2|F2RL3|KCNK6|REM1|SHANK1|PID1|WNK3|NETO1|OSR1	-2.1987482541078633	0	58	0	0	-4.06044561720989	3.7067195615721245
1	-3.307247718130273	GO:0034765	M1	1	0	GO Biological Processes	19	regulation of ion transmembrane transport	19_GO:0051179 localization	-3.307247718130273	2.381612085454553	3.9667655691403247	30211	483	499	19	3.8076152304609217	0.8567351801715601	859|2697|2859|3750|5142|5724|6326|7225|7881|8501|8645|8864|9002|9424|28954|50944|65267|81832|130497	CAV3|GJA1|GPR35|KCND1|PDE4B|PTAFR|SCN2A|TRPC6|KCNAB1|SLC43A1|KCNK5|PER2|F2RL3|KCNK6|REM1|SHANK1|WNK3|NETO1|OSR1	-1.6998509455543598	0	58	0	0	-4.06044561720989	3.7067195615721245
1	-2.736688098867081	GO:0032409	M1	1	0	GO Biological Processes	19	regulation of transporter activity	19_GO:0065007 biological regulation	-2.736688098867081	2.5805249843950193	3.595272499762079	30211	305	499	13	2.6052104208416833	0.7130812093421381	596|859|2859|5142|5724|7225|7881|10062|28954|50944|65267|81832|130497	BCL2|CAV3|GPR35|PDE4B|PTAFR|TRPC6|KCNAB1|NR1H3|REM1|SHANK1|WNK3|NETO1|OSR1	-1.2860499211278187	0	58	0	0	-4.06044561720989	3.7067195615721245
1	-2.6773468105863385	GO:0022898	M1	1	0	GO Biological Processes	19	regulation of transmembrane transporter activity	19_GO:0051179 localization	-2.6773468105863385	2.6612345570261406	3.573226782252815	30211	273	499	12	2.404809619238477	0.685810745026731	596|859|2859|5142|5724|7225|7881|28954|50944|65267|81832|130497	BCL2|CAV3|GPR35|PDE4B|PTAFR|TRPC6|KCNAB1|REM1|SHANK1|WNK3|NETO1|OSR1	-1.2361501890799176	0	58	0	0	-4.06044561720989	3.7067195615721245
1	-2.4890290577855176	GO:0051924	M1	1	0	GO Biological Processes	19	regulation of calcium ion transport	19_GO:0051179 localization	-2.4890290577855176	2.653282660939409	3.4085742555716023	30211	251	499	11	2.2044088176352705	0.6572875938419611	135|596|859|2859|5142|5155|7225|9002|28954|65267|283229	ADORA2A|BCL2|CAV3|GPR35|PDE4B|PDGFB|TRPC6|F2RL3|REM1|WNK3|CRACR2B	-1.099848882786787	0	58	0	0	-4.06044561720989	3.7067195615721245
1	-2.3603347485568844	GO:0043271	M1	1	0	GO Biological Processes	19	negative regulation of ion transport	19_GO:0051179 localization	-2.3603347485568844	3.124804447604888	3.436995132249866	30211	155	499	8	1.6032064128256514	0.5622570648509714	596|859|2859|7881|8501|28954|65267|130497	BCL2|CAV3|GPR35|KCNAB1|SLC43A1|REM1|WNK3|OSR1	-0.9953255734159894	0	58	0	0	-4.06044561720989	3.7067195615721245
1	-2.337155278731503	GO:0032412	M1	1	0	GO Biological Processes	19	regulation of ion transmembrane transporter activity	19_GO:0051179 localization	-2.337155278731503	2.532220334204531	3.2342595996791124	30211	263	499	11	2.2044088176352705	0.6572875938419611	859|2859|5142|5724|7225|7881|28954|50944|65267|81832|130497	CAV3|GPR35|PDE4B|PTAFR|TRPC6|KCNAB1|REM1|SHANK1|WNK3|NETO1|OSR1	-0.9734502922040522	0	58	0	0	-4.06044561720989	3.7067195615721245
1	-2.3212781080466587	GO:0051051	M1	1	0	GO Biological Processes	19	negative regulation of transport	19_GO:0051179 localization	-2.3212781080466587	2.0922016819816744	3.0691925995813865	30211	463	499	16	3.2064128256513027	0.7886471501045282	151|284|596|859|2697|2859|3976|7881|8501|10062|28954|55022|65267|94121|130497|192683	ADRA2B|ANGPT1|BCL2|CAV3|GJA1|GPR35|LIF|KCNAB1|SLC43A1|NR1H3|REM1|PID1|WNK3|SYTL4|OSR1|SCAMP5	-0.9689614008725786	0	58	0	0	-4.06044561720989	3.7067195615721245
1	-2.2383772410343887	GO:1904063	M1	1	0	GO Biological Processes	19	negative regulation of cation transmembrane transport	19_GO:0051179 localization	-2.2383772410343887	3.7067195615721245	3.4780752955070824	30211	98	499	6	1.2024048096192386	0.4879196023405425	859|2859|7881|8501|28954|130497	CAV3|GPR35|KCNAB1|SLC43A1|REM1|OSR1	-0.9036359504422546	0	58	0	0	-4.06044561720989	3.7067195615721245
1	-2.1160502043220606	GO:0010959	M1	1	0	GO Biological Processes	19	regulation of metal ion transport	19_GO:0051179 localization	-2.1160502043220606	2.103233762810982	2.88943773919535	30211	403	499	14	2.80561122244489	0.7392376345849377	135|596|859|2859|5142|5155|7225|7881|9002|28954|65267|81832|130497|283229	ADORA2A|BCL2|CAV3|GPR35|PDE4B|PDGFB|TRPC6|KCNAB1|F2RL3|REM1|WNK3|NETO1|OSR1|CRACR2B	-0.813580603909573	0	58	0	0	-4.06044561720989	3.7067195615721245
1	-2.1151892315685292	GO:0034766	M1	1	0	GO Biological Processes	19	negative regulation of ion transmembrane transport	19_GO:0051179 localization	-2.1151892315685292	3.4928703560968093	3.300215607486387	30211	104	499	6	1.2024048096192386	0.4879196023405425	859|2859|7881|8501|28954|130497	CAV3|GPR35|KCNAB1|SLC43A1|REM1|OSR1	-0.8132847509259606	0	58	0	0	-4.06044561720989	3.7067195615721245
1	-2.0387159966270776	GO:0034763	M1	1	0	GO Biological Processes	19	negative regulation of transmembrane transport	19_GO:0051179 localization	-2.0387159966270776	3.005685129123495	3.09360804903678	30211	141	499	7	1.402805611222445	0.5264786364021911	859|2859|7881|8501|28954|55022|130497	CAV3|GPR35|KCNAB1|SLC43A1|REM1|PID1|OSR1	-0.7585552781528431	0	58	0	0	-4.06044561720989	3.7067195615721245
1	-4.045745220900102	GO:0007098	M1	1	0	GO Biological Processes	19	centrosome cycle	19_GO:0009987 cellular process	-4.045745220900102	5.6319149927762515	5.574500650616269	30211	86	499	8	1.6032064128256514	0.5622570648509714	983|2242|3832|5347|9768|10403|10733|55722	CDK1|FES|KIF11|PLK1|PCLAF|NDC80|PLK4|CEP72	-2.2844256618206775	0	59	1	1	-4.045745220900102	5.6319149927762515
1	-3.558367128484819	GO:0031023	M1	1	0	GO Biological Processes	19	microtubule organizing center organization	19_GO:0009987 cellular process	-3.558367128484819	4.795491974047105	4.95145776313672	30211	101	499	8	1.6032064128256514	0.5622570648509714	983|2242|3832|5347|9768|10403|10733|55722	CDK1|FES|KIF11|PLK1|PCLAF|NDC80|PLK4|CEP72	-1.8850840607011052	0	59	0	0	-4.045745220900102	5.6319149927762515
1	-2.5154046541266486	GO:0032886	M1	1	0	GO Biological Processes	19	regulation of microtubule-based process	19_GO:0050789 regulation of biological process	-2.5154046541266486	2.674594168256191	3.438614897671716	30211	249	499	11	2.2044088176352705	0.6572875938419611	859|2242|5347|8701|10297|10733|56992|79846|81930|85478|220134	CAV3|FES|PLK1|DNAH11|APC2|PLK4|KIF15|CFAP69|KIF18A|CCDC65|SKA1	-1.1213642183734676	0	59	0	0	-4.045745220900102	5.6319149927762515
1	-4.010842924916742	GO:0071417	M1	1	0	GO Biological Processes	19	cellular response to organonitrogen compound	19_GO:0050896 response to stimulus	-4.010842924916742	2.4301762337939405	4.479217107411302	30211	573	499	23	4.609218436873747	0.9386778629742962	343|840|859|890|990|1545|1644|1663|1786|2697|5142|5156|5724|5888|6772|7412|8914|10411|54328|55107|57657|64805|158376	AQP8|CASP7|CAV3|CCNA2|CDC6|CYP1B1|DDC|DDX11|DNMT1|GJA1|PDE4B|PDGFRA|PTAFR|RAD51|STAT1|VCAM1|TIMELESS|RAPGEF3|GPR173|ANO1|HCN3|P2RY12|SPAAR	-2.263167247097687	0	60	1	1	-4.010842924916742	5.605841312254138
1	-3.9340386733051877	GO:0071407	M1	1	0	GO Biological Processes	19	cellular response to organic cyclic compound	19_GO:0050896 response to stimulus	-3.9340386733051877	2.522628590514362	4.467242647110411	30211	504	499	21	4.208416833667335	0.8988201029107387	343|840|890|1545|1786|2242|3600|5142|5155|5457|5724|5888|6754|6772|7098|10411|54332|55809|57657|64805|81930	AQP8|CASP7|CCNA2|CYP1B1|DNMT1|FES|IL15|PDE4B|PDGFB|POU4F1|PTAFR|RAD51|SSTR4|STAT1|TLR3|RAPGEF3|GDAP1|TRERF1|HCN3|P2RY12|KIF18A	-2.1987482541078633	0	60	0	0	-4.010842924916742	5.605841312254138
1	-3.79553929310604	GO:1901699	M1	1	0	GO Biological Processes	19	cellular response to nitrogen compound	19_GO:0050896 response to stimulus	-3.79553929310604	2.299104538190305	4.277308626249146	30211	632	499	24	4.809619238476954	0.9578590507895692	343|840|859|890|990|1545|1644|1663|1786|2697|5142|5156|5724|5888|6772|7098|7412|8914|10411|54328|55107|57657|64805|158376	AQP8|CASP7|CAV3|CCNA2|CDC6|CYP1B1|DDC|DDX11|DNMT1|GJA1|PDE4B|PDGFRA|PTAFR|RAD51|STAT1|TLR3|VCAM1|TIMELESS|RAPGEF3|GPR173|ANO1|HCN3|P2RY12|SPAAR	-2.0834984948174036	0	60	0	0	-4.010842924916742	5.605841312254138
1	-3.3963958384678152	GO:0014074	M1	1	0	GO Biological Processes	19	response to purine-containing compound	19_GO:0050896 response to stimulus	-3.3963958384678152	4.066326683217181	4.610130887990302	30211	134	499	9	1.8036072144288577	0.5957560704759203	135|343|1545|5207|5724|6772|10411|57657|64805	ADORA2A|AQP8|CYP1B1|PFKFB1|PTAFR|STAT1|RAPGEF3|HCN3|P2RY12	-1.7600150159966907	0	60	0	0	-4.010842924916742	5.605841312254138
1	-3.1609783327659224	GO:0051591	M1	1	0	GO Biological Processes	19	response to cAMP	19_GO:0050896 response to stimulus	-3.1609783327659224	4.761815766364189	4.605855575482246	30211	89	499	7	1.402805611222445	0.5264786364021911	343|1545|5207|5724|6772|10411|57657	AQP8|CYP1B1|PFKFB1|PTAFR|STAT1|RAPGEF3|HCN3	-1.600879497121479	0	60	0	0	-4.010842924916742	5.605841312254138
1	-2.964838745073777	GO:0046683	M1	1	0	GO Biological Processes	19	response to organophosphorus	19_GO:0050896 response to stimulus	-2.964838745073777	3.90600555950611	4.202207878210384	30211	124	499	8	1.6032064128256514	0.5622570648509714	343|1545|5207|5724|6772|10411|57657|64805	AQP8|CYP1B1|PFKFB1|PTAFR|STAT1|RAPGEF3|HCN3|P2RY12	-1.4564358212418964	0	60	0	0	-4.010842924916742	5.605841312254138
1	-2.708178532848169	GO:0071320	M1	1	0	GO Biological Processes	19	cellular response to cAMP	19_GO:0050896 response to stimulus	-2.708178532848169	5.605841312254138	4.390070302165826	30211	54	499	5	1.002004008016032	0.445859123777407	343|1545|5724|10411|57657	AQP8|CYP1B1|PTAFR|RAPGEF3|HCN3	-1.2614993112559543	0	60	0	0	-4.010842924916742	5.605841312254138
1	-4.010088985476469	GO:0035023	M1	1	0	GO Biological Processes	19	regulation of Rho protein signal transduction	19_GO:0023052 signaling	-4.010088985476469	5.567180337686869	5.528548952494919	30211	87	499	8	1.6032064128256514	0.5622570648509714	19|408|2846|2859|3675|9002|9750|202243	ABCA1|ARRB1|LPAR4|GPR35|ITGA3|F2RL3|RIPOR2|CCDC125	-2.263167247097687	0	61	1	1	-4.010088985476469	8.255875387137912
1	-3.5229361381653574	GO:0046578	M1	1	0	GO Biological Processes	19	regulation of Ras protein signal transduction	19_GO:0023052 signaling	-3.5229361381653574	3.561358010137923	4.553197675006921	30211	187	499	11	2.2044088176352705	0.6572875938419611	19|408|2846|2859|3675|9002|9750|9928|10252|22898|202243	ABCA1|ARRB1|LPAR4|GPR35|ITGA3|F2RL3|RIPOR2|KIF14|SPRY1|DENND3|CCDC125	-1.86530501592444	0	61	0	0	-4.010088985476469	8.255875387137912
1	-3.2986619976839004	GO:0051056	M1	1	0	GO Biological Processes	19	regulation of small GTPase mediated signal transduction	19_GO:0023052 signaling	-3.2986619976839004	2.8347933324843666	4.131994298645767	30211	299	499	14	2.80561122244489	0.7392376345849377	19|408|1894|2846|2859|3675|9002|9750|9928|10252|22898|29127|93663|202243	ABCA1|ARRB1|ECT2|LPAR4|GPR35|ITGA3|F2RL3|RIPOR2|KIF14|SPRY1|DENND3|RACGAP1|ARHGAP18|CCDC125	-1.6940299512085235	0	61	0	0	-4.010088985476469	8.255875387137912
1	-2.262733518400351	GO:0035024	M1	1	0	GO Biological Processes	19	negative regulation of Rho protein signal transduction	19_GO:0023052 signaling	-2.262733518400351	8.255875387137912	4.412009962987649	30211	22	499	3	0.6012024048096193	0.34605939737543584	3675|9750|202243	ITGA3|RIPOR2|CCDC125	-0.9249359556461203	0	61	0	0	-4.010088985476469	8.255875387137912
1	-2.031453499220359	GO:0046580	M1	1	0	GO Biological Processes	19	negative regulation of Ras protein signal transduction	19_GO:0023052 signaling	-2.031453499220359	4.843446893787576	3.5248668042114812	30211	50	499	4	0.8016032064128257	0.39919195171010496	3675|9750|10252|202243	ITGA3|RIPOR2|SPRY1|CCDC125	-0.7547802875163357	0	61	0	0	-4.010088985476469	8.255875387137912
1	-3.906552900685047	GO:0010212	M1	1	0	GO Biological Processes	19	response to ionizing radiation	19_GO:0050896 response to stimulus	-3.906552900685047	4.293835898747851	5.0804770402948085	30211	141	499	10	2.004008016032064	0.6273409122559691	595|596|1894|2177|3694|5888|7412|25788|63979|90381	CCND1|BCL2|ECT2|FANCD2|ITGB6|RAD51|VCAM1|RAD54B|FIGNL1|TICRR	-2.179130070878735	0	62	1	1	-3.906552900685047	4.293835898747851
1	-3.4668681672557926	GO:0009314	M1	1	0	GO Biological Processes	19	response to radiation	19_GO:0050896 response to stimulus	-3.4668681672557926	2.528481557081681	4.141867327572739	30211	431	499	18	3.6072144288577155	0.8347529688104741	595|596|840|1894|2177|3694|4776|5888|7412|8864|9212|9768|25788|51514|55872|63979|81832|90381	CCND1|BCL2|CASP7|ECT2|FANCD2|ITGB6|NFATC4|RAD51|VCAM1|PER2|AURKB|PCLAF|RAD54B|DTL|PBK|FIGNL1|NETO1|TICRR	-1.816856441885067	0	62	0	0	-3.906552900685047	4.293835898747851
1	-3.1861441091163494	GO:0071214	M1	1	0	GO Biological Processes	19	cellular response to abiotic stimulus	19_GO:0050896 response to stimulus	-3.1861441091163494	2.7609224964587153	4.018874826969439	30211	307	499	14	2.80561122244489	0.7392376345849377	552|1894|2697|3694|4099|4776|5724|5888|6326|7098|9212|55872|63979|65267	AVPR1A|ECT2|GJA1|ITGB6|MAG|NFATC4|PTAFR|RAD51|SCN2A|TLR3|AURKB|PBK|FIGNL1|WNK3	-1.6174066192990924	0	62	0	0	-3.906552900685047	4.293835898747851
1	-3.1861441091163494	GO:0104004	M1	1	0	GO Biological Processes	19	cellular response to environmental stimulus	19_GO:0050896 response to stimulus	-3.1861441091163494	2.7609224964587153	4.018874826969439	30211	307	499	14	2.80561122244489	0.7392376345849377	552|1894|2697|3694|4099|4776|5724|5888|6326|7098|9212|55872|63979|65267	AVPR1A|ECT2|GJA1|ITGB6|MAG|NFATC4|PTAFR|RAD51|SCN2A|TLR3|AURKB|PBK|FIGNL1|WNK3	-1.6174066192990924	0	62	0	0	-3.906552900685047	4.293835898747851
1	-2.5178211477329495	GO:0009411	M1	1	0	GO Biological Processes	19	response to UV	19_GO:0050896 response to stimulus	-2.5178211477329495	3.317429379306559	3.6375755701822694	30211	146	499	8	1.6032064128256514	0.5622570648509714	595|596|840|4776|9212|9768|51514|55872	CCND1|BCL2|CASP7|NFATC4|AURKB|PCLAF|DTL|PBK	-1.1225936488060566	0	62	0	0	-3.906552900685047	4.293835898747851
1	-3.9060630485661867	GO:0050673	M1	1	0	GO Biological Processes	19	epithelial cell proliferation	19_GO:0009987 cellular process	-3.9060630485661867	5.381607659763973	5.394854560473983	30211	90	499	8	1.6032064128256514	0.5622570648509714	595|2173|3082|3569|6195|7010|7474|10468	CCND1|FABP7|HGF|IL6|RPS6KA1|TEK|WNT5A|FST	-2.179130070878735	0	63	1	1	-3.9060630485661867	5.381607659763973
1	-2.9423012589878734	GO:0061008	M1	1	0	GO Biological Processes	19	hepaticobiliary system development	19_GO:0032502 developmental process	-2.9423012589878734	3.874757515030061	4.173819763188398	30211	125	499	8	1.6032064128256514	0.5622570648509714	595|3082|3569|6195|11113|26257|64321|79733	CCND1|HGF|IL6|RPS6KA1|CIT|NKX2-8|SOX17|E2F8	-1.4443535097588018	0	63	0	0	-3.9060630485661867	5.381607659763973
1	-2.374268092383194	GO:0001889	M1	1	0	GO Biological Processes	19	liver development	19_GO:0032502 developmental process	-2.374268092383194	3.4737836328394494	3.548112995680269	30211	122	499	7	1.402805611222445	0.5264786364021911	595|3082|3569|6195|11113|26257|79733	CCND1|HGF|IL6|RPS6KA1|CIT|NKX2-8|E2F8	-1.0079508003439672	0	63	0	0	-3.9060630485661867	5.381607659763973
1	-3.880837874739162	GO:0008285	M1	1	0	GO Biological Processes	19	negative regulation of cell population proliferation	19_GO:0048519 negative regulation of biological process	-3.880837874739162	2.1622530775837387	4.273123391943499	30211	784	499	28	5.61122244488978	1.0302405765728317	135|596|653|941|990|1545|1601|1687|1741|2173|2247|2444|3569|3600|3776|3976|4883|5915|6754|6772|7071|7474|8864|10252|26257|50507|84913|85004	ADORA2A|BCL2|BMP5|CD80|CDC6|CYP1B1|DAB2|GSDME|DLG3|FABP7|FGF2|FRK|IL6|IL15|KCNK2|LIF|NPR3|RARB|SSTR4|STAT1|KLF10|WNT5A|PER2|SPRY1|NKX2-8|NOX4|ATOH8|RERG	-2.1554050521941184	0	64	1	1	-3.880837874739162	2.1622530775837387
1	-3.8468319996616067	GO:0009410	M1	1	0	GO Biological Processes	19	response to xenobiotic stimulus	19_GO:0050896 response to stimulus	-3.8468319996616067	2.717644765840909	4.487291067017454	30211	401	499	18	3.6072144288577155	0.8347529688104741	135|595|596|983|1001|1545|1592|1644|2018|2327|3675|5142|5888|6772|7098|25788|56603|57491	ADORA2A|CCND1|BCL2|CDK1|CDH3|CYP1B1|CYP26A1|DDC|EMX2|FMO2|ITGA3|PDE4B|RAD51|STAT1|TLR3|RAD54B|CYP26B1|AHRR	-2.124893718209193	0	65	1	1	-3.8468319996616067	10.68407403041377
1	-2.59119493149575	GO:0009404	M1	1	0	GO Biological Processes	19	toxin metabolic process	19_GO:0008152 metabolic process	-2.59119493149575	10.68407403041377	5.175852939989284	30211	17	499	3	0.6012024048096193	0.34605939737543584	1545|1644|2327	CYP1B1|DDC|FMO2	-1.1787585354076153	0	65	0	0	-3.8468319996616067	10.68407403041377
1	-2.1539805494852016	GO:0071466	M1	1	0	GO Biological Processes	19	cellular response to xenobiotic stimulus	19_GO:0050896 response to stimulus	-2.1539805494852016	2.8830041034449856	3.171713499532335	30211	168	499	8	1.6032064128256514	0.5622570648509714	1545|1592|1644|2327|5142|7098|56603|57491	CYP1B1|CYP26A1|DDC|FMO2|PDE4B|TLR3|CYP26B1|AHRR	-0.8452456085412747	0	65	0	0	-3.8468319996616067	10.68407403041377
1	-2.0620807776618584	GO:0019748	M1	1	0	GO Biological Processes	19	secondary metabolic process	19_GO:0008152 metabolic process	-2.0620807776618584	4.942292748762832	3.5791222753061813	30211	49	499	4	0.8016032064128257	0.39919195171010496	596|1545|1644|2327	BCL2|CYP1B1|DDC|FMO2	-0.7746170858743291	0	65	0	0	-3.8468319996616067	10.68407403041377
1	-3.831093493730137	GO:0033623	M1	1	0	GO Biological Processes	19	regulation of integrin activation	19_GO:0050789 regulation of biological process	-3.831093493730137	14.245432040551695	7.079294122825757	30211	17	499	4	0.8016032064128257	0.39919195171010496	6403|9928|54751|64805	SELP|KIF14|FBLIM1|P2RY12	-2.1174789373623923	0	66	1	1	-3.831093493730137	14.245432040551695
1	-3.831093493730137	GO:0072189	M1	1	0	GO Biological Processes	19	ureter development	19_GO:0032502 developmental process	-3.831093493730137	14.245432040551695	7.079294122825757	30211	17	499	4	0.8016032064128257	0.39919195171010496	2018|4774|64321|130497	EMX2|NFIA|SOX17|OSR1	-2.1174789373623923	0	67	1	1	-3.831093493730137	14.245432040551695
1	-3.1823707302522677	GO:0045995	M1	1	0	GO Biological Processes	19	regulation of embryonic development	19_GO:0032502 developmental process	-3.1823707302522677	5.675914328657315	4.852819904183975	30211	64	499	6	1.2024048096192386	0.4879196023405425	983|8820|27330|29127|64321|130497	CDK1|HESX1|RPS6KA6|RACGAP1|SOX17|OSR1	-1.6167539327745635	0	67	0	0	-3.831093493730137	14.245432040551695
1	-3.78195414617677	GO:0120161	M1	1	0	GO Biological Processes	19	regulation of cold-induced thermogenesis	19_GO:0032501 multicellular organismal process	-3.78195414617677	4.146786724133198	4.939384394835794	30211	146	499	10	2.004008016032064	0.6273409122559691	93|2697|3600|4237|4883|8864|10062|11096|50486|51316	ACVR2B|GJA1|IL15|MFAP2|NPR3|PER2|NR1H3|ADAMTS5|G0S2|PLAC8	-2.07521550736455	0	68	1	1	-3.78195414617677	6.440753848121775
1	-2.9814274872673474	GO:0120163	M1	1	0	GO Biological Processes	19	negative regulation of cold-induced thermogenesis	19_GO:0048519 negative regulation of biological process	-2.9814274872673474	6.440753848121775	4.837525118287344	30211	47	499	5	1.002004008016032	0.445859123777407	93|3600|4883|10062|11096	ACVR2B|IL15|NPR3|NR1H3|ADAMTS5	-1.471203619543841	0	68	0	0	-3.78195414617677	6.440753848121775
1	-3.7596803554446496	GO:0031400	M1	1	0	GO Biological Processes	19	negative regulation of protein modification process	19_GO:0048519 negative regulation of biological process	-3.7596803554446496	2.449720249748051	4.3172564839189365	30211	519	499	21	4.208416833667335	0.8988201029107387	135|284|408|624|859|991|1786|3082|5347|5787|8864|9467|10106|10157|10252|26271|28951|54625|54892|55022|55872	ADORA2A|ANGPT1|ARRB1|BDKRB2|CAV3|CDC20|DNMT1|HGF|PLK1|PTPRB|PER2|SH3BP5|CTDSP2|AASS|SPRY1|FBXO5|TRIB2|PARP14|NCAPG2|PID1|PBK	-2.0547231186094037	0	69	1	1	-3.7596803554446496	2.663185608754165
1	-3.2114261098101147	GO:0001933	M1	1	0	GO Biological Processes	19	negative regulation of protein phosphorylation	19_GO:0048519 negative regulation of biological process	-3.2114261098101147	2.663185608754165	4.002764034408808	30211	341	499	15	3.006012024048096	0.764394391530827	135|284|624|859|3082|5347|5787|9467|10106|10252|28951|54625|54892|55022|55872	ADORA2A|ANGPT1|BDKRB2|CAV3|HGF|PLK1|PTPRB|SH3BP5|CTDSP2|SPRY1|TRIB2|PARP14|NCAPG2|PID1|PBK	-1.6363791460858506	0	69	0	0	-3.7596803554446496	2.663185608754165
1	-2.9344937222884906	GO:0045936	M1	1	0	GO Biological Processes	19	negative regulation of phosphate metabolic process	19_GO:0048519 negative regulation of biological process	-2.9344937222884906	2.339164693022408	3.667104700422063	30211	440	499	17	3.406813627254509	0.8120769083525072	135|284|624|859|3082|5155|5347|5787|9467|9858|10106|10252|28951|54625|54892|55022|55872	ADORA2A|ANGPT1|BDKRB2|CAV3|HGF|PDGFB|PLK1|PTPRB|SH3BP5|PPP1R26|CTDSP2|SPRY1|TRIB2|PARP14|NCAPG2|PID1|PBK	-1.4412681007780597	0	69	0	0	-3.7596803554446496	2.663185608754165
1	-2.9239122375620137	GO:0010563	M1	1	0	GO Biological Processes	19	negative regulation of phosphorus metabolic process	19_GO:0048519 negative regulation of biological process	-2.9239122375620137	2.3338604646935592	3.6567895737295353	30211	441	499	17	3.406813627254509	0.8120769083525072	135|284|624|859|3082|5155|5347|5787|9467|9858|10106|10252|28951|54625|54892|55022|55872	ADORA2A|ANGPT1|BDKRB2|CAV3|HGF|PDGFB|PLK1|PTPRB|SH3BP5|PPP1R26|CTDSP2|SPRY1|TRIB2|PARP14|NCAPG2|PID1|PBK	-1.4341819627414039	0	69	0	0	-3.7596803554446496	2.663185608754165
1	-2.7217369983651665	GO:0042326	M1	1	0	GO Biological Processes	19	negative regulation of phosphorylation	19_GO:0048519 negative regulation of biological process	-2.7217369983651665	2.377346315667985	3.51087347219636	30211	382	499	15	3.006012024048096	0.764394391530827	135|284|624|859|3082|5347|5787|9467|10106|10252|28951|54625|54892|55022|55872	ADORA2A|ANGPT1|BDKRB2|CAV3|HGF|PLK1|PTPRB|SH3BP5|CTDSP2|SPRY1|TRIB2|PARP14|NCAPG2|PID1|PBK	-1.2718935042545976	0	69	0	0	-3.7596803554446496	2.663185608754165
1	-2.253337216440457	GO:0051348	M1	1	0	GO Biological Processes	19	negative regulation of transferase activity	19_GO:0065007 biological regulation	-2.253337216440457	2.4665701773918207	3.1369765564578915	30211	270	499	11	2.2044088176352705	0.6572875938419611	135|859|991|5347|5787|9467|10252|26271|28951|54892|80119	ADORA2A|CAV3|CDC20|PLK1|PTPRB|SH3BP5|SPRY1|FBXO5|TRIB2|NCAPG2|PIF1	-0.9173759967262235	0	69	0	0	-3.7596803554446496	2.663185608754165
1	-3.7418359207248106	GO:0048661	M1	1	0	GO Biological Processes	19	positive regulation of smooth muscle cell proliferation	19_GO:0048518 positive regulation of biological process	-3.7418359207248106	5.098365151355344	5.184817815380895	30211	95	499	8	1.6032064128256514	0.5622570648509714	1786|2247|2697|3569|5155|5724|6772|7015	DNMT1|FGF2|GJA1|IL6|PDGFB|PTAFR|STAT1|TERT	-2.042555816781255	0	70	1	1	-3.7418359207248106	6.580770236124423
1	-3.3734141975724232	GO:1902893	M1	1	0	GO Biological Processes	19	regulation of pri-miRNA transcription by RNA polymerase II	19_GO:0008152 metabolic process	-3.3734141975724232	6.156924017526579	5.138287120336039	30211	59	499	6	1.2024048096192386	0.4879196023405425	2247|4776|5155|7015|57473|84913	FGF2|NFATC4|PDGFB|TERT|ZNF512B|ATOH8	-1.7406778257067428	0	70	0	0	-3.7418359207248106	6.580770236124423
1	-3.2531672527292463	GO:0048660	M1	1	0	GO Biological Processes	19	regulation of smooth muscle cell proliferation	19_GO:0050789 regulation of biological process	-3.2531672527292463	3.561358010137923	4.340075113452461	30211	170	499	10	2.004008016032064	0.6273409122559691	1786|2247|2697|3569|3600|4883|5155|5724|6772|7015	DNMT1|FGF2|GJA1|IL6|IL15|NPR3|PDGFB|PTAFR|STAT1|TERT	-1.661933527911707	0	70	0	0	-3.7418359207248106	6.580770236124423
1	-3.024412467940219	GO:1904707	M1	1	0	GO Biological Processes	19	positive regulation of vascular associated smooth muscle cell proliferation	19_GO:0048518 positive regulation of biological process	-3.024412467940219	6.580770236124423	4.908864970073013	30211	46	499	5	1.002004008016032	0.445859123777407	1786|2247|2697|5155|7015	DNMT1|FGF2|GJA1|PDGFB|TERT	-1.5030996280511002	0	70	0	0	-3.7418359207248106	6.580770236124423
1	-2.1926167111710217	GO:1902895	M1	1	0	GO Biological Processes	19	positive regulation of pri-miRNA transcription by RNA polymerase II	19_GO:0048518 positive regulation of biological process	-2.1926167111710217	5.381607659763973	3.8118918716787724	30211	45	499	4	0.8016032064128257	0.39919195171010496	2247|5155|7015|84913	FGF2|PDGFB|TERT|ATOH8	-0.8734017421360111	0	70	0	0	-3.7418359207248106	6.580770236124423
1	-3.724699361003331	GO:0031344	M1	1	0	GO Biological Processes	19	regulation of cell projection organization	19_GO:0050789 regulation of biological process	-3.724699361003331	2.273918729477735	4.218047784136874	30211	639	499	24	4.809619238476954	0.9578590507895692	653|991|1400|1601|1826|2242|3082|3675|4099|4343|4776|5396|5754|5792|6624|7474|9750|10371|51225|51473|54443|54849|64805|221914	BMP5|CDC20|CRMP1|DAB2|DSCAM|FES|HGF|ITGA3|MAG|MOV10|NFATC4|PRRX1|PTK7|PTPRF|FSCN1|WNT5A|RIPOR2|SEMA3A|ABI3|DCDC2|ANLN|DEF8|P2RY12|GPC2	-2.028346184414166	0	71	1	1	-3.724699361003331	2.3880103594660316
1	-3.4981031886034186	GO:0120035	M1	1	0	GO Biological Processes	19	regulation of plasma membrane bounded cell projection organization	19_GO:0050789 regulation of biological process	-3.4981031886034186	2.2387314822571187	4.0454507276476805	30211	622	499	23	4.609218436873747	0.9386778629742962	653|991|1400|1601|1826|2242|3082|3675|4099|4776|5396|5754|5792|6624|7474|9750|10371|51225|51473|54443|54849|64805|221914	BMP5|CDC20|CRMP1|DAB2|DSCAM|FES|HGF|ITGA3|MAG|NFATC4|PRRX1|PTK7|PTPRF|FSCN1|WNT5A|RIPOR2|SEMA3A|ABI3|DCDC2|ANLN|DEF8|P2RY12|GPC2	-1.844298474215554	0	71	0	0	-3.724699361003331	2.3880103594660316
1	-3.031510408909566	GO:0010975	M1	1	0	GO Biological Processes	19	regulation of neuron projection development	19_GO:0032502 developmental process	-3.031510408909566	2.3880103594660316	3.7612195787179075	30211	431	499	17	3.406813627254509	0.8120769083525072	653|991|1400|1601|1826|2242|3082|3675|4099|4776|5396|5754|5792|7474|10371|51225|221914	BMP5|CDC20|CRMP1|DAB2|DSCAM|FES|HGF|ITGA3|MAG|NFATC4|PRRX1|PTK7|PTPRF|WNT5A|SEMA3A|ABI3|GPC2	-1.5064374201471407	0	71	0	0	-3.724699361003331	2.3880103594660316
1	-2.3245353134654905	GO:0031346	M1	1	0	GO Biological Processes	19	positive regulation of cell projection organization	19_GO:0048518 positive regulation of biological process	-2.3245353134654905	2.3080941942536097	3.1481708155828856	30211	341	499	13	2.6052104208416833	0.7130812093421381	653|1826|2242|3082|3675|5754|6624|7474|9750|54443|54849|64805|221914	BMP5|DSCAM|FES|HGF|ITGA3|PTK7|FSCN1|WNT5A|RIPOR2|ANLN|DEF8|P2RY12|GPC2	-0.9689614008725786	0	71	0	0	-3.724699361003331	2.3880103594660316
1	-3.6274410321420607	GO:0072161	M1	1	0	GO Biological Processes	19	mesenchymal cell differentiation involved in kidney development	19_GO:0032502 developmental process	-3.6274410321420607	22.70365731462926	7.956325973696757	30211	8	499	3	0.6012024048096193	0.34605939737543584	6772|130497|139285	STAT1|OSR1|AMER1	-1.9501552219046732	0	72	1	1	-3.6274410321420607	22.70365731462926
1	-3.6274410321420607	GO:2001012	M1	1	0	GO Biological Processes	19	mesenchymal cell differentiation involved in renal system development	19_GO:0032502 developmental process	-3.6274410321420607	22.70365731462926	7.956325973696757	30211	8	499	3	0.6012024048096193	0.34605939737543584	6772|130497|139285	STAT1|OSR1|AMER1	-1.9501552219046732	0	72	0	0	-3.6274410321420607	22.70365731462926
1	-3.054617608489332	GO:0072182	M1	1	0	GO Biological Processes	19	regulation of nephron tubule epithelial cell differentiation	19_GO:0032502 developmental process	-3.054617608489332	15.135771543086173	6.3470738557427255	30211	12	499	3	0.6012024048096193	0.34605939737543584	3976|6772|130497	LIF|STAT1|OSR1	-1.524798184702445	0	72	0	0	-3.6274410321420607	22.70365731462926
1	-2.6701921070906667	GO:2000696	M1	1	0	GO Biological Processes	19	regulation of epithelial cell differentiation involved in kidney development	19_GO:0032502 developmental process	-2.6701921070906667	11.35182865731463	5.367465252093433	30211	16	499	3	0.6012024048096193	0.34605939737543584	3976|6772|130497	LIF|STAT1|OSR1	-1.2348208649158086	0	72	0	0	-3.6274410321420607	22.70365731462926
1	-2.517332869073476	GO:0072074	M1	1	0	GO Biological Processes	19	kidney mesenchyme development	19_GO:0032502 developmental process	-2.517332869073476	10.09051436205745	4.9995540581324605	30211	18	499	3	0.6012024048096193	0.34605939737543584	6772|130497|139285	STAT1|OSR1|AMER1	-1.1225936488060566	0	72	0	0	-3.6274410321420607	22.70365731462926
1	-2.517332869073476	GO:0072202	M1	1	0	GO Biological Processes	19	cell differentiation involved in metanephros development	19_GO:0032502 developmental process	-2.517332869073476	10.09051436205745	4.9995540581324605	30211	18	499	3	0.6012024048096193	0.34605939737543584	5155|6772|130497	PDGFB|STAT1|OSR1	-1.1225936488060566	0	72	0	0	-3.6274410321420607	22.70365731462926
1	-2.327041633196875	GO:0030856	M1	1	0	GO Biological Processes	19	regulation of epithelial cell differentiation	19_GO:0032502 developmental process	-2.327041633196875	3.0849980215207493	3.3944078617267293	30211	157	499	8	1.6032064128256514	0.5622570648509714	595|2247|3976|6772|10252|55506|84913|130497	CCND1|FGF2|LIF|STAT1|SPRY1|MACROH2A2|ATOH8|OSR1	-0.9695065593079201	0	72	0	0	-3.6274410321420607	22.70365731462926
1	-2.2073320352828767	GO:0002053	M1	1	0	GO Biological Processes	19	positive regulation of mesenchymal cell proliferation	19_GO:0048518 positive regulation of biological process	-2.2073320352828767	7.896924283349308	4.288070310705307	30211	23	499	3	0.6012024048096193	0.34605939737543584	5396|6772|7474	PRRX1|STAT1|WNT5A	-0.8834185917967374	0	72	0	0	-3.6274410321420607	22.70365731462926
1	-2.1256727280551617	GO:0061005	M1	1	0	GO Biological Processes	19	cell differentiation involved in kidney development	19_GO:0032502 developmental process	-2.1256727280551617	5.152603078497421	3.6921945486365626	30211	47	499	4	0.8016032064128257	0.39919195171010496	5155|6772|130497|139285	PDGFB|STAT1|OSR1|AMER1	-0.8215033427647797	0	72	0	0	-3.6274410321420607	22.70365731462926
1	-2.031453499220359	GO:0030857	M1	1	0	GO Biological Processes	19	negative regulation of epithelial cell differentiation	19_GO:0032502 developmental process	-2.031453499220359	4.843446893787576	3.5248668042114812	30211	50	499	4	0.8016032064128257	0.39919195171010496	595|6772|10252|130497	CCND1|STAT1|SPRY1|OSR1	-0.7547802875163357	0	72	0	0	-3.6274410321420607	22.70365731462926
1	-3.5853187631804233	GO:0040001	M1	1	0	GO Biological Processes	19	establishment of mitotic spindle localization	19_GO:0051179 localization	-3.5853187631804233	8.649012310334957	5.867704558098434	30211	35	499	5	1.002004008016032	0.445859123777407	2697|5347|9700|10252|10403	GJA1|PLK1|ESPL1|SPRY1|NDC80	-1.9107055428043627	0	73	1	1	-3.5853187631804233	8.649012310334957
1	-3.5408210308019807	GO:0051653	M1	1	0	GO Biological Processes	19	spindle localization	19_GO:0051179 localization	-3.5408210308019807	6.6047003097103305	5.391462203514705	30211	55	499	6	1.2024048096192386	0.4879196023405425	2697|5347|9700|10252|10403|259266	GJA1|PLK1|ESPL1|SPRY1|NDC80|ASPM	-1.8779482193175825	0	73	0	0	-3.5853187631804233	8.649012310334957
1	-3.033896513429862	GO:0030010	M1	1	0	GO Biological Processes	19	establishment of cell polarity	19_GO:0009987 cellular process	-3.033896513429862	4.002848672551716	4.2891845225918885	30211	121	499	8	1.6032064128256514	0.5622570648509714	2697|5347|5754|6624|7474|10252|10403|56603	GJA1|PLK1|PTK7|FSCN1|WNT5A|SPRY1|NDC80|CYP26B1	-1.5078783785231238	0	73	0	0	-3.5853187631804233	8.649012310334957
1	-2.858729579910254	GO:0051293	M1	1	0	GO Biological Processes	19	establishment of spindle localization	19_GO:0051179 localization	-2.858729579910254	6.05430861723447	4.635361214936168	30211	50	499	5	1.002004008016032	0.445859123777407	2697|5347|9700|10252|10403	GJA1|PLK1|ESPL1|SPRY1|NDC80	-1.3784689355641906	0	73	0	0	-3.5853187631804233	8.649012310334957
1	-2.84357264594396	GO:0000132	M1	1	0	GO Biological Processes	19	establishment of mitotic spindle orientation	19_GO:0051179 localization	-2.84357264594396	8.07241148964596	5.022512519300917	30211	30	499	4	0.8016032064128257	0.39919195171010496	2697|5347|10252|10403	GJA1|PLK1|SPRY1|NDC80	-1.3717451691347595	0	73	0	0	-3.5853187631804233	8.649012310334957
1	-2.783191951356573	GO:0007163	M1	1	0	GO Biological Processes	19	establishment or maintenance of cell polarity	19_GO:0009987 cellular process	-2.783191951356573	3.08893296797677	3.8022709209491166	30211	196	499	10	2.004008016032064	0.6273409122559691	1741|2697|5347|5754|6624|7474|10252|10403|11004|56603	DLG3|GJA1|PLK1|PTK7|FSCN1|WNT5A|SPRY1|NDC80|KIF2C|CYP26B1	-1.3220883399391457	0	73	0	0	-3.5853187631804233	8.649012310334957
1	-2.5450950069236487	GO:0051294	M1	1	0	GO Biological Processes	19	establishment of spindle orientation	19_GO:0051179 localization	-2.5450950069236487	6.727009574704967	4.455692511647447	30211	36	499	4	0.8016032064128257	0.39919195171010496	2697|5347|10252|10403	GJA1|PLK1|SPRY1|NDC80	-1.1397368106459351	0	73	0	0	-3.5853187631804233	8.649012310334957
1	-3.551139169604119	GO:0051345	M1	1	0	GO Biological Processes	19	positive regulation of hydrolase activity	19_GO:0065007 biological regulation	-3.551139169604119	2.308401899118862	4.112383674281664	30211	577	499	22	4.408817635270541	0.9190088877936113	552|1663|1894|2152|2247|5156|5724|6361|7474|9771|9966|10062|10297|10411|11069|25780|25865|57181|57822|64411|64805|202243	AVPR1A|DDX11|ECT2|F3|FGF2|PDGFRA|PTAFR|CCL17|WNT5A|RAPGEF5|TNFSF15|NR1H3|APC2|RAPGEF3|RAPGEF4|RASGRP3|PRKD2|SLC39A10|GRHL3|ARAP3|P2RY12|CCDC125	-1.8791821928717982	0	74	1	1	-3.551139169604119	2.898339231654799
1	-2.496269923382614	GO:0043087	M1	1	0	GO Biological Processes	19	regulation of GTPase activity	19_GO:0065007 biological regulation	-2.496269923382614	2.3285802373978726	3.3048201452645487	30211	364	499	14	2.80561122244489	0.7392376345849377	1894|6361|7474|9750|9771|10252|10297|10411|11069|25780|57822|64411|128239|202243	ECT2|CCL17|WNT5A|RIPOR2|RAPGEF5|SPRY1|APC2|RAPGEF3|RAPGEF4|RASGRP3|GRHL3|ARAP3|IQGAP3|CCDC125	-1.1050134361490442	0	74	0	0	-3.551139169604119	2.898339231654799
1	-2.3751888332390116	GO:0007265	M1	1	0	GO Biological Processes	19	Ras protein signal transduction	19_GO:0023052 signaling	-2.3751888332390116	2.898339231654799	3.383649711480402	30211	188	499	9	1.8036072144288577	0.5957560704759203	890|1786|2247|9771|10411|11069|25780|85004|128239	CCNA2|DNMT1|FGF2|RAPGEF5|RAPGEF3|RAPGEF4|RASGRP3|RERG|IQGAP3	-1.0079508003439672	0	74	0	0	-3.551139169604119	2.898339231654799
1	-2.2300005478949596	GO:0043547	M1	1	0	GO Biological Processes	19	positive regulation of GTPase activity	19_GO:0065007 biological regulation	-2.2300005478949596	2.4484336319698223	3.1097401402195812	30211	272	499	11	2.2044088176352705	0.6572875938419611	1894|6361|7474|9771|10297|10411|11069|25780|57822|64411|202243	ECT2|CCL17|WNT5A|RAPGEF5|APC2|RAPGEF3|RAPGEF4|RASGRP3|GRHL3|ARAP3|CCDC125	-0.8982941716932603	0	74	0	0	-3.551139169604119	2.898339231654799
1	-3.5408210308019807	GO:0007131	M1	1	0	GO Biological Processes	19	reciprocal meiotic recombination	19_GO:0022414 reproductive process	-3.5408210308019807	6.6047003097103305	5.391462203514705	30211	55	499	6	1.2024048096192386	0.4879196023405425	2177|5888|7153|9985|25788|84057	FANCD2|RAD51|TOP2A|REC8|RAD54B|MND1	-1.8779482193175825	0	75	1	1	-3.5408210308019807	6.6047003097103305
1	-3.5408210308019807	GO:0140527	M1	1	0	GO Biological Processes	19	reciprocal homologous recombination	19_GO:0008152 metabolic process	-3.5408210308019807	6.6047003097103305	5.391462203514705	30211	55	499	6	1.2024048096192386	0.4879196023405425	2177|5888|7153|9985|25788|84057	FANCD2|RAD51|TOP2A|REC8|RAD54B|MND1	-1.8779482193175825	0	75	0	0	-3.5408210308019807	6.6047003097103305
1	-3.455360483029625	GO:0035825	M1	1	0	GO Biological Processes	19	homologous recombination	19_GO:0008152 metabolic process	-3.455360483029625	6.372956439194178	5.261844074836482	30211	57	499	6	1.2024048096192386	0.4879196023405425	2177|5888|7153|9985|25788|84057	FANCD2|RAD51|TOP2A|REC8|RAD54B|MND1	-1.8140723260637563	0	75	0	0	-3.5408210308019807	6.6047003097103305
1	-3.539439762371738	GO:0050901	M1	1	0	GO Biological Processes	19	leukocyte tethering or rolling	19_GO:0022610 biological adhesion	-3.539439762371738	12.108617234468941	6.440149420299387	30211	20	499	4	0.8016032064128257	0.39919195171010496	2650|6403|7412|50512	GCNT1|SELP|VCAM1|PODXL2	-1.8779482193175825	0	76	1	1	-3.539439762371738	12.108617234468941
1	-3.371878733347912	GO:0061756	M1	1	0	GO Biological Processes	19	leukocyte adhesion to vascular endothelial cell	19_GO:0022610 biological adhesion	-3.371878733347912	11.007833849517219	6.085366726427732	30211	22	499	4	0.8016032064128257	0.39919195171010496	2650|6403|7412|50512	GCNT1|SELP|VCAM1|PODXL2	-1.7403504136711996	0	76	0	0	-3.539439762371738	12.108617234468941
1	-3.2830638496741518	GO:0050900	M1	1	0	GO Biological Processes	19	leukocyte migration	19_GO:0040011 locomotion	-3.2830638496741518	3.1315389399488636	4.223654494273081	30211	232	499	12	2.404809619238477	0.685810745026731	2650|3569|3675|5142|5155|6361|6403|7412|9023|50512|51676|64805	GCNT1|IL6|ITGA3|PDE4B|PDGFB|CCL17|SELP|VCAM1|CH25H|PODXL2|ASB2|P2RY12	-1.6851826305558597	0	76	0	0	-3.539439762371738	12.108617234468941
1	-2.6726292738922717	GO:0007159	M1	1	0	GO Biological Processes	19	leukocyte cell-cell adhesion	19_GO:0022610 biological adhesion	-2.6726292738922717	5.503916924758609	4.332559552833831	30211	55	499	5	1.002004008016032	0.445859123777407	2650|4907|6403|7412|50512	GCNT1|NT5E|SELP|VCAM1|PODXL2	-1.2348208649158086	0	76	0	0	-3.539439762371738	12.108617234468941
1	-2.300025293007309	GO:0045123	M1	1	0	GO Biological Processes	19	cellular extravasation	19_GO:0040011 locomotion	-2.300025293007309	5.766008206889971	4.005517797806251	30211	42	499	4	0.8016032064128257	0.39919195171010496	2650|6403|7412|50512	GCNT1|SELP|VCAM1|PODXL2	-0.9526308297926137	0	76	0	0	-3.539439762371738	12.108617234468941
1	-2.1087474473202854	GO:0060326	M1	1	0	GO Biological Processes	19	cell chemotaxis	19_GO:0040011 locomotion	-2.1087474473202854	2.632308094449769	3.053918345223996	30211	207	499	9	1.8036072144288577	0.5957560704759203	3082|3569|5142|5155|5156|6361|7412|9023|9034	HGF|IL6|PDE4B|PDGFB|PDGFRA|CCL17|VCAM1|CH25H|CCRL2	-0.8074073520487677	0	76	0	0	-3.539439762371738	12.108617234468941
1	-3.503120977970054	GO:0031589	M1	1	0	GO Biological Processes	19	cell-substrate adhesion	19_GO:0022610 biological adhesion	-3.503120977970054	3.542414616466977	4.531666595739606	30211	188	499	11	2.2044088176352705	0.6572875938419611	284|596|1308|3675|3694|7010|7412|9928|10174|10894|79778	ANGPT1|BCL2|COL17A1|ITGA3|ITGB6|TEK|VCAM1|KIF14|SORBS3|LYVE1|MICALL2	-1.8467690745683094	0	77	1	1	-3.503120977970054	3.542414616466977
1	-3.475735894289211	GO:0000723	M1	1	0	GO Biological Processes	19	telomere maintenance	19_GO:0008152 metabolic process	-3.475735894289211	5.364577255777378	5.03386360209283	30211	79	499	7	1.402805611222445	0.5264786364021911	1763|5888|7015|9134|9156|9937|80119	DNA2|RAD51|TERT|CCNE2|EXO1|DCLRE1A|PIF1	-1.8231991938879817	0	78	1	1	-3.475735894289211	5.364577255777378
1	-2.6246252839392135	GO:0032200	M1	1	0	GO Biological Processes	19	telomere organization	19_GO:0009987 cellular process	-2.6246252839392135	3.8527418473310258	3.884436674892283	30211	110	499	7	1.402805611222445	0.5264786364021911	1763|5888|7015|9134|9156|9937|80119	DNA2|RAD51|TERT|CCNE2|EXO1|DCLRE1A|PIF1	-1.1997316552791846	0	78	0	0	-3.475735894289211	5.364577255777378
1	-3.456709227660765	GO:0048387	M1	1	0	GO Biological Processes	19	negative regulation of retinoic acid receptor signaling pathway	19_GO:0023052 signaling	-3.456709227660765	20.1810287241149	7.458216585564257	30211	9	499	3	0.6012024048096193	0.34605939737543584	1592|9249|56603	CYP26A1|DHRS3|CYP26B1	-1.8140723260637563	0	79	1	1	-3.456709227660765	20.1810287241149
1	-2.6701921070906667	GO:0048385	M1	1	0	GO Biological Processes	19	regulation of retinoic acid receptor signaling pathway	19_GO:0023052 signaling	-2.6701921070906667	11.35182865731463	5.367465252093433	30211	16	499	3	0.6012024048096193	0.34605939737543584	1592|9249|56603	CYP26A1|DHRS3|CYP26B1	-1.2348208649158086	0	79	0	0	-3.456709227660765	20.1810287241149
1	-3.456709227660765	GO:0001973	M1	1	0	GO Biological Processes	19	G protein-coupled adenosine receptor signaling pathway	19_GO:0023052 signaling	-3.456709227660765	20.1810287241149	7.458216585564257	30211	9	499	3	0.6012024048096193	0.34605939737543584	135|136|64805	ADORA2A|ADORA2B|P2RY12	-1.8140723260637563	0	80	1	1	-3.456709227660765	20.1810287241149
1	-3.456709227660765	GO:0035588	M1	1	0	GO Biological Processes	19	G protein-coupled purinergic receptor signaling pathway	19_GO:0023052 signaling	-3.456709227660765	20.1810287241149	7.458216585564257	30211	9	499	3	0.6012024048096193	0.34605939737543584	135|136|64805	ADORA2A|ADORA2B|P2RY12	-1.8140723260637563	0	80	0	0	-3.456709227660765	20.1810287241149
1	-2.84357264594396	GO:0035590	M1	1	0	GO Biological Processes	19	purinergic nucleotide receptor signaling pathway	19_GO:0023052 signaling	-2.84357264594396	8.07241148964596	5.022512519300917	30211	30	499	4	0.8016032064128257	0.39919195171010496	135|136|5724|64805	ADORA2A|ADORA2B|PTAFR|P2RY12	-1.3717451691347595	0	80	0	0	-3.456709227660765	20.1810287241149
1	-2.299593276513632	GO:0007188	M1	1	0	GO Biological Processes	19	adenylate cyclase-modulating G protein-coupled receptor signaling pathway	19_GO:0023052 signaling	-2.299593276513632	2.643802889622039	3.2359132704948457	30211	229	499	10	2.004008016032064	0.6273409122559691	19|135|136|151|2918|4883|9495|11069|64805|221188	ABCA1|ADORA2A|ADORA2B|ADRA2B|GRM8|NPR3|AKAP5|RAPGEF4|P2RY12|ADGRG5	-0.9526308297926137	0	80	0	0	-3.456709227660765	20.1810287241149
1	-2.0934759835686636	GO:0042311	M1	1	0	GO Biological Processes	19	vasodilation	19_GO:0032501 multicellular organismal process	-2.0934759835686636	5.045257181028725	3.6348724968849493	30211	48	499	4	0.8016032064128257	0.39919195171010496	135|136|624|4883	ADORA2A|ADORA2B|BDKRB2|NPR3	-0.7976140797381983	0	80	0	0	-3.456709227660765	20.1810287241149
1	-3.417878016356524	GO:0034330	M1	1	0	GO Biological Processes	19	cell junction organization	19_GO:0009987 cellular process	-3.417878016356524	2.431963292335199	4.067862542839757	30211	473	499	19	3.8076152304609217	0.8567351801715601	596|1308|1826|1829|1894|2697|3675|4774|5457|5792|6624|6712|7474|11346|50944|55765|79414|79778|144100	BCL2|COL17A1|DSCAM|DSG2|ECT2|GJA1|ITGA3|NFIA|POU4F1|PTPRF|FSCN1|SPTBN2|WNT5A|SYNPO|SHANK1|INAVA|LRFN3|MICALL2|PLEKHA7	-1.78024399285137	0	81	1	1	-3.417878016356524	2.431963292335199
1	-3.4178464602402756	GO:0061138	M1	1	0	GO Biological Processes	19	morphogenesis of a branching epithelium	19_GO:0032502 developmental process	-3.4178464602402756	3.737227541502759	4.52702704272064	30211	162	499	10	2.004008016032064	0.6273409122559691	596|2247|4776|5087|7474|8914|10252|10371|64399|84870	BCL2|FGF2|NFATC4|PBX1|WNT5A|TIMELESS|SPRY1|SEMA3A|HHIP|RSPO3	-1.78024399285137	0	82	1	1	-3.4178464602402756	5.381607659763973
1	-3.233313134105015	GO:0001763	M1	1	0	GO Biological Processes	19	morphogenesis of a branching structure	19_GO:0032502 developmental process	-3.233313134105015	3.5405313551078765	4.3174999638196585	30211	171	499	10	2.004008016032064	0.6273409122559691	596|2247|4776|5087|7474|8914|10252|10371|64399|84870	BCL2|FGF2|NFATC4|PBX1|WNT5A|TIMELESS|SPRY1|SEMA3A|HHIP|RSPO3	-1.645365385734703	0	82	0	0	-3.4178464602402756	5.381607659763973
1	-2.770122981124057	GO:0048754	M1	1	0	GO Biological Processes	19	branching morphogenesis of an epithelial tube	19_GO:0032502 developmental process	-2.770122981124057	3.6416893938252453	3.9567880534455604	30211	133	499	8	1.6032064128256514	0.5622570648509714	596|2247|4776|5087|7474|8914|10252|64399	BCL2|FGF2|NFATC4|PBX1|WNT5A|TIMELESS|SPRY1|HHIP	-1.3114569503728273	0	82	0	0	-3.4178464602402756	5.381607659763973
1	-2.6754351889231662	GO:0061326	M1	1	0	GO Biological Processes	19	renal tubule development	19_GO:0032502 developmental process	-2.6754351889231662	4.540731462925852	4.109518152538994	30211	80	499	6	1.2024048096192386	0.4879196023405425	596|2247|5087|6772|26508|130497	BCL2|FGF2|PBX1|STAT1|HEYL|OSR1	-1.2350161763655898	0	82	0	0	-3.4178464602402756	5.381607659763973
1	-2.6209743798166394	GO:0001657	M1	1	0	GO Biological Processes	19	ureteric bud development	19_GO:0032502 developmental process	-2.6209743798166394	4.429981915049612	4.03056649055187	30211	82	499	6	1.2024048096192386	0.4879196023405425	596|2247|5087|5915|10252|130497	BCL2|FGF2|PBX1|RARB|SPRY1|OSR1	-1.1988121141316537	0	82	0	0	-3.4178464602402756	5.381607659763973
1	-2.594365530219513	GO:0072163	M1	1	0	GO Biological Processes	19	mesonephric epithelium development	19_GO:0032502 developmental process	-2.594365530219513	4.376608638964677	3.992034761722884	30211	83	499	6	1.2024048096192386	0.4879196023405425	596|2247|5087|5915|10252|130497	BCL2|FGF2|PBX1|RARB|SPRY1|OSR1	-1.1787585354076153	0	82	0	0	-3.4178464602402756	5.381607659763973
1	-2.594365530219513	GO:0072164	M1	1	0	GO Biological Processes	19	mesonephric tubule development	19_GO:0032502 developmental process	-2.594365530219513	4.376608638964677	3.992034761722884	30211	83	499	6	1.2024048096192386	0.4879196023405425	596|2247|5087|5915|10252|130497	BCL2|FGF2|PBX1|RARB|SPRY1|OSR1	-1.1787585354076153	0	82	0	0	-3.4178464602402756	5.381607659763973
1	-2.4918396723310448	GO:0001823	M1	1	0	GO Biological Processes	19	mesonephros development	19_GO:0032502 developmental process	-2.4918396723310448	4.175385253265151	3.8437879649390094	30211	87	499	6	1.2024048096192386	0.4879196023405425	596|2247|5087|5915|10252|130497	BCL2|FGF2|PBX1|RARB|SPRY1|OSR1	-1.1019684956242413	0	82	0	0	-3.4178464602402756	5.381607659763973
1	-2.2610355176390047	GO:0072073	M1	1	0	GO Biological Processes	19	kidney epithelium development	19_GO:0032502 developmental process	-2.2610355176390047	3.3109500250501003	3.3954290427156186	30211	128	499	7	1.402805611222445	0.5264786364021911	596|2247|5087|5915|10252|26508|130497	BCL2|FGF2|PBX1|RARB|SPRY1|HEYL|OSR1	-0.9238509323780716	0	82	0	0	-3.4178464602402756	5.381607659763973
1	-2.1926167111710217	GO:0048538	M1	1	0	GO Biological Processes	19	thymus development	19_GO:0002376 immune system process	-2.1926167111710217	5.381607659763973	3.8118918716787724	30211	45	499	4	0.8016032064128257	0.39919195171010496	596|3200|5087|9133	BCL2|HOXA3|PBX1|CCNB2	-0.8734017421360111	0	82	0	0	-3.4178464602402756	5.381607659763973
1	-2.0695832155249554	GO:0072080	M1	1	0	GO Biological Processes	19	nephron tubule development	19_GO:0032502 developmental process	-2.0695832155249554	3.983097774496361	3.3744141115813564	30211	76	499	5	1.002004008016032	0.445859123777407	596|2247|5087|26508|130497	BCL2|FGF2|PBX1|HEYL|OSR1	-0.7771749411203637	0	82	0	0	-3.4178464602402756	5.381607659763973
1	-3.358158453016157	GO:0051098	M1	1	0	GO Biological Processes	19	regulation of binding	19_GO:0065007 biological regulation	-3.358158453016157	2.6466922916872	4.107493604232729	30211	366	499	16	3.2064128256513027	0.7886471501045282	284|1400|1601|1663|3976|4776|5155|5347|5457|5792|7015|7474|8864|9212|9750|114991	ANGPT1|CRMP1|DAB2|DDX11|LIF|NFATC4|PDGFB|PLK1|POU4F1|PTPRF|TERT|WNT5A|PER2|AURKB|RIPOR2|ZNF618	-1.7302342576082699	0	83	1	1	-3.358158453016157	9.559434658791268
1	-3.3495835594264984	GO:0043393	M1	1	0	GO Biological Processes	19	regulation of protein binding	19_GO:0065007 biological regulation	-3.3495835594264984	3.397826264774447	4.364517780036925	30211	196	499	11	2.2044088176352705	0.6572875938419611	284|1400|1601|1663|4776|5155|5347|5792|7015|7474|9212	ANGPT1|CRMP1|DAB2|DDX11|NFATC4|PDGFB|PLK1|PTPRF|TERT|WNT5A|AURKB	-1.7240456034389735	0	83	0	0	-3.358158453016157	9.559434658791268
1	-2.9657599373687673	GO:0032091	M1	1	0	GO Biological Processes	19	negative regulation of protein binding	19_GO:0065007 biological regulation	-2.9657599373687673	4.414600033400133	4.342538877570464	30211	96	499	7	1.402805611222445	0.5264786364021911	1400|1601|1663|4776|5155|5792|9212	CRMP1|DAB2|DDX11|NFATC4|PDGFB|PTPRF|AURKB	-1.4564474959648817	0	83	0	0	-3.358158453016157	9.559434658791268
1	-2.448013895092185	GO:1902894	M1	1	0	GO Biological Processes	19	negative regulation of pri-miRNA transcription by RNA polymerase II	19_GO:0048519 negative regulation of biological process	-2.448013895092185	9.559434658791268	4.836549447890475	30211	19	499	3	0.6012024048096193	0.34605939737543584	4776|5155|57473	NFATC4|PDGFB|ZNF512B	-1.0650037533693475	0	83	0	0	-3.358158453016157	9.559434658791268
1	-2.1995633010010422	GO:0051100	M1	1	0	GO Biological Processes	19	negative regulation of binding	19_GO:0065007 biological regulation	-2.1995633010010422	2.935422359871258	3.2306066822129433	30211	165	499	8	1.6032064128256514	0.5622570648509714	1400|1601|1663|4776|5155|5792|8864|9212	CRMP1|DAB2|DDX11|NFATC4|PDGFB|PTPRF|PER2|AURKB	-0.8768364551981707	0	83	0	0	-3.358158453016157	9.559434658791268
1	-2.1546318413025602	GO:0035561	M1	1	0	GO Biological Processes	19	regulation of chromatin binding	19_GO:0065007 biological regulation	-2.1546318413025602	7.567885771543087	4.171391258180455	30211	24	499	3	0.6012024048096193	0.34605939737543584	1663|4776|114991	DDX11|NFATC4|ZNF618	-0.8453228163597671	0	83	0	0	-3.358158453016157	9.559434658791268
1	-3.3197140145762405	GO:0048589	M1	1	0	GO Biological Processes	19	developmental growth	19_GO:0040007 growth	-3.3197140145762405	2.625174468177548	4.070604451220379	30211	369	499	16	3.2064128256513027	0.7886471501045282	93|596|1990|2121|2697|5754|5915|6712|7474|8470|8820|10252|10371|54892|79718|259266	ACVR2B|BCL2|CELA1|EVC|GJA1|PTK7|RARB|SPTBN2|WNT5A|SORBS2|HESX1|SPRY1|SEMA3A|NCAPG2|TBL1XR1|ASPM	-1.7012571037472868	0	84	1	1	-3.3197140145762405	2.625174468177548
1	-3.2943486184364645	GO:0040007	M1	1	0	GO Biological Processes	19	growth	19_GO:0040007 growth	-3.2943486184364645	2.6110225842520625	4.046214166695879	30211	371	499	16	3.2064128256513027	0.7886471501045282	93|596|1990|2121|2697|5754|5915|6712|7474|8470|8820|10252|10371|54892|79718|259266	ACVR2B|BCL2|CELA1|EVC|GJA1|PTK7|RARB|SPTBN2|WNT5A|SORBS2|HESX1|SPRY1|SEMA3A|NCAPG2|TBL1XR1|ASPM	-1.6932307991928677	0	84	0	0	-3.3197140145762405	2.625174468177548
1	-3.3078221546339113	GO:0002520	M1	1	0	GO Biological Processes	19	immune system development	19_GO:0002376 immune system process	-3.3078221546339113	2.1274290895113803	3.86226673949642	30211	683	499	24	4.809619238476954	0.9578590507895692	284|596|2057|3200|3569|3600|3694|5087|5156|7010|7153|7412|7474|9133|9156|9833|10468|10721|26108|54443|54892|57124|84750|157570	ANGPT1|BCL2|EPOR|HOXA3|IL6|IL15|ITGB6|PBX1|PDGFRA|TEK|TOP2A|VCAM1|WNT5A|CCNB2|EXO1|MELK|FST|POLQ|PYGO1|ANLN|NCAPG2|CD248|FUT10|ESCO2	-1.6998509455543598	0	85	1	1	-3.3078221546339113	4.5085276936852425
1	-3.0196638123346986	GO:0002244	M1	1	0	GO Biological Processes	19	hematopoietic progenitor cell differentiation	19_GO:0002376 immune system process	-3.0196638123346986	4.5085276936852425	4.415121642255566	30211	94	499	7	1.402805611222445	0.5264786364021911	596|5156|7153|10468|26108|54443|157570	BCL2|PDGFRA|TOP2A|FST|PYGO1|ANLN|ESCO2	-1.5002189085806992	0	85	0	0	-3.3078221546339113	4.5085276936852425
1	-2.9310485831345456	GO:0048534	M1	1	0	GO Biological Processes	19	hematopoietic or lymphoid organ development	19_GO:0002376 immune system process	-2.9310485831345456	2.0714586248702695	3.559013284392333	30211	643	499	22	4.408817635270541	0.9190088877936113	284|596|2057|3200|3569|3600|3694|5087|5156|7010|7153|7412|7474|9133|9833|10468|26108|54443|54892|57124|84750|157570	ANGPT1|BCL2|EPOR|HOXA3|IL6|IL15|ITGB6|PBX1|PDGFRA|TEK|TOP2A|VCAM1|WNT5A|CCNB2|MELK|FST|PYGO1|ANLN|NCAPG2|CD248|FUT10|ESCO2	-1.4386994391807435	0	85	0	0	-3.3078221546339113	4.5085276936852425
1	-2.293716194501599	GO:0030097	M1	1	0	GO Biological Processes	19	hemopoiesis	19_GO:0002376 immune system process	-2.293716194501599	1.9365633624150658	2.987580021750735	30211	594	499	19	3.8076152304609217	0.8567351801715601	284|596|2057|3569|3600|3694|5087|5156|7010|7153|7412|7474|9833|10468|26108|54443|54892|84750|157570	ANGPT1|BCL2|EPOR|IL6|IL15|ITGB6|PBX1|PDGFRA|TEK|TOP2A|VCAM1|WNT5A|MELK|FST|PYGO1|ANLN|NCAPG2|FUT10|ESCO2	-0.9484946136681616	0	85	0	0	-3.3078221546339113	4.5085276936852425
1	-3.3073593571865123	GO:0019827	M1	1	0	GO Biological Processes	19	stem cell population maintenance	19_GO:0032502 developmental process	-3.3073593571865123	4.403133539806888	4.633877665428986	30211	110	499	8	1.6032064128256514	0.5622570648509714	2177|3976|5396|7071|8820|26147|84750|259266	FANCD2|LIF|PRRX1|KLF10|HESX1|PHF19|FUT10|ASPM	-1.6998509455543598	0	86	1	1	-3.3073593571865123	10.529232377799078
1	-3.294579466611483	GO:0097150	M1	1	0	GO Biological Processes	19	neuronal stem cell population maintenance	19_GO:0032502 developmental process	-3.294579466611483	10.529232377799078	5.924672616995645	30211	23	499	4	0.8016032064128257	0.39919195171010496	2177|5396|84750|259266	FANCD2|PRRX1|FUT10|ASPM	-1.6932307991928677	0	86	0	0	-3.3073593571865123	10.529232377799078
1	-3.2550984886536374	GO:0098727	M1	1	0	GO Biological Processes	19	maintenance of cell number	19_GO:0032502 developmental process	-3.2550984886536374	4.324506155167478	4.567933906461247	30211	112	499	8	1.6032064128256514	0.5622570648509714	2177|3976|5396|7071|8820|26147|84750|259266	FANCD2|LIF|PRRX1|KLF10|HESX1|PHF19|FUT10|ASPM	-1.662763890035212	0	86	0	0	-3.3073593571865123	10.529232377799078
1	-3.2664939398590738	GO:0045732	M1	1	0	GO Biological Processes	19	positive regulation of protein catabolic process	19_GO:0048518 positive regulation of biological process	-3.2664939398590738	3.1180988586615292	4.20612864329527	30211	233	499	12	2.404809619238477	0.685810745026731	859|991|1601|5347|7474|9781|10297|28951|51514|64321|139285|144165	CAV3|CDC20|DAB2|PLK1|WNT5A|RNF144A|APC2|TRIB2|DTL|SOX17|AMER1|PRICKLE1	-1.6697277264415733	0	87	1	1	-3.2664939398590738	16.511750774275825
1	-3.2210699813558716	GO:1904666	M1	1	0	GO Biological Processes	19	regulation of ubiquitin protein ligase activity	19_GO:0065007 biological regulation	-3.2210699813558716	10.09051436205745	5.7735614566483555	30211	24	499	4	0.8016032064128257	0.39919195171010496	991|5347|11065|26271	CDC20|PLK1|UBE2C|FBXO5	-1.6396205260224768	0	87	0	0	-3.2664939398590738	16.511750774275825
1	-3.17421019753137	GO:1904668	M1	1	0	GO Biological Processes	19	positive regulation of ubiquitin protein ligase activity	19_GO:0048518 positive regulation of biological process	-3.17421019753137	16.511750774275825	6.66827315534728	30211	11	499	3	0.6012024048096193	0.34605939737543584	991|5347|11065	CDC20|PLK1|UBE2C	-1.6127197444624126	0	87	0	0	-3.2664939398590738	16.511750774275825
1	-2.6698352541715367	GO:2000060	M1	1	0	GO Biological Processes	19	positive regulation of ubiquitin-dependent protein catabolic process	19_GO:0048518 positive regulation of biological process	-2.6698352541715367	3.9240889185778967	3.945093091647557	30211	108	499	7	1.402805611222445	0.5264786364021911	859|991|1601|5347|9781|28951|144165	CAV3|CDC20|DAB2|PLK1|RNF144A|TRIB2|PRICKLE1	-1.2348208649158086	0	87	0	0	-3.2664939398590738	16.511750774275825
1	-2.520531643283632	GO:0031396	M1	1	0	GO Biological Processes	19	regulation of protein ubiquitination	19_GO:0008152 metabolic process	-2.520531643283632	2.8423984118471686	3.4969296399749346	30211	213	499	10	2.004008016032064	0.6273409122559691	284|408|991|5347|8864|11065|26271|55765|139285|144165	ANGPT1|ARRB1|CDC20|PLK1|PER2|UBE2C|FBXO5|INAVA|AMER1|PRICKLE1	-1.1225936488060566	0	87	0	0	-3.2664939398590738	16.511750774275825
1	-2.393865727755435	GO:0031398	M1	1	0	GO Biological Processes	19	positive regulation of protein ubiquitination	19_GO:0048518 positive regulation of biological process	-2.393865727755435	3.5024925884827507	3.57448997564704	30211	121	499	7	1.402805611222445	0.5264786364021911	284|991|5347|11065|55765|139285|144165	ANGPT1|CDC20|PLK1|UBE2C|INAVA|AMER1|PRICKLE1	-1.0182796041118045	0	87	0	0	-3.2664939398590738	16.511750774275825
1	-2.371803508044401	GO:0032436	M1	1	0	GO Biological Processes	19	positive regulation of proteasomal ubiquitin-dependent protein catabolic process	19_GO:0048518 positive regulation of biological process	-2.371803508044401	3.948462141674654	3.6705309252914975	30211	92	499	6	1.2024048096192386	0.4879196023405425	991|1601|5347|9781|28951|144165	CDC20|DAB2|PLK1|RNF144A|TRIB2|PRICKLE1	-1.006140766968419	0	87	0	0	-3.2664939398590738	16.511750774275825
1	-2.327041633196875	GO:1903364	M1	1	0	GO Biological Processes	19	positive regulation of cellular protein catabolic process	19_GO:0048518 positive regulation of biological process	-2.327041633196875	3.0849980215207493	3.3944078617267293	30211	157	499	8	1.6032064128256514	0.5622570648509714	859|991|1601|5347|9781|28951|139285|144165	CAV3|CDC20|DAB2|PLK1|RNF144A|TRIB2|AMER1|PRICKLE1	-0.9695065593079201	0	87	0	0	-3.2664939398590738	16.511750774275825
1	-2.18423947189049	GO:2000058	M1	1	0	GO Biological Processes	19	regulation of ubiquitin-dependent protein catabolic process	19_GO:0008152 metabolic process	-2.18423947189049	2.917739092643118	3.210828826851592	30211	166	499	8	1.6032064128256514	0.5622570648509714	859|991|1601|5347|9781|28951|55872|144165	CAV3|CDC20|DAB2|PLK1|RNF144A|TRIB2|PBK|PRICKLE1	-0.8662268594258185	0	87	0	0	-3.2664939398590738	16.511750774275825
1	-2.1547563446430407	GO:1903052	M1	1	0	GO Biological Processes	19	positive regulation of proteolysis involved in cellular protein catabolic process	19_GO:0048518 positive regulation of biological process	-2.1547563446430407	3.1626985313911407	3.2515528614572555	30211	134	499	7	1.402805611222445	0.5264786364021911	859|991|1601|5347|9781|28951|144165	CAV3|CDC20|DAB2|PLK1|RNF144A|TRIB2|PRICKLE1	-0.8453228163597671	0	87	0	0	-3.2664939398590738	16.511750774275825
1	-2.1040239666013454	GO:0032434	M1	1	0	GO Biological Processes	19	regulation of proteasomal ubiquitin-dependent protein catabolic process	19_GO:0008152 metabolic process	-2.1040239666013454	3.0934423591708966	3.182624382663826	30211	137	499	7	1.402805611222445	0.5264786364021911	991|1601|5347|9781|28951|55872|144165	CDC20|DAB2|PLK1|RNF144A|TRIB2|PBK|PRICKLE1	-0.8071727431470347	0	87	0	0	-3.2664939398590738	16.511750774275825
1	-2.088703914869694	GO:1903320	M1	1	0	GO Biological Processes	19	regulation of protein modification by small protein conjugation or removal	19_GO:0008152 metabolic process	-2.088703914869694	2.461101063916451	2.9819500319520325	30211	246	499	10	2.004008016032064	0.6273409122559691	284|408|991|5347|8864|11065|26271|55765|139285|144165	ANGPT1|ARRB1|CDC20|PLK1|PER2|UBE2C|FBXO5|INAVA|AMER1|PRICKLE1	-0.7935241283029946	0	87	0	0	-3.2664939398590738	16.511750774275825
1	-2.054800231818478	GO:1903322	M1	1	0	GO Biological Processes	19	positive regulation of protein modification by small protein conjugation or removal	19_GO:0048518 positive regulation of biological process	-2.054800231818478	3.0271543086172343	3.115563329914302	30211	140	499	7	1.402805611222445	0.5264786364021911	284|991|5347|11065|55765|139285|144165	ANGPT1|CDC20|PLK1|UBE2C|INAVA|AMER1|PRICKLE1	-0.7716849566531592	0	87	0	0	-3.2664939398590738	16.511750774275825
1	-3.208132760036615	GO:0014911	M1	1	0	GO Biological Processes	19	positive regulation of smooth muscle cell migration	19_GO:0040011 locomotion	-3.208132760036615	7.207510258612463	5.217005876110764	30211	42	499	5	1.002004008016032	0.445859123777407	596|1545|3037|5155|7015	BCL2|CYP1B1|HAS2|PDGFB|TERT	-1.63519915562575	0	88	1	1	-3.208132760036615	10.09051436205745
1	-2.996611830148759	GO:0010035	M1	1	0	GO Biological Processes	19	response to inorganic substance	19_GO:0050896 response to stimulus	-2.996611830148759	2.242336524901655	3.6778501219133983	30211	513	499	19	3.8076152304609217	0.8567351801715601	552|595|596|673|890|983|1545|1663|1894|3569|4776|5888|6772|7015|7412|7474|8820|8914|56670	AVPR1A|CCND1|BCL2|BRAF|CCNA2|CDK1|CYP1B1|DDX11|ECT2|IL6|NFATC4|RAD51|STAT1|TERT|VCAM1|WNT5A|HESX1|TIMELESS|SUCNR1	-1.4818019168336558	0	88	0	0	-3.208132760036615	10.09051436205745
1	-2.517332869073476	GO:0008631	M1	1	0	GO Biological Processes	19	intrinsic apoptotic signaling pathway in response to oxidative stress	19_GO:0023052 signaling	-2.517332869073476	10.09051436205745	4.9995540581324605	30211	18	499	3	0.6012024048096193	0.34605939737543584	596|1545|9833	BCL2|CYP1B1|MELK	-1.1225936488060566	0	88	0	0	-3.208132760036615	10.09051436205745
1	-2.3865972811966834	GO:0062197	M1	1	0	GO Biological Processes	19	cellular response to chemical stress	19_GO:0050896 response to stimulus	-2.3865972811966834	2.5713279841536356	3.29126995906571	30211	259	499	11	2.2044088176352705	0.6572875938419611	596|983|1545|1894|2177|3569|5156|6326|9833|65267|219736	BCL2|CDK1|CYP1B1|ECT2|FANCD2|IL6|PDGFRA|SCN2A|MELK|WNK3|STOX1	-1.013014056484604	0	88	0	0	-3.208132760036615	10.09051436205745
1	-2.1546318413025602	GO:0036473	M1	1	0	GO Biological Processes	19	cell death in response to oxidative stress	19_GO:0050896 response to stimulus	-2.1546318413025602	7.567885771543087	4.171391258180455	30211	24	499	3	0.6012024048096193	0.34605939737543584	596|1545|9833	BCL2|CYP1B1|MELK	-0.8453228163597671	0	88	0	0	-3.208132760036615	10.09051436205745
1	-2.0761903797342645	GO:0042542	M1	1	0	GO Biological Processes	19	response to hydrogen peroxide	19_GO:0050896 response to stimulus	-2.0761903797342645	3.426967141830832	3.2438234247430726	30211	106	499	6	1.2024048096192386	0.4879196023405425	596|983|1545|1894|3569|6772	BCL2|CDK1|CYP1B1|ECT2|IL6|STAT1	-0.7826756219747033	0	88	0	0	-3.208132760036615	10.09051436205745
1	-3.191067633450748	GO:0007584	M1	1	0	GO Biological Processes	19	response to nutrient	19_GO:0050896 response to stimulus	-3.191067633450748	3.8104040248328825	4.365602595134864	30211	143	499	9	1.8036072144288577	0.5957560704759203	595|1545|1592|2242|3600|6772|7412|54332|56603	CCND1|CYP1B1|CYP26A1|FES|IL15|STAT1|VCAM1|GDAP1|CYP26B1	-1.6202371541276475	0	89	1	1	-3.191067633450748	12.973518465502435
1	-2.8466178030493188	GO:0071305	M1	1	0	GO Biological Processes	19	cellular response to vitamin D	19_GO:0050896 response to stimulus	-2.8466178030493188	12.973518465502435	5.807157418490829	30211	14	499	3	0.6012024048096193	0.34605939737543584	2242|3600|54332	FES|IL15|GDAP1	-1.3717451691347595	0	89	0	0	-3.191067633450748	12.973518465502435
1	-2.7896412407159015	GO:0033273	M1	1	0	GO Biological Processes	19	response to vitamin	19_GO:0050896 response to stimulus	-2.7896412407159015	4.779717329395634	4.275532502870962	30211	76	499	6	1.2024048096192386	0.4879196023405425	595|1592|2242|3600|54332|56603	CCND1|CYP26A1|FES|IL15|GDAP1|CYP26B1	-1.3248486018545351	0	89	0	0	-3.191067633450748	12.973518465502435
1	-2.260368100598907	GO:0009991	M1	1	0	GO Biological Processes	19	response to extracellular stimulus	19_GO:0050896 response to stimulus	-2.260368100598907	2.0610412313989683	3.004436976747275	30211	470	499	16	3.2064128256513027	0.7886471501045282	136|552|595|596|1545|1592|2242|3600|5207|6772|7071|7412|54332|56603|79718|168620	ADORA2B|AVPR1A|CCND1|BCL2|CYP1B1|CYP26A1|FES|IL15|PFKFB1|STAT1|KLF10|VCAM1|GDAP1|CYP26B1|TBL1XR1|BHLHA15	-0.9237956288739828	0	89	0	0	-3.191067633450748	12.973518465502435
1	-2.2073320352828767	GO:0071295	M1	1	0	GO Biological Processes	19	cellular response to vitamin	19_GO:0050896 response to stimulus	-2.2073320352828767	7.896924283349308	4.288070310705307	30211	23	499	3	0.6012024048096193	0.34605939737543584	2242|3600|54332	FES|IL15|GDAP1	-0.8834185917967374	0	89	0	0	-3.191067633450748	12.973518465502435
1	-3.1450277384857572	GO:0040008	M1	1	0	GO Biological Processes	19	regulation of growth	19_GO:0040007 growth	-3.1450277384857572	2.1098348211574667	3.735974607584596	30211	660	499	23	4.609218436873747	0.9386778629742962	552|596|859|983|1601|1808|1826|2247|2697|3776|4099|6195|7474|9133|9928|10371|23180|51316|51616|56981|64321|85004|158376	AVPR1A|BCL2|CAV3|CDK1|DAB2|DPYSL2|DSCAM|FGF2|GJA1|KCNK2|MAG|RPS6KA1|WNT5A|CCNB2|KIF14|SEMA3A|RFTN1|PLAC8|TAF9B|PRDM11|SOX17|RERG|SPAAR	-1.590665373621344	0	90	1	1	-3.1450277384857572	3.2550046329217577
1	-3.127452941538046	GO:0060284	M1	1	0	GO Biological Processes	19	regulation of cell development	19_GO:0032502 developmental process	-3.127452941538046	2.300637274549098	3.8005132930563104	30211	500	499	19	3.8076152304609217	0.8567351801715601	596|859|1601|1826|3037|3569|3976|4099|4776|5457|7274|7474|8864|9928|10371|26508|57091|259266|283659	BCL2|CAV3|DAB2|DSCAM|HAS2|IL6|LIF|MAG|NFATC4|POU4F1|TTPA|WNT5A|PER2|KIF14|SEMA3A|HEYL|CASS4|ASPM|PRTG	-1.5751058679089585	0	90	0	0	-3.1450277384857572	3.2550046329217577
1	-3.0752130998747824	GO:0045926	M1	1	0	GO Biological Processes	19	negative regulation of growth	19_GO:0040007 growth	-3.0752130998747824	2.9653756492576995	4.002892414361953	30211	245	499	12	2.404809619238477	0.685810745026731	596|859|1601|2697|3776|4099|7474|10371|51316|56981|64321|85004	BCL2|CAV3|DAB2|GJA1|KCNK2|MAG|WNT5A|SEMA3A|PLAC8|PRDM11|SOX17|RERG	-1.5367171381429245	0	90	0	0	-3.1450277384857572	3.2550046329217577
1	-2.9532111273741637	GO:0030308	M1	1	0	GO Biological Processes	19	negative regulation of cell growth	19_GO:0040007 growth	-2.9532111273741637	3.2550046329217577	3.9978094919928537	30211	186	499	10	2.004008016032064	0.6273409122559691	596|859|1601|2697|4099|7474|10371|56981|64321|85004	BCL2|CAV3|DAB2|GJA1|MAG|WNT5A|SEMA3A|PRDM11|SOX17|RERG	-1.4484273451690137	0	90	0	0	-3.1450277384857572	3.2550046329217577
1	-2.785313997271431	GO:0001558	M1	1	0	GO Biological Processes	19	regulation of cell growth	19_GO:0040007 growth	-2.785313997271431	2.3341912741144943	3.5466869238680467	30211	415	499	16	3.2064128256513027	0.7886471501045282	552|596|859|1601|1808|1826|2697|4099|6195|7474|9928|10371|51616|56981|64321|85004	AVPR1A|BCL2|CAV3|DAB2|DPYSL2|DSCAM|GJA1|MAG|RPS6KA1|WNT5A|KIF14|SEMA3A|TAF9B|PRDM11|SOX17|RERG	-1.3233948091224796	0	90	0	0	-3.1450277384857572	3.2550046329217577
1	-2.1661938647196095	GO:0051960	M1	1	0	GO Biological Processes	19	regulation of nervous system development	19_GO:0032502 developmental process	-2.1661938647196095	2.068670370353463	2.9230195203264673	30211	439	499	15	3.006012024048096	0.764394391530827	1826|3082|3569|3976|4099|4776|5457|7474|8864|9928|10371|26508|259266|283659|387804	DSCAM|HGF|IL6|LIF|MAG|NFATC4|POU4F1|WNT5A|PER2|KIF14|SEMA3A|HEYL|ASPM|PRTG|VSTM5	-0.8499359798214886	0	90	0	0	-3.1450277384857572	3.2550046329217577
1	-2.0415540621107287	GO:0048638	M1	1	0	GO Biological Processes	19	regulation of developmental growth	19_GO:0040007 growth	-2.0415540621107287	2.2082584622131805	2.8557004895134703	30211	329	499	12	2.404809619238477	0.685810745026731	596|859|983|1808|1826|2247|3776|4099|7474|10371|51316|158376	BCL2|CAV3|CDK1|DPYSL2|DSCAM|FGF2|KCNK2|MAG|WNT5A|SEMA3A|PLAC8|SPAAR	-0.7600813388263381	0	90	0	0	-3.1450277384857572	3.2550046329217577
1	-3.129503450325976	GO:0042752	M1	1	0	GO Biological Processes	19	regulation of circadian rhythm	19_GO:0048511 rhythmic process	-3.129503450325976	4.139698199818441	4.409613939673973	30211	117	499	8	1.6032064128256514	0.5622570648509714	135|983|7071|7153|8864|8914|10062|56938	ADORA2A|CDK1|KLF10|TOP2A|PER2|TIMELESS|NR1H3|ARNTL2	-1.5761499000427082	0	91	1	1	-3.129503450325976	4.139698199818441
1	-2.7574028030469275	GO:0048511	M1	1	0	GO Biological Processes	19	rhythmic process	19_GO:0048511 rhythmic process	-2.7574028030469275	2.721037580779537	3.6605873082088176	30211	267	499	12	2.404809619238477	0.685810745026731	983|1545|1644|2662|3037|5156|7071|7153|8864|8914|51514|56938	CDK1|CYP1B1|DDC|GDF10|HAS2|PDGFRA|KLF10|TOP2A|PER2|TIMELESS|DTL|ARNTL2	-1.2995462683024834	0	91	0	0	-3.129503450325976	4.139698199818441
1	-3.1246242968504077	GO:0030036	M1	1	0	GO Biological Processes	19	actin cytoskeleton organization	19_GO:0009987 cellular process	-3.1246242968504077	2.2423365249016554	3.7751110726567347	30211	540	499	20	4.008016032064128	0.8780756545403433	408|596|859|4647|5156|5754|6624|6712|8470|9051|10174|11113|29127|51676|54443|54566|57091|79778|91807|375307	ARRB1|BCL2|CAV3|MYO7A|PDGFRA|PTK7|FSCN1|SPTBN2|SORBS2|PSTPIP1|SORBS3|CIT|RACGAP1|ASB2|ANLN|EPB41L4B|CASS4|MICALL2|MYLK3|CATIP	-1.5732813727597734	0	92	1	1	-3.1246242968504077	2.4942844490479086
1	-2.9257681874889663	GO:0030029	M1	1	0	GO Biological Processes	19	actin filament-based process	19_GO:0009987 cellular process	-2.9257681874889663	2.1119681222910938	3.571399266009163	30211	602	499	21	4.208416833667335	0.8988201029107387	408|596|859|2697|4647|5156|5754|6624|6712|8470|9051|10174|11113|29127|51676|54443|54566|57091|79778|91807|375307	ARRB1|BCL2|CAV3|GJA1|MYO7A|PDGFRA|PTK7|FSCN1|SPTBN2|SORBS2|PSTPIP1|SORBS3|CIT|RACGAP1|ASB2|ANLN|EPB41L4B|CASS4|MICALL2|MYLK3|CATIP	-1.435166709804684	0	92	0	0	-3.1246242968504077	2.4942844490479086
1	-2.2888463921427284	GO:0007015	M1	1	0	GO Biological Processes	19	actin filament organization	19_GO:0009987 cellular process	-2.2888463921427284	2.4942844490479086	3.1782912529783256	30211	267	499	11	2.2044088176352705	0.6572875938419611	408|596|859|4647|6624|8470|9051|10174|57091|79778|375307	ARRB1|BCL2|CAV3|MYO7A|FSCN1|SORBS2|PSTPIP1|SORBS3|CASS4|MICALL2|CATIP	-0.9448709943218899	0	92	0	0	-3.1246242968504077	2.4942844490479086
1	-2.181885971971099	GO:0097435	M1	1	0	GO Biological Processes	19	supramolecular fiber organization	19_GO:0009987 cellular process	-2.181885971971099	1.9717097029307655	2.9022425046629206	30211	522	499	17	3.406813627254509	0.8120769083525072	408|596|859|1545|4647|5156|6624|8470|9051|10174|11004|26271|57091|79778|81930|91807|375307	ARRB1|BCL2|CAV3|CYP1B1|MYO7A|PDGFRA|FSCN1|SORBS2|PSTPIP1|SORBS3|KIF2C|FBXO5|CASS4|MICALL2|KIF18A|MYLK3|CATIP	-0.8644590568061263	0	92	0	0	-3.1246242968504077	2.4942844490479086
1	-3.105210276134774	GO:0030278	M1	1	0	GO Biological Processes	19	regulation of ossification	19_GO:0032501 multicellular organismal process	-3.105210276134774	4.104616011684387	4.379009086045169	30211	118	499	8	1.6032064128256514	0.5622570648509714	93|596|2662|2697|5087|7474|9249|130497	ACVR2B|BCL2|GDF10|GJA1|PBX1|WNT5A|DHRS3|OSR1	-1.5589080930975803	0	93	1	1	-3.105210276134774	6.306571476285906
1	-3.1032862370553924	GO:0060021	M1	1	0	GO Biological Processes	19	roof of mouth development	19_GO:0032502 developmental process	-3.1032862370553924	4.657160474795745	4.52790099371836	30211	91	499	7	1.402805611222445	0.5264786364021911	93|3694|5156|5396|7474|9249|130497	ACVR2B|ITGB6|PDGFRA|PRRX1|WNT5A|DHRS3|OSR1	-1.5589080930975803	0	93	0	0	-3.105210276134774	6.306571476285906
1	-3.0085996647051676	GO:0003143	M1	1	0	GO Biological Processes	19	embryonic heart tube morphogenesis	19_GO:0032502 developmental process	-3.0085996647051676	5.264616188899539	4.595980274502316	30211	69	499	6	1.2024048096192386	0.4879196023405425	2697|7474|8463|51676|57216|64321	GJA1|WNT5A|TEAD2|ASB2|VANGL2|SOX17	-1.4919416869762512	0	93	0	0	-3.105210276134774	6.306571476285906
1	-2.9395157986599596	GO:0048546	M1	1	0	GO Biological Processes	19	digestive tract morphogenesis	19_GO:0032502 developmental process	-2.9395157986599596	6.306571476285906	4.768228532505963	30211	48	499	5	1.002004008016032	0.445859123777407	93|596|5156|7474|64321	ACVR2B|BCL2|PDGFRA|WNT5A|SOX17	-1.4443535097588018	0	93	0	0	-3.105210276134774	6.306571476285906
1	-2.919998016157286	GO:0007368	M1	1	0	GO Biological Processes	19	determination of left/right symmetry	19_GO:0032502 developmental process	-2.919998016157286	3.844005471259981	4.145723987722021	30211	126	499	8	1.6032064128256514	0.5622570648509714	93|2697|7474|8701|51676|57216|57545|64321	ACVR2B|GJA1|WNT5A|DNAH11|ASB2|VANGL2|CC2D2A|SOX17	-1.432004921580532	0	93	0	0	-3.105210276134774	6.306571476285906
1	-2.770122981124057	GO:0009855	M1	1	0	GO Biological Processes	19	determination of bilateral symmetry	19_GO:0032502 developmental process	-2.770122981124057	3.6416893938252453	3.9567880534455604	30211	133	499	8	1.6032064128256514	0.5622570648509714	93|2697|7474|8701|51676|57216|57545|64321	ACVR2B|GJA1|WNT5A|DNAH11|ASB2|VANGL2|CC2D2A|SOX17	-1.3114569503728273	0	93	0	0	-3.105210276134774	6.306571476285906
1	-2.7495629191201583	GO:0009799	M1	1	0	GO Biological Processes	19	specification of symmetry	19_GO:0032502 developmental process	-2.7495629191201583	3.614512607304161	3.9308418747237783	30211	134	499	8	1.6032064128256514	0.5622570648509714	93|2697|7474|8701|51676|57216|57545|64321	ACVR2B|GJA1|WNT5A|DNAH11|ASB2|VANGL2|CC2D2A|SOX17	-1.294125858499127	0	93	0	0	-3.105210276134774	6.306571476285906
1	-2.649743626259064	GO:0055123	M1	1	0	GO Biological Processes	19	digestive system development	19_GO:0032502 developmental process	-2.649743626259064	3.4844941681925006	3.804730656174407	30211	139	499	8	1.6032064128256514	0.5622570648509714	93|596|1990|5156|5915|7474|64321|140628	ACVR2B|BCL2|CELA1|PDGFRA|RARB|WNT5A|SOX17|GATA5	-1.2170250722101357	0	93	0	0	-3.105210276134774	6.306571476285906
1	-2.594365530219513	GO:0035050	M1	1	0	GO Biological Processes	19	embryonic heart tube development	19_GO:0032502 developmental process	-2.594365530219513	4.376608638964677	3.992034761722884	30211	83	499	6	1.2024048096192386	0.4879196023405425	2697|7474|8463|51676|57216|64321	GJA1|WNT5A|TEAD2|ASB2|VANGL2|SOX17	-1.1787585354076153	0	93	0	0	-3.105210276134774	6.306571476285906
1	-2.4138245891241676	GO:0001947	M1	1	0	GO Biological Processes	19	heart looping	19_GO:0032502 developmental process	-2.4138245891241676	4.805006839074975	3.9179253360327992	30211	63	499	5	1.002004008016032	0.445859123777407	2697|7474|51676|57216|64321	GJA1|WNT5A|ASB2|VANGL2|SOX17	-1.036081836439676	0	93	0	0	-3.105210276134774	6.306571476285906
1	-2.2991021797817583	GO:0061371	M1	1	0	GO Biological Processes	19	determination of heart left/right asymmetry	19_GO:0032502 developmental process	-2.2991021797817583	4.518140759130201	3.7360257805381965	30211	67	499	5	1.002004008016032	0.445859123777407	2697|7474|51676|57216|64321	GJA1|WNT5A|ASB2|VANGL2|SOX17	-0.9526308297926137	0	93	0	0	-3.105210276134774	6.306571476285906
1	-2.2794063859452685	GO:0048565	M1	1	0	GO Biological Processes	19	digestive tract development	19_GO:0032502 developmental process	-2.2794063859452685	3.33702049768829	3.4202376569106554	30211	127	499	7	1.402805611222445	0.5264786364021911	93|596|5156|5915|7474|64321|140628	ACVR2B|BCL2|PDGFRA|RARB|WNT5A|SOX17|GATA5	-0.9366736055155256	0	93	0	0	-3.105210276134774	6.306571476285906
1	-3.0980176239628503	GO:0042391	M1	1	0	GO Biological Processes	19	regulation of membrane potential	19_GO:0065007 biological regulation	-3.0980176239628503	2.4217234468937874	3.825279653704712	30211	425	499	17	3.406813627254509	0.8120769083525072	135|596|859|1829|2697|2859|2900|3776|4355|6326|8645|9424|50944|55022|57657|81832|219736	ADORA2A|BCL2|CAV3|DSG2|GJA1|GPR35|GRIK4|KCNK2|MPP2|SCN2A|KCNK5|KCNK6|SHANK1|PID1|HCN3|NETO1|STOX1	-1.5556090728679426	0	94	1	1	-3.0980176239628503	5.152603078497421
1	-2.1256727280551617	GO:0003254	M1	1	0	GO Biological Processes	19	regulation of membrane depolarization	19_GO:0050789 regulation of biological process	-2.1256727280551617	5.152603078497421	3.6921945486365626	30211	47	499	4	0.8016032064128257	0.39919195171010496	596|859|2697|57657	BCL2|CAV3|GJA1|HCN3	-0.8215033427647797	0	94	0	0	-3.0980176239628503	5.152603078497421
1	-3.090638439787584	GO:0045165	M1	1	0	GO Biological Processes	19	cell fate commitment	19_GO:0032502 developmental process	-3.090638439787584	2.9775288281481	4.019349714352945	30211	244	499	12	2.404809619238477	0.685810745026731	596|3199|3569|5396|5457|6666|7474|10297|56603|64321|81029|140628	BCL2|HOXA2|IL6|PRRX1|POU4F1|SOX12|WNT5A|APC2|CYP26B1|SOX17|WNT5B|GATA5	-1.5492113455666539	0	95	1	1	-3.090638439787584	9.081462925851705
1	-2.382742912779931	GO:0042474	M1	1	0	GO Biological Processes	19	middle ear morphogenesis	19_GO:0032502 developmental process	-2.382742912779931	9.081462925851705	4.685176172566446	30211	20	499	3	0.6012024048096193	0.34605939737543584	3199|5396|130497	HOXA2|PRRX1|OSR1	-1.0115108664864139	0	95	0	0	-3.090638439787584	9.081462925851705
1	-2.300025293007309	GO:0001709	M1	1	0	GO Biological Processes	19	cell fate determination	19_GO:0032502 developmental process	-2.300025293007309	5.766008206889971	4.005517797806251	30211	42	499	4	0.8016032064128257	0.39919195171010496	3199|5396|56603|64321	HOXA2|PRRX1|CYP26B1|SOX17	-0.9526308297926137	0	95	0	0	-3.090638439787584	9.081462925851705
1	-3.0841324603649585	GO:0001816	M1	1	0	GO Biological Processes	19	cytokine production	19_GO:0032501 multicellular organismal process	-3.0841324603649585	9.314320949591492	5.496390259213493	30211	26	499	4	0.8016032064128257	0.39919195171010496	3569|3694|4776|89886	IL6|ITGB6|NFATC4|SLAMF9	-1.5436846100355786	0	96	1	1	-3.0841324603649585	9.314320949591492
1	-3.0685203699600607	GO:0002067	M1	1	0	GO Biological Processes	19	glandular epithelial cell differentiation	19_GO:0032502 developmental process	-3.0685203699600607	6.727009574704966	4.982358746383134	30211	45	499	5	1.002004008016032	0.445859123777407	653|2247|5915|7474|100381270	BMP5|FGF2|RARB|WNT5A|ZBED6	-1.5329358905193842	0	97	1	1	-3.0685203699600607	8.255875387137912
1	-2.8495813388664586	GO:0031016	M1	1	0	GO Biological Processes	19	pancreas development	19_GO:0032502 developmental process	-2.8495813388664586	4.908898878838759	4.362947415426537	30211	74	499	6	1.2024048096192386	0.4879196023405425	93|653|1990|3569|7474|100381270	ACVR2B|BMP5|CELA1|IL6|WNT5A|ZBED6	-1.3717451691347595	0	97	0	0	-3.0685203699600607	8.255875387137912
1	-2.7033087793971786	GO:0002065	M1	1	0	GO Biological Processes	19	columnar/cuboidal epithelial cell differentiation	19_GO:0032502 developmental process	-2.7033087793971786	4.59820907638061	4.14997665085122	30211	79	499	6	1.2024048096192386	0.4879196023405425	653|2247|5915|7474|140628|100381270	BMP5|FGF2|RARB|WNT5A|GATA5|ZBED6	-1.2589877236816087	0	97	0	0	-3.0685203699600607	8.255875387137912
1	-2.4583575353119507	GO:0031018	M1	1	0	GO Biological Processes	19	endocrine pancreas development	19_GO:0032502 developmental process	-2.4583575353119507	6.372956439194179	4.2949247960245645	30211	38	499	4	0.8016032064128257	0.39919195171010496	653|3569|7474|100381270	BMP5|IL6|WNT5A|ZBED6	-1.071930424885306	0	97	0	0	-3.0685203699600607	8.255875387137912
1	-2.262733518400351	GO:0002068	M1	1	0	GO Biological Processes	19	glandular epithelial cell development	19_GO:0032502 developmental process	-2.262733518400351	8.255875387137912	4.412009962987649	30211	22	499	3	0.6012024048096193	0.34605939737543584	653|5915|7474	BMP5|RARB|WNT5A	-0.9249359556461203	0	97	0	0	-3.0685203699600607	8.255875387137912
1	-2.262733518400351	GO:0003309	M1	1	0	GO Biological Processes	19	type B pancreatic cell differentiation	19_GO:0032502 developmental process	-2.262733518400351	8.255875387137912	4.412009962987649	30211	22	499	3	0.6012024048096193	0.34605939737543584	653|7474|100381270	BMP5|WNT5A|ZBED6	-0.9249359556461203	0	97	0	0	-3.0685203699600607	8.255875387137912
1	-2.1546318413025602	GO:0035883	M1	1	0	GO Biological Processes	19	enteroendocrine cell differentiation	19_GO:0032502 developmental process	-2.1546318413025602	7.567885771543087	4.171391258180455	30211	24	499	3	0.6012024048096193	0.34605939737543584	653|7474|100381270	BMP5|WNT5A|ZBED6	-0.8453228163597671	0	97	0	0	-3.0685203699600607	8.255875387137912
1	-3.0421014062750675	GO:0051148	M1	1	0	GO Biological Processes	19	negative regulation of muscle cell differentiation	19_GO:0032502 developmental process	-3.0421014062750675	5.342037015206885	4.645307130905448	30211	68	499	6	1.2024048096192386	0.4879196023405425	859|1786|5155|150921|168620|100381270	CAV3|DNMT1|PDGFB|TCF23|BHLHA15|ZBED6	-1.5151360638349372	0	98	1	1	-3.0421014062750675	5.342037015206885
1	-2.982008976762658	GO:0051147	M1	1	0	GO Biological Processes	19	regulation of muscle cell differentiation	19_GO:0032502 developmental process	-2.982008976762658	3.5613580101379227	4.116192274367195	30211	153	499	9	1.8036072144288577	0.5957560704759203	596|859|1786|5155|56603|91807|150921|168620|100381270	BCL2|CAV3|DNMT1|PDGFB|CYP26B1|MYLK3|TCF23|BHLHA15|ZBED6	-1.471203619543841	0	98	0	0	-3.0421014062750675	5.342037015206885
1	-2.158706868092994	GO:0010830	M1	1	0	GO Biological Processes	19	regulation of myotube differentiation	19_GO:0032502 developmental process	-2.158706868092994	5.264616188899539	3.7511712782917175	30211	46	499	4	0.8016032064128257	0.39919195171010496	596|859|56603|168620	BCL2|CAV3|CYP26B1|BHLHA15	-0.8453228163597671	0	98	0	0	-3.0421014062750675	5.342037015206885
1	-3.0248072426397603	GO:0000165	M1	1	0	GO Biological Processes	19	MAPK cascade	19_GO:0023052 signaling	-3.0248072426397603	3.3265431962826755	4.079773678049613	30211	182	499	10	2.004008016032064	0.6273409122559691	136|673|983|5778|7098|7474|8820|25780|55872|128239	ADORA2B|BRAF|CDK1|PTPN7|TLR3|WNT5A|HESX1|RASGRP3|PBK|IQGAP3	-1.5030996280511002	0	99	1	1	-3.0248072426397603	3.3265431962826755
1	-2.992532834520304	GO:0048771	M1	1	0	GO Biological Processes	19	tissue remodeling	19_GO:0032501 multicellular organismal process	-2.992532834520304	4.461069507435925	4.378578818554244	30211	95	499	7	1.402805611222445	0.5264786364021911	93|1990|2697|3200|3976|50507|84870	ACVR2B|CELA1|GJA1|HOXA3|LIF|NOX4|RSPO3	-1.4786440127103924	0	100	1	1	-2.992532834520304	7.122716020275847
1	-2.6376855449379657	GO:0001974	M1	1	0	GO Biological Processes	19	blood vessel remodeling	19_GO:0032501 multicellular organismal process	-2.6376855449379657	7.122716020275847	4.629192449430975	30211	34	499	4	0.8016032064128257	0.39919195171010496	93|3200|3976|84870	ACVR2B|HOXA3|LIF|RSPO3	-1.2087666168919395	0	100	0	0	-2.992532834520304	7.122716020275847
1	-2.9588706552711024	GO:0010800	M1	1	0	GO Biological Processes	19	positive regulation of peptidyl-threonine phosphorylation	19_GO:0048518 positive regulation of biological process	-2.9588706552711024	8.649012310334957	5.247625888550524	30211	28	499	4	0.8016032064128257	0.39919195171010496	5347|7474|65267|219736	PLK1|WNT5A|WNK3|STOX1	-1.4531849112009345	0	101	1	1	-2.9588706552711024	8.649012310334957
1	-2.2274432443015195	GO:0010799	M1	1	0	GO Biological Processes	19	regulation of peptidyl-threonine phosphorylation	19_GO:0008152 metabolic process	-2.2274432443015195	5.5039169247586095	3.874452493356338	30211	44	499	4	0.8016032064128257	0.39919195171010496	5347|7474|65267|219736	PLK1|WNT5A|WNK3|STOX1	-0.8975476885769489	0	101	0	0	-2.9588706552711024	8.649012310334957
1	-2.9588706552711024	GO:0042634	M1	1	0	GO Biological Processes	19	regulation of hair cycle	19_GO:0032501 multicellular organismal process	-2.9588706552711024	8.649012310334957	5.247625888550524	30211	28	499	4	0.8016032064128257	0.39919195171010496	1001|7015|7474|10468	CDH3|TERT|WNT5A|FST	-1.4531849112009345	0	102	1	1	-2.9588706552711024	9.559434658791268
1	-2.6209743798166394	GO:0060070	M1	1	0	GO Biological Processes	19	canonical Wnt signaling pathway	19_GO:0023052 signaling	-2.6209743798166394	4.429981915049612	4.03056649055187	30211	82	499	6	1.2024048096192386	0.4879196023405425	1001|7474|8323|8820|26108|81029	CDH3|WNT5A|FZD6|HESX1|PYGO1|WNT5B	-1.1988121141316537	0	102	0	0	-2.9588706552711024	9.559434658791268
1	-2.5450950069236487	GO:0048854	M1	1	0	GO Biological Processes	19	brain morphogenesis	19_GO:0032502 developmental process	-2.5450950069236487	6.727009574704967	4.455692511647447	30211	36	499	4	0.8016032064128257	0.39919195171010496	2177|7474|8323|8820	FANCD2|WNT5A|FZD6|HESX1	-1.1397368106459351	0	102	0	0	-2.9588706552711024	9.559434658791268
1	-2.448013895092185	GO:0051797	M1	1	0	GO Biological Processes	19	regulation of hair follicle development	19_GO:0032502 developmental process	-2.448013895092185	9.559434658791268	4.836549447890475	30211	19	499	3	0.6012024048096193	0.34605939737543584	1001|7474|10468	CDH3|WNT5A|FST	-1.0650037533693475	0	102	0	0	-2.9588706552711024	9.559434658791268
1	-2.946015942158181	GO:0001946	M1	1	0	GO Biological Processes	19	lymphangiogenesis	19_GO:0032502 developmental process	-2.946015942158181	13.971481424387237	6.062222276238923	30211	13	499	3	0.6012024048096193	0.34605939737543584	93|147372|161198	ACVR2B|CCBE1|CLEC14A	-1.4448213909764744	0	103	1	1	-2.946015942158181	13.971481424387237
1	-2.517332869073476	GO:0036303	M1	1	0	GO Biological Processes	19	lymph vessel morphogenesis	19_GO:0032502 developmental process	-2.517332869073476	10.09051436205745	4.9995540581324605	30211	18	499	3	0.6012024048096193	0.34605939737543584	93|147372|161198	ACVR2B|CCBE1|CLEC14A	-1.1225936488060566	0	103	0	0	-2.946015942158181	13.971481424387237
1	-2.0564386432266852	GO:0001945	M1	1	0	GO Biological Processes	19	lymph vessel development	19_GO:0032502 developmental process	-2.0564386432266852	6.985740712193619	3.957023928249381	30211	26	499	3	0.6012024048096193	0.34605939737543584	93|147372|161198	ACVR2B|CCBE1|CLEC14A	-0.7727821910668491	0	103	0	0	-2.946015942158181	13.971481424387237
1	-2.946015942158181	GO:0035810	M1	1	0	GO Biological Processes	19	positive regulation of urine volume	19_GO:0032501 multicellular organismal process	-2.946015942158181	13.971481424387237	6.062222276238923	30211	13	499	3	0.6012024048096193	0.34605939737543584	135|3037|4883	ADORA2A|HAS2|NPR3	-1.4448213909764744	0	104	1	1	-2.946015942158181	13.971481424387237
1	-2.812227085362123	GO:0003014	M1	1	0	GO Biological Processes	19	renal system process	19_GO:0032501 multicellular organismal process	-2.812227085362123	4.154917678494243	4.1361820346618	30211	102	499	7	1.402805611222445	0.5264786364021911	135|596|3037|3675|4883|5155|56670	ADORA2A|BCL2|HAS2|ITGA3|NPR3|PDGFB|SUCNR1	-1.3458440657782917	0	104	0	0	-2.946015942158181	13.971481424387237
1	-2.374268092383194	GO:0010811	M1	1	0	GO Biological Processes	19	positive regulation of cell-substrate adhesion	19_GO:0022610 biological adhesion	-2.374268092383194	3.4737836328394494	3.548112995680269	30211	122	499	7	1.402805611222445	0.5264786364021911	1601|3037|3675|5155|7010|57091|59339	DAB2|HAS2|ITGA3|PDGFB|TEK|CASS4|PLEKHA2	-1.0079508003439672	0	104	0	0	-2.946015942158181	13.971481424387237
1	-2.321101649824153	GO:0035809	M1	1	0	GO Biological Processes	19	regulation of urine volume	19_GO:0032501 multicellular organismal process	-2.321101649824153	8.649012310334957	4.544050434614005	30211	21	499	3	0.6012024048096193	0.34605939737543584	135|3037|4883	ADORA2A|HAS2|NPR3	-0.9689614008725786	0	104	0	0	-2.946015942158181	13.971481424387237
1	-2.1546318413025602	GO:0036120	M1	1	0	GO Biological Processes	19	cellular response to platelet-derived growth factor stimulus	19_GO:0050896 response to stimulus	-2.1546318413025602	7.567885771543087	4.171391258180455	30211	24	499	3	0.6012024048096193	0.34605939737543584	890|3037|5155	CCNA2|HAS2|PDGFB	-0.8453228163597671	0	104	0	0	-2.946015942158181	13.971481424387237
1	-2.1044016493861446	GO:0036119	M1	1	0	GO Biological Processes	19	response to platelet-derived growth factor	19_GO:0050896 response to stimulus	-2.1044016493861446	7.2651703406813635	4.061250670416309	30211	25	499	3	0.6012024048096193	0.34605939737543584	890|3037|5155	CCNA2|HAS2|PDGFB	-0.8071727431470347	0	104	0	0	-2.946015942158181	13.971481424387237
1	-2.9395157986599596	GO:0043114	M1	1	0	GO Biological Processes	19	regulation of vascular permeability	19_GO:0032501 multicellular organismal process	-2.9395157986599596	6.306571476285906	4.768228532505963	30211	48	499	5	1.002004008016032	0.445859123777407	135|284|624|7010|91807	ADORA2A|ANGPT1|BDKRB2|TEK|MYLK3	-1.4443535097588018	0	105	1	1	-2.9395157986599596	7.122716020275847
1	-2.6376855449379657	GO:2000352	M1	1	0	GO Biological Processes	19	negative regulation of endothelial cell apoptotic process	19_GO:0048519 negative regulation of biological process	-2.6376855449379657	7.122716020275847	4.629192449430975	30211	34	499	4	0.8016032064128257	0.39919195171010496	284|7010|7015|51129	ANGPT1|TEK|TERT|ANGPTL4	-1.2087666168919395	0	105	0	0	-2.9395157986599596	7.122716020275847
1	-2.537877620969688	GO:2000351	M1	1	0	GO Biological Processes	19	regulation of endothelial cell apoptotic process	19_GO:0050789 regulation of biological process	-2.537877620969688	5.130770014605482	4.115841592969189	30211	59	499	5	1.002004008016032	0.445859123777407	284|7010|7015|51129|57124	ANGPT1|TEK|TERT|ANGPTL4|CD248	-1.1346640931585639	0	105	0	0	-2.9395157986599596	7.122716020275847
1	-2.3261076858848564	GO:1904035	M1	1	0	GO Biological Processes	19	regulation of epithelial cell apoptotic process	19_GO:0050789 regulation of biological process	-2.3261076858848564	3.864452308873066	3.604618941693602	30211	94	499	6	1.2024048096192386	0.4879196023405425	284|3569|7010|7015|51129|57124	ANGPT1|IL6|TEK|TERT|ANGPTL4|CD248	-0.9695065593079201	0	105	0	0	-2.9395157986599596	7.122716020275847
1	-2.9395157986599596	GO:0010543	M1	1	0	GO Biological Processes	19	regulation of platelet activation	19_GO:0032501 multicellular organismal process	-2.9395157986599596	6.306571476285906	4.768228532505963	30211	48	499	5	1.002004008016032	0.445859123777407	3569|5155|5156|6403|22915	IL6|PDGFB|PDGFRA|SELP|MMRN1	-1.4443535097588018	0	106	1	1	-2.9395157986599596	10.09051436205745
1	-2.611152012370325	GO:0002687	M1	1	0	GO Biological Processes	19	positive regulation of leukocyte migration	19_GO:0040011 locomotion	-2.611152012370325	3.4350687189982807	3.7558977127894564	30211	141	499	8	1.6032064128256514	0.5622570648509714	3569|5724|6403|7474|9750|10894|23604|64805	IL6|PTAFR|SELP|WNT5A|RIPOR2|LYVE1|DAPK2|P2RY12	-1.1904770580085058	0	106	0	0	-2.9395157986599596	10.09051436205745
1	-2.517332869073476	GO:0002693	M1	1	0	GO Biological Processes	19	positive regulation of cellular extravasation	19_GO:0040011 locomotion	-2.517332869073476	10.09051436205745	4.9995540581324605	30211	18	499	3	0.6012024048096193	0.34605939737543584	5724|9750|10894	PTAFR|RIPOR2|LYVE1	-1.1225936488060566	0	106	0	0	-2.9395157986599596	10.09051436205745
1	-2.4489438747267633	GO:0002685	M1	1	0	GO Biological Processes	19	regulation of leukocyte migration	19_GO:0040011 locomotion	-2.4489438747267633	2.7772057877222336	3.4128382393198673	30211	218	499	10	2.004008016032064	0.6273409122559691	653|3569|5724|6403|7474|9750|10894|23604|57509|64805	BMP5|IL6|PTAFR|SELP|WNT5A|RIPOR2|LYVE1|DAPK2|MTUS1|P2RY12	-1.0650037533693475	0	106	0	0	-2.9395157986599596	10.09051436205745
1	-2.416983440375834	GO:0002691	M1	1	0	GO Biological Processes	19	regulation of cellular extravasation	19_GO:0040011 locomotion	-2.416983440375834	6.209547299727662	4.218809660094412	30211	39	499	4	0.8016032064128257	0.39919195171010496	5724|6403|9750|10894	PTAFR|SELP|RIPOR2|LYVE1	-1.0373635928560565	0	106	0	0	-2.9395157986599596	10.09051436205745
1	-2.1546318413025602	GO:1904996	M1	1	0	GO Biological Processes	19	positive regulation of leukocyte adhesion to vascular endothelial cell	19_GO:0022610 biological adhesion	-2.1546318413025602	7.567885771543087	4.171391258180455	30211	24	499	3	0.6012024048096193	0.34605939737543584	3569|5724|6403	IL6|PTAFR|SELP	-0.8453228163597671	0	106	0	0	-2.9395157986599596	10.09051436205745
1	-2.900068242544839	GO:0010575	M1	1	0	GO Biological Processes	19	positive regulation of vascular endothelial growth factor production	19_GO:0048518 positive regulation of biological process	-2.900068242544839	8.350770506530303	5.1323651572091205	30211	29	499	4	0.8016032064128257	0.39919195171010496	136|1545|3569|147372	ADORA2B|CYP1B1|IL6|CCBE1	-1.4149506835371262	0	107	1	1	-2.900068242544839	8.350770506530303
1	-2.858729579910254	GO:1903053	M1	1	0	GO Biological Processes	19	regulation of extracellular matrix organization	19_GO:0050789 regulation of biological process	-2.858729579910254	6.05430861723447	4.635361214936168	30211	50	499	5	1.002004008016032	0.445859123777407	3037|3569|6624|81031|84627	HAS2|IL6|FSCN1|SLC2A10|ZNF469	-1.3784689355641906	0	108	1	1	-2.858729579910254	6.05430861723447
1	-2.8495813388664586	GO:0045669	M1	1	0	GO Biological Processes	19	positive regulation of osteoblast differentiation	19_GO:0032502 developmental process	-2.8495813388664586	4.908898878838759	4.362947415426537	30211	74	499	6	1.2024048096192386	0.4879196023405425	93|2247|2662|3082|3569|26271	ACVR2B|FGF2|GDF10|HGF|IL6|FBXO5	-1.3717451691347595	0	109	1	1	-2.8495813388664586	4.908898878838759
1	-2.1207637314803716	GO:0045667	M1	1	0	GO Biological Processes	19	regulation of osteoblast differentiation	19_GO:0032502 developmental process	-2.1207637314803716	3.1161882588706824	3.20538816375604	30211	136	499	7	1.402805611222445	0.5264786364021911	93|2247|2662|3082|3199|3569|26271	ACVR2B|FGF2|GDF10|HGF|HOXA2|IL6|FBXO5	-0.8177282749853528	0	109	0	0	-2.8495813388664586	4.908898878838759
1	-2.8466178030493188	GO:0009886	M1	1	0	GO Biological Processes	19	post-embryonic animal morphogenesis	19_GO:0032502 developmental process	-2.8466178030493188	12.973518465502435	5.807157418490829	30211	14	499	3	0.6012024048096193	0.34605939737543584	1826|4237|4647	DSCAM|MFAP2|MYO7A	-1.3717451691347595	0	110	1	1	-2.8466178030493188	12.973518465502435
1	-2.4918396723310448	GO:0009791	M1	1	0	GO Biological Processes	19	post-embryonic development	19_GO:0032502 developmental process	-2.4918396723310448	4.175385253265151	3.8437879649390094	30211	87	499	6	1.2024048096192386	0.4879196023405425	93|596|1826|1990|4237|4647	ACVR2B|BCL2|DSCAM|CELA1|MFAP2|MYO7A	-1.1019684956242413	0	110	0	0	-2.8466178030493188	12.973518465502435
1	-2.7445302397926046	GO:1900087	M1	1	0	GO Biological Processes	19	positive regulation of G1/S transition of mitotic cell cycle	19_GO:0048518 positive regulation of biological process	-2.7445302397926046	5.711611903051386	4.449035477301155	30211	53	499	5	1.002004008016032	0.445859123777407	595|990|6240|6241|7015	CCND1|CDC6|RRM1|RRM2|TERT	-1.2898966844551742	0	111	1	1	-2.7445302397926046	5.711611903051386
1	-2.3751888332390116	GO:1902806	M1	1	0	GO Biological Processes	19	regulation of cell cycle G1/S phase transition	19_GO:0050789 regulation of biological process	-2.3751888332390116	2.898339231654799	3.383649711480402	30211	188	499	9	1.8036072144288577	0.5957560704759203	595|596|990|6240|6241|7015|9928|10106|56892	CCND1|BCL2|CDC6|RRM1|RRM2|TERT|KIF14|CTDSP2|TCIM	-1.0079508003439672	0	111	0	0	-2.7445302397926046	5.711611903051386
1	-2.3269730257441386	GO:1902808	M1	1	0	GO Biological Processes	19	positive regulation of cell cycle G1/S phase transition	19_GO:0048518 positive regulation of biological process	-2.3269730257441386	4.58659743729884	3.780129252508526	30211	66	499	5	1.002004008016032	0.445859123777407	595|990|6240|6241|7015	CCND1|CDC6|RRM1|RRM2|TERT	-0.9695065593079201	0	111	0	0	-2.7445302397926046	5.711611903051386
1	-2.2781926979164107	GO:2000045	M1	1	0	GO Biological Processes	19	regulation of G1/S transition of mitotic cell cycle	19_GO:0050789 regulation of biological process	-2.2781926979164107	3.0271543086172352	3.3317854564757754	30211	160	499	8	1.6032064128256514	0.5622570648509714	595|596|990|6240|6241|7015|9928|10106	CCND1|BCL2|CDC6|RRM1|RRM2|TERT|KIF14|CTDSP2	-0.9360798954390698	0	111	0	0	-2.7445302397926046	5.711611903051386
1	-2.7413455204059516	GO:0009615	M1	1	0	GO Biological Processes	19	response to virus	19_GO:0044419 biological process involved in interspecies interaction between organisms	-2.7413455204059516	2.478371948575514	3.563248551446417	30211	342	499	14	2.80561122244489	0.7392376345849377	596|1687|3569|3694|4343|4939|4940|6772|7098|10417|10561|55601|64108|79132	BCL2|GSDME|IL6|ITGB6|MOV10|OAS2|OAS3|STAT1|TLR3|SPON2|IFI44|DDX60|RTP4|DHX58	-1.288314529550799	0	112	1	1	-2.7413455204059516	6.209547299727662
1	-2.7092283116413336	GO:0051607	M1	1	0	GO Biological Processes	19	defense response to virus	19_GO:0044419 biological process involved in interspecies interaction between organisms	-2.7092283116413336	2.8339316931735814	3.657547198909406	30211	235	499	11	2.2044088176352705	0.6572875938419611	596|3569|4343|4939|4940|6772|7098|10417|55601|64108|79132	BCL2|IL6|MOV10|OAS2|OAS3|STAT1|TLR3|SPON2|DDX60|RTP4|DHX58	-1.2617601806915777	0	112	0	0	-2.7413455204059516	6.209547299727662
1	-2.6948269164378753	GO:0140546	M1	1	0	GO Biological Processes	19	defense response to symbiont	19_GO:0044419 biological process involved in interspecies interaction between organisms	-2.6948269164378753	2.8219235080330156	3.6413819688689593	30211	236	499	11	2.2044088176352705	0.6572875938419611	596|3569|4343|4939|4940|6772|7098|10417|55601|64108|79132	BCL2|IL6|MOV10|OAS2|OAS3|STAT1|TLR3|SPON2|DDX60|RTP4|DHX58	-1.2520708875759332	0	112	0	0	-2.7413455204059516	6.209547299727662
1	-2.5705027095421804	GO:0032481	M1	1	0	GO Biological Processes	19	positive regulation of type I interferon production	19_GO:0048518 positive regulation of biological process	-2.5705027095421804	5.219231566581439	4.168135097428484	30211	58	499	5	1.002004008016032	0.445859123777407	4939|4940|6772|7098|79132	OAS2|OAS3|STAT1|TLR3|DHX58	-1.1593730730865914	0	112	0	0	-2.7413455204059516	6.209547299727662
1	-2.416983440375834	GO:0032728	M1	1	0	GO Biological Processes	19	positive regulation of interferon-beta production	19_GO:0048518 positive regulation of biological process	-2.416983440375834	6.209547299727662	4.218809660094412	30211	39	499	4	0.8016032064128257	0.39919195171010496	4939|4940|7098|79132	OAS2|OAS3|TLR3|DHX58	-1.0373635928560565	0	112	0	0	-2.7413455204059516	6.209547299727662
1	-2.2274432443015195	GO:0062208	M1	1	0	GO Biological Processes	19	positive regulation of pattern recognition receptor signaling pathway	19_GO:0002376 immune system process	-2.2274432443015195	5.5039169247586095	3.874452493356338	30211	44	499	4	0.8016032064128257	0.39919195171010496	7098|10062|55601|79132	TLR3|NR1H3|DDX60|DHX58	-0.8975476885769489	0	112	0	0	-2.7413455204059516	6.209547299727662
1	-2.714950042734187	GO:1902532	M1	1	0	GO Biological Processes	19	negative regulation of intracellular signal transduction	19_GO:0023052 signaling	-2.714950042734187	2.118450529050735	3.408256339240958	30211	543	499	19	3.8076152304609217	0.8567351801715601	596|624|859|1601|3675|3976|6772|8382|9750|10252|11113|27330|51616|55872|63979|79132|158376|202243|285315	BCL2|BDKRB2|CAV3|DAB2|ITGA3|LIF|STAT1|NME5|RIPOR2|SPRY1|CIT|RPS6KA6|TAF9B|PBK|FIGNL1|DHX58|SPAAR|CCDC125|C3orf33	-1.2666915667402792	0	113	1	1	-2.714950042734187	3.9313692319704345
1	-2.046210430502488	GO:0070373	M1	1	0	GO Biological Processes	19	negative regulation of ERK1 and ERK2 cascade	19_GO:0023052 signaling	-2.046210430502488	3.9313692319704345	3.337699148982388	30211	77	499	5	1.002004008016032	0.445859123777407	1601|3976|10252|27330|285315	DAB2|LIF|SPRY1|RPS6KA6|C3orf33	-0.7636356588069398	0	113	0	0	-2.714950042734187	3.9313692319704345
1	-2.6961009821173567	GO:0010256	M1	1	0	GO Biological Processes	19	endomembrane system organization	19_GO:0009987 cellular process	-2.6961009821173567	2.1622530775837387	3.4099363083438896	30211	504	499	18	3.6072144288577155	0.8347529688104741	19|859|983|5347|5819|5873|8436|9002|10783|11113|57097|79895|89866|94121|121601|133022|168620|389610	ABCA1|CAV3|CDK1|PLK1|NECTIN2|RAB27A|CAVIN2|F2RL3|NEK6|CIT|PARP11|ATP8B4|SEC16B|SYTL4|ANO4|TRAM1L1|BHLHA15|XKR5	-1.2525631447960333	0	114	1	1	-2.6961009821173567	3.1161882588706824
1	-2.1207637314803716	GO:0006997	M1	1	0	GO Biological Processes	19	nucleus organization	19_GO:0009987 cellular process	-2.1207637314803716	3.1161882588706824	3.20538816375604	30211	136	499	7	1.402805611222445	0.5264786364021911	983|1663|5347|5819|10783|26108|57097	CDK1|DDX11|PLK1|NECTIN2|NEK6|PYGO1|PARP11	-0.8177282749853528	0	114	0	0	-2.6961009821173567	3.1161882588706824
1	-2.6611926964530888	GO:0032102	M1	1	0	GO Biological Processes	19	negative regulation of response to external stimulus	19_GO:0048519 negative regulation of biological process	-2.6611926964530888	2.268593392874743	3.421405611353084	30211	427	499	16	3.2064128256513027	0.7886471501045282	135|2247|3082|4907|4940|5155|5156|6480|7010|7474|10062|10371|22915|54625|55872|79132	ADORA2A|FGF2|HGF|NT5E|OAS3|PDGFB|PDGFRA|ST6GAL1|TEK|WNT5A|NR1H3|SEMA3A|MMRN1|PARP14|PBK|DHX58	-1.2269449349019956	0	115	1	1	-2.6611926964530888	2.268593392874743
1	-2.5438114566557726	GO:0031347	M1	1	0	GO Biological Processes	19	regulation of defense response	19_GO:0050896 response to stimulus	-2.5438114566557726	1.9620444592889483	3.2082491375938775	30211	648	499	21	4.208416833667335	0.8988201029107387	135|136|2177|3082|3569|3600|4907|4940|5819|6772|7010|7098|7474|10062|54625|55872|56670|79132|115362|146850|100506742	ADORA2A|ADORA2B|FANCD2|HGF|IL6|IL15|NT5E|OAS3|NECTIN2|STAT1|TEK|TLR3|WNT5A|NR1H3|PARP14|PBK|SUCNR1|DHX58|GBP5|PIK3R6|CASP12	-1.1391693272870305	0	115	0	0	-2.6611926964530888	2.268593392874743
1	-2.198211133147721	GO:0050727	M1	1	0	GO Biological Processes	19	regulation of inflammatory response	19_GO:0050896 response to stimulus	-2.198211133147721	2.1512771736366134	2.9809570897284656	30211	394	499	14	2.80561122244489	0.7392376345849377	135|136|2177|3082|3569|3600|4907|7010|7098|7474|10062|55872|56670|100506742	ADORA2A|ADORA2B|FANCD2|HGF|IL6|IL15|NT5E|TEK|TLR3|WNT5A|NR1H3|PBK|SUCNR1|CASP12	-0.8760763726197919	0	115	0	0	-2.6611926964530888	2.268593392874743
1	-2.6376855449379657	GO:0035025	M1	1	0	GO Biological Processes	19	positive regulation of Rho protein signal transduction	19_GO:0023052 signaling	-2.6376855449379657	7.122716020275847	4.629192449430975	30211	34	499	4	0.8016032064128257	0.39919195171010496	408|2846|2859|9002	ARRB1|LPAR4|GPR35|F2RL3	-1.2087666168919395	0	116	1	1	-2.6376855449379657	7.122716020275847
1	-2.602998427214534	GO:0051480	M1	1	0	GO Biological Processes	19	regulation of cytosolic calcium ion concentration	19_GO:0065007 biological regulation	-2.602998427214534	2.4906965830394965	3.452178239270116	30211	316	499	13	2.6052104208416833	0.7130812093421381	552|624|859|2247|2846|2859|5156|7225|7474|9002|9034|10800|130733	AVPR1A|BDKRB2|CAV3|FGF2|LPAR4|GPR35|PDGFRA|TRPC6|WNT5A|F2RL3|CCRL2|CYSLTR1|TMEM178A	-1.183065222788625	0	116	0	0	-2.6376855449379657	7.122716020275847
1	-2.2171697332899116	GO:0007200	M1	1	0	GO Biological Processes	19	phospholipase C-activating G protein-coupled receptor signaling pathway	19_GO:0023052 signaling	-2.2171697332899116	3.6692779498390724	3.44747628654443	30211	99	499	6	1.2024048096192386	0.4879196023405425	2846|2859|4883|9002|55107|64805	LPAR4|GPR35|NPR3|F2RL3|ANO1|P2RY12	-0.8896769194169057	0	116	0	0	-2.6376855449379657	7.122716020275847
1	-2.128196994844782	GO:0007204	M1	1	0	GO Biological Processes	19	positive regulation of cytosolic calcium ion concentration	19_GO:0065007 biological regulation	-2.128196994844782	2.370014049451216	2.990091749474269	30211	281	499	11	2.2044088176352705	0.6572875938419611	552|624|859|2247|2846|2859|5156|7225|9002|9034|10800	AVPR1A|BDKRB2|CAV3|FGF2|LPAR4|GPR35|PDGFRA|TRPC6|F2RL3|CCRL2|CYSLTR1	-0.822321145740383	0	116	0	0	-2.6376855449379657	7.122716020275847
1	-2.0235841784588215	GO:0072503	M1	1	0	GO Biological Processes	19	cellular divalent inorganic cation homeostasis	19_GO:0065007 biological regulation	-2.0235841784588215	1.9915488872481804	2.764879877537359	30211	456	499	15	3.006012024048096	0.764394391530827	552|596|624|859|2247|2846|2859|5156|7225|7474|9002|9034|10800|57181|130733	AVPR1A|BCL2|BDKRB2|CAV3|FGF2|LPAR4|GPR35|PDGFRA|TRPC6|WNT5A|F2RL3|CCRL2|CYSLTR1|SLC39A10|TMEM178A	-0.7481438890115526	0	116	0	0	-2.6376855449379657	7.122716020275847
1	-2.6303552179119687	GO:0030522	M1	1	0	GO Biological Processes	19	intracellular receptor signaling pathway	19_GO:0023052 signaling	-2.6303552179119687	3.459604924133983	3.780203053676569	30211	140	499	8	1.6032064128256514	0.5622570648509714	4940|5915|10062|55765|55809|56603|57491|80216	OAS3|RARB|NR1H3|INAVA|TRERF1|CYP26B1|AHRR|ALPK1	-1.2021922421575995	0	117	1	1	-2.6303552179119687	6.985740712193619
1	-2.0564386432266852	GO:0002753	M1	1	0	GO Biological Processes	19	cytoplasmic pattern recognition receptor signaling pathway	19_GO:0002376 immune system process	-2.0564386432266852	6.985740712193619	3.957023928249381	30211	26	499	3	0.6012024048096193	0.34605939737543584	4940|55765|80216	OAS3|INAVA|ALPK1	-0.7727821910668491	0	117	0	0	-2.6303552179119687	6.985740712193619
1	-2.624134482160247	GO:0051259	M1	1	0	GO Biological Processes	19	protein complex oligomerization	19_GO:0009987 cellular process	-2.624134482160247	2.7633773771609613	3.5618047346549155	30211	241	499	11	2.2044088176352705	0.6572875938419611	1894|3750|4355|6240|6241|7083|10721|79689|115362|140803|387804	ECT2|KCND1|MPP2|RRM1|RRM2|TK1|POLQ|STEAP4|GBP5|TRPM6|VSTM5	-1.1997316552791846	0	118	1	1	-2.624134482160247	2.7633773771609613
1	-2.59119493149575	GO:0048532	M1	1	0	GO Biological Processes	19	anatomical structure arrangement	19_GO:0032502 developmental process	-2.59119493149575	10.68407403041377	5.175852939989284	30211	17	499	3	0.6012024048096193	0.34605939737543584	3212|9928|10371	HOXB2|KIF14|SEMA3A	-1.1787585354076153	0	119	1	1	-2.59119493149575	10.68407403041377
1	-2.59119493149575	GO:0030322	M1	1	0	GO Biological Processes	19	stabilization of membrane potential	19_GO:0065007 biological regulation	-2.59119493149575	10.68407403041377	5.175852939989284	30211	17	499	3	0.6012024048096193	0.34605939737543584	3776|8645|9424	KCNK2|KCNK5|KCNK6	-1.1787585354076153	0	120	1	1	-2.59119493149575	10.68407403041377
1	-2.5906150247222457	GO:0035633	M1	1	0	GO Biological Processes	19	maintenance of blood-brain barrier	19_GO:0032501 multicellular organismal process	-2.5906150247222457	6.919209848267966	4.540739797227771	30211	35	499	4	0.8016032064128257	0.39919195171010496	284|2697|3569|65267	ANGPT1|GJA1|IL6|WNK3	-1.1787585354076153	0	121	1	1	-2.5906150247222457	6.919209848267966
1	-2.549867454123579	GO:0048871	M1	1	0	GO Biological Processes	19	multicellular organismal homeostasis	19_GO:0032501 multicellular organismal process	-2.549867454123579	2.3610117170273694	3.3618788900491055	30211	359	499	14	2.80561122244489	0.7392376345849377	284|596|1001|2697|3037|3569|3694|50507|55765|56603|57822|65267|143689|389208	ANGPT1|BCL2|CDH3|GJA1|HAS2|IL6|ITGB6|NOX4|INAVA|CYP26B1|GRHL3|WNK3|PIWIL4|TMPRSS11F	-1.1401878840632231	0	121	0	0	-2.5906150247222457	6.919209848267966
1	-2.235174723982694	GO:0001894	M1	1	0	GO Biological Processes	19	tissue homeostasis	19_GO:0032501 multicellular organismal process	-2.235174723982694	2.5873113748865255	3.15889845531052	30211	234	499	10	2.004008016032064	0.6273409122559691	284|596|1001|2697|3569|3694|50507|55765|65267|143689	ANGPT1|BCL2|CDH3|GJA1|IL6|ITGB6|NOX4|INAVA|WNK3|PIWIL4	-0.9010421153148688	0	121	0	0	-2.5906150247222457	6.919209848267966
1	-2.128196994844782	GO:0060249	M1	1	0	GO Biological Processes	19	anatomical structure homeostasis	19_GO:0065007 biological regulation	-2.128196994844782	2.370014049451216	2.990091749474269	30211	281	499	11	2.2044088176352705	0.6572875938419611	284|596|859|1001|2697|3569|3694|50507|55765|65267|143689	ANGPT1|BCL2|CAV3|CDH3|GJA1|IL6|ITGB6|NOX4|INAVA|WNK3|PIWIL4	-0.822321145740383	0	121	0	0	-2.5906150247222457	6.919209848267966
1	-2.5450950069236487	GO:0071312	M1	1	0	GO Biological Processes	19	cellular response to alkaloid	19_GO:0050896 response to stimulus	-2.5450950069236487	6.727009574704967	4.455692511647447	30211	36	499	4	0.8016032064128257	0.39919195171010496	840|890|1644|5888	CASP7|CCNA2|DDC|RAD51	-1.1397368106459351	0	122	1	1	-2.5450950069236487	6.727009574704967
1	-2.537877620969688	GO:0051785	M1	1	0	GO Biological Processes	19	positive regulation of nuclear division	19_GO:0048518 positive regulation of biological process	-2.537877620969688	5.130770014605482	4.115841592969189	30211	59	499	5	1.002004008016032	0.445859123777407	685|5155|7474|9700|9787	BTC|PDGFB|WNT5A|ESPL1|DLGAP5	-1.1346640931585639	0	123	1	1	-2.537877620969688	5.5039169247586095
1	-2.2274432443015195	GO:0045840	M1	1	0	GO Biological Processes	19	positive regulation of mitotic nuclear division	19_GO:0048518 positive regulation of biological process	-2.2274432443015195	5.5039169247586095	3.874452493356338	30211	44	499	4	0.8016032064128257	0.39919195171010496	685|5155|9700|9787	BTC|PDGFB|ESPL1|DLGAP5	-0.8975476885769489	0	123	0	0	-2.537877620969688	5.5039169247586095
1	-2.536794935564064	GO:0051046	M1	1	0	GO Biological Processes	19	regulation of secretion	19_GO:0051179 localization	-2.536794935564064	1.9981216558529602	3.2165992032309614	30211	606	499	20	4.008016032064128	0.8780756545403433	135|136|151|552|1601|2242|2697|3569|3976|4939|5724|5873|6754|8864|10062|11069|55107|94121|192683|100381270	ADORA2A|ADORA2B|ADRA2B|AVPR1A|DAB2|FES|GJA1|IL6|LIF|OAS2|PTAFR|RAB27A|SSTR4|PER2|NR1H3|RAPGEF4|ANO1|SYTL4|SCAMP5|ZBED6	-1.1343482517917256	0	124	1	1	-2.536794935564064	2.0750654534876203
1	-2.397262722831371	GO:0010817	M1	1	0	GO Biological Processes	19	regulation of hormone levels	19_GO:0065007 biological regulation	-2.397262722831371	2.0750654534876203	3.1285821960570064	30211	496	499	17	3.406813627254509	0.8120769083525072	93|653|1545|1592|1601|2697|3569|3976|5156|8864|9249|9486|11069|55107|56603|94121|100381270	ACVR2B|BMP5|CYP1B1|CYP26A1|DAB2|GJA1|IL6|LIF|PDGFRA|PER2|DHRS3|CHST10|RAPGEF4|ANO1|CYP26B1|SYTL4|ZBED6	-1.020336183056072	0	124	0	0	-2.536794935564064	2.0750654534876203
1	-2.30836659155877	GO:1903530	M1	1	0	GO Biological Processes	19	regulation of secretion by cell	19_GO:0051179 localization	-2.30836659155877	1.9850192187653997	3.018494252950213	30211	549	499	18	3.6072144288577155	0.8347529688104741	135|136|151|552|1601|2242|2697|3569|3976|5724|5873|8864|10062|11069|55107|94121|192683|100381270	ADORA2A|ADORA2B|ADRA2B|AVPR1A|DAB2|FES|GJA1|IL6|LIF|PTAFR|RAB27A|PER2|NR1H3|RAPGEF4|ANO1|SYTL4|SCAMP5|ZBED6	-0.958754993022396	0	124	0	0	-2.536794935564064	2.0750654534876203
1	-2.536137861993171	GO:0043524	M1	1	0	GO Biological Processes	19	negative regulation of neuron apoptotic process	19_GO:0048519 negative regulation of biological process	-2.536137861993171	3.3403082026121216	3.6608246037246963	30211	145	499	8	1.6032064128256514	0.5622570648509714	135|284|596|4099|4776|5457|7015|9928	ADORA2A|ANGPT1|BCL2|MAG|NFATC4|POU4F1|TERT|KIF14	-1.1343482517917256	0	125	1	1	-2.536137861993171	3.3403082026121216
1	-2.5178211477329495	GO:0030902	M1	1	0	GO Biological Processes	19	hindbrain development	19_GO:0032502 developmental process	-2.5178211477329495	3.317429379306559	3.6375755701822694	30211	146	499	8	1.6032064128256514	0.5622570648509714	596|653|2662|3199|3212|5457|6712|9928	BCL2|BMP5|GDF10|HOXA2|HOXB2|POU4F1|SPTBN2|KIF14	-1.1225936488060566	0	125	0	0	-2.536137861993171	3.3403082026121216
1	-2.5059196384719815	GO:0070997	M1	1	0	GO Biological Processes	19	neuron death	19_GO:0009987 cellular process	-2.5059196384719815	5.045257181028725	4.064719627523206	30211	60	499	5	1.002004008016032	0.445859123777407	596|840|6326|10570|11113	BCL2|CASP7|SCN2A|DPYSL4|CIT	-1.1125768646871514	0	126	1	1	-2.5059196384719815	5.045257181028725
1	-2.451834037725171	GO:0001667	M1	1	0	GO Biological Processes	19	ameboidal-type cell migration	19_GO:0040011 locomotion	-2.451834037725171	2.9775288281480994	3.477321588516515	30211	183	499	9	1.8036072144288577	0.5957560704759203	1545|2050|2247|7474|10371|54443|64321|64805|161198	CYP1B1|EPHB4|FGF2|WNT5A|SEMA3A|ANLN|SOX17|P2RY12|CLEC14A	-1.066092475162904	0	127	1	1	-2.451834037725171	8.649012310334957
1	-2.321101649824153	GO:0002042	M1	1	0	GO Biological Processes	19	cell migration involved in sprouting angiogenesis	19_GO:0040011 locomotion	-2.321101649824153	8.649012310334957	4.544050434614005	30211	21	499	3	0.6012024048096193	0.34605939737543584	2050|2247|161198	EPHB4|FGF2|CLEC14A	-0.9689614008725786	0	127	0	0	-2.451834037725171	8.649012310334957
1	-2.448013895092185	GO:0061298	M1	1	0	GO Biological Processes	19	retina vasculature development in camera-type eye	19_GO:0032502 developmental process	-2.448013895092185	9.559434658791268	4.836549447890475	30211	19	499	3	0.6012024048096193	0.34605939737543584	93|1545|5156	ACVR2B|CYP1B1|PDGFRA	-1.0650037533693475	0	128	1	1	-2.448013895092185	9.559434658791268
1	-2.0105639835626796	GO:0030325	M1	1	0	GO Biological Processes	19	adrenal gland development	19_GO:0032502 developmental process	-2.0105639835626796	6.727009574704966	3.8581675806157993	30211	27	499	3	0.6012024048096193	0.34605939737543584	1545|5087|5156	CYP1B1|PBX1|PDGFRA	-0.738158256751958	0	128	0	0	-2.448013895092185	9.559434658791268
1	-2.442793104282653	GO:0044070	M1	1	0	GO Biological Processes	19	regulation of anion transport	19_GO:0051179 localization	-2.442793104282653	4.081556371169305	3.7729661617721306	30211	89	499	6	1.2024048096192386	0.4879196023405425	135|552|5724|6754|8501|8864	ADORA2A|AVPR1A|PTAFR|SSTR4|SLC43A1|PER2	-1.0618203133574708	0	129	1	1	-2.442793104282653	7.2651703406813635
1	-2.3768450519227713	GO:0051955	M1	1	0	GO Biological Processes	19	regulation of amino acid transport	19_GO:0051179 localization	-2.3768450519227713	6.0543086172344704	4.145305971321872	30211	40	499	4	0.8016032064128257	0.39919195171010496	135|552|8501|8864	ADORA2A|AVPR1A|SLC43A1|PER2	-1.0079508003439672	0	129	0	0	-2.442793104282653	7.2651703406813635
1	-2.2185009050046025	GO:0032890	M1	1	0	GO Biological Processes	19	regulation of organic acid transport	19_GO:0051179 localization	-2.2185009050046025	4.324506155167478	3.6087518965776044	30211	70	499	5	1.002004008016032	0.445859123777407	135|552|6754|8501|8864	ADORA2A|AVPR1A|SSTR4|SLC43A1|PER2	-0.8904086507577498	0	129	0	0	-2.442793104282653	7.2651703406813635
1	-2.1044016493861446	GO:1903959	M1	1	0	GO Biological Processes	19	regulation of anion transmembrane transport	19_GO:0051179 localization	-2.1044016493861446	7.2651703406813635	4.061250670416309	30211	25	499	3	0.6012024048096193	0.34605939737543584	5724|8501|8864	PTAFR|SLC43A1|PER2	-0.8071727431470347	0	129	0	0	-2.442793104282653	7.2651703406813635
1	-2.0620807776618584	GO:1903793	M1	1	0	GO Biological Processes	19	positive regulation of anion transport	19_GO:0051179 localization	-2.0620807776618584	4.942292748762832	3.5791222753061813	30211	49	499	4	0.8016032064128257	0.39919195171010496	135|552|5724|6754	ADORA2A|AVPR1A|PTAFR|SSTR4	-0.7746170858743291	0	129	0	0	-2.442793104282653	7.2651703406813635
1	-2.374268092383194	GO:0007613	M1	1	0	GO Biological Processes	19	memory	19_GO:0007610 behavior	-2.374268092383194	3.4737836328394494	3.548112995680269	30211	122	499	7	1.402805611222445	0.5264786364021911	3675|3776|4776|6326|9486|50944|81832	ITGA3|KCNK2|NFATC4|SCN2A|CHST10|SHANK1|NETO1	-1.0079508003439672	0	130	1	1	-2.374268092383194	3.4737836328394494
1	-2.33570857754279	GO:1904375	M1	1	0	GO Biological Processes	19	regulation of protein localization to cell periphery	19_GO:0051179 localization	-2.33570857754279	3.4177548645678453	3.4961765665703717	30211	124	499	7	1.402805611222445	0.5264786364021911	1601|3675|5347|9495|51225|55022|65267	DAB2|ITGA3|PLK1|AKAP5|ABI3|PID1|WNK3	-0.972654219574336	0	131	1	1	-2.33570857754279	7.2651703406813635
1	-2.1350626397442825	GO:1903076	M1	1	0	GO Biological Processes	19	regulation of protein localization to plasma membrane	19_GO:0051179 localization	-2.1350626397442825	3.526781718777361	3.3289331736597094	30211	103	499	6	1.2024048096192386	0.4879196023405425	1601|3675|9495|51225|55022|65267	DAB2|ITGA3|AKAP5|ABI3|PID1|WNK3	-0.8280454115810741	0	131	0	0	-2.33570857754279	7.2651703406813635
1	-2.1044016493861446	GO:1903077	M1	1	0	GO Biological Processes	19	negative regulation of protein localization to plasma membrane	19_GO:0051179 localization	-2.1044016493861446	7.2651703406813635	4.061250670416309	30211	25	499	3	0.6012024048096193	0.34605939737543584	1601|51225|55022	DAB2|ABI3|PID1	-0.8071727431470347	0	131	0	0	-2.33570857754279	7.2651703406813635
1	-2.0105639835626796	GO:1904376	M1	1	0	GO Biological Processes	19	negative regulation of protein localization to cell periphery	19_GO:0051179 localization	-2.0105639835626796	6.727009574704966	3.8581675806157993	30211	27	499	3	0.6012024048096193	0.34605939737543584	1601|51225|55022	DAB2|ABI3|PID1	-0.738158256751958	0	131	0	0	-2.33570857754279	7.2651703406813635
1	-2.321101649824153	GO:0007063	M1	1	0	GO Biological Processes	19	regulation of sister chromatid cohesion	19_GO:0050789 regulation of biological process	-2.321101649824153	8.649012310334957	4.544050434614005	30211	21	499	3	0.6012024048096193	0.34605939737543584	699|1663|9700	BUB1|DDX11|ESPL1	-0.9689614008725786	0	132	1	1	-2.321101649824153	8.649012310334957
1	-2.321101649824153	GO:0032069	M1	1	0	GO Biological Processes	19	regulation of nuclease activity	19_GO:0008152 metabolic process	-2.321101649824153	8.649012310334957	4.544050434614005	30211	21	499	3	0.6012024048096193	0.34605939737543584	1663|4939|4940	DDX11|OAS2|OAS3	-0.9689614008725786	0	132	0	0	-2.321101649824153	8.649012310334957
1	-2.2888463921427284	GO:0007568	M1	1	0	GO Biological Processes	19	aging	19_GO:0032502 developmental process	-2.2888463921427284	2.4942844490479086	3.1782912529783256	30211	267	499	11	2.2044088176352705	0.6572875938419611	552|596|983|1644|2247|3600|7015|7412|9212|25788|50507	AVPR1A|BCL2|CDK1|DDC|FGF2|IL15|TERT|VCAM1|AURKB|RAD54B|NOX4	-0.9448709943218899	0	133	1	1	-2.2888463921427284	2.4942844490479086
1	-2.262733518400351	GO:0010888	M1	1	0	GO Biological Processes	19	negative regulation of lipid storage	19_GO:0051179 localization	-2.262733518400351	8.255875387137912	4.412009962987649	30211	22	499	3	0.6012024048096193	0.34605939737543584	19|3569|10062	ABCA1|IL6|NR1H3	-0.9249359556461203	0	134	1	1	-2.262733518400351	8.255875387137912
1	-2.262733518400351	GO:0044321	M1	1	0	GO Biological Processes	19	response to leptin	19_GO:0050896 response to stimulus	-2.262733518400351	8.255875387137912	4.412009962987649	30211	22	499	3	0.6012024048096193	0.34605939737543584	595|890|55022	CCND1|CCNA2|PID1	-0.9249359556461203	0	135	1	1	-2.262733518400351	8.255875387137912
1	-2.262733518400351	GO:0006833	M1	1	0	GO Biological Processes	19	water transport	19_GO:0051179 localization	-2.262733518400351	8.255875387137912	4.412009962987649	30211	22	499	3	0.6012024048096193	0.34605939737543584	343|3037|6563	AQP8|HAS2|SLC14A1	-0.9249359556461203	0	136	1	1	-2.262733518400351	8.255875387137912
1	-2.2073320352828767	GO:0030212	M1	1	0	GO Biological Processes	19	hyaluronan metabolic process	19_GO:0008152 metabolic process	-2.2073320352828767	7.896924283349308	4.288070310705307	30211	23	499	3	0.6012024048096193	0.34605939737543584	2247|3037|3600	FGF2|HAS2|IL15	-0.8834185917967374	0	136	0	0	-2.262733518400351	8.255875387137912
1	-2.2303179955845525	GO:0044706	M1	1	0	GO Biological Processes	19	multi-multicellular organism process	19_GO:0032501 multicellular organismal process	-2.2303179955845525	2.7519584623793043	3.2052461590040284	30211	198	499	9	1.8036072144288577	0.5957560704759203	151|552|596|2057|3675|3976|5724|7216|150921	ADRA2B|AVPR1A|BCL2|EPOR|ITGA3|LIF|PTAFR|TRO|TCF23	-0.8982941716932603	0	137	1	1	-2.2303179955845525	7.896924283349308
1	-2.2073320352828767	GO:0046697	M1	1	0	GO Biological Processes	19	decidualization	19_GO:0022414 reproductive process	-2.2073320352828767	7.896924283349308	4.288070310705307	30211	23	499	3	0.6012024048096193	0.34605939737543584	2057|3976|150921	EPOR|LIF|TCF23	-0.8834185917967374	0	137	0	0	-2.2303179955845525	7.896924283349308
1	-2.2073320352828767	GO:1902254	M1	1	0	GO Biological Processes	19	negative regulation of intrinsic apoptotic signaling pathway by p53 class mediator	19_GO:0023052 signaling	-2.2073320352828767	7.896924283349308	4.288070310705307	30211	23	499	3	0.6012024048096193	0.34605939737543584	596|624|51616	BCL2|BDKRB2|TAF9B	-0.8834185917967374	0	138	1	1	-2.2073320352828767	7.896924283349308
1	-2.0678067274597636	GO:2001233	M1	1	0	GO Biological Processes	19	regulation of apoptotic signaling pathway	19_GO:0023052 signaling	-2.0678067274597636	2.144577984306488	2.8589699908635517	30211	367	499	13	2.6052104208416833	0.7130812093421381	135|596|624|653|1687|3082|4776|7015|8382|23604|50486|51616|63979	ADORA2A|BCL2|BDKRB2|BMP5|GSDME|HGF|NFATC4|TERT|NME5|DAPK2|G0S2|TAF9B|FIGNL1	-0.7759506393748284	0	138	0	0	-2.2073320352828767	7.896924283349308
1	-2.1926167111710217	GO:0060976	M1	1	0	GO Biological Processes	19	coronary vasculature development	19_GO:0032502 developmental process	-2.1926167111710217	5.381607659763973	3.8118918716787724	30211	45	499	4	0.8016032064128257	0.39919195171010496	2247|5754|11174|144165	FGF2|PTK7|ADAMTS6|PRICKLE1	-0.8734017421360111	0	139	1	1	-2.1926167111710217	5.381607659763973
1	-2.1546318413025602	GO:0032740	M1	1	0	GO Biological Processes	19	positive regulation of interleukin-17 production	19_GO:0048518 positive regulation of biological process	-2.1546318413025602	7.567885771543087	4.171391258180455	30211	24	499	3	0.6012024048096193	0.34605939737543584	3569|3600|23180	IL6|IL15|RFTN1	-0.8453228163597671	0	140	1	1	-2.1546318413025602	7.567885771543087
1	-2.007018877138415	GO:0032946	M1	1	0	GO Biological Processes	19	positive regulation of mononuclear cell proliferation	19_GO:0048518 positive regulation of biological process	-2.007018877138415	2.96364757487002	3.0502749330828314	30211	143	499	7	1.402805611222445	0.5264786364021911	596|941|3569|3600|6480|7412|57181	BCL2|CD80|IL6|IL15|ST6GAL1|VCAM1|SLC39A10	-0.7356420052443406	0	140	0	0	-2.1546318413025602	7.567885771543087
1	-2.1350626397442825	GO:0031058	M1	1	0	GO Biological Processes	19	positive regulation of histone modification	19_GO:0048518 positive regulation of biological process	-2.1350626397442825	3.526781718777361	3.3289331736597094	30211	103	499	6	1.2024048096192386	0.4879196023405425	408|1786|3976|10445|25865|26147	ARRB1|DNMT1|LIF|MCRS1|PRKD2|PHF19	-0.8280454115810741	0	141	1	1	-2.1350626397442825	3.526781718777361
1	-2.037901079718193	GO:0031056	M1	1	0	GO Biological Processes	19	regulation of histone modification	19_GO:0008152 metabolic process	-2.037901079718193	2.7519584623793047	3.0208281048181074	30211	176	499	8	1.6032064128256514	0.5622570648509714	408|1786|3976|10157|10445|25865|26147|54892	ARRB1|DNMT1|LIF|AASS|MCRS1|PRKD2|PHF19|NCAPG2	-0.7585552781528431	0	141	0	0	-2.1350626397442825	3.526781718777361
1	-2.1271482581993486	GO:0043065	M1	1	0	GO Biological Processes	19	positive regulation of apoptotic process	19_GO:0048518 positive regulation of biological process	-2.1271482581993486	1.9456190263324378	2.8435256473017376	30211	529	499	17	3.406813627254509	0.8120769083525072	135|1545|1687|1894|3569|4776|5457|5915|7098|7153|7474|9833|10687|23604|50486|56981|57124	ADORA2A|CYP1B1|GSDME|ECT2|IL6|NFATC4|POU4F1|RARB|TLR3|TOP2A|WNT5A|MELK|PNMA2|DAPK2|G0S2|PRDM11|CD248	-0.8218419757102294	0	142	1	1	-2.1271482581993486	1.9456190263324378
1	-2.0215535405205736	GO:0043068	M1	1	0	GO Biological Processes	19	positive regulation of programmed cell death	19_GO:0048518 positive regulation of biological process	-2.0215535405205736	1.8954557365190785	2.7287239008158126	30211	543	499	17	3.406813627254509	0.8120769083525072	135|1545|1687|1894|3569|4776|5457|5915|7098|7153|7474|9833|10687|23604|50486|56981|57124	ADORA2A|CYP1B1|GSDME|ECT2|IL6|NFATC4|POU4F1|RARB|TLR3|TOP2A|WNT5A|MELK|PNMA2|DAPK2|G0S2|PRDM11|CD248	-0.7470066218369924	0	142	0	0	-2.1271482581993486	1.9456190263324378
1	-2.1044016493861446	GO:0071168	M1	1	0	GO Biological Processes	19	protein localization to chromatin	19_GO:0051179 localization	-2.1044016493861446	7.2651703406813635	4.061250670416309	30211	25	499	3	0.6012024048096193	0.34605939737543584	5347|55506|157570	PLK1|MACROH2A2|ESCO2	-0.8071727431470347	0	143	1	1	-2.1044016493861446	7.2651703406813635
1	-2.0933502974917175	GO:0021536	M1	1	0	GO Biological Processes	19	diencephalon development	19_GO:0032502 developmental process	-2.0933502974917175	4.036205744822979	3.411761923541994	30211	75	499	5	1.002004008016032	0.445859123777407	2247|5457|7474|8820|10371	FGF2|POU4F1|WNT5A|HESX1|SEMA3A	-0.7976140797381983	0	144	1	1	-2.0933502974917175	6.985740712193619
1	-2.0564386432266852	GO:0060384	M1	1	0	GO Biological Processes	19	innervation	19_GO:0032502 developmental process	-2.0564386432266852	6.985740712193619	3.957023928249381	30211	26	499	3	0.6012024048096193	0.34605939737543584	5457|7412|10371	POU4F1|VCAM1|SEMA3A	-0.7727821910668491	0	144	0	0	-2.0933502974917175	6.985740712193619
1	-2.087451790930505	GO:0031644	M1	1	0	GO Biological Processes	19	regulation of nervous system process	19_GO:0032501 multicellular organismal process	-2.087451790930505	3.071026110191397	3.1600680323851855	30211	138	499	7	1.402805611222445	0.5264786364021911	552|2859|3082|4099|5724|50944|81832	AVPR1A|GPR35|HGF|MAG|PTAFR|SHANK1|NETO1	-0.7928277235463531	0	145	1	1	-2.087451790930505	3.071026110191397
1	-2.0620807776618584	GO:2000772	M1	1	0	GO Biological Processes	19	regulation of cellular senescence	19_GO:0032502 developmental process	-2.0620807776618584	4.942292748762832	3.5791222753061813	30211	49	499	4	0.8016032064128257	0.39919195171010496	7015|10783|26271|51225	TERT|NEK6|FBXO5|ABI3	-0.7746170858743291	0	146	1	1	-2.0620807776618584	4.942292748762832
1	-2.0620807776618584	GO:0045332	M1	1	0	GO Biological Processes	19	phospholipid translocation	19_GO:0051179 localization	-2.0620807776618584	4.942292748762832	3.5791222753061813	30211	49	499	4	0.8016032064128257	0.39919195171010496	19|79895|121601|389610	ABCA1|ATP8B4|ANO4|XKR5	-0.7746170858743291	0	147	1	1	-2.0620807776618584	4.942292748762832
1	-2.0620807776618584	GO:0097194	M1	1	0	GO Biological Processes	19	execution phase of apoptosis	19_GO:0009987 cellular process	-2.0620807776618584	4.942292748762832	3.5791222753061813	30211	49	499	4	0.8016032064128257	0.39919195171010496	840|7153|23581|389610	CASP7|TOP2A|CASP14|XKR5	-0.7746170858743291	0	148	1	1	-2.0620807776618584	4.942292748762832
1	-2.0620807776618584	GO:0050885	M1	1	0	GO Biological Processes	19	neuromuscular process controlling balance	19_GO:0032501 multicellular organismal process	-2.0620807776618584	4.942292748762832	3.5791222753061813	30211	49	499	4	0.8016032064128257	0.39919195171010496	4647|5457|50944|54715	MYO7A|POU4F1|SHANK1|RBFOX1	-0.7746170858743291	0	149	1	1	-2.0620807776618584	4.942292748762832
1	-2.0620807776618584	GO:0008038	M1	1	0	GO Biological Processes	19	neuron recognition	19_GO:0032502 developmental process	-2.0620807776618584	4.942292748762832	3.5791222753061813	30211	49	499	4	0.8016032064128257	0.39919195171010496	1826|10371|51294|64221	DSCAM|SEMA3A|PCDH12|ROBO3	-0.7746170858743291	0	150	1	1	-2.0620807776618584	4.942292748762832
1	-2.0564386432266852	GO:0050857	M1	1	0	GO Biological Processes	19	positive regulation of antigen receptor-mediated signaling pathway	19_GO:0002376 immune system process	-2.0564386432266852	6.985740712193619	3.957023928249381	30211	26	499	3	0.6012024048096193	0.34605939737543584	5819|25865|57181	NECTIN2|PRKD2|SLC39A10	-0.7727821910668491	0	151	1	1	-2.0564386432266852	6.985740712193619
1	-2.0564386432266852	GO:0032878	M1	1	0	GO Biological Processes	19	regulation of establishment or maintenance of cell polarity	19_GO:0050789 regulation of biological process	-2.0564386432266852	6.985740712193619	3.957023928249381	30211	26	499	3	0.6012024048096193	0.34605939737543584	7010|9585|9750	TEK|KIF20B|RIPOR2	-0.7727821910668491	0	152	1	1	-2.0564386432266852	6.985740712193619
1	-2.031453499220359	GO:1903307	M1	1	0	GO Biological Processes	19	positive regulation of regulated secretory pathway	19_GO:0051179 localization	-2.031453499220359	4.843446893787576	3.5248668042114812	30211	50	499	4	0.8016032064128257	0.39919195171010496	136|5724|5873|192683	ADORA2B|PTAFR|RAB27A|SCAMP5	-0.7547802875163357	0	153	1	1	-2.031453499220359	4.843446893787576
1	-2.0105639835626796	GO:0006471	M1	1	0	GO Biological Processes	19	protein ADP-ribosylation	19_GO:0008152 metabolic process	-2.0105639835626796	6.727009574704966	3.8581675806157993	30211	27	499	3	0.6012024048096193	0.34605939737543584	420|54625|57097	ART4|PARP14|PARP11	-0.738158256751958	0	154	1	1	-2.0105639835626796	6.727009574704966
1	-2.0015625989987713	GO:0007140	M1	1	0	GO Biological Processes	19	male meiotic nuclear division	19_GO:0022414 reproductive process	-2.0015625989987713	4.7484773468505646	3.472034263457164	30211	51	499	4	0.8016032064128257	0.39919195171010496	9985|56603|63979|81930	REC8|CYP26B1|FIGNL1|KIF18A	-0.7307261476393119	0	155	1	1	-2.0015625989987713	4.7484773468505646

## Sheet: GOBP_MonaGO_pmHSC_OGTi
GO_id	P-value	Number of genes
establishment of cell polarity	0.03934	10
negative regulation of phosphate metabolic process	0.0365	17
aromatic compound biosynthetic process	0.0305	26
negative regulation of growth	0.02966	35
heterocycle biosynthetic process	0.0272	26
regulation of circadian rhythm	0.02654	8
cell activation	0.02647	39
deoxyribonucleoside monophosphate biosynthetic process	0.01996	3
response to cisplatin, cellular response to cisplatin	0.01869	98
regulation of body fluid levels	0.01852	52
regulation of pri-miRNA transcription from RNA polymerase II promoter	0.01817	6
regulation of actin filament-based process	0.01701	34
cell junction organization	0.01659	19
negative regulation of cellular component organization	0.01654	75
maintenance of cell number	0.01619	142
regulation of binding	0.01547	75
cellular response to abiotic stimulus	0.01533	25
tissue remodeling	0.0143	188
2'-deoxyribonucleotide biosynthetic process	0.01385	5
deoxyribonucleotide biosynthetic process	0.01385	5
negative regulation of protein modification process	0.01333	69
DNA strand elongation	0.01324	4
positive regulation of DNA biosynthetic process	0.01234	28
DNA biosynthetic process	0.01226	9
regulation of cellular localization	0.01173	76
negative regulation of retinoic acid receptor signaling pathway	0.0117	104
protein localization to chromosome	0.0116	29
cellular response to DNA damage stimulus	0.01106	10
positive regulation of locomotion	0.01095	50
positive regulation of response to external stimulus	0.01044	48
DNA recombination	0.01012	14
cell proliferation	0.00982	62
peptidyl-serine phosphorylation	0.00934	55
microtubule-based process	0.00739	40
meiotic cell cycle	0.00673	49
regulation of mitotic cell cycle	0.00668	81
DNA replication	0.00645	25
chromosome segregation	0.00585	39
organelle assembly	0.00371	87
inflammatory response	0.00286	22
cell-cell adhesion	0.00285	59
response to wounding	0.00071	29
cell division	0.0002	53
DNA metabolic process	0	44

## Sheet: GOBP_Metascape_LX2_OGTi
_MEMBER_MyList	_LogP_LX2_OGTi_down_RNAseq	GO	_PATTERN_	_RANK_	GiniIndex	Category	CategoryID	Description	PARENT_GO	LogP	Enrichment	Z-score	#TotalGeneInLibrary	#GeneInGO	#GeneInHitList	#GeneInGOAndHitList	%InGO	STDV %InGO	GeneID	Hits	Log(q-value)	EvidenceCutoff	GROUP_ID	FirstInGroupByEnrichment	FirstInGroupByLogP	BestLogPInGroup	BestEnrichmentInGroup	URL
1	-14.882732316184345	GO:0030335	M1	1	0	GO Biological Processes	19	positive regulation of cell migration	19_GO:0040011 locomotion	-14.882732316184345	4.495684523809524	10.743539649196336	30211	560	492	41	8.333333333333334	1.2460416096036262	59|150|306|1003|1545|1906|1950|2039|2149|2152|2246|2247|2660|3037|3488|3491|3569|4150|4162|5155|5649|6387|7010|7042|7474|7869|8995|9510|9723|9750|10769|51176|54566|57007|57214|57715|84913|91663|147372|153769|223117	ACTA2|ADRA2A|ANXA3|CDH5|CYP1B1|EDN1|EGF|DMTN|F2R|F3|FGF1|FGF2|MSTN|HAS2|IGFBP5|CCN1|IL6|MAZ|MCAM|PDGFB|RELN|CXCL12|TEK|TGFB2|WNT5A|SEMA3B|TNFSF18|ADAMTS1|SEMA3E|RIPOR2|PLK2|LEF1|EPB41L4B|ACKR3|CEMIP|SEMA4G|ATOH8|MYADM|CCBE1|SH3RF2|SEMA3D	-10.694901495740346	0	1	1	1	-14.882732316184345	5.16486209254616
1	-14.263117670544757	GO:2000147	M1	1	0	GO Biological Processes	19	positive regulation of cell motility	19_GO:0040011 locomotion	-14.263117670544757	4.310930365296804	10.395693096893925	30211	584	492	41	8.333333333333334	1.2460416096036262	59|150|306|1003|1545|1906|1950|2039|2149|2152|2246|2247|2660|3037|3488|3491|3569|4150|4162|5155|5649|6387|7010|7042|7474|7869|8995|9510|9723|9750|10769|51176|54566|57007|57214|57715|84913|91663|147372|153769|223117	ACTA2|ADRA2A|ANXA3|CDH5|CYP1B1|EDN1|EGF|DMTN|F2R|F3|FGF1|FGF2|MSTN|HAS2|IGFBP5|CCN1|IL6|MAZ|MCAM|PDGFB|RELN|CXCL12|TEK|TGFB2|WNT5A|SEMA3B|TNFSF18|ADAMTS1|SEMA3E|RIPOR2|PLK2|LEF1|EPB41L4B|ACKR3|CEMIP|SEMA4G|ATOH8|MYADM|CCBE1|SH3RF2|SEMA3D	-10.420558817948544	0	1	0	0	-14.882732316184345	5.16486209254616
1	-13.965625436653058	GO:0051272	M1	1	0	GO Biological Processes	19	positive regulation of cellular component movement	19_GO:0051179 localization	-13.965625436653058	4.224133109619687	10.228714170839408	30211	596	492	41	8.333333333333334	1.2460416096036262	59|150|306|1003|1545|1906|1950|2039|2149|2152|2246|2247|2660|3037|3488|3491|3569|4150|4162|5155|5649|6387|7010|7042|7474|7869|8995|9510|9723|9750|10769|51176|54566|57007|57214|57715|84913|91663|147372|153769|223117	ACTA2|ADRA2A|ANXA3|CDH5|CYP1B1|EDN1|EGF|DMTN|F2R|F3|FGF1|FGF2|MSTN|HAS2|IGFBP5|CCN1|IL6|MAZ|MCAM|PDGFB|RELN|CXCL12|TEK|TGFB2|WNT5A|SEMA3B|TNFSF18|ADAMTS1|SEMA3E|RIPOR2|PLK2|LEF1|EPB41L4B|ACKR3|CEMIP|SEMA4G|ATOH8|MYADM|CCBE1|SH3RF2|SEMA3D	-10.403616327954037	0	1	0	0	-14.882732316184345	5.16486209254616
1	-13.892477144062017	GO:0040017	M1	1	0	GO Biological Processes	19	positive regulation of locomotion	19_GO:0040011 locomotion	-13.892477144062017	4.202977184195882	10.187654403344176	30211	599	492	41	8.333333333333334	1.2460416096036262	59|150|306|1003|1545|1906|1950|2039|2149|2152|2246|2247|2660|3037|3488|3491|3569|4150|4162|5155|5649|6387|7010|7042|7474|7869|8995|9510|9723|9750|10769|51176|54566|57007|57214|57715|84913|91663|147372|153769|223117	ACTA2|ADRA2A|ANXA3|CDH5|CYP1B1|EDN1|EGF|DMTN|F2R|F3|FGF1|FGF2|MSTN|HAS2|IGFBP5|CCN1|IL6|MAZ|MCAM|PDGFB|RELN|CXCL12|TEK|TGFB2|WNT5A|SEMA3B|TNFSF18|ADAMTS1|SEMA3E|RIPOR2|PLK2|LEF1|EPB41L4B|ACKR3|CEMIP|SEMA4G|ATOH8|MYADM|CCBE1|SH3RF2|SEMA3D	-10.403616327954037	0	1	0	0	-14.882732316184345	5.16486209254616
1	-13.640661473173633	GO:0001944	M1	1	0	GO Biological Processes	19	vasculature development	19_GO:0032502 developmental process	-13.640661473173633	4.436064484218987	10.22884197047245	30211	526	492	38	7.723577235772358	1.2035719857654126	59|94|800|947|1003|1278|1281|1295|1306|1545|1906|1950|2246|2247|3037|3200|3340|3491|3606|3674|3696|3976|4162|4627|4897|5155|6347|6943|7010|7042|8742|9723|51176|55636|57007|147372|168667|641700	ACTA2|ACVRL1|CALD1|CD34|CDH5|COL1A2|COL3A1|COL8A1|COL15A1|CYP1B1|EDN1|EGF|FGF1|FGF2|HAS2|HOXA3|NDST1|CCN1|IL18|ITGA2B|ITGB8|LIF|MCAM|MYH9|NRCAM|PDGFB|CCL2|TCF21|TEK|TGFB2|TNFSF12|SEMA3E|LEF1|CHD7|ACKR3|CCBE1|BMPER|ECSCR	-10.230981903113276	0	1	0	0	-14.882732316184345	5.16486209254616
1	-13.53490747689715	GO:0001568	M1	1	0	GO Biological Processes	19	blood vessel development	19_GO:0032502 developmental process	-13.53490747689715	4.516829914820024	10.233859915062395	30211	503	492	37	7.520325203252033	1.1889371741134573	59|94|800|947|1003|1278|1281|1295|1306|1545|1906|1950|2246|2247|3037|3200|3340|3491|3606|3674|3696|4162|4627|4897|5155|6347|6943|7010|7042|8742|9723|51176|55636|57007|147372|168667|641700	ACTA2|ACVRL1|CALD1|CD34|CDH5|COL1A2|COL3A1|COL8A1|COL15A1|CYP1B1|EDN1|EGF|FGF1|FGF2|HAS2|HOXA3|NDST1|CCN1|IL18|ITGA2B|ITGB8|MCAM|MYH9|NRCAM|PDGFB|CCL2|TCF21|TEK|TGFB2|TNFSF12|SEMA3E|LEF1|CHD7|ACKR3|CCBE1|BMPER|ECSCR	-10.192174696467408	0	1	0	0	-14.882732316184345	5.16486209254616
1	-12.481409825900133	GO:0035239	M1	1	0	GO Biological Processes	19	tube morphogenesis	19_GO:0032502 developmental process	-12.481409825900133	3.8087493696419568	9.394545910466048	30211	661	492	41	8.333333333333334	1.2460416096036262	94|800|947|1281|1295|1306|1545|1906|1950|2246|2247|2668|2735|3037|3200|3491|3606|3674|3696|4162|4627|4781|4897|6262|6347|6943|7010|7042|7080|7474|8742|9723|51176|55636|57007|57216|84913|147372|168667|348093|641700	ACVRL1|CALD1|CD34|COL3A1|COL8A1|COL15A1|CYP1B1|EDN1|EGF|FGF1|FGF2|GDNF|GLI1|HAS2|HOXA3|CCN1|IL18|ITGA2B|ITGB8|MCAM|MYH9|NFIB|NRCAM|RYR2|CCL2|TCF21|TEK|TGFB2|NKX2-1|WNT5A|TNFSF12|SEMA3E|LEF1|CHD7|ACKR3|VANGL2|ATOH8|CCBE1|BMPER|RBPMS2|ECSCR	-9.196668992448076	0	1	0	0	-14.882732316184345	5.16486209254616
1	-12.210358134295552	GO:0048514	M1	1	0	GO Biological Processes	19	blood vessel morphogenesis	19_GO:0032502 developmental process	-12.210358134295552	4.689601645419795	9.785375126126185	30211	419	492	32	6.504065040650406	1.1117477286774968	94|800|947|1281|1295|1306|1545|1906|1950|2246|2247|3037|3200|3491|3606|3674|3696|4162|4627|4897|6347|6943|7010|7042|8742|9723|51176|55636|57007|147372|168667|641700	ACVRL1|CALD1|CD34|COL3A1|COL8A1|COL15A1|CYP1B1|EDN1|EGF|FGF1|FGF2|HAS2|HOXA3|CCN1|IL18|ITGA2B|ITGB8|MCAM|MYH9|NRCAM|CCL2|TCF21|TEK|TGFB2|TNFSF12|SEMA3E|LEF1|CHD7|ACKR3|CCBE1|BMPER|ECSCR	-8.976769823290876	0	1	0	0	-14.882732316184345	5.16486209254616
1	-11.355721336476314	GO:0001525	M1	1	0	GO Biological Processes	19	angiogenesis	19_GO:0032502 developmental process	-11.355721336476314	5.16486209254616	9.65230423768778	30211	321	492	27	5.487804878048781	1.0267405264175042	94|800|947|1295|1306|1545|1906|1950|2246|2247|3200|3491|3606|3674|4162|4627|4897|6347|6943|7010|8742|9723|51176|57007|147372|168667|641700	ACVRL1|CALD1|CD34|COL8A1|COL15A1|CYP1B1|EDN1|EGF|FGF1|FGF2|HOXA3|CCN1|IL18|ITGA2B|MCAM|MYH9|NRCAM|CCL2|TCF21|TEK|TNFSF12|SEMA3E|LEF1|ACKR3|CCBE1|BMPER|ECSCR	-8.209283201190539	0	1	0	0	-14.882732316184345	5.16486209254616
1	-8.49292366365125	GO:0045765	M1	1	0	GO Biological Processes	19	regulation of angiogenesis	19_GO:0032502 developmental process	-8.49292366365125	4.271615411806292	7.863648282655708	30211	345	492	24	4.878048780487805	0.9711378772941408	94|306|947|1003|1545|2152|2246|2247|3569|3696|4879|5468|7010|7042|7058|7474|8742|9510|9723|10769|23213|147372|168667|641700	ACVRL1|ANXA3|CD34|CDH5|CYP1B1|F3|FGF1|FGF2|IL6|ITGB8|NPPB|PPARG|TEK|TGFB2|THBS2|WNT5A|TNFSF12|ADAMTS1|SEMA3E|PLK2|SULF1|CCBE1|BMPER|ECSCR	-5.71633286872013	0	1	0	0	-14.882732316184345	5.16486209254616
1	-8.346090282449294	GO:1901342	M1	1	0	GO Biological Processes	19	regulation of vasculature development	19_GO:0032502 developmental process	-8.346090282449294	4.198596344937808	7.755484089315265	30211	351	492	24	4.878048780487805	0.9711378772941408	94|306|947|1003|1545|2152|2246|2247|3569|3696|4879|5468|7010|7042|7058|7474|8742|9510|9723|10769|23213|147372|168667|641700	ACVRL1|ANXA3|CD34|CDH5|CYP1B1|F3|FGF1|FGF2|IL6|ITGB8|NPPB|PPARG|TEK|TGFB2|THBS2|WNT5A|TNFSF12|ADAMTS1|SEMA3E|PLK2|SULF1|CCBE1|BMPER|ECSCR	-5.663409440325201	0	1	0	0	-14.882732316184345	5.16486209254616
1	-6.459968291950039	GO:0050678	M1	1	0	GO Biological Processes	19	regulation of epithelial cell proliferation	19_GO:0050789 regulation of biological process	-6.459968291950039	3.564375656949182	6.463993088577205	30211	379	492	22	4.471544715447155	0.9317783497669686	94|687|1021|1950|2152|2246|2247|2735|3037|4781|5155|5468|6347|6387|7010|7042|7051|7474|8742|23213|83481|84913	ACVRL1|KLF9|CDK6|EGF|F3|FGF1|FGF2|GLI1|HAS2|NFIB|PDGFB|PPARG|CCL2|CXCL12|TEK|TGFB2|TGM1|WNT5A|TNFSF12|SULF1|EPPK1|ATOH8	-4.226379980945365	0	1	0	0	-14.882732316184345	5.16486209254616
1	-6.449409927921502	GO:0010632	M1	1	0	GO Biological Processes	19	regulation of epithelial cell migration	19_GO:0040011 locomotion	-6.449409927921502	4.023051583964116	6.655754933597808	30211	290	492	19	3.861788617886179	0.8686797880142236	94|306|1906|1950|2246|2247|3037|5155|5468|7010|7042|7474|10769|54566|83481|84913|147372|168667|374969	ACVRL1|ANXA3|EDN1|EGF|FGF1|FGF2|HAS2|PDGFB|PPARG|TEK|TGFB2|WNT5A|PLK2|EPB41L4B|EPPK1|ATOH8|CCBE1|BMPER|SVBP	-4.220620499798596	0	1	0	0	-14.882732316184345	5.16486209254616
1	-5.95124699897634	GO:0010634	M1	1	0	GO Biological Processes	19	positive regulation of epithelial cell migration	19_GO:0040011 locomotion	-5.95124699897634	4.9405896645173355	6.707309995410907	30211	174	492	14	2.845528455284553	0.7496012670956099	306|1906|1950|2246|2247|3037|5155|7010|7042|7474|10769|54566|84913|147372	ANXA3|EDN1|EGF|FGF1|FGF2|HAS2|PDGFB|TEK|TGFB2|WNT5A|PLK2|EPB41L4B|ATOH8|CCBE1	-3.8126342012025223	0	1	0	0	-14.882732316184345	5.16486209254616
1	-5.690579259594018	GO:0045766	M1	1	0	GO Biological Processes	19	positive regulation of angiogenesis	19_GO:0032502 developmental process	-5.690579259594018	4.697609844950909	6.455416140320998	30211	183	492	14	2.845528455284553	0.7496012670956099	94|306|947|1003|1545|2152|2246|2247|3696|7010|7474|8742|147372|168667	ACVRL1|ANXA3|CD34|CDH5|CYP1B1|F3|FGF1|FGF2|ITGB8|TEK|WNT5A|TNFSF12|CCBE1|BMPER	-3.601179629005627	0	1	0	0	-14.882732316184345	5.16486209254616
1	-5.690579259594018	GO:1904018	M1	1	0	GO Biological Processes	19	positive regulation of vasculature development	19_GO:0032502 developmental process	-5.690579259594018	4.697609844950909	6.455416140320998	30211	183	492	14	2.845528455284553	0.7496012670956099	94|306|947|1003|1545|2152|2246|2247|3696|7010|7474|8742|147372|168667	ACVRL1|ANXA3|CD34|CDH5|CYP1B1|F3|FGF1|FGF2|ITGB8|TEK|WNT5A|TNFSF12|CCBE1|BMPER	-3.601179629005627	0	1	0	0	-14.882732316184345	5.16486209254616
1	-5.196018052840518	GO:0010594	M1	1	0	GO Biological Processes	19	regulation of endothelial cell migration	19_GO:0040011 locomotion	-5.196018052840518	4.0046394485683985	5.885373693807391	30211	230	492	15	3.048780487804878	0.7750989791471377	94|306|1906|1950|2246|2247|5155|5468|7010|7474|10769|84913|147372|168667|374969	ACVRL1|ANXA3|EDN1|EGF|FGF1|FGF2|PDGFB|PPARG|TEK|WNT5A|PLK2|ATOH8|CCBE1|BMPER|SVBP	-3.2230310804442164	0	1	0	0	-14.882732316184345	5.16486209254616
1	-5.10719790002259	GO:0001936	M1	1	0	GO Biological Processes	19	regulation of endothelial cell proliferation	19_GO:0050789 regulation of biological process	-5.10719790002259	4.484596236411802	5.999346202474786	30211	178	492	13	2.6422764227642275	0.7230890396854777	94|1950|2152|2247|5155|5468|6347|6387|7010|7474|8742|23213|84913	ACVRL1|EGF|F3|FGF2|PDGFB|PPARG|CCL2|CXCL12|TEK|WNT5A|TNFSF12|SULF1|ATOH8	-3.15991632786119	0	1	0	0	-14.882732316184345	5.16486209254616
1	-4.979603708640394	GO:0010595	M1	1	0	GO Biological Processes	19	positive regulation of endothelial cell migration	19_GO:0040011 locomotion	-4.979603708640394	5.156100664060076	6.133715212308416	30211	131	492	11	2.2357723577235773	0.6665323407409818	306|1906|1950|2246|2247|5155|7010|7474|10769|84913|147372	ANXA3|EDN1|EGF|FGF1|FGF2|PDGFB|TEK|WNT5A|PLK2|ATOH8|CCBE1	-3.047045393299701	0	1	0	0	-14.882732316184345	5.16486209254616
1	-4.059676706719704	GO:0001938	M1	1	0	GO Biological Processes	19	positive regulation of endothelial cell proliferation	19_GO:0048518 positive regulation of biological process	-4.059676706719704	4.97874093605801	5.403370182697756	30211	111	492	9	1.829268292682927	0.6041533193619751	94|1950|2152|2247|5155|6387|7010|7474|8742	ACVRL1|EGF|F3|FGF2|PDGFB|CXCL12|TEK|WNT5A|TNFSF12	-2.3357388752616113	0	1	0	0	-14.882732316184345	5.16486209254616
1	-3.7502221395180144	GO:0050679	M1	1	0	GO Biological Processes	19	positive regulation of epithelial cell proliferation	19_GO:0048518 positive regulation of biological process	-3.7502221395180144	3.5256155910841405	4.714179420036191	30211	209	492	12	2.4390243902439024	0.6954462786734159	94|1950|2152|2246|2247|3037|5155|6387|7010|7051|7474|8742	ACVRL1|EGF|F3|FGF1|FGF2|HAS2|PDGFB|CXCL12|TEK|TGM1|WNT5A|TNFSF12	-2.098949761645545	0	1	0	0	-14.882732316184345	5.16486209254616
1	-14.131268383672882	GO:0009611	M1	1	0	GO Biological Processes	19	response to wounding	19_GO:0050896 response to stimulus	-14.131268383672882	4.998038381546606	10.74366273721241	30211	430	492	35	7.1138211382113825	1.1588960111695201	94|150|947|1281|1543|2149|2152|2246|2247|2735|2812|2903|3084|3491|3569|3625|3776|4162|4627|4747|5055|5155|5493|6790|7042|7168|7474|9162|9315|10675|11009|54566|83481|84962|253970	ACVRL1|ADRA2A|CD34|COL3A1|CYP1A1|F2R|F3|FGF1|FGF2|GLI1|GP1BB|GRIN2A|NRG1|CCN1|IL6|INHBB|KCNK2|MCAM|MYH9|NEFL|SERPINB2|PDGFB|PPL|AURKA|TGFB2|TPM1|WNT5A|DGKI|NREP|CSPG5|IL24|EPB41L4B|EPPK1|AJUBA|SFTA3	-10.420558817948544	0	2	1	1	-14.131268383672882	4.998038381546606
1	-9.701445530157754	GO:0042060	M1	1	0	GO Biological Processes	19	wound healing	19_GO:0050896 response to stimulus	-9.701445530157754	4.708931866926031	8.663070394221412	30211	326	492	25	5.08130081300813	0.9901039439443201	94|150|947|1281|2149|2152|2246|2247|2812|3084|3491|3569|4162|4627|5055|5493|7042|7168|7474|9162|11009|54566|83481|84962|253970	ACVRL1|ADRA2A|CD34|COL3A1|F2R|F3|FGF1|FGF2|GP1BB|NRG1|CCN1|IL6|MCAM|MYH9|SERPINB2|PPL|TGFB2|TPM1|WNT5A|DGKI|IL24|EPB41L4B|EPPK1|AJUBA|SFTA3	-6.717734692369679	0	2	0	0	-14.131268383672882	4.998038381546606
1	-4.965896552766904	GO:0050878	M1	1	0	GO Biological Processes	19	regulation of body fluid levels	19_GO:0065007 biological regulation	-4.965896552766904	3.187663823359545	5.417839737128338	30211	366	492	19	3.861788617886179	0.8686797880142236	150|947|1131|1281|1906|2039|2149|2152|2812|3037|3569|4627|4879|4883|5021|5055|5155|9148|9162	ADRA2A|CD34|CHRM3|COL3A1|EDN1|DMTN|F2R|F3|GP1BB|HAS2|IL6|MYH9|NPPB|NPR3|OXTR|SERPINB2|PDGFB|NEURL1|DGKI	-3.0381371203079794	0	2	0	0	-14.131268383672882	4.998038381546606
1	-3.0011903672427755	GO:0030168	M1	1	0	GO Biological Processes	19	platelet activation	19_GO:0032501 multicellular organismal process	-3.0011903672427755	4.477409383468835	4.390771357493392	30211	96	492	7	1.4227642276422765	0.5339151388007158	150|1281|2149|2812|3569|4627|9162	ADRA2A|COL3A1|F2R|GP1BB|IL6|MYH9|DGKI	-1.4891205943441328	0	2	0	0	-14.131268383672882	4.998038381546606
1	-2.13003315659394	GO:0007596	M1	1	0	GO Biological Processes	19	blood coagulation	19_GO:0032501 multicellular organismal process	-2.13003315659394	2.856021932312346	3.140837083465479	30211	172	492	8	1.6260162601626016	0.5701905563981073	150|1281|2149|2152|2812|3569|4627|9162	ADRA2A|COL3A1|F2R|F3|GP1BB|IL6|MYH9|DGKI	-0.8447491154639319	0	2	0	0	-14.131268383672882	4.998038381546606
1	-2.1010934253118156	GO:0050817	M1	1	0	GO Biological Processes	19	coagulation	19_GO:0032501 multicellular organismal process	-2.1010934253118156	2.823194094009905	3.1032736243611434	30211	174	492	8	1.6260162601626016	0.5701905563981073	150|1281|2149|2152|2812|3569|4627|9162	ADRA2A|COL3A1|F2R|F3|GP1BB|IL6|MYH9|DGKI	-0.8254846614002315	0	2	0	0	-14.131268383672882	4.998038381546606
1	-2.058565900749677	GO:0007599	M1	1	0	GO Biological Processes	19	hemostasis	19_GO:0065007 biological regulation	-2.058565900749677	2.775343346653805	3.0479175871251596	30211	177	492	8	1.6260162601626016	0.5701905563981073	150|1281|2149|2152|2812|3569|4627|9162	ADRA2A|COL3A1|F2R|F3|GP1BB|IL6|MYH9|DGKI	-0.7975917892553697	0	2	0	0	-14.131268383672882	4.998038381546606
1	-11.851266150114578	GO:0007167	M1	1	0	GO Biological Processes	19	enzyme linked receptor protein signaling pathway	19_GO:0023052 signaling	-11.851266150114578	3.88247906605522	9.183854874128535	30211	601	492	38	7.723577235772358	1.2035719857654126	94|627|860|1003|1278|1281|1950|2242|2246|2247|2660|2674|3084|3096|3340|3624|3625|3667|3696|3976|4093|4879|5155|5157|5468|5678|6098|7010|7042|10468|23213|25791|51176|79930|84159|84913|133396|392255	ACVRL1|BDNF|RUNX2|CDH5|COL1A2|COL3A1|EGF|FES|FGF1|FGF2|MSTN|GFRA1|NRG1|HIVEP1|NDST1|INHBA|INHBB|IRS1|ITGB8|LIF|SMAD9|NPPB|PDGFB|PDGFRL|PPARG|PSG9|ROS1|TEK|TGFB2|FST|SULF1|NGEF|LEF1|DOK3|ARID5B|ATOH8|IL31RA|GDF6	-8.663435329670579	0	3	1	1	-11.851266150114578	3.88247906605522
1	-3.895870197959363	GO:0007169	M1	1	0	GO Biological Processes	19	transmembrane receptor protein tyrosine kinase signaling pathway	19_GO:0023052 signaling	-3.895870197959363	2.742631483386795	4.531400813742897	30211	403	492	18	3.658536585365854	0.8464041210667576	627|1950|2242|2246|2247|2674|3084|3340|3667|5155|5157|6098|7010|23213|25791|79930|84159|133396	BDNF|EGF|FES|FGF1|FGF2|GFRA1|NRG1|NDST1|IRS1|PDGFB|PDGFRL|ROS1|TEK|SULF1|NGEF|DOK3|ARID5B|IL31RA	-2.207726460133767	0	3	0	0	-11.851266150114578	3.88247906605522
1	-10.712196089661544	GO:0006935	M1	1	0	GO Biological Processes	19	chemotaxis	19_GO:0040011 locomotion	-10.712196089661544	4.004639448568399	8.769880244777168	30211	506	492	33	6.7073170731707314	1.1277573300681356	627|1794|1906|2242|2247|2668|3084|3491|3569|4781|4897|5155|5649|6347|6387|7042|7226|7474|7869|8577|9723|9750|10584|51176|56956|57007|57715|84665|89884|91624|223117|641700|644168	BDNF|DOCK2|EDN1|FES|FGF2|GDNF|NRG1|CCN1|IL6|NFIB|NRCAM|PDGFB|RELN|CCL2|CXCL12|TGFB2|TRPM2|WNT5A|SEMA3B|TMEFF1|SEMA3E|RIPOR2|COLEC10|LEF1|LHX9|ACKR3|SEMA4G|MYPN|LHX4|NEXN|SEMA3D|ECSCR|DRGX	-7.60354651526517	0	4	1	1	-10.712196089661544	11.371198434206566
1	-10.621666263117822	GO:0042330	M1	1	0	GO Biological Processes	19	taxis	19_GO:0040011 locomotion	-10.621666263117822	3.9732305117168822	8.713024819341728	30211	510	492	33	6.7073170731707314	1.1277573300681356	627|1794|1906|2242|2247|2668|3084|3491|3569|4781|4897|5155|5649|6347|6387|7042|7226|7474|7869|8577|9723|9750|10584|51176|56956|57007|57715|84665|89884|91624|223117|641700|644168	BDNF|DOCK2|EDN1|FES|FGF2|GDNF|NRG1|CCN1|IL6|NFIB|NRCAM|PDGFB|RELN|CCL2|CXCL12|TGFB2|TRPM2|WNT5A|SEMA3B|TMEFF1|SEMA3E|RIPOR2|COLEC10|LEF1|LHX9|ACKR3|SEMA4G|MYPN|LHX4|NEXN|SEMA3D|ECSCR|DRGX	-7.547778794980659	0	4	0	0	-10.712196089661544	11.371198434206566
[truncated: 836 more rows]

## Sheet: GOBP_MonaGO_LX2_OGTi
GO_id	P-value	Number of genes
protein localization to cell junction	0.04676	6
acute inflammatory response	0.04174	6
inorganic cation transmembrane transport	0.03778	20
[truncated: 35 more rows]

## Sheet: GOBP_Metascape_LX2_siOGT
_MEMBER_MyList	_LogP_LX2_siOGT_down_RNAseq	GO	_PATTERN_	_RANK_	GiniIndex	Category	CategoryID	Description	PARENT_GO	LogP	Enrichment	Z-score	#TotalGeneInLibrary	#GeneInGO	#GeneInHitList	#GeneInGOAndHitList	%InGO	STDV %InGO	GeneID	Hits	Log(q-value)	EvidenceCutoff	GROUP_ID	FirstInGroupByEnrichment	FirstInGroupByLogP	BestLogPInGroup	BestEnrichmentInGroup	URL
[truncated: 676 more rows]

[truncated: 4 more sheets: GOBP_MonaGO_LX2_siOGT, KEGG_Metascape_pmHSC_OGTi, KEGG_Metascape_LX2_siOGT, KEGG_Metascape_LX2_OGTi]
