# Supplementary material for: O-GlcNAcylation controls pro-fibrotic transcriptional regulatory signaling in myofibroblasts
Source: Cell Death Dis. 2024 Jun 3;15(6):391. doi: 10.1038/s41419-024-06773-9 (PMC11148087; doi:10.1038/s41419-024-06773-9)
Supplement: Supplementary file 5 — Supplementary Table 2 [file 41419_2024_6773_MOESM5_ESM.xlsx]

## Sheet: Description
Supplementary Table 2. Results of enrichment analyses (Gene Ontology Biological Processes (GOBP) and KEGG pathways) performed with Metascape and MonaGO using the top 500 upregulated genes (q-value <0.05) in primary murine HSC (pmHSC) or human LX-2 cells treated with OSMI-1 OGT inhibitor (OGTi used at 50 µM for 24 h), or LX-2 cells transfected with siOGT (used at 20 nM for 72 h)
GO terms or KEGG pathways commonly identified within the transcriptomic data obtained after OGT silencing or inhibition are highlighted in yellow

## Sheet: Gene_list
Gene_list_pmHSC_OGTi_up_RNAseq	Gene_list_LX2_OGTi_up_RNAseq	Gene_list_LX2_siOGT_up_RNAseq
ABHD15	ABAT	100996414
ABHD3	ABCA7	ABCA3
ABTB2	ABCC2	ABI3BP
ACER2	ABHD14A-ACY1	ABL2
ACKR2	ABHD3	ABTB2
ACOT12	ABLIM2	ACOT13
ACOT6	ACAD11	ADAMTS12
ACOXL	ACER1	ADCK1
ADM2	ACER2	AGAP4
ADRB2	ACOX2	AGAP5
AKR7L	ACTL10	AGAP6
ALOX15B	ADAM22	AGO2
ALOXE3	ADAMTS13	AHRR
AMN1	ADCK1	AJAP1
AMZ1	AGTRAP	AK9
ANGPTL6	AHNAK2	AKAP3
ANK2	AKAP3	AKAP8L
ANKRD33B	AKAP6	AKT3
ANKRD37	AKR1C1	ALKBH1
AP4S1	ALDH1L2	ANKHD1
APOH	ALDOC	ANKRD1
ARC	ALOXE3	ANKRD12
AREG	AMN1	ANKRD13B
ARG2	ANGPTL4	ANKRD24
ARHGEF15	ANGPTL6	ANKRD26
ARHGEF37	ANKDD1A	ANKRD30B
ARID5A	ANKRD24	ANKRD52
ARL4D	ANPEP	AP3B2
ARRDC2	AP3B2	AQP11
ASCL3	APLF	ARHGAP17
ASPA	ARC	ARHGAP39
ASPRV1	ARHGAP4	ARID5A
ASTN2	ARIH2OS	ARL4D
ATF3	ATP10D	ARMCX1
ATG2A	ATP1B2	ARRDC3
ATP1B2	ATP6V1FNB	ARRDC4
ATP6V1C2	ATP8A1	ATAD2B
B4GALNT2	AZIN2	ATF3
BAALC	B3GALT1	ATG4A
BAAT	BAIAP3	ATP6AP1L
BAG3	BBC3	ATP6V0B
BAIAP2	BCL2L11	ATP6V1B2
BCL2L11	BMP6	ATP6V1FNB
BEAN1	BSN	B9D1
BLVRB	BTBD11	BACE1
BPIFC	C11orf1	BANF1
BRD2	C14orf93	BANP
BTNL9	C15orf62	BCL7A
C10orf99	C22orf23	BFSP1
C11orf71	C2orf48	BHLHE41
C11orf80	C2orf81	BIRC3
C11orf96	C3AR1	BOD1
C14orf39	C5	BRAF
C15orf61	C6orf52	BSN
C17orf64	C9orf152	C16orf58
C1orf116	CACNB1	C16orf87
C1orf68	CAMK1G	C17orf97
C1QTNF4	CCDC103	C19orf54
C2CD2L	CCDC171	C1QTNF6
C2orf92	CCDC189	C2orf42
C8G	CCDC69	C3orf62
C9orf24	CCL25	C6orf120
CABYR	CCPG1	C6orf136
CAMK1D	CCR10	CALU
CCDC148	CCRL2	CAMK2N1
CCDC168	CCT6B	CARD6
CCDC54	CD22	CASS4
CCL7	CD68	CASTOR3
CCN1	CDH3	CBARP
CCNO	CDKN1A	CCDC130
CCT6B	CDO1	CCDC157
CD164L2	CFAP57	CCDC59
CD3D	CFAP77	CCND3
CDKL3	CGN	CCNL1
CDNF	CHRNA5	CD22
CDSN	CHST2	CD274
CERS6	CHURC1-FNTB	CD68
CERT1	CKLF-CMTM1	CDK6
CFAP126	CKMT1B	CDKN1A
CHAC1	CLBA1	CDKN2AIP
CHGB	CLCN2	CEBPB
CHRNB2	CLCN5	CEMIP
CHST8	CLDN9	CIART
CIITA	CLGN	CLCN6
CIRBP	CLU	CLDN14
CITED1	CNNM4	CLDN9
CLBA1	COL8A2	CLGN
CLDN23	COQ10A	CLK1
CLEC12B	CPLANE2	CPEB3
CLIC5	CPXM1	CREBRF
CMSS1	CRACR2B	CRY2
CNOT11	CSAD	CTNS
CNR1	CTSL	CYP1A1
CNR2	CTSO	CYP2E1
CNTF	CYP2C18	DAGLB
COL8A2	CYP2C19	DCAF10
CPM	CYP2C9	DCAF17
CPNE2	CYP2E1	DDIT3
CRHBP	CYP46A1	DDX10
CRIP3	CYP4V2	DEDD2
CRYAB	DCST2	DICER1
CRYM	DDIT3	DIMT1
CSF2	DDIT4	DISP2
CSTL1	DGAT1	DLX2
CTH	DHCR7	DNAJB9
CTNS	DHDH	DNAJC18
CTXN2	DLL4	DNAL1
CX3CR1	DMGDH	DPH3
CXCR2	DNAH3	DUSP10
CYB5R2	DNAH5	DUSP16
CYP2E1	DNAJB9	DUSP8
CYP2R1	DNAJC1	DYRK3
CYP4X1	DOC2A	DZANK1
DCAF10	DOCK4	E2F2
DEDD2	DPP7	E2F7
DERL3	DUSP5	EEA1
DEXI	DUSP6	EFCAB8
DLEC1	DYDC2	EFNB2
DLG2	EEF1AKMT4	EIF3J
DLGAP1	EFCAB2	EPC1
DNAAF4	EFCAB5	ERCC5
DNAH12	EFR3B	ERG28
DNAJA4	ELOVL3	ESF1
DNAJB1	ELOVL4	ESM1
DNAJB9	EME2	ESYT2
DNASE1L1	EML6	EVC2
DNHD1	ENDOD1	EVI2A
DOCK3	ENHO	FAM104B
DOK5	EPHB3	FAM167A
DRC3	EPHX1	FAM180A
DTNBP1	EPHX2	FAM189A1
DUSP13	ERBB3	FAM193B
DUSP2	ERN1	FAM200A
DUSP5	ESM1	FAM200B
DUX4	ETV1	FAM210A
EAF2	ETV5	FAM214A
EFCAB6	F8	FAM220A
EFCAB8	FADS2	FAM222B
EGR1	FAM222A	FAM49B
ELFN1	FAM241A	FAM83G
ELK4	FAM43A	FBXL12
ELOVL3	FAM49A	FBXO10
ELOVL4	FAM71E1	FBXO32
ELOVL7	FBXO15	FBXW8
EMP1	FDXR	FERMT2
EPHA10	FOSB	FGF1
ETFRF1	FOXL2NB	FGF18
EXTL1	FSIP1	FICD
F2	FTL	FLCN
FA2H	FZD8	FNBP4
FAM205A	GALNT12	FNIP1
FAM20C	GALR2	FOLR3
FAM71E1	GALT	FOSL1
FAM83A	GCHFR	FRS2
FAM83G	GDPD1	FSD1L
FBXL15	GGN	FXR2
FBXL2	GGT1	GADD45A
FBXO47	GLRX	GADD45B
FGF21	GLYATL1	GATA6
FGFBP1	GNG2	GATC
FOS	GOLGA6C	GDNF
FOXQ1	GOLGA8M	GEM
FOXR2	GOLGA8N	GGT1
FYN	GPC5	GNPDA1
GADD45B	GPR146	GOLGA1
GAL	GPR155	GOPC
GAN	GPR35	GPATCH3
GAS2L3	HAP1	GPNMB
GCH1	HEXIM1	GPR137C
GCK	HIST1H1C	GPR35
GCLC	HIST1H2AD	GRIN2A
GCLM	HIST1H2AE	GSE1
GCNT7	HIST1H2AG	GTF2E1
GDF15	HIST1H2AI	H1F0
GDF9	HIST1H2BC	HCN2
GEM	HIST1H2BD	HDAC9
GGN	HIST1H2BF	HEATR5B
GLOD5	HIST1H2BG	HECTD2
GMEB2	HIST1H2BJ	HECW2
GNG4	HIST1H2BK	HELQ
GP6	HIST1H3D	HES1
GPAT3	HIST1H3G	HMBOX1
GPR137C	HIST1H3H	HMGA2
GPR157	HIST1H4H	HMOX1
GPR160	HIST2H2AA3	HOXB9
GPR3	HIST2H2AA4	HRK
GPRC5A	HIST2H2BF	HSD17B14
GPRIN3	HIST2H3A	IFT27
GRAMD1A	HIST2H3C	IL1B
GRHL1	HIST2H4A	IL24
GRIP1	HIST2H4B	IL6R
GSDMA	HIST3H2A	INHBA
GUCY2C	HIST3H2BB	INO80D
H1-2	HMGCL	IQCK
H1-3	HMOX1	IRAK2
H2BC4	HPCAL4	ITGA6
H3C13	HPX	ITSN1
H3C14	HSD17B6	ITSN2
H3C15	HSPA1A	JMY
H4C15	HSPA1B	JUNB
HAS1	HSPA6	KATNAL1
HAUS8	HTR6	KBTBD8
HAVCR2	ICAM1	KCMF1
HENMT1	ICAM3	KCP
HEPACAM	ID2	KCTD13
HERPUD1	IDI1	KCTD18
HERPUD2	IDUA	KCTD21
HGSNAT	IGFLR1	KDM3A
HID1	IGLL1	KDM6B
HMOX1	IL15RA	KHDC4
HOMER2	IL20RB	KHNYN
HS3ST6	INKA2	KLF10
HSD3B7	INSIG1	KLF15
HSP90AA1	INTS6L	KLF2
HSPA1L	IQCN	KLHL21
HSPA8	ITGA2	KLHL24
HSPB1	ITGAX	KRCC1
HSPB8	ITPR1	LARP4
HSPH1	IZUMO4	LCORL
HTR2B	JAKMIP3	LHFPL2
HTR3B	JUNB	LIN37
HVCN1	KCNAB2	LINS1
HYI	KCNC3	LMBR1L
IFI30	KCNG1	LMLN
IGF2	KCNN2	LOC101060254
IL1A	KCNN3	LOC107986800
IL5	KCP	LOC107987276
IQCH	KIAA0319	LOC112268381
IRF8	KLF15	LONRF3
ITGB1BP2	KLHL21	LRRC2
ITPKC	KLLN	LRRC37B
KANSL1L	LCA5L	LRRN3
KBTBD12	LGI4	LURAP1L
KCMF1	LGMN	LYST
KCNE3	LGR6	LZTFL1
KCNG3	LMO4	MAFG
KDM4D	LOC100996318	MAP3K10
KIAA0513	LOC101929692	MAPRE3
KIAA2012	LOC105373102	MARCH4
KLB	LOC105374013	MARK2
KLF15	LOC105379561	MCFD2
KLF4	LOC105379752	MCL1
KLF5	LOC107984638	MDC1
KLHL21	LOC107984813	MEF2B
KLHL35	LOC107985184	MET
KPNA7	LOC107985524	MEX3A
KPRP	LOC107986163	MICU3
KRT78	LOC107986876	MIEF1
LANCL3	LOC112268237	MMP1
LDHD	LOC112268238	MRM3
LDLRAD1	LOC112268260	MRPL1
LETM2	LOC653513	MRRF
LFNG	LRP2BP	MSANTD3-TMEFF1
LGALS3	LSMEM1	MSRB3
LIPG	LY96	MSX2
LITAFD	LYRM9	MT1X
LONRF3	MAB21L2	MTF2
LRRC10B	MAFA	MUC20
LRRC51	MAFF	MXD1
LRRC69	MANBA	NAIF1
LRRC74B	MAP2	NECTIN3
LRRIQ3	MAP4K1	NEU1
LSMEM1	MATN4	NFATC2
LTB	MDGA1	NFKBIL1
LYZL4	MEGF11	NGRN
MAFB	MERTK	NKIRAS1
MAGI2	MFSD2A	NLK
MAP2K3	MGAM2	NOV
MAP3K13	MICA	NPIPB9
MAP6	MKNK2	NR1D1
MAPK10	MLLT11	NR3C2
MB	MLXIPL	NRAS
MBOAT4	MMP1	NRBF2
MCOLN1	MMP11	NUFIP1
MEGF11	MRNIP	OSGIN1
MEST	MST1	OTUD1
MGAT3	MT1E	OVGP1
MGME1	MT1X	PAN2
MID1	MT2A	PARD6A
MKNK2	MTRNR2L1	PARP6
MOB1B	MTRNR2L10	PCSK7
MRNIP	MTRNR2L2	PDCD2L
MRO	MTRNR2L3	PDCD6
MSANTD2	MTRNR2L6	PDIK1L
MT1G	MTRNR2L8	PDP2
MYLK2	MVD	PER1
MYLPF	MYH7B	PER2
MYOM1	MYL5	PIP4K2A
MYOM2	NBPF7	PIPOX
MYRFL	NDRG1	PLA2G4C
NATD1	NEU1	PLEKHA1
NDRG1	NGFR	PLGLB2
NECAB3	NIM1K	PLPP3
NEDD4L	NKD1	POLR3F
NHLRC1	NMRK1	POU2F2
NIBAN3	NPL	PPP1R15A
NIPAL1	NR4A2	PPP1R3B
NKAIN2	NR4A3	PPP1R3F
NKPD1	NRROS	PPP2R1B
NLRP10	NTN5	PPP2R5B
NMU	NTNG2	PQLC2
NOXO1	NUDT8	PRKAR1B
NPFFR1	NUP62CL	PRPF38B
NPHS1	OAZ3	PRR4
NPPB	ODF3L1	PSG1
NPY	OR2B6	PSG6
NQO1	ORAI1	PTPMT1
NR4A1	OSCAR	PTPRR
NR4A2	OSGIN1	PYGM
NR4A3	OVGP1	RAB29
NT5DC3	OXLD1	RAB3IL1
NUGGC	PAG1	RABGGTB
NUPR2	PANO1	RAD54L2
ODF1	PATL2	RBAK
OMD	PCBP3	RBM14-RBM4
OPRL1	PCDH1	RBM48
OPTN	PCDH12	RBPJ
OSBP2	PCED1B	RDH14
OSBPL10	PCSK5	RELB
OSER1	PCYT1B	RELN
OSGIN1	PDE2A	REXO1
OSGIN2	PFN4	RFK
OTUD5	PGF	RGPD5
OXLD1	PHACTR1	RGS20
PADI2	PHF24	RHOB
PALMD	PHOSPHO1	RIOK3
PCDH19	PIGH	RIT1
PDE6G	PIK3IP1	RLF
PELI3	PIK3R1	RND3
PERM1	PIK3R3	RNF227
PGLYRP4	PIPOX	RP9
PHKG1	PIR	RPP38
PIP4P1	PITPNC1	RPUSD3
PITHD1	PIWIL4	RRAGC
PLA2G3	PKIA	RRAGD
PLCXD1	PLA2G4B	RRNAD1
PLEKHA4	PLA2G4C	RRP15
PLET1	PLCD3	RSBN1
PLK3	PLEKHF1	RSRC2
PLXDC1	PLEKHH1	SBNO1
PMFBP1	PLK3	SCAF1
POLN	PLLP	SDSL
PPIF	PLXNA4	SEC11C
PPM1L	PNP	SEMA3C
PPP1R15A	PNPLA1	SEPSECS
PPP1R16B	POLN	SERPINB2
PPP2R2B	POLR2A	SERPINE2
PPP4R4	POR	SESN2
PRKN	PPM1L	SGF29
PROCR	PPP1R32	SHC2
PROK2	PPP1R36	SIK1
PROX2	PRG2	SIM2
PRR32	PRKAR1B	SIRT1
PRR9	PROX1	SLC16A13
PSPH	PTP4A3	SLC16A6
PTCRA	PTX3	SLC25A25
PTGER3	PYY	SLC26A11
PTGER4	RAB33A	SLC2A3
PWWP2A	RAB44	SLC36A1
RAB33A	RAET1G	SLC37A2
RAB39B	RASD1	SLC38A7
RABEPK	RASGRF2	SLC3A2
RANBP9	RASL11A	SLC45A3
RASD1	RASL11B	SLC46A3
RASGEF1B	RBFOX3	SLC4A5
RASGRF2	REEP6	SLC9A8
RDH14	RETSAT	SLK
RFX2	RFESD	SMAP1
RGCC	RHEBL1	SMPD3
RGS2	RHPN1	SMUG1
RHPN1	RIBC1	SMYD3
RHPN2	RND1	SNAI2
RIMKLB	RNF103-CHMP3	SNORC
RN7SKP89	RNF122	SOHLH2
RN7SL1	RNF32	SOX30
RND2	RSAD1	SPARC
RNF103	RTL9	SPHK1
RNF115	SAT1	SQSTM1
RNF149	SBSN	SRPRA
RNF19B	SCD	SS18L1
RNF207	SDCBP2	ST7L
RNF222	SDHAF4	STC2
RNF227	SEC31B	STIM2
RRAD	SEMA3G	STK40
RTF1	SEMA6C	STPG1
RUFY4	SEPT3	STX12
S100B	SERINC5	STX1A
SAT1	SERPINI1	STYXL1
SATB2	SERTAD1	SUPT3H
SBSN	SESN3	TADA2B
SCN4A	SGK2	TAF1D
SEMA6A	SHBG	TAPT1
SEMA7A	SHC3	TBP
SFXN4	SHC4	TBX2
SH3BP2	SIGLEC15	TECTA
SIAH2	SLC16A13	TEF
SLAMF8	SLC16A2	TET3
SLC16A14	SLC17A7	THAP1
SLC18A1	SLC19A2	THAP2
SLC1A1	SLC2A11	THUMPD2
SLC20A1	SLC3A2	TICAM1
SLC22A4	SLC49A3	TIGAR
SLC23A3	SLC50A1	TIGD6
SLC25A29	SLC7A8	TIPARP
SLC25A33	SLFN5	TM7SF2
SLC3A2	SMCO1	TMEM116
SLC49A4	SMIM14	TMEM150A
SLC5A8	SMIM29	TMEM199
SLC6A12	SNCB	TMEM79
SLC6A19	SOHLH2	TMEM86A
SLC7A11	SORBS1	TNFAIP3
SLC7A14	SORCS2	TNRC6A
SLC7A8	SOX30	TOE1
SLC8A3	SPP1	TOGARAM1
SMTNL2	SPRED3	TOMM20
SNX29	SPRY3	TRIM4
SOAT2	SPRY4	TRIM58
SOX9	SQSTM1	TRMT13
SPATA9	SRD5A3	TRMT1L
SPINK9	SRGAP3	TRMT44
SPIRE1	STC1	TTC21A
SQSTM1	STEAP1	TTLL11
SRXN1	STRIP2	TUBB2B
STAR	SWT1	TXLNG
STK10	SYCP2L	TXNIP
STON2	SYP	TYW1B
STYXL1	TBC1D7-LOC100130357	TYW5
SUGCT	TBC1D8B	UAP1L1
SYBU	TBX3	UBE2V1
SYNGR1	TCP11	UBLCP1
SYNPO2L	TENM3	USP36
SYNRG	TENM4	UTP25
SYT17	TENT5C	UTY
SYT5	TEX14	UVRAG
TASL	TFAP2E	WAC
TBC1D9	THAP8	WDR78
TCTA	THBS4	WDR83
TEAD4	THEMIS2	WDR89
TEC	THNSL1	WHAMM
TENT5C	TIGD3	WNT5B
TGFBI	TLCD1	XRRA1
TLDC2	TLL2	YOD1
TM7SF2	TM4SF19	ZBTB10
TMCO4	TM7SF2	ZBTB21
TMEFF2	TMEM116	ZBTB45
TMEM116	TMEM132A	ZBTB46
TMEM120B	TMEM132B	ZBTB48
TMEM151A	TMEM141	ZC3H6
TMEM192	TMEM150A	ZCCHC2
TMEM198	TMEM154	ZCCHC3
TMEM199	TMEM169	ZFAND2A
TMEM251	TMEM178A	ZFHX2
TMEM39B	TMEM187	ZFP36
TMEM40	TMEM52	ZFY
TMEM63C	TMEM86A	ZHX1
TMEM69	TNFSF9	ZKSCAN4
TMEM88B	TP53I3	ZMYM5
TMEM91	TP63	ZNF155
TOX2	TPCN1	ZNF2
TPH1	TPPP3	ZNF23
TPRG1L	TRIM69	ZNF232
TRIB3	TRIM9	ZNF274
TRIM36	TSNAXIP1	ZNF280B
TRIM54	TSPYL2	ZNF296
TRIM69	TST	ZNF316
TRIM9	TTC13	ZNF324
TRNP1	TTC17	ZNF331
TRPC5	TTLL1	ZNF354A
TSGA10	TTYH2	ZNF394
TSPAN5	TUBB3	ZNF408
TSSK4	TVP23C-CDRT4	ZNF416
TSSK6	UBQLNL	ZNF419
TTLL10	UGT3A2	ZNF425
TTN	UNC5B	ZNF429
TYR	UNC79	ZNF438
UBAP1L	VAMP1	ZNF44
UBB	VEGFA	ZNF441
UCHL1	VEPH1	ZNF442
UPK1A	VGF	ZNF469
USP27X	VWA5B2	ZNF48
VASN	VWCE	ZNF550
VGF	WDR78	ZNF583
VMO1	WDR86	ZNF585A
VPS37A	WDR97	ZNF622
WHAMM	WNT9A	ZNF660-ZNF197
WWTR1	WWOX	ZNF75A
XPNPEP2	XRRA1	ZNF776
ZBTB25	ZFHX2	ZNF777
ZC3H12D	ZMAT1	ZNF79
ZFAND2A	ZMYND12	ZNF804A
ZFP36	ZNF280A	ZNF805
ZFP69	ZNF425	ZNF84
ZFYVE28	ZNF517	ZNF844
ZFYVE9	ZNF534	ZNF862
ZMYND10	ZNF559-ZNF177	ZNF92
ZMYND12	ZNF765-ZNF761	ZNHIT2
ZNF316	ZNF774	ZNHIT6
ZNF474	ZNF80	ZRANB1
ZNF622	ZNF846	ZSCAN20
ZSCAN2	ZNF878	ZSWIM8

## Sheet: GOBP_Metascape_pmHSC_OGTi
_MEMBER_MyList	_LogP_pmHSC_OGTi_up_RNAseq	GO	_PATTERN_	_RANK_	GiniIndex	Category	CategoryID	Description	PARENT_GO	LogP	Enrichment	Z-score	#TotalGeneInLibrary	#GeneInGO	#GeneInHitList	#GeneInGOAndHitList	%InGO	STDV %InGO	GeneID	Hits	Log(q-value)	EvidenceCutoff	GROUP_ID	FirstInGroupByEnrichment	FirstInGroupByLogP	BestLogPInGroup	BestEnrichmentInGroup	URL
1	-11.7979611887368	GO:0006986	M1	1	0	GO Biological Processes	19	response to unfolded protein	19_GO:0050896 response to stimulus	-11.7979611887368	9.024494672906503	11.450278946962335	30211	121	498	18	3.6144578313253013	0.8363977524103896	467|1491|3305|3312|3315|3320|3337|4189|5071|9531|9709|10133|10808|26291|26353|64224|79094|91319	ATF3|CTH|HSPA1L|HSPA8|HSPB1|HSP90AA1|DNAJB1|DNAJB9|PRKN|BAG3|HERPUD1|OPTN|HSPH1|FGF21|HSPB8|HERPUD2|CHAC1|DERL3	-7.6101303682928	0	1	1	1	-11.7979611887368	9.454232514473478
1	-10.595795199623453	GO:0035966	M1	1	0	GO Biological Processes	19	response to topologically incorrect protein	19_GO:0050896 response to stimulus	-10.595795199623453	7.689886305786526	10.34475475475432	30211	142	498	18	3.6144578313253013	0.8363977524103896	467|1491|3305|3312|3315|3320|3337|4189|5071|9531|9709|10133|10808|26291|26353|64224|79094|91319	ATF3|CTH|HSPA1L|HSPA8|HSPB1|HSP90AA1|DNAJB1|DNAJB9|PRKN|BAG3|HERPUD1|OPTN|HSPH1|FGF21|HSPB8|HERPUD2|CHAC1|DERL3	-6.708994374843434	0	1	0	0	-11.7979611887368	9.454232514473478
1	-8.30867775875075	GO:0034620	M1	1	0	GO Biological Processes	19	cellular response to unfolded protein	19_GO:0050896 response to stimulus	-8.30867775875075	9.454232514473478	9.616298616805757	30211	77	498	12	2.4096385542168677	0.687170874062687	467|1491|3305|3312|5071|9531|9709|10133|26291|26353|64224|91319	ATF3|CTH|HSPA1L|HSPA8|PRKN|BAG3|HERPUD1|OPTN|FGF21|HSPB8|HERPUD2|DERL3	-4.597968193026413	0	1	0	0	-11.7979611887368	9.454232514473478
1	-7.201168561121546	GO:0035967	M1	1	0	GO Biological Processes	19	cellular response to topologically incorrect protein	19_GO:0050896 response to stimulus	-7.201168561121546	7.583082329317269	8.363542185240743	30211	96	498	12	2.4096385542168677	0.687170874062687	467|1491|3305|3312|5071|9531|9709|10133|26291|26353|64224|91319	ATF3|CTH|HSPA1L|HSPA8|PRKN|BAG3|HERPUD1|OPTN|FGF21|HSPB8|HERPUD2|DERL3	-3.9164277276694897	0	1	0	0	-11.7979611887368	9.454232514473478
1	-6.105470106061866	GO:0034976	M1	1	0	GO Biological Processes	19	response to endoplasmic reticulum stress	19_GO:0050896 response to stimulus	-6.105470106061866	4.452452009874359	6.623121559110618	30211	218	498	16	3.21285140562249	0.7902044959356184	467|1491|4189|5071|5924|7844|9709|10018|10087|23645|26291|57761|64224|79094|91319|378884	ATF3|CTH|DNAJB9|PRKN|RASGRF2|RNF103|HERPUD1|BCL2L11|CERT1|PPP1R15A|FGF21|TRIB3|HERPUD2|CHAC1|DERL3|NHLRC1	-3.093730544673548	0	1	0	0	-11.7979611887368	9.454232514473478
1	-3.6808972301175906	GO:0030968	M1	1	0	GO Biological Processes	19	endoplasmic reticulum unfolded protein response	19_GO:0023052 signaling	-3.6808972301175906	6.999768303985172	5.605888623696143	30211	52	498	6	1.2048192771084338	0.4888933865520784	467|1491|9709|26291|64224|91319	ATF3|CTH|HERPUD1|FGF21|HERPUD2|DERL3	-1.6234001781685972	0	1	0	0	-11.7979611887368	9.454232514473478
1	-7.822750910533404	GO:1901214	M1	1	0	GO Biological Processes	19	regulation of neuron death	19_GO:0050789 regulation of biological process	-7.822750910533404	4.2639696164851095	7.514740531565201	30211	313	498	22	4.417670682730924	0.9208116443450909	1270|1524|1728|1958|2353|2534|2729|2730|3162|4435|4852|4929|5071|6505|7314|8013|10018|23657|26291|50487|84062|94234	CNTF|CX3CR1|NQO1|EGR1|FOS|FYN|GCLC|GCLM|HMOX1|CITED1|NPY|NR4A2|PRKN|SLC1A1|UBB|NR4A3|BCL2L11|SLC7A11|FGF21|PLA2G3|DTNBP1|FOXQ1	-4.236980081417367	0	2	1	1	-7.822750910533404	4.644184393074691
1	-6.350457467344682	GO:1901215	M1	1	0	GO Biological Processes	19	negative regulation of neuron death	19_GO:0048519 negative regulation of biological process	-6.350457467344682	4.644184393074691	6.8440813984296796	30211	209	498	16	3.21285140562249	0.7902044959356184	1270|1524|2729|2730|3162|4435|4852|4929|5071|6505|8013|23657|26291|50487|84062|94234	CNTF|CX3CR1|GCLC|GCLM|HMOX1|CITED1|NPY|NR4A2|PRKN|SLC1A1|NR4A3|SLC7A11|FGF21|PLA2G3|DTNBP1|FOXQ1	-3.241807892948307	0	2	0	0	-7.822750910533404	4.644184393074691
1	-4.5165092466049215	GO:0043524	M1	1	0	GO Biological Processes	19	negative regulation of neuron apoptotic process	19_GO:0048519 negative regulation of biological process	-4.5165092466049215	4.602146517102894	5.628910337106068	30211	145	498	11	2.208835341365462	0.6585925429985793	1270|1524|2729|2730|3162|4435|4929|5071|6505|50487|94234	CNTF|CX3CR1|GCLC|GCLM|HMOX1|CITED1|NR4A2|PRKN|SLC1A1|PLA2G3|FOXQ1	-2.1280189756145034	0	2	0	0	-7.822750910533404	4.644184393074691
1	-4.358263289946975	GO:0043523	M1	1	0	GO Biological Processes	19	regulation of neuron apoptotic process	19_GO:0050789 regulation of biological process	-4.358263289946975	3.809857788642493	5.251661396935926	30211	207	498	13	2.610441767068273	0.7144939098157526	1270|1524|1728|2729|2730|3162|4435|4929|5071|6505|10018|50487|94234	CNTF|CX3CR1|NQO1|GCLC|GCLM|HMOX1|CITED1|NR4A2|PRKN|SLC1A1|BCL2L11|PLA2G3|FOXQ1	-2.045493732894675	0	2	0	0	-7.822750910533404	4.644184393074691
1	-7.415875048539825	GO:0055082	M1	1	0	GO Biological Processes	19	cellular chemical homeostasis	19_GO:0065007 biological regulation	-7.415875048539825	2.846197120923372	6.610145862405075	30211	746	498	35	7.028112449799197	1.1454615179490768	287|482|1238|1268|1524|2147|2645|2729|2730|2827|3162|3357|3552|3579|4495|4987|5733|5734|6354|6505|6547|7224|9709|10008|23327|26291|28999|56833|57192|60675|80045|80231|84329|137994|147007	ANK2|ATP1B2|ACKR2|CNR1|CX3CR1|F2|GCK|GCLC|GCLM|GPR3|HMOX1|HTR2B|IL1A|CXCR2|MT1G|OPRL1|PTGER3|PTGER4|CCL7|SLC1A1|SLC8A3|TRPC5|HERPUD1|KCNE3|NEDD4L|FGF21|KLF15|SLAMF8|MCOLN1|PROK2|GPR157|TASL|HVCN1|LETM2|TMEM199	-3.947413533653868	0	3	1	1	-7.415875048539825	3.676645977850797
1	-7.302753025755541	GO:0050801	M1	1	0	GO Biological Processes	19	ion homeostasis	19_GO:0065007 biological regulation	-7.302753025755541	2.81599874298254	6.537681239368856	30211	754	498	35	7.028112449799197	1.1454615179490768	287|482|1238|1268|1524|2147|2729|2730|2827|3162|3357|3552|3579|4495|4987|5071|5733|5734|6354|6505|6547|7224|9709|10008|23327|23428|23657|56833|57192|60675|80045|80231|84329|137994|147007	ANK2|ATP1B2|ACKR2|CNR1|CX3CR1|F2|GCLC|GCLM|GPR3|HMOX1|HTR2B|IL1A|CXCR2|MT1G|OPRL1|PRKN|PTGER3|PTGER4|CCL7|SLC1A1|SLC8A3|TRPC5|HERPUD1|KCNE3|NEDD4L|SLC7A8|SLC7A11|SLAMF8|MCOLN1|PROK2|GPR157|TASL|HVCN1|LETM2|TMEM199	-3.947413533653868	0	3	0	0	-7.415875048539825	3.676645977850797
1	-6.549082008091806	GO:0098771	M1	1	0	GO Biological Processes	19	inorganic ion homeostasis	19_GO:0065007 biological regulation	-6.549082008091806	2.7653405645373517	6.126840762277416	30211	702	498	32	6.42570281124498	1.098813365527175	287|482|1238|1268|1524|2147|2827|3162|3357|3552|3579|4495|4987|5071|5733|5734|6354|6505|6547|7224|9709|10008|23327|23428|56833|57192|60675|80045|80231|84329|137994|147007	ANK2|ATP1B2|ACKR2|CNR1|CX3CR1|F2|GPR3|HMOX1|HTR2B|IL1A|CXCR2|MT1G|OPRL1|PRKN|PTGER3|PTGER4|CCL7|SLC1A1|SLC8A3|TRPC5|HERPUD1|KCNE3|NEDD4L|SLC7A8|SLAMF8|MCOLN1|PROK2|GPR157|TASL|HVCN1|LETM2|TMEM199	-3.361251187647806	0	3	0	0	-7.415875048539825	3.676645977850797
1	-6.499178546975591	GO:0006873	M1	1	0	GO Biological Processes	19	cellular ion homeostasis	19_GO:0065007 biological regulation	-6.499178546975591	2.8660468646238497	6.152568717379527	30211	635	498	30	6.024096385542169	1.0662021151664307	287|482|1238|1268|1524|2147|2827|3162|3357|3552|3579|4495|4987|5733|5734|6354|6505|6547|7224|9709|10008|23327|56833|57192|60675|80045|80231|84329|137994|147007	ANK2|ATP1B2|ACKR2|CNR1|CX3CR1|F2|GPR3|HMOX1|HTR2B|IL1A|CXCR2|MT1G|OPRL1|PTGER3|PTGER4|CCL7|SLC1A1|SLC8A3|TRPC5|HERPUD1|KCNE3|NEDD4L|SLAMF8|MCOLN1|PROK2|GPR157|TASL|HVCN1|LETM2|TMEM199	-3.3527404116898163	0	3	0	0	-7.415875048539825	3.676645977850797
1	-6.213565607887344	GO:0030003	M1	1	0	GO Biological Processes	19	cellular cation homeostasis	19_GO:0065007 biological regulation	-6.213565607887344	2.83754048451872	5.985076729525544	30211	620	498	29	5.823293172690763	1.0494008367887604	287|482|1238|1268|1524|2147|2827|3162|3357|3552|3579|4495|4987|5733|5734|6354|6505|6547|7224|9709|23327|56833|57192|60675|80045|80231|84329|137994|147007	ANK2|ATP1B2|ACKR2|CNR1|CX3CR1|F2|GPR3|HMOX1|HTR2B|IL1A|CXCR2|MT1G|OPRL1|PTGER3|PTGER4|CCL7|SLC1A1|SLC8A3|TRPC5|HERPUD1|NEDD4L|SLAMF8|MCOLN1|PROK2|GPR157|TASL|HVCN1|LETM2|TMEM199	-3.1596015933248225	0	3	0	0	-7.415875048539825	3.676645977850797
1	-6.201304378090584	GO:0055080	M1	1	0	GO Biological Processes	19	cation homeostasis	19_GO:0065007 biological regulation	-6.201304378090584	2.71763644172064	5.9176633488230035	30211	692	498	31	6.224899598393574	1.0826679311103533	287|482|1238|1268|1524|2147|2827|3162|3357|3552|3579|4495|4987|5071|5733|5734|6354|6505|6547|7224|9709|23327|23428|56833|57192|60675|80045|80231|84329|137994|147007	ANK2|ATP1B2|ACKR2|CNR1|CX3CR1|F2|GPR3|HMOX1|HTR2B|IL1A|CXCR2|MT1G|OPRL1|PRKN|PTGER3|PTGER4|CCL7|SLC1A1|SLC8A3|TRPC5|HERPUD1|NEDD4L|SLC7A8|SLAMF8|MCOLN1|PROK2|GPR157|TASL|HVCN1|LETM2|TMEM199	-3.1596015933248225	0	3	0	0	-7.415875048539825	3.676645977850797
1	-5.7509469070259875	GO:0055065	M1	1	0	GO Biological Processes	19	metal ion homeostasis	19_GO:0065007 biological regulation	-5.7509469070259875	2.7485605853836055	5.6858736890911485	30211	618	498	28	5.622489959839357	1.032247715743422	287|482|1238|1268|1524|2147|2827|3162|3357|3552|3579|4495|4987|5071|5733|5734|6354|6505|6547|7224|9709|23327|23428|57192|60675|80045|137994|147007	ANK2|ATP1B2|ACKR2|CNR1|CX3CR1|F2|GPR3|HMOX1|HTR2B|IL1A|CXCR2|MT1G|OPRL1|PRKN|PTGER3|PTGER4|CCL7|SLC1A1|SLC8A3|TRPC5|HERPUD1|NEDD4L|SLC7A8|MCOLN1|PROK2|GPR157|LETM2|TMEM199	-2.924843922599581	0	3	0	0	-7.415875048539825	3.676645977850797
1	-5.714990263347338	GO:0006875	M1	1	0	GO Biological Processes	19	cellular metal ion homeostasis	19_GO:0065007 biological regulation	-5.714990263347338	2.867783862723622	5.723106816831266	30211	550	498	26	5.220883534136546	0.9968129218050814	287|482|1238|1268|1524|2147|2827|3162|3357|3552|3579|4495|4987|5733|5734|6354|6505|6547|7224|9709|23327|57192|60675|80045|137994|147007	ANK2|ATP1B2|ACKR2|CNR1|CX3CR1|F2|GPR3|HMOX1|HTR2B|IL1A|CXCR2|MT1G|OPRL1|PTGER3|PTGER4|CCL7|SLC1A1|SLC8A3|TRPC5|HERPUD1|NEDD4L|MCOLN1|PROK2|GPR157|LETM2|TMEM199	-2.9073706846149445	0	3	0	0	-7.415875048539825	3.676645977850797
1	-5.37446984304562	GO:0006954	M1	1	0	GO Biological Processes	19	inflammatory response	19_GO:0050896 response to stimulus	-5.37446984304562	2.8887932683113404	5.535885244583767	30211	504	498	24	4.819277108433735	0.9597337722751984	1238|1269|1393|1524|2147|2353|3162|3552|3567|3579|4261|5606|5733|5734|6354|8482|50487|51083|56833|57118|60675|84868|253782|338322	ACKR2|CNR2|CRHBP|CX3CR1|F2|FOS|HMOX1|IL1A|IL5|CXCR2|CIITA|MAP2K3|PTGER3|PTGER4|CCL7|SEMA7A|PLA2G3|GAL|SLAMF8|CAMK1D|PROK2|HAVCR2|CERS6|NLRP10	-2.720266536852688	0	3	0	0	-7.415875048539825	3.676645977850797
1	-4.268772912827326	GO:0072507	M1	1	0	GO Biological Processes	19	divalent inorganic cation homeostasis	19_GO:0065007 biological regulation	-4.268772912827326	2.665183747542471	4.7508741795233815	30211	478	498	21	4.216867469879518	0.9005852355690421	287|1238|1268|1524|2147|2827|3357|3579|4495|4987|5071|5733|5734|6354|6505|6547|7224|9709|57192|60675|80045	ANK2|ACKR2|CNR1|CX3CR1|F2|GPR3|HTR2B|CXCR2|MT1G|OPRL1|PRKN|PTGER3|PTGER4|CCL7|SLC1A1|SLC8A3|TRPC5|HERPUD1|MCOLN1|PROK2|GPR157	-1.98403207937527	0	3	0	0	-7.415875048539825	3.676645977850797
1	-4.083684865795248	GO:0072503	M1	1	0	GO Biological Processes	19	cellular divalent inorganic cation homeostasis	19_GO:0065007 biological regulation	-4.083684865795248	2.660730641865708	4.626136312258674	30211	456	498	20	4.016064257028113	0.8798019738698968	287|1238|1268|1524|2147|2827|3357|3579|4495|4987|5733|5734|6354|6505|6547|7224|9709|57192|60675|80045	ANK2|ACKR2|CNR1|CX3CR1|F2|GPR3|HTR2B|CXCR2|MT1G|OPRL1|PTGER3|PTGER4|CCL7|SLC1A1|SLC8A3|TRPC5|HERPUD1|MCOLN1|PROK2|GPR157	-1.8596418726968034	0	3	0	0	-7.415875048539825	3.676645977850797
1	-3.586944669050746	GO:0006874	M1	1	0	GO Biological Processes	19	cellular calcium ion homeostasis	19_GO:0065007 biological regulation	-3.586944669050746	2.587592074458973	4.2519090670887945	30211	422	498	18	3.6144578313253013	0.8363977524103896	287|1238|1268|1524|2147|2827|3357|3579|4987|5733|5734|6354|6547|7224|9709|57192|60675|80045	ANK2|ACKR2|CNR1|CX3CR1|F2|GPR3|HTR2B|CXCR2|OPRL1|PTGER3|PTGER4|CCL7|SLC8A3|TRPC5|HERPUD1|MCOLN1|PROK2|GPR157	-1.5752051076624274	0	3	0	0	-7.415875048539825	3.676645977850797
1	-3.577529342407024	GO:0007204	M1	1	0	GO Biological Processes	19	positive regulation of cytosolic calcium ion concentration	19_GO:0065007 biological regulation	-3.577529342407024	3.022438508482328	4.4095260233617175	30211	281	498	14	2.8112449799196786	0.7407005796571964	1238|1268|1524|2147|3357|3579|4987|5733|5734|6547|7224|57192|60675|80045	ACKR2|CNR1|CX3CR1|F2|HTR2B|CXCR2|OPRL1|PTGER3|PTGER4|SLC8A3|TRPC5|MCOLN1|PROK2|GPR157	-1.5686754692561935	0	3	0	0	-7.415875048539825	3.676645977850797
1	-3.565718687995836	GO:0051480	M1	1	0	GO Biological Processes	19	regulation of cytosolic calcium ion concentration	19_GO:0065007 biological regulation	-3.565718687995836	2.879651517462254	4.348489088185017	30211	316	498	15	3.0120481927710845	0.765905486846905	1238|1268|1524|2147|2827|3357|3579|4987|5733|5734|6547|7224|57192|60675|80045	ACKR2|CNR1|CX3CR1|F2|GPR3|HTR2B|CXCR2|OPRL1|PTGER3|PTGER4|SLC8A3|TRPC5|MCOLN1|PROK2|GPR157	-1.5597314554966086	0	3	0	0	-7.415875048539825	3.676645977850797
1	-3.4295858485755195	GO:0055074	M1	1	0	GO Biological Processes	19	calcium ion homeostasis	19_GO:0065007 biological regulation	-3.4295858485755195	2.5102617366015787	4.107527242877957	30211	435	498	18	3.6144578313253013	0.8363977524103896	287|1238|1268|1524|2147|2827|3357|3579|4987|5733|5734|6354|6547|7224|9709|57192|60675|80045	ANK2|ACKR2|CNR1|CX3CR1|F2|GPR3|HTR2B|CXCR2|OPRL1|PTGER3|PTGER4|CCL7|SLC8A3|TRPC5|HERPUD1|MCOLN1|PROK2|GPR157	-1.4539426325354776	0	3	0	0	-7.415875048539825	3.676645977850797
1	-2.2212956934078276	GO:0007200	M1	1	0	GO Biological Processes	19	phospholipase C-activating G protein-coupled receptor signaling pathway	19_GO:0023052 signaling	-2.2212956934078276	3.676645977850797	3.4534686086551716	30211	99	498	6	1.2048192771084338	0.4888933865520784	1524|3357|3579|4987|5733|80045	CX3CR1|HTR2B|CXCR2|OPRL1|PTGER3|GPR157	-0.6689486197787401	0	3	0	0	-7.415875048539825	3.676645977850797
1	-7.290146314083611	GO:0043269	M1	1	0	GO Biological Processes	19	regulation of ion transport	19_GO:0051179 localization	-7.290146314083611	2.922530999912057	6.589206404869195	30211	685	498	33	6.626506024096385	1.1146523404203321	154|287|482|1141|1268|1393|2147|2534|2645|2669|3552|3958|4987|5071|5924|5997|6236|6329|6861|9455|10008|10105|23237|23327|50487|51083|51760|53405|84062|84329|154215|170850|388591	ADRB2|ANK2|ATP1B2|CHRNB2|CNR1|CRHBP|F2|FYN|GCK|GEM|IL1A|LGALS3|OPRL1|PRKN|RASGRF2|RGS2|RRAD|SCN4A|SYT5|HOMER2|KCNE3|PPIF|ARC|NEDD4L|PLA2G3|GAL|SYT17|CLIC5|DTNBP1|HVCN1|NKAIN2|KCNG3|RNF207	-3.947413533653868	0	4	1	1	-7.290146314083611	9.57863031071655
1	-4.830269317448603	GO:0034762	M1	1	0	GO Biological Processes	19	regulation of transmembrane transport	19_GO:0051179 localization	-4.830269317448603	2.6148559756266447	5.083834687003775	30211	580	498	25	5.020080321285141	0.9784903806850079	154|287|482|1393|2147|2534|2669|4987|5924|5997|6236|6329|8013|10008|10105|23237|23327|26291|28999|51083|53405|57761|84329|170850|388591	ADRB2|ANK2|ATP1B2|CRHBP|F2|FYN|GEM|OPRL1|RASGRF2|RGS2|RRAD|SCN4A|NR4A3|KCNE3|PPIF|ARC|NEDD4L|FGF21|KLF15|GAL|CLIC5|TRIB3|HVCN1|KCNG3|RNF207	-2.341408501340622	0	4	0	0	-7.290146314083611	9.57863031071655
1	-4.204632295022989	GO:0034765	M1	1	0	GO Biological Processes	19	regulation of ion transmembrane transport	19_GO:0051179 localization	-4.204632295022989	2.637593853675572	4.696925821114885	30211	483	498	21	4.216867469879518	0.9005852355690421	154|287|482|1393|2147|2534|2669|4987|5924|5997|6236|6329|10008|10105|23237|23327|51083|53405|84329|170850|388591	ADRB2|ANK2|ATP1B2|CRHBP|F2|FYN|GEM|OPRL1|RASGRF2|RGS2|RRAD|SCN4A|KCNE3|PPIF|ARC|NEDD4L|GAL|CLIC5|HVCN1|KCNG3|RNF207	-1.9416953658234428	0	4	0	0	-7.290146314083611	9.57863031071655
1	-4.039236766787347	GO:1904062	M1	1	0	GO Biological Processes	19	regulation of cation transmembrane transport	19_GO:0051179 localization	-4.039236766787347	2.9215274696519793	4.70132609359947	30211	353	498	17	3.4136546184738954	0.8136787698769808	154|287|482|1393|2147|2534|2669|4987|5924|5997|6236|10008|10105|23237|23327|51083|388591	ADRB2|ANK2|ATP1B2|CRHBP|F2|FYN|GEM|OPRL1|RASGRF2|RGS2|RRAD|KCNE3|PPIF|ARC|NEDD4L|GAL|RNF207	-1.85572732012599	0	4	0	0	-7.290146314083611	9.57863031071655
1	-3.8738820894198516	GO:0032412	M1	1	0	GO Biological Processes	19	regulation of ion transmembrane transporter activity	19_GO:0051179 localization	-3.8738820894198516	3.2292974178081146	4.700875589188725	30211	263	498	14	2.8112449799196786	0.7407005796571964	154|287|482|1393|2669|4987|5924|6236|10008|10105|23237|23327|51083|388591	ADRB2|ANK2|ATP1B2|CRHBP|GEM|OPRL1|RASGRF2|RRAD|KCNE3|PPIF|ARC|NEDD4L|GAL|RNF207	-1.7352692916460335	0	4	0	0	-7.290146314083611	9.57863031071655
1	-3.7058168008648558	GO:0022898	M1	1	0	GO Biological Processes	19	regulation of transmembrane transporter activity	19_GO:0051179 localization	-3.7058168008648558	3.111008135104521	4.536037340204741	30211	273	498	14	2.8112449799196786	0.7407005796571964	154|287|482|1393|2669|4987|5924|6236|10008|10105|23237|23327|51083|388591	ADRB2|ANK2|ATP1B2|CRHBP|GEM|OPRL1|RASGRF2|RRAD|KCNE3|PPIF|ARC|NEDD4L|GAL|RNF207	-1.631929332727693	0	4	0	0	-7.290146314083611	9.57863031071655
1	-3.673215497104049	GO:2001257	M1	1	0	GO Biological Processes	19	regulation of cation channel activity	19_GO:0051179 localization	-3.673215497104049	3.707284694332887	4.716306989991929	30211	180	498	11	2.208835341365462	0.6585925429985793	154|287|1393|2669|4987|5924|6236|10008|23237|51083|388591	ADRB2|ANK2|CRHBP|GEM|OPRL1|RASGRF2|RRAD|KCNE3|ARC|GAL|RNF207	-1.622105243816456	0	4	0	0	-7.290146314083611	9.57863031071655
1	-3.2223435523448445	GO:0032409	M1	1	0	GO Biological Processes	19	regulation of transporter activity	19_GO:0065007 biological regulation	-3.2223435523448445	2.784607281585358	4.055367332104704	30211	305	498	14	2.8112449799196786	0.7407005796571964	154|287|482|1393|2669|4987|5924|6236|10008|10105|23237|23327|51083|388591	ADRB2|ANK2|ATP1B2|CRHBP|GEM|OPRL1|RASGRF2|RRAD|KCNE3|PPIF|ARC|NEDD4L|GAL|RNF207	-1.2921913067700295	0	4	0	0	-7.290146314083611	9.57863031071655
1	-2.9243506374938772	GO:0010959	M1	1	0	GO Biological Processes	19	regulation of metal ion transport	19_GO:0051179 localization	-2.9243506374938772	2.4085224271776933	3.685247440690088	30211	403	498	16	3.21285140562249	0.7902044959356184	154|287|482|2147|2534|2645|2669|3958|4987|6236|9455|10008|23327|51083|154215|388591	ADRB2|ANK2|ATP1B2|F2|FYN|GCK|GEM|LGALS3|OPRL1|RRAD|HOMER2|KCNE3|NEDD4L|GAL|NKAIN2|RNF207	-1.1094318200199842	0	4	0	0	-7.290146314083611	9.57863031071655
1	-2.918257556920113	GO:1904063	M1	1	0	GO Biological Processes	19	negative regulation of cation transmembrane transport	19_GO:0051179 localization	-2.918257556920113	4.333189902467011	4.278710135040429	30211	98	498	7	1.4056224899598393	0.527528286631334	2669|4987|5997|6236|10008|10105|23327	GEM|OPRL1|RGS2|RRAD|KCNE3|PPIF|NEDD4L	-1.105175082486217	0	4	0	0	-7.290146314083611	9.57863031071655
1	-2.768518418760027	GO:0034766	M1	1	0	GO Biological Processes	19	negative regulation of ion transmembrane transport	19_GO:0051179 localization	-2.768518418760027	4.083198177324683	4.077567428643856	30211	104	498	7	1.4056224899598393	0.527528286631334	2669|4987|5997|6236|10008|10105|23327	GEM|OPRL1|RGS2|RRAD|KCNE3|PPIF|NEDD4L	-1.008822392344816	0	4	0	0	-7.290146314083611	9.57863031071655
1	-2.450460305042542	GO:1901386	M1	1	0	GO Biological Processes	19	negative regulation of voltage-gated calcium channel activity	19_GO:0051179 localization	-2.450460305042542	9.57863031071655	4.842455007393575	30211	19	498	3	0.6024096385542169	0.3467521900302295	2669|4987|6236	GEM|OPRL1|RRAD	-0.8140794825714175	0	4	0	0	-7.290146314083611	9.57863031071655
1	-2.3655052786569897	GO:0043271	M1	1	0	GO Biological Processes	19	negative regulation of ion transport	19_GO:0051179 localization	-2.3655052786569897	3.131079155331001	3.4436311031425957	30211	155	498	8	1.606425702811245	0.563376878754359	1268|2669|4987|5997|6236|10008|10105|23327	CNR1|GEM|OPRL1|RGS2|RRAD|KCNE3|PPIF|NEDD4L	-0.7631351877214907	0	4	0	0	-7.290146314083611	9.57863031071655
1	-2.329466811601855	GO:0051051	M1	1	0	GO Biological Processes	19	negative regulation of transport	19_GO:0051179 localization	-2.329466811601855	2.096402890178424	3.077857886455716	30211	463	498	16	3.21285140562249	0.7902044959356184	1268|1393|1410|2669|3162|3958|4987|5071|5733|5997|6236|9531|10008|10105|23327|91319	CNR1|CRHBP|CRYAB|GEM|HMOX1|LGALS3|OPRL1|PRKN|PTGER3|RGS2|RRAD|BAG3|KCNE3|PPIF|NEDD4L|DERL3	-0.7327005981843546	0	4	0	0	-7.290146314083611	9.57863031071655
1	-2.080234713501077	GO:0032410	M1	1	0	GO Biological Processes	19	negative regulation of transporter activity	19_GO:0051179 localization	-2.080234713501077	3.4338486019549896	3.2497051507384773	30211	106	498	6	1.2048192771084338	0.4888933865520784	2669|4987|6236|10008|10105|23327	GEM|OPRL1|RRAD|KCNE3|PPIF|NEDD4L	-0.5808237150597878	0	4	0	0	-7.290146314083611	9.57863031071655
1	-2.0432007870491113	GO:0034763	M1	1	0	GO Biological Processes	19	negative regulation of transmembrane transport	19_GO:0051179 localization	-2.0432007870491113	3.0117206414309723	3.099754483736588	30211	141	498	7	1.4056224899598393	0.527528286631334	2669|4987|5997|6236|10008|10105|23327	GEM|OPRL1|RGS2|RRAD|KCNE3|PPIF|NEDD4L	-0.557800503050637	0	4	0	0	-7.290146314083611	9.57863031071655
1	-6.579496205992374	GO:0003012	M1	1	0	GO Biological Processes	19	muscle system process	19_GO:0032501 multicellular organismal process	-6.579496205992374	4.101880832940302	6.763035907816675	30211	281	498	19	3.8152610441767068	0.8584214142615313	287|384|1141|1410|3162|3357|5606|5733|5997|6329|7273|8736|9172|10008|10087|23327|28999|29895|85366	ANK2|ARG2|CHRNB2|CRYAB|HMOX1|HTR2B|MAP2K3|PTGER3|RGS2|SCN4A|TTN|MYOM1|MYOM2|KCNE3|CERT1|NEDD4L|KLF15|MYLPF|MYLK2	-3.361251187647806	0	5	1	1	-6.579496205992374	5.055388219544846
1	-5.873191686814629	GO:0006936	M1	1	0	GO Biological Processes	19	muscle contraction	19_GO:0032501 multicellular organismal process	-5.873191686814629	4.275923075562161	6.413847383442058	30211	227	498	16	3.21285140562249	0.7902044959356184	287|384|1141|1410|3357|5606|5733|6329|7273|8736|9172|10008|10087|23327|29895|85366	ANK2|ARG2|CHRNB2|CRYAB|HTR2B|MAP2K3|PTGER3|SCN4A|TTN|MYOM1|MYOM2|KCNE3|CERT1|NEDD4L|MYLPF|MYLK2	-2.986390862034611	0	5	0	0	-6.579496205992374	5.055388219544846
1	-4.112184608696006	GO:0003015	M1	1	0	GO Biological Processes	19	heart process	19_GO:0032501 multicellular organismal process	-4.112184608696006	5.055388219544846	5.465831085297123	30211	108	498	9	1.8072289156626506	0.5969413592395814	287|2534|5606|6505|7273|10008|23327|25937|85366	ANK2|FYN|MAP2K3|SLC1A1|TTN|KCNE3|NEDD4L|WWTR1|MYLK2	-1.8785962976913309	0	5	0	0	-6.579496205992374	5.055388219544846
1	-3.080104992747081	GO:0060047	M1	1	0	GO Biological Processes	19	heart contraction	19_GO:0032501 multicellular organismal process	-3.080104992747081	4.615789243932251	4.496696025723384	30211	92	498	7	1.4056224899598393	0.527528286631334	287|5606|6505|7273|10008|23327|85366	ANK2|MAP2K3|SLC1A1|TTN|KCNE3|NEDD4L|MYLK2	-1.191127248712788	0	5	0	0	-6.579496205992374	5.055388219544846
1	-2.8237735857297834	GO:0060048	M1	1	0	GO Biological Processes	19	cardiac muscle contraction	19_GO:0032501 multicellular organismal process	-2.8237735857297834	4.853172690763052	4.325368212131914	30211	75	498	6	1.2048192771084338	0.4888933865520784	287|5606|7273|10008|23327|85366	ANK2|MAP2K3|TTN|KCNE3|NEDD4L|MYLK2	-1.0473848723386758	0	5	0	0	-6.579496205992374	5.055388219544846
1	-2.721045609270847	GO:0006941	M1	1	0	GO Biological Processes	19	striated muscle contraction	19_GO:0032501 multicellular organismal process	-2.721045609270847	4.006156702280822	4.0138580976162315	30211	106	498	7	1.4056224899598393	0.527528286631334	287|384|5606|7273|10008|23327|85366	ANK2|ARG2|MAP2K3|TTN|KCNE3|NEDD4L|MYLK2	-0.9741238708920649	0	5	0	0	-6.579496205992374	5.055388219544846
1	-6.047290413699344	GO:0006979	M1	1	0	GO Biological Processes	19	response to oxidative stress	19_GO:0050896 response to stimulus	-6.047290413699344	3.4902954282884964	6.196850498406113	30211	365	498	21	4.216867469879518	0.9005852355690421	374|1263|1410|1571|1728|2353|2534|2729|2730|3162|3552|4248|4929|5071|6505|10105|23657|51526|90441|140711|140809	AREG|PLK3|CRYAB|CYP2E1|NQO1|FOS|FYN|GCLC|GCLM|HMOX1|IL1A|MGAT3|NR4A2|PRKN|SLC1A1|PPIF|SLC7A11|OSER1|ZNF622|TLDC2|SRXN1	-3.0635795759112696	0	6	1	1	-6.047290413699344	4.006156702280822
1	-3.8682372557443996	GO:0000302	M1	1	0	GO Biological Processes	19	response to reactive oxygen species	19_GO:0050896 response to stimulus	-3.8682372557443996	3.9024049414030393	4.9274574004681675	30211	171	498	11	2.208835341365462	0.6585925429985793	374|1263|1410|1571|1728|2353|2534|3162|3552|10105|51526	AREG|PLK3|CRYAB|CYP2E1|NQO1|FOS|FYN|HMOX1|IL1A|PPIF|OSER1	-1.7334848787838195	0	6	0	0	-6.047290413699344	4.006156702280822
1	-2.9753962190367576	GO:0034599	M1	1	0	GO Biological Processes	19	cellular response to oxidative stress	19_GO:0050896 response to stimulus	-2.9753962190367576	3.0610607567886223	3.9539017179330287	30211	218	498	11	2.208835341365462	0.6585925429985793	1728|2353|3162|4248|4929|6505|10105|23657|51526|90441|140809	NQO1|FOS|HMOX1|MGAT3|NR4A2|SLC1A1|PPIF|SLC7A11|OSER1|ZNF622|SRXN1	-1.1280095134328763	0	6	0	0	-6.047290413699344	4.006156702280822
1	-2.721045609270847	GO:0042542	M1	1	0	GO Biological Processes	19	response to hydrogen peroxide	19_GO:0050896 response to stimulus	-2.721045609270847	4.006156702280822	4.0138580976162315	30211	106	498	7	1.4056224899598393	0.527528286631334	374|1410|1728|2534|3162|10105|51526	AREG|CRYAB|NQO1|FYN|HMOX1|PPIF|OSER1	-0.9741238708920649	0	6	0	0	-6.047290413699344	4.006156702280822
1	-2.393061734400355	GO:0062197	M1	1	0	GO Biological Processes	19	cellular response to chemical stress	19_GO:0050896 response to stimulus	-2.393061734400355	2.5764912933587634	3.298719043253842	30211	259	498	11	2.208835341365462	0.6585925429985793	1728|2353|3162|4248|4929|6505|10105|23657|51526|90441|140809	NQO1|FOS|HMOX1|MGAT3|NR4A2|SLC1A1|PPIF|SLC7A11|OSER1|ZNF622|SRXN1	-0.7748396836033278	0	6	0	0	-6.047290413699344	4.006156702280822
1	-6.0105710414721845	GO:1901617	M1	1	0	GO Biological Processes	19	organic hydroxy compound biosynthetic process	19_GO:0008152 metabolic process	-6.0105710414721845	4.995913064020789	6.763945219424042	30211	170	498	14	2.8112449799196786	0.7407005796571964	247|570|1497|2643|4435|4929|7108|7166|7299|51700|80270|80271|120227|340485	ALOX15B|BAAT|CTNS|GCH1|CITED1|NR4A2|TM7SF2|TPH1|TYR|CYB5R2|HSD3B7|ITPKC|CYP2R1|ACER2	-3.061346593075821	0	7	1	1	-6.0105710414721845	5.055388219544846
1	-5.41454326908077	GO:1901615	M1	1	0	GO Biological Processes	19	organic hydroxy compound metabolic process	19_GO:0008152 metabolic process	-5.41454326908077	2.9877669134783242	5.604553175558004	30211	467	498	23	4.618473895582329	0.9405171272949021	247|570|1428|1497|1571|2643|4435|4929|5071|6505|6770|7108|7166|7299|8435|51700|57665|80270|80271|90809|120227|197257|340485	ALOX15B|BAAT|CRYM|CTNS|CYP2E1|GCH1|CITED1|NR4A2|PRKN|SLC1A1|STAR|TM7SF2|TPH1|TYR|SOAT2|CYB5R2|RDH14|HSD3B7|ITPKC|PIP4P1|CYP2R1|LDHD|ACER2	-2.734732743291729	0	7	0	0	-6.0105710414721845	5.055388219544846
1	-2.096471354138725	GO:0046173	M1	1	0	GO Biological Processes	19	polyol biosynthetic process	19_GO:0008152 metabolic process	-2.096471354138725	5.055388219544846	3.640261390172179	30211	48	498	4	0.8032128514056225	0.39999029670936365	2643|80271|120227|340485	GCH1|ITPKC|CYP2R1|ACER2	-0.5934858953391381	0	7	0	0	-6.0105710414721845	5.055388219544846
1	-5.993904908416514	GO:0071363	M1	1	0	GO Biological Processes	19	cellular response to growth factor stimulus	19_GO:0050896 response to stimulus	-5.993904908416514	3.137827170751973	6.007956486033671	30211	464	498	24	4.819277108433735	0.9597337722751984	1524|1958|2353|2534|2661|2729|2730|3036|3164|3315|4435|4495|5606|6662|7538|9314|9372|9518|9863|10458|26291|57556|152831|644815	CX3CR1|EGR1|FOS|FYN|GDF9|GCLC|GCLM|HAS1|NR4A1|HSPB1|CITED1|MT1G|MAP2K3|SOX9|ZFP36|KLF4|ZFYVE9|GDF15|MAGI2|BAIAP2|FGF21|SEMA6A|KLB|FAM83G	-3.061346593075821	0	8	1	1	-5.993904908416514	4.972513002830996
1	-5.537464345357347	GO:0070848	M1	1	0	GO Biological Processes	19	response to growth factor	19_GO:0050896 response to stimulus	-5.537464345357347	2.9532491018842104	5.660933931531025	30211	493	498	24	4.819277108433735	0.9597337722751984	1524|1958|2353|2534|2661|2729|2730|3036|3164|3315|4435|4495|5606|6662|7538|9314|9372|9518|9863|10458|26291|57556|152831|644815	CX3CR1|EGR1|FOS|FYN|GDF9|GCLC|GCLM|HAS1|NR4A1|HSPB1|CITED1|MT1G|MAP2K3|SOX9|ZFP36|KLF4|ZFYVE9|GDF15|MAGI2|BAIAP2|FGF21|SEMA6A|KLB|FAM83G	-2.790189129419299	0	8	0	0	-5.993904908416514	4.972513002830996
1	-4.57439679288871	GO:0007167	M1	1	0	GO Biological Processes	19	enzyme linked receptor protein signaling pathway	19_GO:0023052 signaling	-4.57439679288871	2.523488295945847	4.883980676548386	30211	601	498	25	5.020080321285141	0.9784903806850079	154|374|1958|2353|2534|2661|2984|3315|3481|4435|4879|6662|8013|9372|9518|9863|10458|26291|51206|55816|84985|151742|152831|284656|644815	ADRB2|AREG|EGR1|FOS|FYN|GDF9|GUCY2C|HSPB1|IGF2|CITED1|NPPB|SOX9|NR4A3|ZFYVE9|GDF15|MAGI2|BAIAP2|FGF21|GP6|DOK5|FAM83A|PPM1L|KLB|EPHA10|FAM83G	-2.1618888582664635	0	8	0	0	-5.993904908416514	4.972513002830996
1	-2.478314806575123	GO:0060395	M1	1	0	GO Biological Processes	19	SMAD protein signal transduction	19_GO:0023052 signaling	-2.478314806575123	4.972513002830996	4.020715732185949	30211	61	498	5	1.0040160642570282	0.446749883233909	2353|2661|4435|9518|9863	FOS|GDF9|CITED1|GDF15|MAGI2	-0.8283030812043972	0	8	0	0	-5.993904908416514	4.972513002830996
1	-2.4514596127415698	GO:0071560	M1	1	0	GO Biological Processes	19	cellular response to transforming growth factor beta stimulus	19_GO:0050896 response to stimulus	-2.4514596127415698	3.2354484605087013	3.55324670263989	30211	150	498	8	1.606425702811245	0.563376878754359	1524|2353|2534|2661|4435|6662|9372|9518	CX3CR1|FOS|FYN|GDF9|CITED1|SOX9|ZFYVE9|GDF15	-0.8140794825714175	0	8	0	0	-5.993904908416514	4.972513002830996
1	-2.4111454724182275	GO:0007178	M1	1	0	GO Biological Processes	19	transmembrane receptor protein serine/threonine kinase signaling pathway	19_GO:0023052 signaling	-2.4111454724182275	2.935386708122814	3.4276739245846417	30211	186	498	9	1.8072289156626506	0.5969413592395814	1958|2353|2661|4435|9372|9518|9863|151742|644815	EGR1|FOS|GDF9|CITED1|ZFYVE9|GDF15|MAGI2|PPM1L|FAM83G	-0.7856075164307026	0	8	0	0	-5.993904908416514	4.972513002830996
1	-2.3321879831474313	GO:0071559	M1	1	0	GO Biological Processes	19	response to transforming growth factor beta	19_GO:0050896 response to stimulus	-2.3321879831474313	3.091192796664364	3.4010227888710243	30211	157	498	8	1.606425702811245	0.563376878754359	1524|2353|2534|2661|4435|6662|9372|9518	CX3CR1|FOS|FYN|GDF9|CITED1|SOX9|ZFYVE9|GDF15	-0.7331888882976388	0	8	0	0	-5.993904908416514	4.972513002830996
1	-2.123283746664036	GO:0007169	M1	1	0	GO Biological Processes	19	transmembrane receptor protein tyrosine kinase signaling pathway	19_GO:0023052 signaling	-2.123283746664036	2.107457123780482	2.897542454658517	30211	403	498	14	2.8112449799196786	0.7407005796571964	154|374|2534|3315|3481|6662|8013|9518|10458|26291|55816|84985|152831|284656	ADRB2|AREG|FYN|HSPB1|IGF2|SOX9|NR4A3|GDF15|BAIAP2|FGF21|DOK5|FAM83A|KLB|EPHA10	-0.6038388429100368	0	8	0	0	-5.993904908416514	4.972513002830996
1	-5.885647204236595	GO:0044057	M1	1	0	GO Biological Processes	19	regulation of system process	19_GO:0032501 multicellular organismal process	-5.885647204236595	2.858544124140541	5.814903647759627	30211	573	498	27	5.421686746987952	1.0147249093222541	154|287|482|1393|2643|2661|3164|3552|4868|4879|4987|5733|5997|6329|6505|6547|8013|9229|10008|10458|10874|51083|60675|79924|85366|342527|388591	ADRB2|ANK2|ATP1B2|CRHBP|GCH1|GDF9|NR4A1|IL1A|NPHS1|NPPB|OPRL1|PTGER3|RGS2|SCN4A|SLC1A1|SLC8A3|NR4A3|DLGAP1|KCNE3|BAIAP2|NMU|GAL|PROK2|ADM2|MYLK2|SMTNL2|RNF207	-2.986390862034611	0	9	1	1	-5.885647204236595	11.374623493975903
1	-3.2598818707464225	GO:0006937	M1	1	0	GO Biological Processes	19	regulation of muscle contraction	19_GO:0032501 multicellular organismal process	-3.2598818707464225	3.5685093314434204	4.347756353833524	30211	170	498	10	2.0080321285140563	0.6285877263863622	154|287|3164|5997|6329|6547|10874|60675|85366|388591	ADRB2|ANK2|NR4A1|RGS2|SCN4A|SLC8A3|NMU|PROK2|MYLK2|RNF207	-1.3224710526113168	0	9	0	0	-5.885647204236595	11.374623493975903
1	-2.6726704877694933	GO:0014819	M1	1	0	GO Biological Processes	19	regulation of skeletal muscle contraction	19_GO:0032501 multicellular organismal process	-2.6726704877694933	11.374623493975903	5.373801269116988	30211	16	498	3	0.6024096385542169	0.3467521900302295	3164|6329|6547	NR4A1|SCN4A|SLC8A3	-0.9489489152314748	0	9	0	0	-5.885647204236595	11.374623493975903
1	-2.5087539851452054	GO:0090257	M1	1	0	GO Biological Processes	19	regulation of muscle system process	19_GO:0032501 multicellular organismal process	-2.5087539851452054	2.6692449799196787	3.4310631650712744	30211	250	498	11	2.208835341365462	0.6585925429985793	154|287|3164|5997|6329|6547|8013|10874|60675|85366|388591	ADRB2|ANK2|NR4A1|RGS2|SCN4A|SLC8A3|NR4A3|NMU|PROK2|MYLK2|RNF207	-0.8407511584769245	0	9	0	0	-5.885647204236595	11.374623493975903
1	-2.2858109871734458	GO:0006942	M1	1	0	GO Biological Processes	19	regulation of striated muscle contraction	19_GO:0032501 multicellular organismal process	-2.2858109871734458	3.7915411646586343	3.5465411374978046	30211	96	498	6	1.2048192771084338	0.4888933865520784	287|3164|5997|6329|6547|388591	ANK2|NR4A1|RGS2|SCN4A|SLC8A3|RNF207	-0.7000401580574086	0	9	0	0	-5.885647204236595	11.374623493975903
1	-5.7688159937943455	GO:0043549	M1	1	0	GO Biological Processes	19	regulation of kinase activity	19_GO:0008152 metabolic process	-5.7688159937943455	2.544258291356777	5.593338347612034	30211	763	498	32	6.42570281124498	1.098813365527175	154|374|1795|1958|2147|3315|3320|3357|3481|3491|4616|5071|5606|5997|6505|6547|7273|7345|9052|9175|10309|25937|28984|51149|56833|57732|57761|84062|90441|92597|284656|378884	ADRB2|AREG|DOCK3|EGR1|F2|HSPB1|HSP90AA1|HTR2B|IGF2|CCN1|GADD45B|PRKN|MAP2K3|RGS2|SLC1A1|SLC8A3|TTN|UCHL1|GPRC5A|MAP3K13|CCNO|WWTR1|RGCC|MRNIP|SLAMF8|ZFYVE28|TRIB3|DTNBP1|ZNF622|MOB1B|EPHA10|NHLRC1	-2.924843922599581	0	10	1	1	-5.7688159937943455	2.544258291356777
1	-5.364029312946412	GO:0001934	M1	1	0	GO Biological Processes	19	positive regulation of protein phosphorylation	19_GO:0048518 positive regulation of biological process	-5.364029312946412	2.5206921870306713	5.354225686611901	30211	722	498	30	6.024096385542169	1.0662021151664307	154|374|1270|1437|1524|1795|1958|2147|2534|2661|3320|3357|3481|3491|3567|5606|6505|6662|7006|7224|8482|8878|9052|9175|9518|26291|28984|51149|84062|92597	ADRB2|AREG|CNTF|CSF2|CX3CR1|DOCK3|EGR1|F2|FYN|GDF9|HSP90AA1|HTR2B|IGF2|CCN1|IL5|MAP2K3|SLC1A1|SOX9|TEC|TRPC5|SEMA7A|SQSTM1|GPRC5A|MAP3K13|GDF15|FGF21|RGCC|MRNIP|DTNBP1|MOB1B	-2.720266536852688	0	10	0	0	-5.7688159937943455	2.544258291356777
1	-4.94228611163751	GO:0045859	M1	1	0	GO Biological Processes	19	regulation of protein kinase activity	19_GO:0008152 metabolic process	-4.94228611163751	2.5394508265620623	5.116419844478145	30211	645	498	27	5.421686746987952	1.0147249093222541	154|374|1795|1958|3315|3320|3357|3481|3491|4616|5606|5997|6505|6547|7273|7345|9052|9175|10309|25937|28984|51149|57732|57761|84062|92597|378884	ADRB2|AREG|DOCK3|EGR1|HSPB1|HSP90AA1|HTR2B|IGF2|CCN1|GADD45B|MAP2K3|RGS2|SLC1A1|SLC8A3|TTN|UCHL1|GPRC5A|MAP3K13|CCNO|WWTR1|RGCC|MRNIP|ZFYVE28|TRIB3|DTNBP1|MOB1B|NHLRC1	-2.4172131228750846	0	10	0	0	-5.7688159937943455	2.544258291356777
1	-3.0094155495523824	GO:0033674	M1	1	0	GO Biological Processes	19	positive regulation of kinase activity	19_GO:0048518 positive regulation of biological process	-3.0094155495523824	2.3085916605109658	3.713604271206128	30211	473	498	18	3.6144578313253013	0.8363977524103896	154|374|1795|1958|2147|3320|3357|3481|3491|5606|6505|9052|9175|28984|51149|90441|92597|284656	ADRB2|AREG|DOCK3|EGR1|F2|HSP90AA1|HTR2B|IGF2|CCN1|MAP2K3|SLC1A1|GPRC5A|MAP3K13|RGCC|MRNIP|ZNF622|MOB1B|EPHA10	-1.1418068587124	0	10	0	0	-5.7688159937943455	2.544258291356777
1	-2.9535295537259216	GO:0051347	M1	1	0	GO Biological Processes	19	positive regulation of transferase activity	19_GO:0065007 biological regulation	-2.9535295537259216	2.1704707919333863	3.616231888039074	30211	559	498	20	4.016064257028113	0.8798019738698968	154|374|1795|1958|2147|3320|3357|3481|3491|5606|6505|9052|9175|9314|28984|51149|57761|90441|92597|284656	ADRB2|AREG|DOCK3|EGR1|F2|HSP90AA1|HTR2B|IGF2|CCN1|MAP2K3|SLC1A1|GPRC5A|MAP3K13|KLF4|RGCC|MRNIP|TRIB3|ZNF622|MOB1B|EPHA10	-1.1261862126026354	0	10	0	0	-5.7688159937943455	2.544258291356777
1	-2.61244567058998	GO:0045860	M1	1	0	GO Biological Processes	19	positive regulation of protein kinase activity	19_GO:0048518 positive regulation of biological process	-2.61244567058998	2.3154449860510744	3.398180883701247	30211	393	498	15	3.0120481927710845	0.765905486846905	154|374|1795|1958|3320|3357|3481|3491|5606|6505|9052|9175|28984|51149|92597	ADRB2|AREG|DOCK3|EGR1|HSP90AA1|HTR2B|IGF2|CCN1|MAP2K3|SLC1A1|GPRC5A|MAP3K13|RGCC|MRNIP|MOB1B	-0.911753225623167	0	10	0	0	-5.7688159937943455	2.544258291356777
1	-5.751566262694297	GO:0010035	M1	1	0	GO Biological Processes	19	response to inorganic substance	19_GO:0050896 response to stimulus	-5.751566262694297	2.9563673798507875	5.78578480392336	30211	513	498	25	5.020080321285141	0.9784903806850079	374|1393|1410|1437|1571|1728|1740|2353|2534|2729|3162|3552|4495|5071|6505|6861|7273|10105|10397|23327|51526|51760|57192|84329|221184	AREG|CRHBP|CRYAB|CSF2|CYP2E1|NQO1|DLG2|FOS|FYN|GCLC|HMOX1|IL1A|MT1G|PRKN|SLC1A1|SYT5|TTN|PPIF|NDRG1|NEDD4L|OSER1|SYT17|MCOLN1|HVCN1|CPNE2	-2.924843922599581	0	11	1	1	-5.751566262694297	5.055388219544846
1	-5.4383985597333675	GO:0071248	M1	1	0	GO Biological Processes	19	cellular response to metal ion	19_GO:0050896 response to stimulus	-5.4383985597333675	4.470027478334391	6.211749298941299	30211	190	498	14	2.8112449799196786	0.7407005796571964	1393|1728|1740|2353|3162|4495|5071|6505|6861|10105|51760|57192|84329|221184	CRHBP|NQO1|DLG2|FOS|HMOX1|MT1G|PRKN|SLC1A1|SYT5|PPIF|SYT17|MCOLN1|HVCN1|CPNE2	-2.7348834666817043	0	11	0	0	-5.751566262694297	5.055388219544846
1	-5.1485362880318	GO:0010038	M1	1	0	GO Biological Processes	19	response to metal ion	19_GO:0050896 response to stimulus	-5.1485362880318	3.283841920388105	5.571748173023673	30211	351	498	19	3.8152610441767068	0.8584214142615313	1393|1728|1740|2353|2729|3162|3552|4495|5071|6505|6861|7273|10105|10397|23327|51760|57192|84329|221184	CRHBP|NQO1|DLG2|FOS|GCLC|HMOX1|IL1A|MT1G|PRKN|SLC1A1|SYT5|TTN|PPIF|NDRG1|NEDD4L|SYT17|MCOLN1|HVCN1|CPNE2	-2.5517700746143	0	11	0	0	-5.751566262694297	5.055388219544846
1	-4.711831867035539	GO:0071241	M1	1	0	GO Biological Processes	19	cellular response to inorganic substance	19_GO:0050896 response to stimulus	-4.711831867035539	3.860478276743337	5.512788151631336	30211	220	498	14	2.8112449799196786	0.7407005796571964	1393|1728|1740|2353|3162|4495|5071|6505|6861|10105|51760|57192|84329|221184	CRHBP|NQO1|DLG2|FOS|HMOX1|MT1G|PRKN|SLC1A1|SYT5|PPIF|SYT17|MCOLN1|HVCN1|CPNE2	-2.269988098091667	0	11	0	0	-5.751566262694297	5.055388219544846
1	-3.3177338721751517	GO:0071277	M1	1	0	GO Biological Processes	19	cellular response to calcium ion	19_GO:0050896 response to stimulus	-3.3177338721751517	5.055388219544846	4.818489501637005	30211	84	498	7	1.4056224899598393	0.527528286631334	1393|2353|6861|10105|51760|57192|221184	CRHBP|FOS|SYT5|PPIF|SYT17|MCOLN1|CPNE2	-1.3704523000137518	0	11	0	0	-5.751566262694297	5.055388219544846
1	-2.559930859066192	GO:0051592	M1	1	0	GO Biological Processes	19	response to calcium ion	19_GO:0050896 response to stimulus	-2.559930859066192	3.3702588130298974	3.6910399841153385	30211	144	498	8	1.606425702811245	0.563376878754359	1393|2353|6861|7273|10105|51760|57192|221184	CRHBP|FOS|SYT5|TTN|PPIF|SYT17|MCOLN1|CPNE2	-0.8704105924117929	0	11	0	0	-5.751566262694297	5.055388219544846
1	-5.6676145253864645	GO:0018958	M1	1	0	GO Biological Processes	19	phenol-containing compound metabolic process	19_GO:0008152 metabolic process	-5.6676145253864645	6.81625377916159	7.113989690837087	30211	89	498	10	2.0080321285140563	0.6285877263863622	1428|1497|1571|2643|4435|4929|5071|6505|7166|7299	CRYM|CTNS|CYP2E1|GCH1|CITED1|NR4A2|PRKN|SLC1A1|TPH1|TYR	-2.8777237136145026	0	12	1	1	-5.6676145253864645	13.999536607970343
1	-4.752176520334197	GO:0046189	M1	1	0	GO Biological Processes	19	phenol-containing compound biosynthetic process	19_GO:0008152 metabolic process	-4.752176520334197	10.705527994330263	7.330563771856215	30211	34	498	6	1.2048192771084338	0.4888933865520784	1497|2643|4435|4929|7166|7299	CTNS|GCH1|CITED1|NR4A2|TPH1|TYR	-2.286776662702706	0	12	0	0	-5.6676145253864645	13.999536607970343
1	-2.948526464495761	GO:0042438	M1	1	0	GO Biological Processes	19	melanin biosynthetic process	19_GO:0008152 metabolic process	-2.948526464495761	13.999536607970343	6.069141173454386	30211	13	498	3	0.6024096385542169	0.3467521900302295	1497|4435|7299	CTNS|CITED1|TYR	-1.1261862126026354	0	12	0	0	-5.6676145253864645	13.999536607970343
1	-2.849117592654796	GO:0006582	M1	1	0	GO Biological Processes	19	melanin metabolic process	19_GO:0008152 metabolic process	-2.849117592654796	12.999569707401033	5.813860057142498	30211	14	498	3	0.6024096385542169	0.3467521900302295	1497|4435|7299	CTNS|CITED1|TYR	-1.0626873129923404	0	12	0	0	-5.6676145253864645	13.999536607970343
1	-2.7575295896638714	GO:0044550	M1	1	0	GO Biological Processes	19	secondary metabolite biosynthetic process	19_GO:0008152 metabolic process	-2.7575295896638714	12.13293172690763	5.583380808735332	30211	15	498	3	0.6024096385542169	0.3467521900302295	1497|4435|7299	CTNS|CITED1|TYR	-1.001062533378859	0	12	0	0	-5.6676145253864645	13.999536607970343
1	-2.447036551884642	GO:0051591	M1	1	0	GO Biological Processes	19	response to cAMP	19_GO:0050896 response to stimulus	-2.447036551884642	4.089752267496954	3.7791448951153432	30211	89	498	6	1.2048192771084338	0.4888933865520784	374|1393|2353|4435|7299|7425	AREG|CRHBP|FOS|CITED1|TYR|VGF	-0.8118739475528357	0	12	0	0	-5.6676145253864645	13.999536607970343
1	-2.1707119298954427	GO:0042440	M1	1	0	GO Biological Processes	19	pigment metabolic process	19_GO:0008152 metabolic process	-2.1707119298954427	4.212823516287371	3.5335031390795617	30211	72	498	5	1.0040160642570282	0.446749883233909	645|1497|3162|4435|7299	BLVRB|CTNS|HMOX1|CITED1|TYR	-0.634159123449587	0	12	0	0	-5.6676145253864645	13.999536607970343
1	-5.552547697244411	GO:0003013	M1	1	0	GO Biological Processes	19	circulatory system process	19_GO:0032501 multicellular organismal process	-5.552547697244411	2.9592516407091782	5.672473256884564	30211	492	498	24	4.819277108433735	0.9597337722751984	154|287|482|1268|2534|2643|2729|2730|3162|3357|4852|4879|4987|5606|5997|6505|7273|10008|23327|23428|25937|79924|85366|342527	ADRB2|ANK2|ATP1B2|CNR1|FYN|GCH1|GCLC|GCLM|HMOX1|HTR2B|NPY|NPPB|OPRL1|MAP2K3|RGS2|SLC1A1|TTN|KCNE3|NEDD4L|SLC7A8|WWTR1|ADM2|MYLK2|SMTNL2	-2.790189129419299	0	13	1	1	-5.552547697244411	5.055388219544846
1	-4.880869360720026	GO:0008015	M1	1	0	GO Biological Processes	19	blood circulation	19_GO:0032501 multicellular organismal process	-4.880869360720026	3.0332329317269076	5.299631114134604	30211	400	498	20	4.016064257028113	0.8798019738698968	154|287|1268|2643|2729|2730|3162|3357|4852|4879|4987|5606|5997|6505|7273|10008|23327|79924|85366|342527	ADRB2|ANK2|CNR1|GCH1|GCLC|GCLM|HMOX1|HTR2B|NPY|NPPB|OPRL1|MAP2K3|RGS2|SLC1A1|TTN|KCNE3|NEDD4L|ADM2|MYLK2|SMTNL2	-2.3651363982117437	0	13	0	0	-5.552547697244411	5.055388219544846
1	-2.694476715192285	GO:0008277	M1	1	0	GO Biological Processes	19	regulation of G protein-coupled receptor signaling pathway	19_GO:0023052 signaling	-2.694476715192285	3.5424618180752203	3.8613210088446035	30211	137	498	8	1.606425702811245	0.563376878754359	154|2147|2786|3357|4987|5148|5997|9455	ADRB2|F2|GNG4|HTR2B|OPRL1|PDE6G|RGS2|HOMER2	-0.9568950030676463	0	13	0	0	-5.552547697244411	5.055388219544846
1	-2.616492656765413	GO:0035296	M1	1	0	GO Biological Processes	19	regulation of tube diameter	19_GO:0065007 biological regulation	-2.616492656765413	3.441966447349682	3.762697607418379	30211	141	498	8	1.606425702811245	0.563376878754359	154|2643|2729|2730|3357|4879|5997|342527	ADRB2|GCH1|GCLC|GCLM|HTR2B|NPPB|RGS2|SMTNL2	-0.9138531163258204	0	13	0	0	-5.552547697244411	5.055388219544846
1	-2.616492656765413	GO:0097746	M1	1	0	GO Biological Processes	19	blood vessel diameter maintenance	19_GO:0032501 multicellular organismal process	-2.616492656765413	3.441966447349682	3.762697607418379	30211	141	498	8	1.606425702811245	0.563376878754359	154|2643|2729|2730|3357|4879|5997|342527	ADRB2|GCH1|GCLC|GCLM|HTR2B|NPPB|RGS2|SMTNL2	-0.9138531163258204	0	13	0	0	-5.552547697244411	5.055388219544846
1	-2.597459743158141	GO:0035150	M1	1	0	GO Biological Processes	19	regulation of tube size	19_GO:0065007 biological regulation	-2.597459743158141	3.417727247016234	3.7385979807514462	30211	142	498	8	1.606425702811245	0.563376878754359	154|2643|2729|2730|3357|4879|5997|342527	ADRB2|GCH1|GCLC|GCLM|HTR2B|NPPB|RGS2|SMTNL2	-0.900990616548414	0	13	0	0	-5.552547697244411	5.055388219544846
1	-2.485253197170333	GO:0090066	M1	1	0	GO Biological Processes	19	regulation of anatomical structure size	19_GO:0065007 biological regulation	-2.485253197170333	2.117657488269299	3.219114090573275	30211	487	498	17	3.4136546184738954	0.8136787698769808	154|2643|2729|2730|3357|4868|4879|5997|7224|8153|8482|9175|10458|23645|51265|57556|342527	ADRB2|GCH1|GCLC|GCLM|HTR2B|NPHS1|NPPB|RGS2|TRPC5|RND2|SEMA7A|MAP3K13|BAIAP2|PPP1R15A|CDKL3|SEMA6A|SMTNL2	-0.8301767557188311	0	13	0	0	-5.552547697244411	5.055388219544846
1	-2.343570097443834	GO:0003018	M1	1	0	GO Biological Processes	19	vascular process in circulatory system	19_GO:0032501 multicellular organismal process	-2.343570097443834	2.5373051139920904	3.2416850375244275	30211	263	498	11	2.208835341365462	0.6585925429985793	154|482|2643|2729|2730|3357|4879|5997|6505|23428|342527	ADRB2|ATP1B2|GCH1|GCLC|GCLM|HTR2B|NPPB|RGS2|SLC1A1|SLC7A8|SMTNL2	-0.7423265816715894	0	13	0	0	-5.552547697244411	5.055388219544846
1	-2.096471354138725	GO:0042311	M1	1	0	GO Biological Processes	19	vasodilation	19_GO:0032501 multicellular organismal process	-2.096471354138725	5.055388219544846	3.640261390172179	30211	48	498	4	0.8032128514056225	0.39999029670936365	154|2643|4879|5997	ADRB2|GCH1|NPPB|RGS2	-0.5934858953391381	0	13	0	0	-5.552547697244411	5.055388219544846
1	-2.0650651097040624	GO:0045744	M1	1	0	GO Biological Processes	19	negative regulation of G protein-coupled receptor signaling pathway	19_GO:0023052 signaling	-2.0650651097040624	4.9522170313908696	3.584474870893268	30211	49	498	4	0.8032128514056225	0.39999029670936365	154|3357|4987|5997	ADRB2|HTR2B|OPRL1|RGS2	-0.5718394881936315	0	13	0	0	-5.552547697244411	5.055388219544846
1	-5.5308619185210794	GO:0007610	M1	1	0	GO Biological Processes	19	behavior	19_GO:0007610 behavior	-5.5308619185210794	2.8015650523943023	5.586286786667583	30211	563	498	26	5.220883534136546	0.9968129218050814	482|1141|1268|1393|1497|1524|1958|2353|2534|3357|4852|4929|4987|5071|6285|6505|6547|7345|9455|9518|23237|23657|51083|79924|80045|84062	ATP1B2|CHRNB2|CNR1|CRHBP|CTNS|CX3CR1|EGR1|FOS|FYN|HTR2B|NPY|NR4A2|OPRL1|PRKN|S100B|SLC1A1|SLC8A3|UCHL1|HOMER2|GDF15|ARC|SLC7A11|GAL|ADM2|GPR157|DTNBP1	-2.790189129419299	0	14	1	1	-5.5308619185210794	4.5498493975903616
1	-4.971194320814858	GO:0050804	M1	1	0	GO Biological Processes	19	modulation of chemical synaptic transmission	19_GO:0023052 signaling	-4.971194320814858	2.9765369890778066	5.3316225051081085	30211	428	498	21	4.216867469879518	0.9005852355690421	154|1141|1268|1269|1524|2534|5071|5924|6285|6505|6547|7425|8878|9145|9229|10458|10874|23237|23657|84062|127262	ADRB2|CHRNB2|CNR1|CNR2|CX3CR1|FYN|PRKN|RASGRF2|S100B|SLC1A1|SLC8A3|VGF|SQSTM1|SYNGR1|DLGAP1|BAIAP2|NMU|ARC|SLC7A11|DTNBP1|TPRG1L	-2.4172131228750846	0	14	0	0	-5.5308619185210794	4.5498493975903616
1	-4.95596635116359	GO:0099177	M1	1	0	GO Biological Processes	19	regulation of trans-synaptic signaling	19_GO:0023052 signaling	-4.95596635116359	2.9695986744179517	5.319199048830194	30211	429	498	21	4.216867469879518	0.9005852355690421	154|1141|1268|1269|1524|2534|5071|5924|6285|6505|6547|7425|8878|9145|9229|10458|10874|23237|23657|84062|127262	ADRB2|CHRNB2|CNR1|CNR2|CX3CR1|FYN|PRKN|RASGRF2|S100B|SLC1A1|SLC8A3|VGF|SQSTM1|SYNGR1|DLGAP1|BAIAP2|NMU|ARC|SLC7A11|DTNBP1|TPRG1L	-2.4172131228750846	0	14	0	0	-5.5308619185210794	4.5498493975903616
1	-4.429510157105097	GO:0007611	M1	1	0	GO Biological Processes	19	learning or memory	19_GO:0007610 behavior	-4.429510157105097	3.446855604235122	5.169522451838785	30211	264	498	15	3.0120481927710845	0.765905486846905	1141|1268|1393|1497|1524|2353|2534|4987|5071|6285|6505|6547|23237|23657|84062	CHRNB2|CNR1|CRHBP|CTNS|CX3CR1|FOS|FYN|OPRL1|PRKN|S100B|SLC1A1|SLC8A3|ARC|SLC7A11|DTNBP1	-2.0741882493673343	0	14	0	0	-5.5308619185210794	4.5498493975903616
1	-4.25112781555829	GO:0050890	M1	1	0	GO Biological Processes	19	cognition	19_GO:0032501 multicellular organismal process	-4.25112781555829	3.172008294616374	4.943870335422688	30211	306	498	16	3.21285140562249	0.7902044959356184	1141|1268|1393|1497|1524|2353|2534|4248|4987|5071|6285|6505|6547|23237|23657|84062	CHRNB2|CNR1|CRHBP|CTNS|CX3CR1|FOS|FYN|MGAT3|OPRL1|PRKN|S100B|SLC1A1|SLC8A3|ARC|SLC7A11|DTNBP1	-1.9771108474980066	0	14	0	0	-5.5308619185210794	4.5498493975903616
1	-3.8134607269205865	GO:0007612	M1	1	0	GO Biological Processes	19	learning	19_GO:0007610 behavior	-3.8134607269205865	4.183769561002631	4.975131718768853	30211	145	498	10	2.0080321285140563	0.6285877263863622	1141|1497|2353|2534|4987|5071|6505|6547|23237|23657	CHRNB2|CTNS|FOS|FYN|OPRL1|PRKN|SLC1A1|SLC8A3|ARC|SLC7A11	-1.7155350179159847	0	14	0	0	-5.5308619185210794	4.5498493975903616
1	-3.706205876687264	GO:0007613	M1	1	0	GO Biological Processes	19	memory	19_GO:0007610 behavior	-3.706205876687264	4.475261702547896	4.97943806783525	30211	122	498	9	1.8072289156626506	0.5969413592395814	1141|1268|1497|1524|6285|6505|6547|23237|84062	CHRNB2|CNR1|CTNS|CX3CR1|S100B|SLC1A1|SLC8A3|ARC|DTNBP1	-1.631929332727693	0	14	0	0	-5.5308619185210794	4.5498493975903616
1	-2.7732329438815984	GO:0048167	M1	1	0	GO Biological Processes	19	regulation of synaptic plasticity	19_GO:0023052 signaling	-2.7732329438815984	3.0794242961694493	3.7908017332065116	30211	197	498	10	2.0080321285140563	0.6285877263863622	1524|5924|6285|6505|6547|7425|8878|9145|10458|23237	CX3CR1|RASGRF2|S100B|SLC1A1|SLC8A3|VGF|SQSTM1|SYNGR1|BAIAP2|ARC	-1.011913384802174	0	14	0	0	-5.5308619185210794	4.5498493975903616
1	-2.6797852294845512	GO:0008306	M1	1	0	GO Biological Processes	19	associative learning	19_GO:0007610 behavior	-2.6797852294845512	4.5498493975903616	4.115901110862648	30211	80	498	6	1.2048192771084338	0.4888933865520784	1141|1497|2353|4987|6505|23657	CHRNB2|CTNS|FOS|OPRL1|SLC1A1|SLC7A11	-0.9489489152314748	0	14	0	0	-5.5308619185210794	4.5498493975903616
1	-2.616492656765413	GO:0050806	M1	1	0	GO Biological Processes	19	positive regulation of synaptic transmission	19_GO:0023052 signaling	-2.616492656765413	3.441966447349682	3.762697607418379	30211	141	498	8	1.606425702811245	0.563376878754359	1268|5924|6505|6547|8878|10874|23237|84062	CNR1|RASGRF2|SLC1A1|SLC8A3|SQSTM1|NMU|ARC|DTNBP1	-0.9138531163258204	0	14	0	0	-5.5308619185210794	4.5498493975903616
1	-5.452109949072864	GO:0010975	M1	1	0	GO Biological Processes	19	regulation of neuron projection development	19_GO:0032502 developmental process	-5.452109949072864	3.0965719024590244	5.675483065236639	30211	431	498	22	4.417670682730924	0.9208116443450909	482|1141|1268|1270|2534|4135|5997|7224|8153|8482|9175|9314|9863|10458|23237|23327|50487|51265|51657|57118|57556|84062	ATP1B2|CHRNB2|CNR1|CNTF|FYN|MAP6|RGS2|TRPC5|RND2|SEMA7A|MAP3K13|KLF4|MAGI2|BAIAP2|ARC|NEDD4L|PLA2G3|CDKL3|STYXL1|CAMK1D|SEMA6A|DTNBP1	-2.7348834666817043	0	15	1	1	-5.452109949072864	4.044310575635876
1	-4.762867831038019	GO:0031346	M1	1	0	GO Biological Processes	19	positive regulation of cell projection organization	19_GO:0048518 positive regulation of biological process	-4.762867831038019	3.2022400452248876	5.294695835757355	30211	341	498	18	3.6144578313253013	0.8363977524103896	482|1268|1270|2534|4135|5997|7224|8153|8482|9175|9863|10458|23426|50487|51265|51364|51657|57118	ATP1B2|CNR1|CNTF|FYN|MAP6|RGS2|TRPC5|RND2|SEMA7A|MAP3K13|MAGI2|BAIAP2|GRIP1|PLA2G3|CDKL3|ZMYND10|STYXL1|CAMK1D	-2.286776662702706	0	15	0	0	-5.452109949072864	4.044310575635876
1	-4.571568428326819	GO:0031344	M1	1	0	GO Biological Processes	19	regulation of cell projection organization	19_GO:0050789 regulation of biological process	-4.571568428326819	2.4683585672895023	4.856898016078686	30211	639	498	26	5.220883534136546	0.9968129218050814	482|688|1141|1268|1270|2534|4135|5997|7224|8153|8482|9175|9314|9863|10458|23237|23327|23426|26051|50487|51265|51364|51657|57118|57556|84062	ATP1B2|KLF5|CHRNB2|CNR1|CNTF|FYN|MAP6|RGS2|TRPC5|RND2|SEMA7A|MAP3K13|KLF4|MAGI2|BAIAP2|ARC|NEDD4L|GRIP1|PPP1R16B|PLA2G3|CDKL3|ZMYND10|STYXL1|CAMK1D|SEMA6A|DTNBP1	-2.1618888582664635	0	15	0	0	-5.452109949072864	4.044310575635876
1	-4.332292409711993	GO:0120035	M1	1	0	GO Biological Processes	19	regulation of plasma membrane bounded cell projection organization	19_GO:0050789 regulation of biological process	-4.332292409711993	2.438290138044138	4.69238171286237	30211	622	498	25	5.020080321285141	0.9784903806850079	482|688|1141|1268|1270|2534|4135|5997|7224|8153|8482|9175|9314|9863|10458|23237|23327|26051|50487|51265|51364|51657|57118|57556|84062	ATP1B2|KLF5|CHRNB2|CNR1|CNTF|FYN|MAP6|RGS2|TRPC5|RND2|SEMA7A|MAP3K13|KLF4|MAGI2|BAIAP2|ARC|NEDD4L|PPP1R16B|PLA2G3|CDKL3|ZMYND10|STYXL1|CAMK1D|SEMA6A|DTNBP1	-2.0252751815487846	0	15	0	0	-5.452109949072864	4.044310575635876
1	-3.6931569124062547	GO:0010976	M1	1	0	GO Biological Processes	19	positive regulation of neuron projection development	19_GO:0032502 developmental process	-3.6931569124062547	4.044310575635876	4.838933532034263	30211	150	498	10	2.0080321285140563	0.6285877263863622	482|1268|1270|2534|5997|9863|10458|50487|51657|57118	ATP1B2|CNR1|CNTF|FYN|RGS2|MAGI2|BAIAP2|PLA2G3|STYXL1|CAMK1D	-1.6291777329293409	0	15	0	0	-5.452109949072864	4.044310575635876
1	-3.604579325213895	GO:0032989	M1	1	0	GO Biological Processes	19	cellular component morphogenesis	19_GO:0032502 developmental process	-3.604579325213895	2.329184101151552	4.158673112969256	30211	573	498	22	4.417670682730924	0.9208116443450909	287|1141|2534|3320|4135|4929|5990|6285|7273|7314|7345|8482|9172|10087|10458|23237|50487|51265|57556|79933|84062|284656	ANK2|CHRNB2|FYN|HSP90AA1|MAP6|NR4A2|RFX2|S100B|TTN|UBB|UCHL1|SEMA7A|MYOM2|CERT1|BAIAP2|ARC|PLA2G3|CDKL3|SEMA6A|SYNPO2L|DTNBP1|EPHA10	-1.5899347731821696	0	15	0	0	-5.452109949072864	4.044310575635876
1	-2.624886489108954	GO:0031175	M1	1	0	GO Biological Processes	19	neuron projection development	19_GO:0032502 developmental process	-2.624886489108954	1.9936742274261365	3.286781915076328	30211	639	498	21	4.216867469879518	0.9005852355690421	374|1141|1268|2534|3320|4135|4852|4929|6285|7314|7345|8482|10458|23237|23426|51265|57556|84062|284656|285513|441549	AREG|CHRNB2|CNR1|FYN|HSP90AA1|MAP6|NPY|NR4A2|S100B|UBB|UCHL1|SEMA7A|BAIAP2|ARC|GRIP1|CDKL3|SEMA6A|DTNBP1|EPHA10|GPRIN3|CDNF	-0.9138531163258204	0	15	0	0	-5.452109949072864	4.044310575635876
1	-2.1675093698817935	GO:0032990	M1	1	0	GO Biological Processes	19	cell part morphogenesis	19_GO:0032502 developmental process	-2.1675093698817935	2.01376460197637	2.9046062924965215	30211	482	498	16	3.21285140562249	0.7902044959356184	1141|2534|3320|4135|4929|6285|7314|7345|8482|10087|10458|23237|51265|57556|84062|284656	CHRNB2|FYN|HSP90AA1|MAP6|NR4A2|S100B|UBB|UCHL1|SEMA7A|CERT1|BAIAP2|ARC|CDKL3|SEMA6A|DTNBP1|EPHA10	-0.6319248904411171	0	15	0	0	-5.452109949072864	4.044310575635876
1	-2.0391474953778714	GO:0048812	M1	1	0	GO Biological Processes	19	neuron projection morphogenesis	19_GO:0032502 developmental process	-2.0391474953778714	1.9999338011386203	2.7823160120790864	30211	455	498	15	3.0120481927710845	0.765905486846905	1141|2534|3320|4135|4929|6285|7314|7345|8482|10458|23237|51265|57556|84062|284656	CHRNB2|FYN|HSP90AA1|MAP6|NR4A2|S100B|UBB|UCHL1|SEMA7A|BAIAP2|ARC|CDKL3|SEMA6A|DTNBP1|EPHA10	-0.5554671917736709	0	15	0	0	-5.452109949072864	4.044310575635876
1	-2.0234997278216884	GO:0016358	M1	1	0	GO Biological Processes	19	dendrite development	19_GO:0032502 developmental process	-2.0234997278216884	3.3393390074057696	3.16756487428129	30211	109	498	6	1.2048192771084338	0.4888933865520784	2534|4135|10458|23237|23426|84062	FYN|MAP6|BAIAP2|ARC|GRIP1|DTNBP1	-0.5466320263729644	0	15	0	0	-5.452109949072864	4.044310575635876
1	-2.0067720516205583	GO:0120039	M1	1	0	GO Biological Processes	19	plasma membrane bounded cell projection morphogenesis	19_GO:0032502 developmental process	-2.0067720516205583	1.9825051841352337	2.7459959553508972	30211	459	498	15	3.0120481927710845	0.765905486846905	1141|2534|3320|4135|4929|6285|7314|7345|8482|10458|23237|51265|57556|84062|284656	CHRNB2|FYN|HSP90AA1|MAP6|NR4A2|S100B|UBB|UCHL1|SEMA7A|BAIAP2|ARC|CDKL3|SEMA6A|DTNBP1|EPHA10	-0.5341085890250166	0	15	0	0	-5.452109949072864	4.044310575635876
1	-5.4313525932914315	GO:2001233	M1	1	0	GO Biological Processes	19	regulation of apoptotic signaling pathway	19_GO:0023052 signaling	-5.4313525932914315	3.305975947386275	5.754082336983083	30211	367	498	20	4.016064257028113	0.8798019738698968	467|1437|1491|1524|2729|2730|3162|3315|3552|3958|4929|5071|6478|7314|9709|10018|10105|51657|162989|246330	ATF3|CSF2|CTH|CX3CR1|GCLC|GCLM|HMOX1|HSPB1|IL1A|LGALS3|NR4A2|PRKN|SIAH2|UBB|HERPUD1|BCL2L11|PPIF|STYXL1|DEDD2|PELI3	-2.7348834666817043	0	16	1	1	-5.4313525932914315	5.003270815219641
1	-5.20211243225365	GO:2001234	M1	1	0	GO Biological Processes	19	negative regulation of apoptotic signaling pathway	19_GO:0023052 signaling	-5.20211243225365	4.008677883339526	5.890614744171224	30211	227	498	15	3.0120481927710845	0.765905486846905	1437|1491|1524|2729|2730|3162|3315|3552|3958|4929|5071|6478|9709|10105|246330	CSF2|CTH|CX3CR1|GCLC|GCLM|HMOX1|HSPB1|IL1A|LGALS3|NR4A2|PRKN|SIAH2|HERPUD1|PPIF|PELI3	-2.586155472566582	0	16	0	0	-5.4313525932914315	5.003270815219641
1	-3.684998184559256	GO:2001237	M1	1	0	GO Biological Processes	19	negative regulation of extrinsic apoptotic signaling pathway	19_GO:0023052 signaling	-3.684998184559256	5.003270815219641	5.112500895712782	30211	97	498	8	1.606425702811245	0.563376878754359	1437|2729|2730|3162|3552|3958|6478|246330	CSF2|GCLC|GCLM|HMOX1|IL1A|LGALS3|SIAH2|PELI3	-1.624272162480064	0	16	0	0	-5.4313525932914315	5.003270815219641
1	-3.623452127582865	GO:2001236	M1	1	0	GO Biological Processes	19	regulation of extrinsic apoptotic signaling pathway	19_GO:0023052 signaling	-3.623452127582865	3.9650103682704674	4.760018868718743	30211	153	498	10	2.0080321285140563	0.6285877263863622	467|1437|2729|2730|3162|3552|3958|6478|162989|246330	ATF3|CSF2|GCLC|GCLM|HMOX1|IL1A|LGALS3|SIAH2|DEDD2|PELI3	-1.6029386418870415	0	16	0	0	-5.4313525932914315	5.003270815219641
1	-5.4040496238578415	GO:0006865	M1	1	0	GO Biological Processes	19	amino acid transport	19_GO:0051179 localization	-5.4040496238578415	5.703514914358288	6.599215042751002	30211	117	498	11	2.208835341365462	0.6585925429985793	1497|6505|6520|6539|6583|23428|23657|57709|119559|123096|340024	CTNS|SLC1A1|SLC3A2|SLC6A12|SLC22A4|SLC7A8|SLC7A11|SLC7A14|SFXN4|SLC25A29|SLC6A19	-2.734732743291729	0	17	1	1	-5.4040496238578415	13.999536607970343
1	-4.742213723323737	GO:0003333	M1	1	0	GO Biological Processes	19	amino acid transmembrane transport	19_GO:0051179 localization	-4.742213723323737	6.066465863453815	6.231727653887316	30211	90	498	9	1.8072289156626506	0.5969413592395814	6505|6520|6539|6583|23428|23657|57709|123096|340024	SLC1A1|SLC3A2|SLC6A12|SLC22A4|SLC7A8|SLC7A11|SLC7A14|SLC25A29|SLC6A19	-2.286776662702706	0	17	0	0	-5.4040496238578415	13.999536607970343
1	-4.270375784908139	GO:0043090	M1	1	0	GO Biological Processes	19	amino acid import	19_GO:0051179 localization	-4.270375784908139	8.877754922127535	6.534667906846661	30211	41	498	6	1.2048192771084338	0.4888933865520784	6505|6520|6539|6583|23428|23657	SLC1A1|SLC3A2|SLC6A12|SLC22A4|SLC7A8|SLC7A11	-1.98403207937527	0	17	0	0	-5.4040496238578415	13.999536607970343
1	-4.04411537579995	GO:1905039	M1	1	0	GO Biological Processes	19	carboxylic acid transmembrane transport	19_GO:0051179 localization	-4.04411537579995	4.460636664304276	5.236479689511527	30211	136	498	10	2.0080321285140563	0.6285877263863622	6505|6520|6539|6583|23428|23657|57709|123096|160728|340024	SLC1A1|SLC3A2|SLC6A12|SLC22A4|SLC7A8|SLC7A11|SLC7A14|SLC25A29|SLC5A8|SLC6A19	-1.85572732012599	0	17	0	0	-5.4040496238578415	13.999536607970343
1	-4.0175331160370105	GO:1903825	M1	1	0	GO Biological Processes	19	organic acid transmembrane transport	19_GO:0051179 localization	-4.0175331160370105	4.428077272594026	5.20633454492979	30211	137	498	10	2.0080321285140563	0.6285877263863622	6505|6520|6539|6583|23428|23657|57709|123096|160728|340024	SLC1A1|SLC3A2|SLC6A12|SLC22A4|SLC7A8|SLC7A11|SLC7A14|SLC25A29|SLC5A8|SLC6A19	-1.8383024673549284	0	17	0	0	-5.4040496238578415	13.999536607970343
1	-3.713595379360051	GO:0089718	M1	1	0	GO Biological Processes	19	amino acid import across plasma membrane	19_GO:0051179 localization	-3.713595379360051	9.191614944626991	6.095341674541281	30211	33	498	5	1.0040160642570282	0.446749883233909	6505|6520|6583|23428|23657	SLC1A1|SLC3A2|SLC22A4|SLC7A8|SLC7A11	-1.6329745285639197	0	17	0	0	-5.4040496238578415	13.999536607970343
1	-3.2993717744388333	GO:0015849	M1	1	0	GO Biological Processes	19	organic acid transport	19_GO:0051179 localization	-3.2993717744388333	2.9760021216943247	4.182709627111296	30211	265	498	13	2.610441767068273	0.7144939098157526	1497|6505|6520|6539|6583|23428|23657|50487|57709|119559|123096|160728|340024	CTNS|SLC1A1|SLC3A2|SLC6A12|SLC22A4|SLC7A8|SLC7A11|PLA2G3|SLC7A14|SFXN4|SLC25A29|SLC5A8|SLC6A19	-1.3569958194694074	0	17	0	0	-5.4040496238578415	13.999536607970343
1	-3.2993139720992573	GO:0015807	M1	1	0	GO Biological Processes	19	L-amino acid transport	19_GO:0051179 localization	-3.2993139720992573	5.967015603397195	5.027285691540836	30211	61	498	6	1.2048192771084338	0.4888933865520784	1497|6505|6520|23428|23657|123096	CTNS|SLC1A1|SLC3A2|SLC7A8|SLC7A11|SLC25A29	-1.3569958194694074	0	17	0	0	-5.4040496238578415	13.999536607970343
1	-3.0865383526521324	GO:0098657	M1	1	0	GO Biological Processes	19	import into cell	19_GO:0051179 localization	-3.0865383526521324	3.3890870745552037	4.150334964311463	30211	179	498	10	2.0080321285140563	0.6285877263863622	482|5071|6505|6520|6539|6547|6570|6583|23428|23657	ATP1B2|PRKN|SLC1A1|SLC3A2|SLC6A12|SLC8A3|SLC18A1|SLC22A4|SLC7A8|SLC7A11	-1.191127248712788	0	17	0	0	-5.4040496238578415	13.999536607970343
1	-3.0282961778626816	GO:0015804	M1	1	0	GO Biological Processes	19	neutral amino acid transport	19_GO:0051179 localization	-3.0282961778626816	6.593984634188929	4.915472861070827	30211	46	498	5	1.0040160642570282	0.446749883233909	1497|6505|6520|23428|340024	CTNS|SLC1A1|SLC3A2|SLC7A8|SLC6A19	-1.1543325777878353	0	17	0	0	-5.4040496238578415	13.999536607970343
1	-2.948526464495761	GO:0015801	M1	1	0	GO Biological Processes	19	aromatic amino acid transport	19_GO:0051179 localization	-2.948526464495761	13.999536607970343	6.069141173454386	30211	13	498	3	0.6024096385542169	0.3467521900302295	6520|23428|123096	SLC3A2|SLC7A8|SLC25A29	-1.1261862126026354	0	17	0	0	-5.4040496238578415	13.999536607970343
1	-2.607574421673404	GO:1902475	M1	1	0	GO Biological Processes	19	L-alpha-amino acid transmembrane transport	19_GO:0051179 localization	-2.607574421673404	5.321461283731416	4.227779918853559	30211	57	498	5	1.0040160642570282	0.446749883233909	6505|6520|23428|23657|123096	SLC1A1|SLC3A2|SLC7A8|SLC7A11|SLC25A29	-0.9097020806542389	0	17	0	0	-5.4040496238578415	13.999536607970343
1	-2.2795303714744706	GO:0046942	M1	1	0	GO Biological Processes	19	carboxylic acid transport	19_GO:0051179 localization	-2.2795303714744706	2.6261756984648548	3.211991778076267	30211	231	498	10	2.0080321285140563	0.6285877263863622	1497|6505|6520|6539|23428|23657|50487|123096|151473|160728	CTNS|SLC1A1|SLC3A2|SLC6A12|SLC7A8|SLC7A11|PLA2G3|SLC25A29|SLC16A14|SLC5A8	-0.69736343063018	0	17	0	0	-5.4040496238578415	13.999536607970343
1	-2.2114553291039374	GO:0015711	M1	1	0	GO Biological Processes	19	organic anion transport	19_GO:0051179 localization	-2.2114553291039374	2.325801608991878	3.0524349974294798	30211	313	498	12	2.4096385542168677	0.687170874062687	1497|6505|6520|6539|10087|23428|23657|50487|51700|123096|151473|160728	CTNS|SLC1A1|SLC3A2|SLC6A12|CERT1|SLC7A8|SLC7A11|PLA2G3|CYB5R2|SLC25A29|SLC16A14|SLC5A8	-0.6613917560553835	0	17	0	0	-5.4040496238578415	13.999536607970343
1	-5.347226011517516	GO:0043408	M1	1	0	GO Biological Processes	19	regulation of MAPK cascade	19_GO:0023052 signaling	-5.347226011517516	2.5645409626845574	5.366249061625525	30211	686	498	29	5.823293172690763	1.0494008367887604	154|467|1844|1847|3357|3481|3491|3552|4281|4616|4852|5071|5148|5606|5997|6354|7345|8482|9175|9518|10048|26291|51207|55816|57556|84868|90441|152831|284996	ADRB2|ATF3|DUSP2|DUSP5|HTR2B|IGF2|CCN1|IL1A|MID1|GADD45B|NPY|PRKN|PDE6G|MAP2K3|RGS2|CCL7|UCHL1|SEMA7A|MAP3K13|GDF15|RANBP9|FGF21|DUSP13|DOK5|SEMA6A|HAVCR2|ZNF622|KLB|RNF149	-2.7156976918408033	0	18	1	1	-5.347226011517516	2.5645409626845574
1	-2.838764701564158	GO:0043410	M1	1	0	GO Biological Processes	19	positive regulation of MAPK cascade	19_GO:0023052 signaling	-2.838764701564158	2.228497664125891	3.549420462915658	30211	490	498	18	3.6144578313253013	0.8363977524103896	154|3357|3481|3552|4281|4616|4852|5148|5606|6354|8482|9175|9518|26291|55816|84868|90441|152831	ADRB2|HTR2B|IGF2|IL1A|MID1|GADD45B|NPY|PDE6G|MAP2K3|CCL7|SEMA7A|MAP3K13|GDF15|FGF21|DOK5|HAVCR2|ZNF622|KLB	-1.0574740615541136	0	18	0	0	-5.347226011517516	2.5645409626845574
1	-5.194202696393772	GO:0048232	M1	1	0	GO Biological Processes	19	male gamete generation	19_GO:0022414 reproductive process	-5.194202696393772	2.682450892003388	5.333758193662624	30211	588	498	26	5.220883534136546	0.9968129218050814	1268|3552|4956|5990|5997|6046|6662|7314|9940|10018|23762|26256|50487|51207|54993|57095|60675|64224|80705|83449|83890|83983|84688|199720|283629|317761	CNR1|IL1A|ODF1|RFX2|RGS2|BRD2|SOX9|UBB|DLEC1|BCL2L11|OSBP2|CABYR|PLA2G3|DUSP13|ZSCAN2|PITHD1|PROK2|HERPUD2|TSGA10|PMFBP1|SPATA9|TSSK6|C9orf24|GGN|TSSK4|C14orf39	-2.586155472566582	0	19	1	1	-5.194202696393772	2.682450892003388
1	-4.9701391155357575	GO:0007283	M1	1	0	GO Biological Processes	19	spermatogenesis	19_GO:0022414 reproductive process	-4.9701391155357575	2.6654067941361226	5.192057534264475	30211	569	498	25	5.020080321285141	0.9784903806850079	1268|3552|4956|5990|5997|6046|6662|9940|10018|23762|26256|50487|51207|54993|57095|60675|64224|80705|83449|83890|83983|84688|199720|283629|317761	CNR1|IL1A|ODF1|RFX2|RGS2|BRD2|SOX9|DLEC1|BCL2L11|OSBP2|CABYR|PLA2G3|DUSP13|ZSCAN2|PITHD1|PROK2|HERPUD2|TSGA10|PMFBP1|SPATA9|TSSK6|C9orf24|GGN|TSSK4|C14orf39	-2.4172131228750846	0	19	0	0	-5.194202696393772	2.682450892003388
1	-4.475099643653856	GO:0007276	M1	1	0	GO Biological Processes	19	gamete generation	19_GO:0022414 reproductive process	-4.475099643653856	2.3429109541614737	4.738327466926583	30211	725	498	28	5.622489959839357	1.032247715743422	1268|2661|3552|4956|5990|5997|6046|6662|7314|9940|10018|23762|26256|50487|51207|54993|56907|57095|60675|64224|80705|83449|83890|83983|84688|199720|283629|317761	CNR1|GDF9|IL1A|ODF1|RFX2|RGS2|BRD2|SOX9|UBB|DLEC1|BCL2L11|OSBP2|CABYR|PLA2G3|DUSP13|ZSCAN2|SPIRE1|PITHD1|PROK2|HERPUD2|TSGA10|PMFBP1|SPATA9|TSSK6|C9orf24|GGN|TSSK4|C14orf39	-2.1001821798527116	0	19	0	0	-5.194202696393772	2.682450892003388
1	-5.051116015780616	GO:0001775	M1	1	0	GO Biological Processes	19	cell activation	19_GO:0009987 cellular process	-5.051116015780616	2.575386451466242	5.198404499096181	30211	636	498	27	5.421686746987952	1.0147249093222541	688|915|1141|1270|1437|1524|1958|2147|2534|2730|3315|3394|3579|3955|4189|4495|4852|5734|8013|9935|10397|23657|28984|50487|51206|56833|84868	KLF5|CD3D|CHRNB2|CNTF|CSF2|CX3CR1|EGR1|F2|FYN|GCLM|HSPB1|IRF8|CXCR2|LFNG|DNAJB9|MT1G|NPY|PTGER4|NR4A3|MAFB|NDRG1|SLC7A11|RGCC|PLA2G3|GP6|SLAMF8|HAVCR2	-2.465345186664579	0	20	1	1	-5.051116015780616	4.014572997873849
1	-3.3555114359633604	GO:0002274	M1	1	0	GO Biological Processes	19	myeloid leukocyte activation	19_GO:0002376 immune system process	-3.3555114359633604	4.014572997873849	4.561516220047862	30211	136	498	9	1.8072289156626506	0.5969413592395814	1437|1524|3579|4495|4852|8013|10397|50487|84868	CSF2|CX3CR1|CXCR2|MT1G|NPY|NR4A3|NDRG1|PLA2G3|HAVCR2	-1.3989702751457895	0	20	0	0	-5.051116015780616	4.014572997873849
1	-2.9870938416178783	GO:0045321	M1	1	0	GO Biological Processes	19	leukocyte activation	19_GO:0002376 immune system process	-2.9870938416178783	2.23811361952665	3.668866597095238	30211	515	498	19	3.8152610441767068	0.8584214142615313	915|1141|1437|1524|1958|2534|3394|3579|3955|4189|4495|4852|5734|8013|9935|10397|50487|56833|84868	CD3D|CHRNB2|CSF2|CX3CR1|EGR1|FYN|IRF8|CXCR2|LFNG|DNAJB9|MT1G|NPY|PTGER4|NR4A3|MAFB|NDRG1|PLA2G3|SLAMF8|HAVCR2	-1.129907109060272	0	20	0	0	-5.051116015780616	4.014572997873849
1	-2.2945858393577523	GO:0002520	M1	1	0	GO Biological Processes	19	immune system development	19_GO:0002376 immune system process	-2.2945858393577523	1.8652384060399725	2.961051131514575	30211	683	498	21	4.216867469879518	0.9005852355690421	915|1437|1958|2872|3394|3955|4050|4151|4189|4495|5734|6547|6988|7299|9314|9935|10018|56833|56975|84868|641649	CD3D|CSF2|EGR1|MKNK2|IRF8|LFNG|LTB|MB|DNAJB9|MT1G|PTGER4|SLC8A3|TCTA|TYR|KLF4|MAFB|BCL2L11|SLAMF8|FAM20C|HAVCR2|TMEM91	-0.7077279146005009	0	20	0	0	-5.051116015780616	4.014572997873849
1	-2.264147431243983	GO:0048534	M1	1	0	GO Biological Processes	19	hematopoietic or lymphoid organ development	19_GO:0002376 immune system process	-2.264147431243983	1.8869256184926329	2.9430557822604366	30211	643	498	20	4.016064257028113	0.8798019738698968	915|1437|1958|2872|3394|3955|4050|4151|4189|4495|5734|6547|6988|7299|9314|9935|10018|56833|56975|641649	CD3D|CSF2|EGR1|MKNK2|IRF8|LFNG|LTB|MB|DNAJB9|MT1G|PTGER4|SLC8A3|TCTA|TYR|KLF4|MAFB|BCL2L11|SLAMF8|FAM20C|TMEM91	-0.69736343063018	0	20	0	0	-5.051116015780616	4.014572997873849
1	-4.947908559255878	GO:0045776	M1	1	0	GO Biological Processes	19	negative regulation of blood pressure	19_GO:0032501 multicellular organismal process	-4.947908559255878	9.035161924292916	7.137002987072893	30211	47	498	7	1.4056224899598393	0.527528286631334	154|1268|2643|4852|4879|4987|79924	ADRB2|CNR1|GCH1|NPY|NPPB|OPRL1|ADM2	-2.4172131228750846	0	21	1	1	-4.947908559255878	9.333024405313562
1	-4.74827506259951	GO:0050795	M1	1	0	GO Biological Processes	19	regulation of behavior	19_GO:0007610 behavior	-4.74827506259951	7.033583609801525	6.495769869974974	30211	69	498	8	1.606425702811245	0.563376878754359	1141|1268|1437|3357|4852|4987|8013|10874	CHRNB2|CNR1|CSF2|HTR2B|NPY|OPRL1|NR4A3|NMU	-2.286776662702706	0	21	0	0	-4.947908559255878	9.333024405313562
1	-3.9120350409730755	GO:0007631	M1	1	0	GO Biological Processes	19	feeding behavior	19_GO:0007610 behavior	-3.9120350409730755	5.3924141008478355	5.402647359577451	30211	90	498	8	1.606425702811245	0.563376878754359	2353|2534|4852|4987|7345|9518|51083|79924	FOS|FYN|NPY|OPRL1|UCHL1|GDF15|GAL|ADM2	-1.7616307184696995	0	21	0	0	-4.947908559255878	9.333024405313562
1	-3.0873744396632468	GO:0060259	M1	1	0	GO Biological Processes	19	regulation of feeding behavior	19_GO:0007610 behavior	-3.0873744396632468	9.333024405313562	5.5031394777265366	30211	26	498	4	0.8032128514056225	0.39999029670936365	1268|4852|8013|10874	CNR1|NPY|NR4A3|NMU	-1.191127248712788	0	21	0	0	-4.947908559255878	9.333024405313562
1	-2.6747138519490177	GO:0007218	M1	1	0	GO Biological Processes	19	neuropeptide signaling pathway	19_GO:0023052 signaling	-2.6747138519490177	3.931968615201547	3.951692003455788	30211	108	498	7	1.4056224899598393	0.527528286631334	4852|4879|4987|10874|51083|60675|64106	NPY|NPPB|OPRL1|NMU|GAL|PROK2|NPFFR1	-0.9489489152314748	0	21	0	0	-4.947908559255878	9.333024405313562
1	-4.9427322144850345	GO:0045444	M1	1	0	GO Biological Processes	19	fat cell differentiation	19_GO:0032502 developmental process	-4.9427322144850345	5.669594264910107	6.2643456890594775	30211	107	498	10	2.0080321285140563	0.6285877263863622	154|3164|4151|4929|5997|8013|9314|9935|59344|144404	ADRB2|NR4A1|MB|NR4A2|RGS2|NR4A3|KLF4|MAFB|ALOXE3|TMEM120B	-2.4172131228750846	0	22	1	1	-4.9427322144850345	36.39879518072289
1	-4.362121341854553	GO:0043435	M1	1	0	GO Biological Processes	19	response to corticotropin-releasing hormone	19_GO:0050896 response to stimulus	-4.362121341854553	36.39879518072289	10.248107124433208	30211	5	498	3	0.6024096385542169	0.3467521900302295	3164|4929|8013	NR4A1|NR4A2|NR4A3	-2.045493732894675	0	22	0	0	-4.9427322144850345	36.39879518072289
1	-4.362121341854553	GO:0071376	M1	1	0	GO Biological Processes	19	cellular response to corticotropin-releasing hormone stimulus	19_GO:0050896 response to stimulus	-4.362121341854553	36.39879518072289	10.248107124433208	30211	5	498	3	0.6024096385542169	0.3467521900302295	3164|4929|8013	NR4A1|NR4A2|NR4A3	-2.045493732894675	0	22	0	0	-4.9427322144850345	36.39879518072289
1	-4.150252235509381	GO:0014075	M1	1	0	GO Biological Processes	19	response to amine	19_GO:0050896 response to stimulus	-4.150252235509381	8.464836088540208	6.341588047555052	30211	43	498	6	1.2048192771084338	0.4888933865520784	1269|1728|3164|4929|5997|6505	CNR2|NQO1|NR4A1|NR4A2|RGS2|SLC1A1	-1.9019406676839998	0	22	0	0	-4.9427322144850345	36.39879518072289
1	-3.917461225876196	GO:0001975	M1	1	0	GO Biological Processes	19	response to amphetamine	19_GO:0050896 response to stimulus	-3.917461225876196	10.110776439089692	6.463473718622786	30211	30	498	5	1.0040160642570282	0.446749883233909	1269|3164|4929|5997|6505	CNR2|NR4A1|NR4A2|RGS2|SLC1A1	-1.763054160919146	0	22	0	0	-4.9427322144850345	36.39879518072289
1	-4.8486438831883865	GO:0010506	M1	1	0	GO Biological Processes	19	regulation of autophagy	19_GO:0008152 metabolic process	-4.8486438831883865	3.2498924268502583	5.3690100651713975	30211	336	498	18	3.6144578313253013	0.8363977524103896	154|1263|3162|3315|3357|5071|7345|9531|10018|10133|23130|25827|26353|57761|116442|245973|285180|340485	ADRB2|PLK3|HMOX1|HSPB1|HTR2B|PRKN|UCHL1|BAG3|BCL2L11|OPTN|ATG2A|FBXL2|HSPB8|TRIB3|RAB39B|ATP6V1C2|RUFY4|ACER2	-2.342054300119974	0	23	1	1	-4.8486438831883865	5.817159047147494
1	-4.04411537579995	GO:0010508	M1	1	0	GO Biological Processes	19	positive regulation of autophagy	19_GO:0048518 positive regulation of biological process	-4.04411537579995	4.460636664304276	5.236479689511527	30211	136	498	10	2.0080321285140563	0.6285877263863622	154|1263|3162|5071|9531|10018|10133|23130|26353|285180	ADRB2|PLK3|HMOX1|PRKN|BAG3|BCL2L11|OPTN|ATG2A|HSPB8|RUFY4	-1.85572732012599	0	23	0	0	-4.8486438831883865	5.817159047147494
1	-3.958004431899393	GO:0009896	M1	1	0	GO Biological Processes	19	positive regulation of catabolic process	19_GO:0048518 positive regulation of biological process	-3.958004431899393	2.5327193465711755	4.487729861464747	30211	503	498	21	4.216867469879518	0.9005852355690421	154|1263|2729|3162|3320|5071|6662|7538|9531|9709|10018|10133|23130|23327|26291|26353|57761|90637|127544|285180|340152	ADRB2|PLK3|GCLC|HMOX1|HSP90AA1|PRKN|SOX9|ZFP36|BAG3|HERPUD1|BCL2L11|OPTN|ATG2A|NEDD4L|FGF21|HSPB8|TRIB3|ZFAND2A|RNF19B|RUFY4|ZC3H12D	-1.787206950754174	0	23	0	0	-4.8486438831883865	5.817159047147494
1	-3.834646874449862	GO:0031331	M1	1	0	GO Biological Processes	19	positive regulation of cellular catabolic process	19_GO:0048518 positive regulation of biological process	-3.834646874449862	2.6255774807658883	4.441735689888876	30211	439	498	19	3.8152610441767068	0.8584214142615313	154|1263|2729|3162|3320|5071|7538|9531|9709|10018|10133|23130|26291|26353|57761|90637|127544|285180|340152	ADRB2|PLK3|GCLC|HMOX1|HSP90AA1|PRKN|ZFP36|BAG3|HERPUD1|BCL2L11|OPTN|ATG2A|FGF21|HSPB8|TRIB3|ZFAND2A|RNF19B|RUFY4|ZC3H12D	-1.7237270105221365	0	23	0	0	-4.8486438831883865	5.817159047147494
1	-3.6944041593119	GO:0016239	M1	1	0	GO Biological Processes	19	positive regulation of macroautophagy	19_GO:0048518 positive regulation of biological process	-3.6944041593119	5.817159047147494	5.334724349221591	30211	73	498	7	1.4056224899598393	0.527528286631334	154|3162|9531|10133|23130|26353|285180	ADRB2|HMOX1|BAG3|OPTN|ATG2A|HSPB8|RUFY4	-1.6291777329293409	0	23	0	0	-4.8486438831883865	5.817159047147494
1	-3.6410120534077453	GO:0006914	M1	1	0	GO Biological Processes	19	autophagy	19_GO:0008152 metabolic process	-3.6410120534077453	3.0660838299044553	4.472210414735346	30211	277	498	14	2.8112449799196786	0.7407005796571964	3312|3320|3394|5071|8878|9531|10133|23130|57192|57655|116442|137492|285180|378884	HSPA8|HSP90AA1|IRF8|PRKN|SQSTM1|BAG3|OPTN|ATG2A|MCOLN1|GRAMD1A|RAB39B|VPS37A|RUFY4|NHLRC1	-1.6054695773468022	0	23	0	0	-4.8486438831883865	5.817159047147494
1	-3.6410120534077453	GO:0061919	M1	1	0	GO Biological Processes	19	process utilizing autophagic mechanism	19_GO:0009987 cellular process	-3.6410120534077453	3.0660838299044553	4.472210414735346	30211	277	498	14	2.8112449799196786	0.7407005796571964	3312|3320|3394|5071|8878|9531|10133|23130|57192|57655|116442|137492|285180|378884	HSPA8|HSP90AA1|IRF8|PRKN|SQSTM1|BAG3|OPTN|ATG2A|MCOLN1|GRAMD1A|RAB39B|VPS37A|RUFY4|NHLRC1	-1.6054695773468022	0	23	0	0	-4.8486438831883865	5.817159047147494
1	-2.890199686607094	GO:0016241	M1	1	0	GO Biological Processes	19	regulation of macroautophagy	19_GO:0008152 metabolic process	-2.890199686607094	3.4555818209547047	4.006413954929138	30211	158	498	9	1.8072289156626506	0.5969413592395814	154|3162|7345|9531|10133|23130|26353|245973|285180	ADRB2|HMOX1|UCHL1|BAG3|OPTN|ATG2A|HSPB8|ATP6V1C2|RUFY4	-1.0948274134068803	0	23	0	0	-4.8486438831883865	5.817159047147494
1	-4.8304371496997724	GO:0046685	M1	1	0	GO Biological Processes	19	response to arsenic-containing substance	19_GO:0050896 response to stimulus	-4.8304371496997724	11.029937933552391	7.463229057115817	30211	33	498	6	1.2048192771084338	0.4888933865520784	467|2729|2872|3162|10105|90637	ATF3|GCLC|MKNK2|HMOX1|PPIF|ZFAND2A	-2.341408501340622	0	24	1	1	-4.8304371496997724	14.443966341556703
1	-4.709630891529466	GO:0071243	M1	1	0	GO Biological Processes	19	cellular response to arsenic-containing substance	19_GO:0050896 response to stimulus	-4.709630891529466	14.443966341556703	7.978519115482697	30211	21	498	5	1.0040160642570282	0.446749883233909	467|2872|3162|10105|90637	ATF3|MKNK2|HMOX1|PPIF|ZFAND2A	-2.269988098091667	0	24	0	0	-4.8304371496997724	14.443966341556703
1	-2.985299469588666	GO:0043618	M1	1	0	GO Biological Processes	19	regulation of transcription from RNA polymerase II promoter in response to stress	19_GO:0050896 response to stimulus	-2.985299469588666	6.453687088780654	4.844081726033613	30211	47	498	5	1.0040160642570282	0.446749883233909	467|1958|3162|3337|9531	ATF3|EGR1|HMOX1|DNAJB1|BAG3	-1.129907109060272	0	24	0	0	-4.8304371496997724	14.443966341556703
1	-2.748332092924316	GO:0043620	M1	1	0	GO Biological Processes	19	regulation of DNA-templated transcription in response to stress	19_GO:0050896 response to stimulus	-2.748332092924316	5.723081003258316	4.455319390112059	30211	53	498	5	1.0040160642570282	0.446749883233909	467|1958|3162|3337|9531	ATF3|EGR1|HMOX1|DNAJB1|BAG3	-0.993470563354722	0	24	0	0	-4.8304371496997724	14.443966341556703
1	-4.60104044575728	GO:0032496	M1	1	0	GO Biological Processes	19	response to lipopolysaccharide	19_GO:0044419 biological process involved in interspecies interaction between organisms	-4.60104044575728	3.243079235179713	5.2058326928449254	30211	318	498	17	3.4136546184738954	0.8136787698769808	1268|1269|1437|1524|2353|2643|3164|3394|3552|4435|5606|5734|7538|10865|55593|84868|389643	CNR1|CNR2|CSF2|CX3CR1|FOS|GCH1|NR4A1|IRF8|IL1A|CITED1|MAP2K3|PTGER4|ZFP36|ARID5A|OTUD5|HAVCR2|NUGGC	-2.171164767592328	0	25	1	1	-4.60104044575728	3.243079235179713
1	-4.464615891970412	GO:0009617	M1	1	0	GO Biological Processes	19	response to bacterium	19_GO:0044419 biological process involved in interspecies interaction between organisms	-4.464615891970412	2.339683804086871	4.730279838304328	30211	726	498	28	5.622489959839357	1.032247715743422	1268|1269|1437|1524|1571|2147|2353|2643|3164|3394|3552|4435|5606|5734|7425|7538|8347|10133|10458|10865|55593|56833|57115|84868|284110|338322|387695|389643	CNR1|CNR2|CSF2|CX3CR1|CYP2E1|F2|FOS|GCH1|NR4A1|IRF8|IL1A|CITED1|MAP2K3|PTGER4|VGF|ZFP36|H2BC4|OPTN|BAIAP2|ARID5A|OTUD5|SLAMF8|PGLYRP4|HAVCR2|GSDMA|NLRP10|C10orf99|NUGGC	-2.099143404297799	0	25	0	0	-4.60104044575728	3.243079235179713
1	-4.25393847770595	GO:0002237	M1	1	0	GO Biological Processes	19	response to molecule of bacterial origin	19_GO:0044419 biological process involved in interspecies interaction between organisms	-4.25393847770595	3.042180521496014	4.895292097685559	30211	339	498	17	3.4136546184738954	0.8136787698769808	1268|1269|1437|1524|2353|2643|3164|3394|3552|4435|5606|5734|7538|10865|55593|84868|389643	CNR1|CNR2|CSF2|CX3CR1|FOS|GCH1|NR4A1|IRF8|IL1A|CITED1|MAP2K3|PTGER4|ZFP36|ARID5A|OTUD5|HAVCR2|NUGGC	-1.9771108474980066	0	25	0	0	-4.60104044575728	3.243079235179713
1	-3.406101564990869	GO:0001819	M1	1	0	GO Biological Processes	19	positive regulation of cytokine production	19_GO:0048518 positive regulation of biological process	-3.406101564990869	2.4265863453815264	4.0571435682118615	30211	475	498	19	3.8152610441767068	0.8584214142615313	247|1437|1958|3162|3315|3320|3357|3394|3552|4050|5734|8013|8482|10865|28984|50487|84868|114900|338322	ALOX15B|CSF2|EGR1|HMOX1|HSPB1|HSP90AA1|HTR2B|IRF8|IL1A|LTB|PTGER4|NR4A3|SEMA7A|ARID5A|RGCC|PLA2G3|HAVCR2|C1QTNF4|NLRP10	-1.4383788325869242	0	25	0	0	-4.60104044575728	3.243079235179713
1	-2.2080904415598175	GO:0071222	M1	1	0	GO Biological Processes	19	cellular response to lipopolysaccharide	19_GO:0044419 biological process involved in interspecies interaction between organisms	-2.2080904415598175	2.7299096385542168	3.1777151564699637	30211	200	498	9	1.8072289156626506	0.5969413592395814	1437|1524|3394|3552|5606|7538|10865|84868|389643	CSF2|CX3CR1|IRF8|IL1A|MAP2K3|ZFP36|ARID5A|HAVCR2|NUGGC	-0.6607410580862396	0	25	0	0	-4.60104044575728	3.243079235179713
1	-2.1786467325024437	GO:0071216	M1	1	0	GO Biological Processes	19	cellular response to biotic stimulus	19_GO:0050896 response to stimulus	-2.1786467325024437	2.538270235754734	3.090939524085733	30211	239	498	10	2.0080321285140563	0.6285877263863622	1437|1524|3394|3552|5606|7538|10018|10865|84868|389643	CSF2|CX3CR1|IRF8|IL1A|MAP2K3|ZFP36|BCL2L11|ARID5A|HAVCR2|NUGGC	-0.6401507707705858	0	25	0	0	-4.60104044575728	3.243079235179713
1	-2.049863198908368	GO:0071219	M1	1	0	GO Biological Processes	19	cellular response to molecule of bacterial origin	19_GO:0044419 biological process involved in interspecies interaction between organisms	-2.049863198908368	2.575386451466242	2.9800148630959704	30211	212	498	9	1.8072289156626506	0.5969413592395814	1437|1524|3394|3552|5606|7538|10865|84868|389643	CSF2|CX3CR1|IRF8|IL1A|MAP2K3|ZFP36|ARID5A|HAVCR2|NUGGC	-0.562608888340683	0	25	0	0	-4.60104044575728	3.243079235179713
1	-2.031893950103455	GO:0071396	M1	1	0	GO Biological Processes	19	cellular response to lipid	19_GO:0050896 response to stimulus	-2.031893950103455	1.9451593950954116	2.7561710571287064	30211	499	498	16	3.21285140562249	0.7902044959356184	1393|1437|1524|3312|3394|3552|5606|6662|7538|8013|10018|10865|11240|57655|84868|389643	CRHBP|CSF2|CX3CR1|HSPA8|IRF8|IL1A|MAP2K3|SOX9|ZFP36|NR4A3|BCL2L11|ARID5A|PADI2|GRAMD1A|HAVCR2|NUGGC	-0.5516333057573919	0	25	0	0	-4.60104044575728	3.243079235179713
1	-4.5955675944733905	GO:0002931	M1	1	0	GO Biological Processes	19	response to ischemia	19_GO:0050896 response to stimulus	-4.5955675944733905	8.012313404561644	6.614770286457755	30211	53	498	7	1.4056224899598393	0.527528286631334	1524|1728|1958|5606|7345|8878|10105	CX3CR1|NQO1|EGR1|MAP2K3|UCHL1|SQSTM1|PPIF	-2.171164767592328	0	26	1	1	-4.5955675944733905	8.012313404561644
1	-4.532655288031664	GO:0014059	M1	1	0	GO Biological Processes	19	regulation of dopamine secretion	19_GO:0023052 signaling	-4.532655288031664	9.837512211006187	6.963558500826493	30211	37	498	6	1.2048192771084338	0.4888933865520784	1141|1268|5071|6861|51760|84062	CHRNB2|CNR1|PRKN|SYT5|SYT17|DTNBP1	-2.1301543025984317	0	27	1	1	-4.532655288031664	9.837512211006187
1	-3.502273065336924	GO:0050433	M1	1	0	GO Biological Processes	19	regulation of catecholamine secretion	19_GO:0051179 localization	-3.502273065336924	6.4997848537005165	5.333064426991333	30211	56	498	6	1.2048192771084338	0.4888933865520784	1141|1268|5071|6861|51760|84062	CHRNB2|CNR1|PRKN|SYT5|SYT17|DTNBP1	-1.515839369213376	0	27	0	0	-4.532655288031664	9.837512211006187
1	-3.080104992747081	GO:0051952	M1	1	0	GO Biological Processes	19	regulation of amine transport	19_GO:0051179 localization	-3.080104992747081	4.615789243932251	4.496696025723384	30211	92	498	7	1.4056224899598393	0.527528286631334	1141|1268|5071|5997|6861|51760|84062	CHRNB2|CNR1|PRKN|RGS2|SYT5|SYT17|DTNBP1	-1.191127248712788	0	27	0	0	-4.532655288031664	9.837512211006187
1	-2.2651481307263954	GO:0051590	M1	1	0	GO Biological Processes	19	positive regulation of neurotransmitter transport	19_GO:0051179 localization	-2.2651481307263954	8.272453450164294	4.417582911523973	30211	22	498	3	0.6024096385542169	0.3467521900302295	1268|5071|84062	CNR1|PRKN|DTNBP1	-0.69736343063018	0	27	0	0	-4.532655288031664	9.837512211006187
1	-2.209736087230797	GO:1903861	M1	1	0	GO Biological Processes	19	positive regulation of dendrite extension	19_GO:0040007 growth	-2.209736087230797	7.912781561026716	4.293548406387814	30211	23	498	3	0.6024096385542169	0.3467521900302295	5071|23327|51760	PRKN|NEDD4L|SYT17	-0.6613917560553835	0	27	0	0	-4.532655288031664	9.837512211006187
1	-2.0588111315909607	GO:1903859	M1	1	0	GO Biological Processes	19	regulation of dendrite extension	19_GO:0040007 growth	-2.0588111315909607	6.999768303985172	3.9622543034698787	30211	26	498	3	0.6024096385542169	0.3467521900302295	5071|23327|51760	PRKN|NEDD4L|SYT17	-0.5682096539066787	0	27	0	0	-4.532655288031664	9.837512211006187
1	-4.523607476618776	GO:0019233	M1	1	0	GO Biological Processes	19	sensory perception of pain	19_GO:0032501 multicellular organismal process	-4.523607476618776	6.558341474004124	6.1976615678641345	30211	74	498	8	1.606425702811245	0.563376878754359	1141|1268|1269|2534|4987|7345|59344|60675	CHRNB2|CNR1|CNR2|FYN|OPRL1|UCHL1|ALOXE3|PROK2	-2.12816834567303	0	28	1	1	-4.523607476618776	30.332329317269075
1	-4.06645311056919	GO:0038171	M1	1	0	GO Biological Processes	19	cannabinoid signaling pathway	19_GO:0023052 signaling	-4.06645311056919	30.332329317269075	9.3024970275259	30211	6	498	3	0.6024096385542169	0.3467521900302295	247|1268|1269	ALOX15B|CNR1|CNR2	-1.85572732012599	0	28	0	0	-4.523607476618776	30.332329317269075
1	-4.06645311056919	GO:0045759	M1	1	0	GO Biological Processes	19	negative regulation of action potential	19_GO:0048519 negative regulation of biological process	-4.06645311056919	30.332329317269075	9.3024970275259	30211	6	498	3	0.6024096385542169	0.3467521900302295	1141|1268|1269	CHRNB2|CNR1|CNR2	-1.85572732012599	0	28	0	0	-4.523607476618776	30.332329317269075
1	-3.2120634909082573	GO:0050999	M1	1	0	GO Biological Processes	19	regulation of nitric-oxide synthase activity	19_GO:0065007 biological regulation	-3.2120634909082573	7.221983170778351	5.223839227453574	30211	42	498	5	1.0040160642570282	0.446749883233909	1268|1269|2643|3357|3552	CNR1|CNR2|GCH1|HTR2B|IL1A	-1.2843040584493324	0	28	0	0	-4.523607476618776	30.332329317269075
1	-3.0724158185414545	GO:0033003	M1	1	0	GO Biological Processes	19	regulation of mast cell activation	19_GO:0002376 immune system process	-3.0724158185414545	6.740517626059794	4.989019837979282	30211	45	498	5	1.0040160642570282	0.446749883233909	1268|1269|3162|8013|50487	CNR1|CNR2|HMOX1|NR4A3|PLA2G3	-1.185614993761436	0	28	0	0	-4.523607476618776	30.332329317269075
1	-2.849117592654796	GO:0033004	M1	1	0	GO Biological Processes	19	negative regulation of mast cell activation	19_GO:0002376 immune system process	-2.849117592654796	12.999569707401033	5.813860057142498	30211	14	498	3	0.6024096385542169	0.3467521900302295	1268|1269|3162	CNR1|CNR2|HMOX1	-1.0626873129923404	0	28	0	0	-4.523607476618776	30.332329317269075
1	-2.697739870324255	GO:0051341	M1	1	0	GO Biological Processes	19	regulation of oxidoreductase activity	19_GO:0065007 biological regulation	-2.697739870324255	3.9687159854370755	3.982586522594315	30211	107	498	7	1.4056224899598393	0.527528286631334	1268|1269|2643|3357|3552|5071|56833	CNR1|CNR2|GCH1|HTR2B|IL1A|PRKN|SLAMF8	-0.9586153697853355	0	28	0	0	-4.523607476618776	30.332329317269075
1	-2.607574421673404	GO:0032768	M1	1	0	GO Biological Processes	19	regulation of monooxygenase activity	19_GO:0065007 biological regulation	-2.607574421673404	5.321461283731416	4.227779918853559	30211	57	498	5	1.0040160642570282	0.446749883233909	1268|1269|2643|3357|3552	CNR1|CNR2|GCH1|HTR2B|IL1A	-0.9097020806542389	0	28	0	0	-4.523607476618776	30.332329317269075
1	-4.505704630334541	GO:0042391	M1	1	0	GO Biological Processes	19	regulation of membrane potential	19_GO:0065007 biological regulation	-4.505704630334541	2.854807465154736	4.985445696872909	30211	425	498	20	4.016064257028113	0.8798019738698968	154|287|482|1141|1268|1269|1497|2729|2730|5071|6329|6547|7224|7314|9177|10008|10458|23327|84275|388591	ADRB2|ANK2|ATP1B2|CHRNB2|CNR1|CNR2|CTNS|GCLC|GCLM|PRKN|SCN4A|SLC8A3|TRPC5|UBB|HTR3B|KCNE3|BAIAP2|NEDD4L|SLC25A33|RNF207	-2.124053783874428	0	29	1	1	-4.505704630334541	5.126590870524351
1	-2.9478016689352518	GO:0051881	M1	1	0	GO Biological Processes	19	regulation of mitochondrial membrane potential	19_GO:0065007 biological regulation	-2.9478016689352518	5.126590870524351	4.5067736448202	30211	71	498	6	1.2048192771084338	0.4888933865520784	1497|2729|2730|5071|7314|84275	CTNS|GCLC|GCLM|PRKN|UBB|SLC25A33	-1.1261862126026354	0	29	0	0	-4.505704630334541	5.126590870524351
1	-4.460899422040972	GO:0019941	M1	1	0	GO Biological Processes	19	modification-dependent protein catabolic process	19_GO:0008152 metabolic process	-4.460899422040972	2.6031476652880174	4.848164424986492	30211	536	498	23	4.618473895582329	0.9405171272949021	4189|5071|6478|7314|7345|7844|8878|9709|23327|25827|25937|27246|79176|90637|91319|114088|127544|137492|196394|284996|378884|389856|390595	DNAJB9|PRKN|SIAH2|UBB|UCHL1|RNF103|SQSTM1|HERPUD1|NEDD4L|FBXL2|WWTR1|RNF115|FBXL15|ZFAND2A|DERL3|TRIM9|RNF19B|VPS37A|AMN1|RNF149|NHLRC1|USP27X|UBAP1L	-2.099143404297799	0	30	1	1	-4.460899422040972	3.013145296417458
1	-4.40037917848472	GO:0030163	M1	1	0	GO Biological Processes	19	protein catabolic process	19_GO:0008152 metabolic process	-4.40037917848472	2.3635581286183696	4.701252661872976	30211	693	498	27	5.421686746987952	1.0147249093222541	3312|3320|4189|5071|6478|7314|7345|7844|8878|9531|9709|23327|25827|25937|27246|79176|90637|91319|114088|127544|137492|147007|196394|284996|378884|389856|390595	HSPA8|HSP90AA1|DNAJB9|PRKN|SIAH2|UBB|UCHL1|RNF103|SQSTM1|BAG3|HERPUD1|NEDD4L|FBXL2|WWTR1|RNF115|FBXL15|ZFAND2A|DERL3|TRIM9|RNF19B|VPS37A|TMEM199|AMN1|RNF149|NHLRC1|USP27X|UBAP1L	-2.0576463980549775	0	30	0	0	-4.460899422040972	3.013145296417458
1	-4.326069894944546	GO:0043632	M1	1	0	GO Biological Processes	19	modification-dependent macromolecule catabolic process	19_GO:0008152 metabolic process	-4.326069894944546	2.550799174761202	4.738612008798282	30211	547	498	23	4.618473895582329	0.9405171272949021	4189|5071|6478|7314|7345|7844|8878|9709|23327|25827|25937|27246|79176|90637|91319|114088|127544|137492|196394|284996|378884|389856|390595	DNAJB9|PRKN|SIAH2|UBB|UCHL1|RNF103|SQSTM1|HERPUD1|NEDD4L|FBXL2|WWTR1|RNF115|FBXL15|ZFAND2A|DERL3|TRIM9|RNF19B|VPS37A|AMN1|RNF149|NHLRC1|USP27X|UBAP1L	-2.0247297996730285	0	30	0	0	-4.460899422040972	3.013145296417458
1	-4.130018823332692	GO:0006511	M1	1	0	GO Biological Processes	19	ubiquitin-dependent protein catabolic process	19_GO:0008152 metabolic process	-4.130018823332692	2.5373051139920904	4.604698505869632	30211	526	498	22	4.417670682730924	0.9208116443450909	4189|5071|6478|7345|7844|8878|9709|23327|25827|25937|27246|79176|90637|91319|114088|127544|137492|196394|284996|378884|389856|390595	DNAJB9|PRKN|SIAH2|UCHL1|RNF103|SQSTM1|HERPUD1|NEDD4L|FBXL2|WWTR1|RNF115|FBXL15|ZFAND2A|DERL3|TRIM9|RNF19B|VPS37A|AMN1|RNF149|NHLRC1|USP27X|UBAP1L	-1.8912698787932019	0	30	0	0	-4.460899422040972	3.013145296417458
1	-3.777251009205345	GO:0043161	M1	1	0	GO Biological Processes	19	proteasome-mediated ubiquitin-dependent protein catabolic process	19_GO:0008152 metabolic process	-3.777251009205345	3.013145296417458	4.551917983794589	30211	302	498	15	3.0120481927710845	0.765905486846905	4189|5071|6478|7345|7844|9709|23327|25827|25937|79176|90637|91319|114088|196394|378884	DNAJB9|PRKN|SIAH2|UCHL1|RNF103|HERPUD1|NEDD4L|FBXL2|WWTR1|FBXL15|ZFAND2A|DERL3|TRIM9|AMN1|NHLRC1	-1.6863302017694017	0	30	0	0	-4.460899422040972	3.013145296417458
1	-3.747652736413605	GO:0044257	M1	1	0	GO Biological Processes	19	cellular protein catabolic process	19_GO:0008152 metabolic process	-3.747652736413605	2.2820561241832533	4.237273215720245	30211	638	498	24	4.819277108433735	0.9597337722751984	4189|5071|6478|7314|7345|7844|8878|9709|23327|25827|25937|27246|79176|90637|91319|114088|127544|137492|147007|196394|284996|378884|389856|390595	DNAJB9|PRKN|SIAH2|UBB|UCHL1|RNF103|SQSTM1|HERPUD1|NEDD4L|FBXL2|WWTR1|RNF115|FBXL15|ZFAND2A|DERL3|TRIM9|RNF19B|VPS37A|TMEM199|AMN1|RNF149|NHLRC1|USP27X|UBAP1L	-1.6636256369255624	0	30	0	0	-4.460899422040972	3.013145296417458
1	-3.6500319783848707	GO:0051603	M1	1	0	GO Biological Processes	19	proteolysis involved in cellular protein catabolic process	19_GO:0008152 metabolic process	-3.6500319783848707	2.2948801786091733	4.175709643673754	30211	608	498	23	4.618473895582329	0.9405171272949021	4189|5071|6478|7314|7345|7844|8878|9709|23327|25827|25937|27246|79176|90637|91319|114088|127544|137492|196394|284996|378884|389856|390595	DNAJB9|PRKN|SIAH2|UBB|UCHL1|RNF103|SQSTM1|HERPUD1|NEDD4L|FBXL2|WWTR1|RNF115|FBXL15|ZFAND2A|DERL3|TRIM9|RNF19B|VPS37A|AMN1|RNF149|NHLRC1|USP27X|UBAP1L	-1.608329193619109	0	30	0	0	-4.460899422040972	3.013145296417458
1	-3.181413259659762	GO:0010498	M1	1	0	GO Biological Processes	19	proteasomal protein catabolic process	19_GO:0008152 metabolic process	-3.181413259659762	2.6452612776688147	3.9731510776571484	30211	344	498	15	3.0120481927710845	0.765905486846905	4189|5071|6478|7345|7844|9709|23327|25827|25937|79176|90637|91319|114088|196394|378884	DNAJB9|PRKN|SIAH2|UCHL1|RNF103|HERPUD1|NEDD4L|FBXL2|WWTR1|FBXL15|ZFAND2A|DERL3|TRIM9|AMN1|NHLRC1	-1.2584243653823517	0	30	0	0	-4.460899422040972	3.013145296417458
1	-3.0695200584238855	GO:0016567	M1	1	0	GO Biological Processes	19	protein ubiquitination	19_GO:0008152 metabolic process	-3.0695200584238855	2.082518132230414	3.668400695479245	30211	670	498	23	4.618473895582329	0.9405171272949021	5071|6478|7314|7844|8139|9709|9903|23327|25827|25937|27246|55521|56888|57159|79176|79269|114088|127544|140691|246330|284023|284996|378884	PRKN|SIAH2|UBB|RNF103|GAN|HERPUD1|KLHL21|NEDD4L|FBXL2|WWTR1|RNF115|TRIM36|KCMF1|TRIM54|FBXL15|DCAF10|TRIM9|RNF19B|TRIM69|PELI3|RNF227|RNF149|NHLRC1	-1.1848852954003748	0	30	0	0	-4.460899422040972	3.013145296417458
1	-2.6586166309721775	GO:0032446	M1	1	0	GO Biological Processes	19	protein modification by small protein conjugation	19_GO:0008152 metabolic process	-2.6586166309721775	1.9352110244027425	3.290460231868035	30211	721	498	23	4.618473895582329	0.9405171272949021	5071|6478|7314|7844|8139|9709|9903|23327|25827|25937|27246|55521|56888|57159|79176|79269|114088|127544|140691|246330|284023|284996|378884	PRKN|SIAH2|UBB|RNF103|GAN|HERPUD1|KLHL21|NEDD4L|FBXL2|WWTR1|RNF115|TRIM36|KCMF1|TRIM54|FBXL15|DCAF10|TRIM9|RNF19B|TRIM69|PELI3|RNF227|RNF149|NHLRC1	-0.9376534308822873	0	30	0	0	-4.460899422040972	3.013145296417458
1	-4.401850648788882	GO:0006457	M1	1	0	GO Biological Processes	19	protein folding	19_GO:0009987 cellular process	-4.401850648788882	3.847027132921932	5.295186571395878	30211	205	498	13	2.610441767068273	0.7144939098157526	1410|3305|3312|3315|3320|3337|4879|9531|10105|10693|10808|51364|55466	CRYAB|HSPA1L|HSPA8|HSPB1|HSP90AA1|DNAJB1|NPPB|BAG3|PPIF|CCT6B|HSPH1|ZMYND10|DNAJA4	-2.0576463980549775	0	31	1	1	-4.401850648788882	22.749246987951807
1	-3.6339871362846132	GO:0042026	M1	1	0	GO Biological Processes	19	protein refolding	19_GO:0009987 cellular process	-3.6339871362846132	12.7715070809554	6.644766279009882	30211	19	498	4	0.8032128514056225	0.39999029670936365	3305|3312|3320|55466	HSPA1L|HSPA8|HSP90AA1|DNAJA4	-1.6035426799900179	0	31	0	0	-4.401850648788882	22.749246987951807
1	-3.6300054981990426	GO:0061684	M1	1	0	GO Biological Processes	19	chaperone-mediated autophagy	19_GO:0008152 metabolic process	-3.6300054981990426	22.749246987951807	7.964911597377139	30211	8	498	3	0.6024096385542169	0.3467521900302295	3312|3320|9531	HSPA8|HSP90AA1|BAG3	-1.6035426799900179	0	31	0	0	-4.401850648788882	22.749246987951807
1	-2.640837032883264	GO:0051085	M1	1	0	GO Biological Processes	19	chaperone cofactor-dependent protein refolding	19_GO:0009987 cellular process	-2.640837032883264	7.137018662886841	4.6352765870795025	30211	34	498	4	0.8032128514056225	0.39999029670936365	3305|3312|3337|10808	HSPA1L|HSPA8|DNAJB1|HSPH1	-0.9228282284174273	0	31	0	0	-4.401850648788882	22.749246987951807
1	-2.42007883855776	GO:0051084	M1	1	0	GO Biological Processes	19	'de novo' posttranslational protein folding	19_GO:0009987 cellular process	-2.42007883855776	6.222016270209041	4.224596716455161	30211	39	498	4	0.8032128514056225	0.39999029670936365	3305|3312|3337|10808	HSPA1L|HSPA8|DNAJB1|HSPH1	-0.7921546431498727	0	31	0	0	-4.401850648788882	22.749246987951807
1	-2.266281181159964	GO:0006458	M1	1	0	GO Biological Processes	19	'de novo' protein folding	19_GO:0009987 cellular process	-2.266281181159964	5.643224059026805	3.9445493304331434	30211	43	498	4	0.8032128514056225	0.39999029670936365	3305|3312|3337|10808	HSPA1L|HSPA8|DNAJB1|HSPH1	-0.69736343063018	0	31	0	0	-4.401850648788882	22.749246987951807
1	-2.196182103760375	GO:0061077	M1	1	0	GO Biological Processes	19	chaperone-mediated protein folding	19_GO:0009987 cellular process	-2.196182103760375	4.272159058770292	3.57362303907094	30211	71	498	5	1.0040160642570282	0.446749883233909	3305|3312|3315|3337|10808	HSPA1L|HSPA8|HSPB1|DNAJB1|HSPH1	-0.6517434124179755	0	31	0	0	-4.401850648788882	22.749246987951807
1	-4.378523680695467	GO:1901652	M1	1	0	GO Biological Processes	19	response to peptide	19_GO:0050896 response to stimulus	-4.378523680695467	2.7956063886883937	4.877893553006941	30211	434	498	20	4.016064257028113	0.8798019738698968	154|374|1393|1958|2534|2645|2729|3164|3481|4435|4929|7425|8013|10018|10458|26291|28999|51083|57761|84275	ADRB2|AREG|CRHBP|EGR1|FYN|GCK|GCLC|NR4A1|IGF2|CITED1|NR4A2|VGF|NR4A3|BCL2L11|BAIAP2|FGF21|KLF15|GAL|TRIB3|SLC25A33	-2.045493732894675	0	32	1	1	-4.378523680695467	3.2237258211590323
1	-4.129710692592289	GO:0043434	M1	1	0	GO Biological Processes	19	response to peptide hormone	19_GO:0050896 response to stimulus	-4.129710692592289	2.9720437947756446	4.783261088080155	30211	347	498	17	3.4136546184738954	0.8136787698769808	374|1393|1958|2645|2729|3164|3481|4435|4929|7425|8013|10458|26291|28999|51083|57761|84275	AREG|CRHBP|EGR1|GCK|GCLC|NR4A1|IGF2|CITED1|NR4A2|VGF|NR4A3|BAIAP2|FGF21|KLF15|GAL|TRIB3|SLC25A33	-1.8912698787932019	0	32	0	0	-4.378523680695467	3.2237258211590323
1	-3.9073590854480686	GO:0009725	M1	1	0	GO Biological Processes	19	response to hormone	19_GO:0050896 response to stimulus	-3.9073590854480686	2.207474101256779	4.311355752790586	30211	742	498	27	5.421686746987952	1.0147249093222541	374|1393|1728|1958|2353|2645|2729|2730|3162|3164|3312|3481|4435|4929|5734|7425|7538|8013|10018|10458|10865|11240|26291|28999|51083|57761|84275	AREG|CRHBP|NQO1|EGR1|FOS|GCK|GCLC|GCLM|HMOX1|NR4A1|HSPA8|IGF2|CITED1|NR4A2|PTGER4|VGF|ZFP36|NR4A3|BCL2L11|BAIAP2|ARID5A|PADI2|FGF21|KLF15|GAL|TRIB3|SLC25A33	-1.760920950162294	0	32	0	0	-4.378523680695467	3.2237258211590323
1	-3.8403099953260798	GO:1901653	M1	1	0	GO Biological Processes	19	cellular response to peptide	19_GO:0050896 response to stimulus	-3.8403099953260798	3.053590199725075	4.6122061674256445	30211	298	498	15	3.0120481927710845	0.765905486846905	154|1393|2534|2645|2729|3164|3481|4929|8013|10018|10458|26291|28999|57761|84275	ADRB2|CRHBP|FYN|GCK|GCLC|NR4A1|IGF2|NR4A2|NR4A3|BCL2L11|BAIAP2|FGF21|KLF15|TRIB3|SLC25A33	-1.7237270105221365	0	32	0	0	-4.378523680695467	3.2237258211590323
1	-3.604579325213895	GO:0071417	M1	1	0	GO Biological Processes	19	cellular response to organonitrogen compound	19_GO:0050896 response to stimulus	-3.604579325213895	2.329184101151552	4.158673112969256	30211	573	498	22	4.417670682730924	0.9208116443450909	154|1393|1958|2534|2645|2729|2730|3164|3357|3481|4929|5071|6505|6662|8013|9177|10018|10458|26291|28999|57761|84275	ADRB2|CRHBP|EGR1|FYN|GCK|GCLC|GCLM|NR4A1|HTR2B|IGF2|NR4A2|PRKN|SLC1A1|SOX9|NR4A3|HTR3B|BCL2L11|BAIAP2|FGF21|KLF15|TRIB3|SLC25A33	-1.5899347731821696	0	32	0	0	-4.378523680695467	3.2237258211590323
1	-3.4625157600608425	GO:0032870	M1	1	0	GO Biological Processes	19	cellular response to hormone stimulus	19_GO:0050896 response to stimulus	-3.4625157600608425	2.4524010937366487	4.10841678912898	30211	470	498	19	3.8152610441767068	0.8584214142615313	1393|2353|2645|2729|2730|3164|3312|3481|4929|5734|7538|8013|10018|10458|10865|11240|26291|57761|84275	CRHBP|FOS|GCK|GCLC|GCLM|NR4A1|HSPA8|IGF2|NR4A2|PTGER4|ZFP36|NR4A3|BCL2L11|BAIAP2|ARID5A|PADI2|FGF21|TRIB3|SLC25A33	-1.4809697486638909	0	32	0	0	-4.378523680695467	3.2237258211590323
1	-3.4137613340847963	GO:1901699	M1	1	0	GO Biological Processes	19	cellular response to nitrogen compound	19_GO:0050896 response to stimulus	-3.4137613340847963	2.2077328300543946	3.9724135075449287	30211	632	498	23	4.618473895582329	0.9405171272949021	154|1141|1393|1958|2534|2645|2729|2730|3164|3357|3481|4929|5071|6505|6662|8013|9177|10018|10458|26291|28999|57761|84275	ADRB2|CHRNB2|CRHBP|EGR1|FYN|GCK|GCLC|GCLM|NR4A1|HTR2B|IGF2|NR4A2|PRKN|SLC1A1|SOX9|NR4A3|HTR3B|BCL2L11|BAIAP2|FGF21|KLF15|TRIB3|SLC25A33	-1.443414457854703	0	32	0	0	-4.378523680695467	3.2237258211590323
1	-3.159070845649888	GO:0032868	M1	1	0	GO Biological Processes	19	response to insulin	19_GO:0050896 response to stimulus	-3.159070845649888	3.2237258211590323	4.156172991940837	30211	207	498	11	2.208835341365462	0.6585925429985793	1958|2645|2729|3481|4435|7425|10458|28999|51083|57761|84275	EGR1|GCK|GCLC|IGF2|CITED1|VGF|BAIAP2|KLF15|GAL|TRIB3|SLC25A33	-1.2477018293791327	0	32	0	0	-4.378523680695467	3.2237258211590323
1	-2.7745506983853123	GO:0071375	M1	1	0	GO Biological Processes	19	cellular response to peptide hormone stimulus	19_GO:0050896 response to stimulus	-2.7745506983853123	2.888793268311341	3.7307090826833815	30211	231	498	11	2.208835341365462	0.6585925429985793	1393|2645|2729|3164|3481|4929|8013|10458|26291|57761|84275	CRHBP|GCK|GCLC|NR4A1|IGF2|NR4A2|NR4A3|BAIAP2|FGF21|TRIB3|SLC25A33	-1.011913384802174	0	32	0	0	-4.378523680695467	3.2237258211590323
1	-4.373563149355423	GO:0009991	M1	1	0	GO Biological Processes	19	response to extracellular stimulus	19_GO:0050896 response to stimulus	-4.373563149355423	2.710548577287875	4.838640320402058	30211	470	498	21	4.216867469879518	0.9005852355690421	154|467|1268|1728|2353|2729|2730|3162|3312|3552|4852|4929|5723|7299|7425|7538|9388|9518|26291|340024|389493	ADRB2|ATF3|CNR1|NQO1|FOS|GCLC|GCLM|HMOX1|HSPA8|IL1A|NPY|NR4A2|PSPH|TYR|VGF|ZFP36|LIPG|GDF15|FGF21|SLC6A19|NUPR2	-2.045493732894675	0	33	1	1	-4.373563149355423	3.818055438537366
1	-3.860056094989295	GO:0031667	M1	1	0	GO Biological Processes	19	response to nutrient levels	19_GO:0050896 response to stimulus	-3.860056094989295	2.637593853675572	4.4642150643126355	30211	437	498	19	3.8152610441767068	0.8584214142615313	154|467|1268|1728|2729|2730|3162|3312|3552|4852|5723|7299|7425|7538|9388|9518|26291|340024|389493	ADRB2|ATF3|CNR1|NQO1|GCLC|GCLM|HMOX1|HSPA8|IL1A|NPY|PSPH|TYR|VGF|ZFP36|LIPG|GDF15|FGF21|SLC6A19|NUPR2	-1.7291301258817677	0	33	0	0	-4.373563149355423	3.818055438537366
1	-3.1972502383694317	GO:0007584	M1	1	0	GO Biological Processes	19	response to nutrient	19_GO:0050896 response to stimulus	-3.1972502383694317	3.818055438537366	4.373026036105379	30211	143	498	9	1.8072289156626506	0.5969413592395814	1268|1728|2729|2730|3162|3552|7299|9388|340024	CNR1|NQO1|GCLC|GCLM|HMOX1|IL1A|TYR|LIPG|SLC6A19	-1.2718705076558614	0	33	0	0	-4.373563149355423	3.818055438537366
1	-4.29428460100203	GO:0006575	M1	1	0	GO Biological Processes	19	cellular modified amino acid metabolic process	19_GO:0008152 metabolic process	-4.29428460100203	4.021966318311922	5.279198882509259	30211	181	498	12	2.4096385542168677	0.687170874062687	1428|1497|2643|2729|2730|6505|6583|23657|50487|53405|79094|114884	CRYM|CTNS|GCH1|GCLC|GCLM|SLC1A1|SLC22A4|SLC7A11|PLA2G3|CLIC5|CHAC1|OSBPL10	-1.9985483832485105	0	34	1	1	-4.29428460100203	17.33275960986804
1	-4.193524319499492	GO:0006750	M1	1	0	GO Biological Processes	19	glutathione biosynthetic process	19_GO:0008152 metabolic process	-4.193524319499492	17.33275960986804	7.913315313311226	30211	14	498	4	0.8032128514056225	0.39999029670936365	2729|2730|6505|79094	GCLC|GCLM|SLC1A1|CHAC1	-1.9401919502990599	0	34	0	0	-4.29428460100203	17.33275960986804
1	-4.057931478485148	GO:0006749	M1	1	0	GO Biological Processes	19	glutathione metabolic process	19_GO:0008152 metabolic process	-4.057931478485148	6.635197038152611	5.842434135441454	30211	64	498	7	1.4056224899598393	0.527528286631334	1497|2729|2730|6505|23657|53405|79094	CTNS|GCLC|GCLM|SLC1A1|SLC7A11|CLIC5|CHAC1	-1.85572732012599	0	34	0	0	-4.29428460100203	17.33275960986804
1	-3.9452614002091977	GO:0019184	M1	1	0	GO Biological Processes	19	nonribosomal peptide biosynthetic process	19_GO:0008152 metabolic process	-3.9452614002091977	15.166164658634537	7.337726874164993	30211	16	498	4	0.8032128514056225	0.39999029670936365	2729|2730|6505|79094	GCLC|GCLM|SLC1A1|CHAC1	-1.7786198788351362	0	34	0	0	-4.29428460100203	17.33275960986804
1	-3.363984573691739	GO:0009069	M1	1	0	GO Biological Processes	19	serine family amino acid metabolic process	19_GO:0008152 metabolic process	-3.363984573691739	7.777520337761301	5.482995203970955	30211	39	498	5	1.0040160642570282	0.446749883233909	570|1491|2729|2730|5723	BAAT|CTH|GCLC|GCLM|PSPH	-1.4040404578614127	0	34	0	0	-4.29428460100203	17.33275960986804
1	-3.3538049851976353	GO:0006790	M1	1	0	GO Biological Processes	19	sulfur compound metabolic process	19_GO:0008152 metabolic process	-3.3538049851976353	2.7491537145561096	4.142556682230508	30211	331	498	15	3.0120481927710845	0.765905486846905	570|1491|1497|2729|2730|6505|6785|23657|53405|64377|79094|79993|83401|134526|641372	BAAT|CTH|CTNS|GCLC|GCLM|SLC1A1|ELOVL4|SLC7A11|CLIC5|CHST8|CHAC1|ELOVL7|ELOVL3|ACOT12|ACOT6	-1.3989702751457895	0	34	0	0	-4.29428460100203	17.33275960986804
1	-3.176742241608435	GO:0006534	M1	1	0	GO Biological Processes	19	cysteine metabolic process	19_GO:0008152 metabolic process	-3.176742241608435	16.544906900328588	6.67571486972359	30211	11	498	3	0.6024096385542169	0.3467521900302295	1491|2729|2730	CTH|GCLC|GCLM	-1.2584243653823517	0	34	0	0	-4.29428460100203	17.33275960986804
1	-3.164240346655251	GO:0042398	M1	1	0	GO Biological Processes	19	cellular modified amino acid biosynthetic process	19_GO:0008152 metabolic process	-3.164240346655251	7.0540300737835056	5.143068688994098	30211	43	498	5	1.0040160642570282	0.446749883233909	2643|2729|2730|6505|79094	GCH1|GCLC|GCLM|SLC1A1|CHAC1	-1.2505673754749314	0	34	0	0	-4.29428460100203	17.33275960986804
1	-2.8060443971976445	GO:1901605	M1	1	0	GO Biological Processes	19	alpha-amino acid metabolic process	19_GO:0008152 metabolic process	-2.8060443971976445	3.1110081351045205	3.828666927433783	30211	195	498	10	2.0080321285140563	0.6285877263863622	384|443|570|1428|1491|2729|2730|5723|7299|57494	ARG2|ASPA|BAAT|CRYM|CTH|GCLC|GCLM|PSPH|TYR|RIMKLB	-1.0365148680733904	0	34	0	0	-4.29428460100203	17.33275960986804
1	-2.645411180653699	GO:0006520	M1	1	0	GO Biological Processes	19	cellular amino acid metabolic process	19_GO:0008152 metabolic process	-2.645411180653699	2.637593853675572	3.5382449212903344	30211	276	498	12	2.4096385542168677	0.687170874062687	384|443|570|1428|1491|1497|2729|2730|5723|7166|7299|57494	ARG2|ASPA|BAAT|CRYM|CTH|CTNS|GCLC|GCLM|PSPH|TPH1|TYR|RIMKLB	-0.9259276906218565	0	34	0	0	-4.29428460100203	17.33275960986804
1	-2.6357080692748185	GO:0044272	M1	1	0	GO Biological Processes	19	sulfur compound biosynthetic process	19_GO:0008152 metabolic process	-2.6357080692748185	3.4665519219736085	3.787015886934414	30211	140	498	8	1.606425702811245	0.563376878754359	1491|2729|2730|6505|6785|79094|79993|83401	CTH|GCLC|GCLM|SLC1A1|ELOVL4|CHAC1|ELOVL7|ELOVL3	-0.9206336981480312	0	34	0	0	-4.29428460100203	17.33275960986804
1	-2.1465356458273934	GO:0043603	M1	1	0	GO Biological Processes	19	cellular amide metabolic process	19_GO:0008152 metabolic process	-2.1465356458273934	1.7794966532797858	2.7985812950574633	30211	750	498	22	4.417670682730924	0.9208116443450909	384|570|1368|1497|2729|2730|4248|6505|6785|10087|23657|53405|59344|79094|79152|79993|83401|134526|253782|340485|619373|641372	ARG2|BAAT|CPM|CTNS|GCLC|GCLM|MGAT3|SLC1A1|ELOVL4|CERT1|SLC7A11|CLIC5|ALOXE3|CHAC1|FA2H|ELOVL7|ELOVL3|ACOT12|CERS6|ACER2|MBOAT4|ACOT6	-0.6206098396587966	0	34	0	0	-4.29428460100203	17.33275960986804
1	-4.214708046183012	GO:0031400	M1	1	0	GO Biological Processes	19	negative regulation of protein modification process	19_GO:0048519 negative regulation of biological process	-4.214708046183012	2.571526955606627	4.675225576960619	30211	519	498	22	4.417670682730924	0.9208116443450909	2534|2729|3315|3958|4616|5071|5997|6547|7345|8878|9052|23645|25937|26051|28999|51657|55693|57718|57732|57761|84062|340485	FYN|GCLC|HSPB1|LGALS3|GADD45B|PRKN|RGS2|SLC8A3|UCHL1|SQSTM1|GPRC5A|PPP1R15A|WWTR1|PPP1R16B|KLF15|STYXL1|KDM4D|PPP4R4|ZFYVE28|TRIB3|DTNBP1|ACER2	-1.9459553181150862	0	35	1	1	-4.214708046183012	2.8481060391801947
1	-3.5098850352354205	GO:0043086	M1	1	0	GO Biological Processes	19	negative regulation of catalytic activity	19_GO:0065007 biological regulation	-3.5098850352354205	2.083900487445967	3.986201345463459	30211	786	498	27	5.421686746987952	1.0147249093222541	1268|1269|1410|1728|3164|3315|3958|4616|5071|5148|5997|6478|6547|7345|7538|9052|9314|23645|25937|51657|57718|57732|57761|84062|128817|392617|643394	CNR1|CNR2|CRYAB|NQO1|NR4A1|HSPB1|LGALS3|GADD45B|PRKN|PDE6G|RGS2|SIAH2|SLC8A3|UCHL1|ZFP36|GPRC5A|KLF4|PPP1R15A|WWTR1|STYXL1|PPP4R4|ZFYVE28|TRIB3|DTNBP1|CSTL1|ELFN1|SPINK9	-1.5207113017458436	0	35	0	0	-4.214708046183012	2.8481060391801947
1	-2.7242308421864507	GO:0051348	M1	1	0	GO Biological Processes	19	negative regulation of transferase activity	19_GO:0065007 biological regulation	-2.7242308421864507	2.6962070504239177	3.6244689036413016	30211	270	498	12	2.4096385542168677	0.687170874062687	3315|4616|5071|5997|6547|7345|7538|9052|25937|57732|57761|84062	HSPB1|GADD45B|PRKN|RGS2|SLC8A3|UCHL1|ZFP36|GPRC5A|WWTR1|ZFYVE28|TRIB3|DTNBP1	-0.9741505845628391	0	35	0	0	-4.214708046183012	2.8481060391801947
1	-2.70157851564141	GO:0033673	M1	1	0	GO Biological Processes	19	negative regulation of kinase activity	19_GO:0048519 negative regulation of biological process	-2.70157851564141	2.8275900211013547	3.6489840599763808	30211	236	498	11	2.208835341365462	0.6585925429985793	3315|4616|5071|5997|6547|7345|9052|25937|57732|57761|84062	HSPB1|GADD45B|PRKN|RGS2|SLC8A3|UCHL1|GPRC5A|WWTR1|ZFYVE28|TRIB3|DTNBP1	-0.9593518984710079	0	35	0	0	-4.214708046183012	2.8481060391801947
1	-2.541535253664964	GO:0045936	M1	1	0	GO Biological Processes	19	negative regulation of phosphate metabolic process	19_GO:0048519 negative regulation of biological process	-2.541535253664964	2.2059875867104783	3.299052653569	30211	440	498	16	3.21285140562249	0.7902044959356184	3315|3958|4616|5071|5997|6547|7345|9052|23645|25937|26051|51657|57718|57732|57761|84062	HSPB1|LGALS3|GADD45B|PRKN|RGS2|SLC8A3|UCHL1|GPRC5A|PPP1R15A|WWTR1|PPP1R16B|STYXL1|PPP4R4|ZFYVE28|TRIB3|DTNBP1	-0.8614548033109538	0	35	0	0	-4.214708046183012	2.8481060391801947
1	-2.5319267988915803	GO:0010563	M1	1	0	GO Biological Processes	19	negative regulation of phosphorus metabolic process	19_GO:0048519 negative regulation of biological process	-2.5319267988915803	2.200985347284831	3.2891552184074864	30211	441	498	16	3.21285140562249	0.7902044959356184	3315|3958|4616|5071|5997|6547|7345|9052|23645|25937|26051|51657|57718|57732|57761|84062	HSPB1|LGALS3|GADD45B|PRKN|RGS2|SLC8A3|UCHL1|GPRC5A|PPP1R15A|WWTR1|PPP1R16B|STYXL1|PPP4R4|ZFYVE28|TRIB3|DTNBP1	-0.8546409886541928	0	35	0	0	-4.214708046183012	2.8481060391801947
1	-2.5267081219593863	GO:0006469	M1	1	0	GO Biological Processes	19	negative regulation of protein kinase activity	19_GO:0048519 negative regulation of biological process	-2.5267081219593863	2.8481060391801947	3.50418737074697	30211	213	498	10	2.0080321285140563	0.6285877263863622	3315|4616|5997|6547|7345|9052|25937|57732|57761|84062	HSPB1|GADD45B|RGS2|SLC8A3|UCHL1|GPRC5A|WWTR1|ZFYVE28|TRIB3|DTNBP1	-0.8534250541756727	0	35	0	0	-4.214708046183012	2.8481060391801947
1	-4.20010726055315	GO:0045926	M1	1	0	GO Biological Processes	19	negative regulation of growth	19_GO:0040007 growth	-4.20010726055315	3.466551921973609	5.0185204605283165	30211	245	498	14	2.8112449799196786	0.7407005796571964	154|247|734|1410|2786|4495|4879|5997|8482|9518|29948|51265|55840|57556	ADRB2|ALOX15B|OSGIN2|CRYAB|GNG4|MT1G|NPPB|RGS2|SEMA7A|GDF15|OSGIN1|CDKL3|EAF2|SEMA6A	-1.9416953658234428	0	36	1	1	-4.20010726055315	3.939263547697282
1	-3.926221345754548	GO:0040008	M1	1	0	GO Biological Processes	19	regulation of growth	19_GO:0040007 growth	-3.926221345754548	2.2979037361567483	4.364606970879226	30211	660	498	25	5.020080321285141	0.9784903806850079	154|247|734|1410|2147|2786|3481|4495|4879|5071|5997|7224|8153|8482|9175|9518|10018|23327|29948|51265|51760|55840|57556|84275|220296	ADRB2|ALOX15B|OSGIN2|CRYAB|F2|GNG4|IGF2|MT1G|NPPB|PRKN|RGS2|TRPC5|RND2|SEMA7A|MAP3K13|GDF15|BCL2L11|NEDD4L|OSGIN1|CDKL3|SYT17|EAF2|SEMA6A|SLC25A33|HEPACAM	-1.767774302995758	0	36	0	0	-4.20010726055315	3.939263547697282
1	-3.674824424804649	GO:0001558	M1	1	0	GO Biological Processes	19	regulation of cell growth	19_GO:0040007 growth	-3.674824424804649	2.63123820583539	4.331908081237984	30211	415	498	18	3.6144578313253013	0.8363977524103896	734|1410|2147|2786|4879|5071|5997|7224|8153|8482|9175|23327|29948|51265|51760|55840|57556|84275	OSGIN2|CRYAB|F2|GNG4|NPPB|PRKN|RGS2|TRPC5|RND2|SEMA7A|MAP3K13|NEDD4L|OSGIN1|CDKL3|SYT17|EAF2|SEMA6A|SLC25A33	-1.622105243816456	0	36	0	0	-4.20010726055315	3.939263547697282
1	-2.959724298462482	GO:0030308	M1	1	0	GO Biological Processes	19	negative regulation of cell growth	19_GO:0040007 growth	-2.959724298462482	3.2615407868031263	4.005310335022619	30211	186	498	10	2.0080321285140563	0.6285877263863622	734|1410|2786|4879|5997|8482|29948|51265|55840|57556	OSGIN2|CRYAB|GNG4|NPPB|RGS2|SEMA7A|OSGIN1|CDKL3|EAF2|SEMA6A	-1.1261862126026354	0	36	0	0	-4.20010726055315	3.939263547697282
1	-2.906280369690121	GO:0048638	M1	1	0	GO Biological Processes	19	regulation of developmental growth	19_GO:0040007 growth	-2.906280369690121	2.581474835512262	3.733981712338548	30211	329	498	14	2.8112449799196786	0.7407005796571964	154|3481|5071|5997|7224|8153|8482|9175|9518|10018|23327|51265|51760|57556	ADRB2|IGF2|PRKN|RGS2|TRPC5|RND2|SEMA7A|MAP3K13|GDF15|BCL2L11|NEDD4L|CDKL3|SYT17|SEMA6A	-1.0989676711789207	0	36	0	0	-4.20010726055315	3.939263547697282
1	-2.796429261234768	GO:0030307	M1	1	0	GO Biological Processes	19	positive regulation of cell growth	19_GO:0040007 growth	-2.796429261234768	3.349582378594131	3.893977841444759	30211	163	498	9	1.8072289156626506	0.5969413592395814	2147|5071|7224|8153|8482|9175|23327|51760|84275	F2|PRKN|TRPC5|RND2|SEMA7A|MAP3K13|NEDD4L|SYT17|SLC25A33	-1.0301128910668895	0	36	0	0	-4.20010726055315	3.939263547697282
1	-2.7442977064732132	GO:0022604	M1	1	0	GO Biological Processes	19	regulation of cell morphogenesis	19_GO:0032502 developmental process	-2.7442977064732132	2.5857067614721183	3.603382920784074	30211	305	498	13	2.610441767068273	0.7144939098157526	2147|2534|5071|6354|8153|9175|10458|23237|23327|23426|51265|51760|54873	F2|FYN|PRKN|CCL7|RND2|MAP3K13|BAIAP2|ARC|NEDD4L|GRIP1|CDKL3|SYT17|PALMD	-0.9910357900634124	0	36	0	0	-4.20010726055315	3.939263547697282
1	-2.144044195460396	GO:0048639	M1	1	0	GO Biological Processes	19	positive regulation of developmental growth	19_GO:0040007 growth	-2.144044195460396	2.8716998170195573	3.1588711529431848	30211	169	498	8	1.606425702811245	0.563376878754359	3481|5071|7224|8153|8482|9175|23327|51760	IGF2|PRKN|TRPC5|RND2|SEMA7A|MAP3K13|NEDD4L|SYT17	-0.6199143004060444	0	36	0	0	-4.20010726055315	3.939263547697282
1	-2.0497359916396634	GO:0050772	M1	1	0	GO Biological Processes	19	positive regulation of axonogenesis	19_GO:0032502 developmental process	-2.0497359916396634	3.939263547697282	3.343276393186504	30211	77	498	5	1.0040160642570282	0.446749883233909	4135|7224|8153|8482|9175	MAP6|TRPC5|RND2|SEMA7A|MAP3K13	-0.562608888340683	0	36	0	0	-4.20010726055315	3.939263547697282
1	-2.042177784157385	GO:0061387	M1	1	0	GO Biological Processes	19	regulation of extent of cell growth	19_GO:0040007 growth	-2.042177784157385	3.3702588130298974	3.1946224625351203	30211	108	498	6	1.2048192771084338	0.4888933865520784	7224|8153|8482|9175|51265|57556	TRPC5|RND2|SEMA7A|MAP3K13|CDKL3|SEMA6A	-0.5576383418320467	0	36	0	0	-4.20010726055315	3.939263547697282
1	-4.101437007360064	GO:0072330	M1	1	0	GO Biological Processes	19	monocarboxylic acid biosynthetic process	19_GO:0008152 metabolic process	-4.101437007360064	4.144790341490184	5.1796352686756215	30211	161	498	11	2.208835341365462	0.6585925429985793	247|570|1571|6785|9388|59344|79152|79993|80270|83401|171586	ALOX15B|BAAT|CYP2E1|ELOVL4|LIPG|ALOXE3|FA2H|ELOVL7|HSD3B7|ELOVL3|ABHD3	-1.8726475792371584	0	37	1	1	-4.101437007360064	25.999139414802066
1	-4.043033352212128	GO:0044283	M1	1	0	GO Biological Processes	19	small molecule biosynthetic process	19_GO:0008152 metabolic process	-4.043033352212128	2.724890104151832	4.625170257853874	30211	423	498	19	3.8152610441767068	0.8584214142615313	247|467|570|1491|1571|2643|5723|6785|7108|9388|59344|79152|79993|80270|80271|83401|120227|171586|340485	ALOX15B|ATF3|BAAT|CTH|CYP2E1|GCH1|PSPH|ELOVL4|TM7SF2|LIPG|ALOXE3|FA2H|ELOVL7|HSD3B7|ITPKC|ELOVL3|CYP2R1|ABHD3|ACER2	-1.85572732012599	0	37	0	0	-4.101437007360064	25.999139414802066
1	-3.8287724606496862	GO:0019367	M1	1	0	GO Biological Processes	19	fatty acid elongation, saturated fatty acid	19_GO:0008152 metabolic process	-3.8287724606496862	25.999139414802066	8.563644500138725	30211	7	498	3	0.6024096385542169	0.3467521900302295	6785|79993|83401	ELOVL4|ELOVL7|ELOVL3	-1.7237270105221365	0	37	0	0	-4.101437007360064	25.999139414802066
1	-3.8287724606496862	GO:0019368	M1	1	0	GO Biological Processes	19	fatty acid elongation, unsaturated fatty acid	19_GO:0008152 metabolic process	-3.8287724606496862	25.999139414802066	8.563644500138725	30211	7	498	3	0.6024096385542169	0.3467521900302295	6785|79993|83401	ELOVL4|ELOVL7|ELOVL3	-1.7237270105221365	0	37	0	0	-4.101437007360064	25.999139414802066
1	-3.8287724606496862	GO:0034625	M1	1	0	GO Biological Processes	19	fatty acid elongation, monounsaturated fatty acid	19_GO:0008152 metabolic process	-3.8287724606496862	25.999139414802066	8.563644500138725	30211	7	498	3	0.6024096385542169	0.3467521900302295	6785|79993|83401	ELOVL4|ELOVL7|ELOVL3	-1.7237270105221365	0	37	0	0	-4.101437007360064	25.999139414802066
1	-3.8287724606496862	GO:0034626	M1	1	0	GO Biological Processes	19	fatty acid elongation, polyunsaturated fatty acid	19_GO:0008152 metabolic process	-3.8287724606496862	25.999139414802066	8.563644500138725	30211	7	498	3	0.6024096385542169	0.3467521900302295	6785|79993|83401	ELOVL4|ELOVL7|ELOVL3	-1.7237270105221365	0	37	0	0	-4.101437007360064	25.999139414802066
1	-3.815965557737883	GO:0006633	M1	1	0	GO Biological Processes	19	fatty acid biosynthetic process	19_GO:0008152 metabolic process	-3.815965557737883	4.626965489074943	5.110559710879291	30211	118	498	9	1.8072289156626506	0.5969413592395814	247|1571|6785|9388|59344|79152|79993|83401|171586	ALOX15B|CYP2E1|ELOVL4|LIPG|ALOXE3|FA2H|ELOVL7|ELOVL3|ABHD3	-1.7155350179159847	0	37	0	0	-4.101437007360064	25.999139414802066
1	-3.5349338335731666	GO:0030148	M1	1	0	GO Biological Processes	19	sphingolipid biosynthetic process	19_GO:0008152 metabolic process	-3.5349338335731666	4.758012441924561	4.921833480390625	30211	102	498	8	1.606425702811245	0.563376878754359	6785|59344|79152|79993|83401|151742|253782|340485	ELOVL4|ALOXE3|FA2H|ELOVL7|ELOVL3|PPM1L|CERS6|ACER2	-1.5430026655384008	0	37	0	0	-4.101437007360064	25.999139414802066
1	-3.377391886647495	GO:0046394	M1	1	0	GO Biological Processes	19	carboxylic acid biosynthetic process	19_GO:0008152 metabolic process	-3.377391886647495	3.033232931726908	4.262701562785901	30211	260	498	13	2.610441767068273	0.7144939098157526	247|570|1491|1571|5723|6785|9388|59344|79152|79993|80270|83401|171586	ALOX15B|BAAT|CTH|CYP2E1|PSPH|ELOVL4|LIPG|ALOXE3|FA2H|ELOVL7|HSD3B7|ELOVL3|ABHD3	-1.414870347929358	0	37	0	0	-4.101437007360064	25.999139414802066
1	-3.3459277936389884	GO:0016053	M1	1	0	GO Biological Processes	19	organic acid biosynthetic process	19_GO:0008152 metabolic process	-3.3459277936389884	3.010078481866397	4.2304764297559165	30211	262	498	13	2.610441767068273	0.7144939098157526	247|570|1491|1571|5723|6785|9388|59344|79152|79993|80270|83401|171586	ALOX15B|BAAT|CTH|CYP2E1|PSPH|ELOVL4|LIPG|ALOXE3|FA2H|ELOVL7|HSD3B7|ELOVL3|ABHD3	-1.396143076323784	0	37	0	0	-4.101437007360064	25.999139414802066
1	-3.2318104684206737	GO:0032787	M1	1	0	GO Biological Processes	19	monocarboxylic acid metabolic process	19_GO:0008152 metabolic process	-3.2318104684206737	2.3475122485870163	3.897318038250575	30211	491	498	19	3.8152610441767068	0.8584214142615313	247|570|1571|2645|6785|8013|9388|50487|55289|59344|79152|79993|80270|81888|83401|134526|171586|197257|641372	ALOX15B|BAAT|CYP2E1|GCK|ELOVL4|NR4A3|LIPG|PLA2G3|ACOXL|ALOXE3|FA2H|ELOVL7|HSD3B7|HYI|ELOVL3|ACOT12|ABHD3|LDHD|ACOT6	-1.29925215307998	0	37	0	0	-4.101437007360064	25.999139414802066
1	-2.956498349067757	GO:0006631	M1	1	0	GO Biological Processes	19	fatty acid metabolic process	19_GO:0008152 metabolic process	-2.956498349067757	2.6132468334877976	3.7855186339476683	30211	325	498	14	2.8112449799196786	0.7407005796571964	247|570|1571|6785|9388|50487|55289|59344|79152|79993|83401|134526|171586|641372	ALOX15B|BAAT|CYP2E1|ELOVL4|LIPG|PLA2G3|ACOXL|ALOXE3|FA2H|ELOVL7|ELOVL3|ACOT12|ABHD3|ACOT6	-1.1261862126026354	0	37	0	0	-4.101437007360064	25.999139414802066
1	-2.948526464495761	GO:0030497	M1	1	0	GO Biological Processes	19	fatty acid elongation	19_GO:0008152 metabolic process	-2.948526464495761	13.999536607970343	6.069141173454386	30211	13	498	3	0.6024096385542169	0.3467521900302295	6785|79993|83401	ELOVL4|ELOVL7|ELOVL3	-1.1261862126026354	0	37	0	0	-4.101437007360064	25.999139414802066
1	-2.948526464495761	GO:0042761	M1	1	0	GO Biological Processes	19	very long-chain fatty acid biosynthetic process	19_GO:0008152 metabolic process	-2.948526464495761	13.999536607970343	6.069141173454386	30211	13	498	3	0.6024096385542169	0.3467521900302295	6785|79993|83401	ELOVL4|ELOVL7|ELOVL3	-1.1261862126026354	0	37	0	0	-4.101437007360064	25.999139414802066
1	-2.9288397274686426	GO:0006665	M1	1	0	GO Biological Processes	19	sphingolipid metabolic process	19_GO:0008152 metabolic process	-2.9288397274686426	3.499884151992586	4.052664003252094	30211	156	498	9	1.8072289156626506	0.5969413592395814	6785|10087|59344|79152|79993|83401|151742|253782|340485	ELOVL4|CERT1|ALOXE3|FA2H|ELOVL7|ELOVL3|PPM1L|CERS6|ACER2	-1.1120767692963793	0	37	0	0	-4.101437007360064	25.999139414802066
1	-2.8530385991789435	GO:0008610	M1	1	0	GO Biological Processes	19	lipid biosynthetic process	19_GO:0008152 metabolic process	-2.8530385991789435	2.1285845134925667	3.5216149691715963	30211	570	498	20	4.016064257028113	0.8798019738698968	247|570|1571|6770|6785|7108|9388|51700|59344|79152|79993|80270|80271|83401|84803|120227|151742|171586|253782|340485	ALOX15B|BAAT|CYP2E1|STAR|ELOVL4|TM7SF2|LIPG|CYB5R2|ALOXE3|FA2H|ELOVL7|HSD3B7|ITPKC|ELOVL3|GPAT3|CYP2R1|PPM1L|ABHD3|CERS6|ACER2	-1.0631477874069815	0	37	0	0	-4.101437007360064	25.999139414802066
1	-2.6357080692748185	GO:0046467	M1	1	0	GO Biological Processes	19	membrane lipid biosynthetic process	19_GO:0008152 metabolic process	-2.6357080692748185	3.4665519219736085	3.787015886934414	30211	140	498	8	1.606425702811245	0.563376878754359	6785|59344|79152|79993|83401|151742|253782|340485	ELOVL4|ALOXE3|FA2H|ELOVL7|ELOVL3|PPM1L|CERS6|ACER2	-0.9206336981480312	0	37	0	0	-4.101437007360064	25.999139414802066
1	-2.4713942352983542	GO:0006637	M1	1	0	GO Biological Processes	19	acyl-CoA metabolic process	19_GO:0008152 metabolic process	-2.4713942352983542	4.136226725082147	3.814314149892772	30211	88	498	6	1.2048192771084338	0.4888933865520784	570|6785|79993|83401|134526|641372	BAAT|ELOVL4|ELOVL7|ELOVL3|ACOT12|ACOT6	-0.8238928896452282	0	37	0	0	-4.101437007360064	25.999139414802066
1	-2.4713942352983542	GO:0035383	M1	1	0	GO Biological Processes	19	thioester metabolic process	19_GO:0008152 metabolic process	-2.4713942352983542	4.136226725082147	3.814314149892772	30211	88	498	6	1.2048192771084338	0.4888933865520784	570|6785|79993|83401|134526|641372	BAAT|ELOVL4|ELOVL7|ELOVL3|ACOT12|ACOT6	-0.8238928896452282	0	37	0	0	-4.101437007360064	25.999139414802066
1	-2.450460305042542	GO:0035338	M1	1	0	GO Biological Processes	19	long-chain fatty-acyl-CoA biosynthetic process	19_GO:0008152 metabolic process	-2.450460305042542	9.57863031071655	4.842455007393575	30211	19	498	3	0.6024096385542169	0.3467521900302295	6785|79993|83401	ELOVL4|ELOVL7|ELOVL3	-0.8140794825714175	0	37	0	0	-4.101437007360064	25.999139414802066
1	-2.42007883855776	GO:0006636	M1	1	0	GO Biological Processes	19	unsaturated fatty acid biosynthetic process	19_GO:0008152 metabolic process	-2.42007883855776	6.222016270209041	4.224596716455161	30211	39	498	4	0.8032128514056225	0.39999029670936365	247|6785|79993|83401	ALOX15B|ELOVL4|ELOVL7|ELOVL3	-0.7921546431498727	0	37	0	0	-4.101437007360064	25.999139414802066
1	-2.1807609100542353	GO:0006643	M1	1	0	GO Biological Processes	19	membrane lipid metabolic process	19_GO:0008152 metabolic process	-2.1807609100542353	2.7028808302517	3.1437714242512933	30211	202	498	9	1.8072289156626506	0.5969413592395814	6785|10087|59344|79152|79993|83401|151742|253782|340485	ELOVL4|CERT1|ALOXE3|FA2H|ELOVL7|ELOVL3|PPM1L|CERS6|ACER2	-0.6403130597248555	0	37	0	0	-4.101437007360064	25.999139414802066
1	-2.1391418930968693	GO:0033559	M1	1	0	GO Biological Processes	19	unsaturated fatty acid metabolic process	19_GO:0008152 metabolic process	-2.1391418930968693	3.5338636097789213	3.3348605299198857	30211	103	498	6	1.2048192771084338	0.4888933865520784	247|1571|6785|59344|79993|83401	ALOX15B|CYP2E1|ELOVL4|ALOXE3|ELOVL7|ELOVL3	-0.6168920636708228	0	37	0	0	-4.101437007360064	25.999139414802066
1	-2.1067846392377447	GO:0035336	M1	1	0	GO Biological Processes	19	long-chain fatty-acyl-CoA metabolic process	19_GO:0008152 metabolic process	-2.1067846392377447	7.279759036144578	4.06655810917555	30211	25	498	3	0.6024096385542169	0.3467521900302295	6785|79993|83401	ELOVL4|ELOVL7|ELOVL3	-0.5983817154058639	0	37	0	0	-4.101437007360064	25.999139414802066
1	-2.1067846392377447	GO:0046949	M1	1	0	GO Biological Processes	19	fatty-acyl-CoA biosynthetic process	19_GO:0008152 metabolic process	-2.1067846392377447	7.279759036144578	4.06655810917555	30211	25	498	3	0.6024096385542169	0.3467521900302295	6785|79993|83401	ELOVL4|ELOVL7|ELOVL3	-0.5983817154058639	0	37	0	0	-4.101437007360064	25.999139414802066
1	-2.0344268080788663	GO:1901570	M1	1	0	GO Biological Processes	19	fatty acid derivative biosynthetic process	19_GO:0008152 metabolic process	-2.0344268080788663	4.853172690763052	3.5301843878853205	30211	50	498	4	0.8032128514056225	0.39999029670936365	247|6785|79993|83401	ALOX15B|ELOVL4|ELOVL7|ELOVL3	-0.5533137699716255	0	37	0	0	-4.101437007360064	25.999139414802066
1	-4.057931478485148	GO:0051403	M1	1	0	GO Biological Processes	19	stress-activated MAPK cascade	19_GO:0023052 signaling	-4.057931478485148	6.635197038152611	5.842434135441454	30211	64	498	7	1.4056224899598393	0.527528286631334	1410|4868|5602|5606|5734|7538|9175	CRYAB|NPHS1|MAPK10|MAP2K3|PTGER4|ZFP36|MAP3K13	-1.85572732012599	0	38	1	1	-4.057931478485148	6.635197038152611
1	-3.889219387604321	GO:0031098	M1	1	0	GO Biological Processes	19	stress-activated protein kinase signaling cascade	19_GO:0023052 signaling	-3.889219387604321	6.244891330025986	5.605501801850837	30211	68	498	7	1.4056224899598393	0.527528286631334	1410|4868|5602|5606|5734|7538|9175	CRYAB|NPHS1|MAPK10|MAP2K3|PTGER4|ZFP36|MAP3K13	-1.7467115459469786	0	38	0	0	-4.057931478485148	6.635197038152611
1	-3.6316341564607537	GO:0000165	M1	1	0	GO Biological Processes	19	MAPK cascade	19_GO:0023052 signaling	-3.6316341564607537	3.6665453020874708	4.671227380726868	30211	182	498	11	2.208835341365462	0.6585925429985793	1410|1847|3357|4868|5602|5606|5734|6662|7538|9175|151742	CRYAB|DUSP5|HTR2B|NPHS1|MAPK10|MAP2K3|PTGER4|SOX9|ZFP36|MAP3K13|PPM1L	-1.6035426799900179	0	38	0	0	-4.057931478485148	6.635197038152611
1	-2.096471354138725	GO:0007254	M1	1	0	GO Biological Processes	19	JNK cascade	19_GO:0023052 signaling	-2.096471354138725	5.055388219544846	3.640261390172179	30211	48	498	4	0.8032128514056225	0.39999029670936365	4868|5602|5734|9175	NPHS1|MAPK10|PTGER4|MAP3K13	-0.5934858953391381	0	38	0	0	-4.057931478485148	6.635197038152611
1	-4.04411537579995	GO:0030534	M1	1	0	GO Biological Processes	19	adult behavior	19_GO:0007610 behavior	-4.04411537579995	4.460636664304276	5.236479689511527	30211	136	498	10	2.0080321285140563	0.6285877263863622	1141|1393|1497|4852|4929|5071|6505|7345|9455|23657	CHRNB2|CRHBP|CTNS|NPY|NR4A2|PRKN|SLC1A1|UCHL1|HOMER2|SLC7A11	-1.85572732012599	0	39	1	1	-4.04411537579995	12.13293172690763
1	-3.6503979183233994	GO:0033238	M1	1	0	GO Biological Processes	19	regulation of cellular amine metabolic process	19_GO:0008152 metabolic process	-3.6503979183233994	8.921273328608551	5.982920179467858	30211	34	498	5	1.0040160642570282	0.446749883233909	1141|4852|4929|5071|23657	CHRNB2|NPY|NR4A2|PRKN|SLC7A11	-1.608329193619109	0	39	0	0	-4.04411537579995	12.13293172690763
1	-3.542750198190342	GO:0042053	M1	1	0	GO Biological Processes	19	regulation of dopamine metabolic process	19_GO:0008152 metabolic process	-3.542750198190342	12.13293172690763	6.447666665867853	30211	20	498	4	0.8032128514056225	0.39999029670936365	1141|4852|4929|5071	CHRNB2|NPY|NR4A2|PRKN	-1.545251075916634	0	39	0	0	-4.04411537579995	12.13293172690763
1	-3.542750198190342	GO:0042069	M1	1	0	GO Biological Processes	19	regulation of catecholamine metabolic process	19_GO:0008152 metabolic process	-3.542750198190342	12.13293172690763	6.447666665867853	30211	20	498	4	0.8032128514056225	0.39999029670936365	1141|4852|4929|5071	CHRNB2|NPY|NR4A2|PRKN	-1.545251075916634	0	39	0	0	-4.04411537579995	12.13293172690763
1	-4.00594168874768	GO:0009266	M1	1	0	GO Biological Processes	19	response to temperature stimulus	19_GO:0050896 response to stimulus	-4.00594168874768	4.044310575635877	5.076382982625347	30211	165	498	11	2.208835341365462	0.6585925429985793	154|1153|2353|2729|3162|3320|3357|3552|7425|9531|55466	ADRB2|CIRBP|FOS|GCLC|HMOX1|HSP90AA1|HTR2B|IL1A|VGF|BAG3|DNAJA4	-1.8309480930088526	0	40	1	1	-4.00594168874768	5.947515552405701
1	-2.8235959868194453	GO:0009409	M1	1	0	GO Biological Processes	19	response to cold	19_GO:0050896 response to stimulus	-2.8235959868194453	5.947515552405701	4.577974508486577	30211	51	498	5	1.0040160642570282	0.446749883233909	154|1153|2353|3320|7425	ADRB2|CIRBP|FOS|HSP90AA1|VGF	-1.0473848723386758	0	40	0	0	-4.00594168874768	5.947515552405701
1	-2.3302922625762847	GO:0009408	M1	1	0	GO Biological Processes	19	response to heat	19_GO:0050896 response to stimulus	-2.3302922625762847	3.8722122532683927	3.6106998297885036	30211	94	498	6	1.2048192771084338	0.4888933865520784	2729|3162|3320|3552|9531|55466	GCLC|HMOX1|HSP90AA1|IL1A|BAG3|DNAJA4	-0.7327005981843546	0	40	0	0	-4.00594168874768	5.947515552405701
1	-3.9285814064356743	GO:0035914	M1	1	0	GO Biological Processes	19	skeletal muscle cell differentiation	19_GO:0032502 developmental process	-3.9285814064356743	7.744424506536785	5.990542356553253	30211	47	498	6	1.2048192771084338	0.4888933865520784	467|688|1958|2353|3164|85366	ATF3|KLF5|EGR1|FOS|NR4A1|MYLK2	-1.767774302995758	0	41	1	1	-3.9285814064356743	7.744424506536785
1	-3.3506297710290793	GO:0061061	M1	1	0	GO Biological Processes	19	muscle structure development	19_GO:0032502 developmental process	-3.3506297710290793	2.401309404283802	4.006514135879354	30211	480	498	19	3.8152610441767068	0.8584214142615313	287|467|688|1270|1410|1958|2353|3164|3481|4868|6662|7004|7273|7345|9172|26548|29895|79933|85366	ANK2|ATF3|KLF5|CNTF|CRYAB|EGR1|FOS|NR4A1|IGF2|NPHS1|SOX9|TEAD4|TTN|UCHL1|MYOM2|ITGB1BP2|MYLPF|SYNPO2L|MYLK2	-1.3983273974926287	0	41	0	0	-3.9285814064356743	7.744424506536785
1	-3.0630098263656884	GO:0007519	M1	1	0	GO Biological Processes	19	skeletal muscle tissue development	19_GO:0032502 developmental process	-3.0630098263656884	4.044310575635877	4.325915696013093	30211	120	498	8	1.606425702811245	0.563376878754359	467|688|1958|2353|3164|4868|29895|85366	ATF3|KLF5|EGR1|FOS|NR4A1|NPHS1|MYLPF|MYLK2	-1.1805303753683125	0	41	0	0	-3.9285814064356743	7.744424506536785
1	-3.0074183844224804	GO:0007517	M1	1	0	GO Biological Processes	19	muscle organ development	19_GO:0032502 developmental process	-3.0074183844224804	2.767159867540337	3.8805270652535677	30211	285	498	13	2.610441767068273	0.7144939098157526	467|688|1270|1410|1958|2353|3164|4868|7004|7273|26548|29895|85366	ATF3|KLF5|CNTF|CRYAB|EGR1|FOS|NR4A1|NPHS1|TEAD4|TTN|ITGB1BP2|MYLPF|MYLK2	-1.1418068587124	0	41	0	0	-3.9285814064356743	7.744424506536785
1	-2.8173273116500894	GO:0060538	M1	1	0	GO Biological Processes	19	skeletal muscle organ development	19_GO:0032502 developmental process	-2.8173273116500894	3.7047119776817192	4.0163776222689185	30211	131	498	8	1.606425702811245	0.563376878754359	467|688|1958|2353|3164|4868|29895|85366	ATF3|KLF5|EGR1|FOS|NR4A1|NPHS1|MYLPF|MYLK2	-1.0427962552873415	0	41	0	0	-3.9285814064356743	7.744424506536785
1	-2.541609757055758	GO:1902893	M1	1	0	GO Biological Processes	19	regulation of pri-miRNA transcription by RNA polymerase II	19_GO:0008152 metabolic process	-2.541609757055758	5.141072765638826	4.1219012973733715	30211	59	498	5	1.0040160642570282	0.446749883233909	688|1958|2353|6662|9314	KLF5|EGR1|FOS|SOX9|KLF4	-0.8614548033109538	0	41	0	0	-3.9285814064356743	7.744424506536785
1	-2.1956452888487417	GO:1902895	M1	1	0	GO Biological Processes	19	positive regulation of pri-miRNA transcription by RNA polymerase II	19_GO:0048518 positive regulation of biological process	-2.1956452888487417	5.3924141008478355	3.8173981012216	30211	45	498	4	0.8032128514056225	0.39999029670936365	688|1958|2353|9314	KLF5|EGR1|FOS|KLF4	-0.6517434124179755	0	41	0	0	-3.9285814064356743	7.744424506536785
1	-3.846963454758579	GO:0001659	M1	1	0	GO Biological Processes	19	temperature homeostasis	19_GO:0032501 multicellular organismal process	-3.846963454758579	9.78462236040938	6.335211352636944	30211	31	498	5	1.0040160642570282	0.446749883233909	154|1958|3552|8878|10874	ADRB2|EGR1|IL1A|SQSTM1|NMU	-1.7237270105221365	0	42	1	1	-3.846963454758579	9.78462236040938
1	-3.4592855545652594	GO:0048871	M1	1	0	GO Biological Processes	19	multicellular organismal homeostasis	19_GO:0032501 multicellular organismal process	-3.4592855545652594	2.7037173764696667	4.204117477576609	30211	359	498	16	3.21285140562249	0.7902044959356184	154|482|1958|3315|3552|6505|6662|7314|8013|8878|9455|10874|25937|29841|59344|79152	ADRB2|ATP1B2|EGR1|HSPB1|IL1A|SLC1A1|SOX9|UBB|NR4A3|SQSTM1|HOMER2|NMU|WWTR1|GRHL1|ALOXE3|FA2H	-1.4809697486638909	0	42	0	0	-3.846963454758579	9.78462236040938
1	-2.379929276146004	GO:0097009	M1	1	0	GO Biological Processes	19	energy homeostasis	19_GO:0032501 multicellular organismal process	-2.379929276146004	6.066465863453815	4.151041226224524	30211	40	498	4	0.8032128514056225	0.39999029670936365	7314|8013|8878|10874	UBB|NR4A3|SQSTM1|NMU	-0.7730234313776236	0	42	0	0	-3.846963454758579	9.78462236040938
1	-3.7968652364505213	GO:0032103	M1	1	0	GO Biological Processes	19	positive regulation of response to external stimulus	19_GO:0048518 positive regulation of biological process	-3.7968652364505213	2.6077568191317306	4.408249373370282	30211	442	498	19	3.8152610441767068	0.8584214142615313	350|1268|1270|1524|2147|2534|3315|3320|4852|5733|5734|6354|10133|50487|57118|80231|84868|338322|389856	APOH|CNR1|CNTF|CX3CR1|F2|FYN|HSPB1|HSP90AA1|NPY|PTGER3|PTGER4|CCL7|OPTN|PLA2G3|CAMK1D|TASL|HAVCR2|NLRP10|USP27X	-1.7024561011687567	0	43	1	1	-3.7968652364505213	2.6077568191317306
1	-2.0480073871917828	GO:0031349	M1	1	0	GO Biological Processes	19	positive regulation of defense response	19_GO:0048518 positive regulation of biological process	-2.0480073871917828	2.309035449757508	2.8948215858773767	30211	289	498	11	2.208835341365462	0.6585925429985793	1268|2534|3320|5733|5734|10133|50487|80231|84868|338322|389856	CNR1|FYN|HSP90AA1|PTGER3|PTGER4|OPTN|PLA2G3|TASL|HAVCR2|NLRP10|USP27X	-0.5617445518037105	0	43	0	0	-3.7968652364505213	2.6077568191317306
1	-3.764702396606396	GO:2000377	M1	1	0	GO Biological Processes	19	regulation of reactive oxygen species metabolic process	19_GO:0008152 metabolic process	-3.764702396606396	4.126847526159057	4.919928291006193	30211	147	498	10	2.0080321285140563	0.6285877263863622	384|1410|1497|2147|2534|2643|5071|84275|84329|124056	ARG2|CRYAB|CTNS|F2|FYN|GCH1|PRKN|SLC25A33|HVCN1|NOXO1	-1.677242121279959	0	44	1	1	-3.764702396606396	9.099698795180723
1	-2.385178704210102	GO:0010310	M1	1	0	GO Biological Processes	19	regulation of hydrogen peroxide metabolic process	19_GO:0008152 metabolic process	-2.385178704210102	9.099698795180723	4.690961842425934	30211	20	498	3	0.6024096385542169	0.3467521900302295	1497|2534|124056	CTNS|FYN|NOXO1	-0.7748396836033278	0	44	0	0	-3.764702396606396	9.099698795180723
1	-2.128679152460813	GO:2000378	M1	1	0	GO Biological Processes	19	negative regulation of reactive oxygen species metabolic process	19_GO:0048519 negative regulation of biological process	-2.128679152460813	5.162949671024523	3.6976210955139734	30211	47	498	4	0.8032128514056225	0.39999029670936365	1410|1497|2534|5071	CRYAB|CTNS|FYN|PRKN	-0.6083012849067672	0	44	0	0	-3.764702396606396	9.099698795180723
1	-2.096471354138725	GO:1903426	M1	1	0	GO Biological Processes	19	regulation of reactive oxygen species biosynthetic process	19_GO:0008152 metabolic process	-2.096471354138725	5.055388219544846	3.640261390172179	30211	48	498	4	0.8032128514056225	0.39999029670936365	384|1497|2534|84275	ARG2|CTNS|FYN|SLC25A33	-0.5934858953391381	0	44	0	0	-3.764702396606396	9.099698795180723
1	-3.694238324900574	GO:0006814	M1	1	0	GO Biological Processes	19	sodium ion transport	19_GO:0051179 localization	-3.694238324900574	3.7279957820107246	4.739089000630599	30211	179	498	11	2.208835341365462	0.6585925429985793	482|6329|6520|6539|6547|6574|6583|10008|23327|160728|340024	ATP1B2|SCN4A|SLC3A2|SLC6A12|SLC8A3|SLC20A1|SLC22A4|KCNE3|NEDD4L|SLC5A8|SLC6A19	-1.6291777329293409	0	45	1	1	-3.694238324900574	3.7279957820107246
1	-2.9679346125990587	GO:0098655	M1	1	0	GO Biological Processes	19	cation transmembrane transport	19_GO:0051179 localization	-2.9679346125990587	2.085347640562249	3.59287932239889	30211	640	498	22	4.417670682730924	0.9208116443450909	482|1497|3357|6329|6505|6520|6539|6547|6574|6583|7224|9177|10008|23428|57156|57192|84329|123096|152519|170850|245973|340024	ATP1B2|CTNS|HTR2B|SCN4A|SLC1A1|SLC3A2|SLC6A12|SLC8A3|SLC20A1|SLC22A4|TRPC5|HTR3B|KCNE3|SLC7A8|TMEM63C|MCOLN1|HVCN1|SLC25A29|NIPAL1|KCNG3|ATP6V1C2|SLC6A19	-1.1261862126026354	0	45	0	0	-3.694238324900574	3.7279957820107246
1	-2.8576253766195605	GO:0030001	M1	1	0	GO Biological Processes	19	metal ion transport	19_GO:0051179 localization	-2.8576253766195605	2.085037367144519	3.5078113345052	30211	611	498	21	4.216867469879518	0.9005852355690421	287|482|1141|2534|2645|3357|6329|6505|6520|6539|6547|6574|6583|7224|10008|23327|57192|152519|160728|170850|340024	ANK2|ATP1B2|CHRNB2|FYN|GCK|HTR2B|SCN4A|SLC1A1|SLC3A2|SLC6A12|SLC8A3|SLC20A1|SLC22A4|TRPC5|KCNE3|NEDD4L|MCOLN1|NIPAL1|SLC5A8|KCNG3|SLC6A19	-1.0659939032712973	0	45	0	0	-3.694238324900574	3.7279957820107246
1	-2.398588048459099	GO:0035725	M1	1	0	GO Biological Processes	19	sodium ion transmembrane transport	19_GO:0051179 localization	-2.398588048459099	3.5095257061303062	3.580882102991888	30211	121	498	7	1.4056224899598393	0.527528286631334	482|6329|6520|6539|6547|6574|340024	ATP1B2|SCN4A|SLC3A2|SLC6A12|SLC8A3|SLC20A1|SLC6A19	-0.7766050466886172	0	45	0	0	-3.694238324900574	3.7279957820107246
1	-2.1473268154216267	GO:0098662	M1	1	0	GO Biological Processes	19	inorganic cation transmembrane transport	19_GO:0051179 localization	-2.1473268154216267	1.9123710252568944	2.849490554215748	30211	571	498	18	3.6144578313253013	0.8363977524103896	482|1497|3357|6329|6505|6520|6539|6547|6574|7224|9177|10008|57192|84329|152519|170850|245973|340024	ATP1B2|CTNS|HTR2B|SCN4A|SLC1A1|SLC3A2|SLC6A12|SLC8A3|SLC20A1|TRPC5|HTR3B|KCNE3|MCOLN1|HVCN1|NIPAL1|KCNG3|ATP6V1C2|SLC6A19	-0.6206098396587966	0	45	0	0	-3.694238324900574	3.7279957820107246
1	-3.6503979183233994	GO:0035308	M1	1	0	GO Biological Processes	19	negative regulation of protein dephosphorylation	19_GO:0048519 negative regulation of biological process	-3.6503979183233994	8.921273328608551	5.982920179467858	30211	34	498	5	1.0040160642570282	0.446749883233909	3958|23645|26051|51657|57718	LGALS3|PPP1R15A|PPP1R16B|STYXL1|PPP4R4	-1.608329193619109	0	46	1	1	-3.6503979183233994	9.333024405313562
1	-3.0873744396632468	GO:0032515	M1	1	0	GO Biological Processes	19	negative regulation of phosphoprotein phosphatase activity	19_GO:0048519 negative regulation of biological process	-3.0873744396632468	9.333024405313562	5.5031394777265366	30211	26	498	4	0.8032128514056225	0.39999029670936365	3958|23645|51657|57718	LGALS3|PPP1R15A|STYXL1|PPP4R4	-1.191127248712788	0	46	0	0	-3.6503979183233994	9.333024405313562
1	-2.9433760646360763	GO:0035305	M1	1	0	GO Biological Processes	19	negative regulation of dephosphorylation	19_GO:0048519 negative regulation of biological process	-2.9433760646360763	6.319235274431057	4.774735671774115	30211	48	498	5	1.0040160642570282	0.446749883233909	3958|23645|26051|51657|57718	LGALS3|PPP1R15A|PPP1R16B|STYXL1|PPP4R4	-1.1247611016022194	0	46	0	0	-3.6503979183233994	9.333024405313562
1	-2.541609757055758	GO:0043666	M1	1	0	GO Biological Processes	19	regulation of phosphoprotein phosphatase activity	19_GO:0008152 metabolic process	-2.541609757055758	5.141072765638826	4.1219012973733715	30211	59	498	5	1.0040160642570282	0.446749883233909	3958|9863|23645|51657|57718	LGALS3|MAGI2|PPP1R15A|STYXL1|PPP4R4	-0.8614548033109538	0	46	0	0	-3.6503979183233994	9.333024405313562
1	-2.504154181923959	GO:0010923	M1	1	0	GO Biological Processes	19	negative regulation of phosphatase activity	19_GO:0048519 negative regulation of biological process	-2.504154181923959	6.558341474004124	4.379720796718544	30211	37	498	4	0.8032128514056225	0.39999029670936365	3958|23645|51657|57718	LGALS3|PPP1R15A|STYXL1|PPP4R4	-0.840069828291524	0	46	0	0	-3.6503979183233994	9.333024405313562
1	-2.3993530420440643	GO:0035304	M1	1	0	GO Biological Processes	19	regulation of protein dephosphorylation	19_GO:0008152 metabolic process	-2.3993530420440643	3.9998676022772406	3.71032611136422	30211	91	498	6	1.2048192771084338	0.4888933865520784	3958|9863|23645|26051|51657|57718	LGALS3|MAGI2|PPP1R15A|PPP1R16B|STYXL1|PPP4R4	-0.7766050466886172	0	46	0	0	-3.6503979183233994	9.333024405313562
1	-3.6268448446449275	GO:0006334	M1	1	0	GO Biological Processes	19	nucleosome assembly	19_GO:0009987 cellular process	-3.6268448446449275	4.367855421686747	4.884757438443912	30211	125	498	9	1.8072289156626506	0.5969413592395814	3006|3007|6046|6662|8347|126961|333932|554313|653604	H1-2|H1-3|BRD2|SOX9|H2BC4|H3C14|H3C15|H4C15|H3C13	-1.6033668799853649	0	47	1	1	-3.6268448446449275	8.272453450164294
1	-2.9753962190367576	GO:0006323	M1	1	0	GO Biological Processes	19	DNA packaging	19_GO:0009987 cellular process	-2.9753962190367576	3.0610607567886223	3.9539017179330287	30211	218	498	11	2.208835341365462	0.6585925429985793	3006|3007|6046|6662|7273|8347|83983|126961|333932|554313|653604	H1-2|H1-3|BRD2|SOX9|TTN|H2BC4|TSSK6|H3C14|H3C15|H4C15|H3C13	-1.1280095134328763	0	47	0	0	-3.6268448446449275	8.272453450164294
1	-2.586609557531392	GO:0031497	M1	1	0	GO Biological Processes	19	chromatin assembly	19_GO:0009987 cellular process	-2.586609557531392	3.1198967297762477	3.641073651833695	30211	175	498	9	1.8072289156626506	0.5969413592395814	3006|3007|6046|6662|8347|126961|333932|554313|653604	H1-2|H1-3|BRD2|SOX9|H2BC4|H3C14|H3C15|H4C15|H3C13	-0.8929333311058351	0	47	0	0	-3.6268448446449275	8.272453450164294
1	-2.553572504266139	GO:0034728	M1	1	0	GO Biological Processes	19	nucleosome organization	19_GO:0009987 cellular process	-2.553572504266139	3.0846436593832958	3.6010458962836775	30211	177	498	9	1.8072289156626506	0.5969413592395814	3006|3007|6046|6662|8347|126961|333932|554313|653604	H1-2|H1-3|BRD2|SOX9|H2BC4|H3C14|H3C15|H4C15|H3C13	-0.8654287664405432	0	47	0	0	-3.6268448446449275	8.272453450164294
1	-2.395922309142656	GO:0065004	M1	1	0	GO Biological Processes	19	protein-DNA complex assembly	19_GO:0009987 cellular process	-2.395922309142656	2.919689452999162	3.409057205424037	30211	187	498	9	1.8072289156626506	0.5969413592395814	3006|3007|6046|6662|8347|126961|333932|554313|653604	H1-2|H1-3|BRD2|SOX9|H2BC4|H3C14|H3C15|H4C15|H3C13	-0.7751178548577168	0	47	0	0	-3.6268448446449275	8.272453450164294
1	-2.295211669592382	GO:0006338	M1	1	0	GO Biological Processes	19	chromatin remodeling	19_GO:0009987 cellular process	-2.295211669592382	2.49929305235925	3.1856938320743207	30211	267	498	11	2.208835341365462	0.6585925429985793	3006|3007|6046|6662|8347|23314|55693|126961|333932|554313|653604	H1-2|H1-3|BRD2|SOX9|H2BC4|SATB2|KDM4D|H3C14|H3C15|H4C15|H3C13	-0.7077279146005009	0	47	0	0	-3.6268448446449275	8.272453450164294
1	-2.2781914066473923	GO:0006333	M1	1	0	GO Biological Processes	19	chromatin assembly or disassembly	19_GO:0009987 cellular process	-2.2781914066473923	2.7999073215940684	3.2644334808742608	30211	195	498	9	1.8072289156626506	0.5969413592395814	3006|3007|6046|6662|8347|126961|333932|554313|653604	H1-2|H1-3|BRD2|SOX9|H2BC4|H3C14|H3C15|H4C15|H3C13	-0.69736343063018	0	47	0	0	-3.6268448446449275	8.272453450164294
1	-2.2651481307263954	GO:0080182	M1	1	0	GO Biological Processes	19	histone H3-K4 trimethylation	19_GO:0008152 metabolic process	-2.2651481307263954	8.272453450164294	4.417582911523973	30211	22	498	3	0.6024096385542169	0.3467521900302295	3006|3007|23168	H1-2|H1-3|RTF1	-0.69736343063018	0	47	0	0	-3.6268448446449275	8.272453450164294
1	-3.542750198190342	GO:1904263	M1	1	0	GO Biological Processes	19	positive regulation of TORC1 signaling	19_GO:0023052 signaling	-3.542750198190342	12.13293172690763	6.447666665867853	30211	20	498	4	0.8032128514056225	0.39999029670936365	1497|55593|90809|283554	CTNS|OTUD5|PIP4P1|GPR137C	-1.545251075916634	0	48	1	1	-3.542750198190342	12.13293172690763
1	-2.230482921292673	GO:1903432	M1	1	0	GO Biological Processes	19	regulation of TORC1 signaling	19_GO:0023052 signaling	-2.230482921292673	5.514968966776196	3.8800009212645246	30211	44	498	4	0.8032128514056225	0.39999029670936365	1497|55593|90809|283554	CTNS|OTUD5|PIP4P1|GPR137C	-0.67612055642826	0	48	0	0	-3.542750198190342	12.13293172690763
1	-2.128679152460813	GO:0032008	M1	1	0	GO Biological Processes	19	positive regulation of TOR signaling	19_GO:0023052 signaling	-2.128679152460813	5.162949671024523	3.6976210955139734	30211	47	498	4	0.8032128514056225	0.39999029670936365	1497|55593|90809|283554	CTNS|OTUD5|PIP4P1|GPR137C	-0.6083012849067672	0	48	0	0	-3.542750198190342	12.13293172690763
1	-3.5389003235617307	GO:0006468	M1	1	0	GO Biological Processes	19	protein phosphorylation	19_GO:0008152 metabolic process	-3.5389003235617307	2.1665949512335057	4.042908683048865	30211	700	498	25	5.020080321285141	0.9784903806850079	1263|1437|2534|2872|2984|4261|5260|5602|5606|6046|6505|6793|7006|7273|8878|9175|51265|56975|57118|57761|79924|83983|85366|283629|284656	PLK3|CSF2|FYN|MKNK2|GUCY2C|CIITA|PHKG1|MAPK10|MAP2K3|BRD2|SLC1A1|STK10|TEC|TTN|SQSTM1|MAP3K13|CDKL3|FAM20C|CAMK1D|TRIB3|ADM2|TSSK6|MYLK2|TSSK4|EPHA10	-1.5441941014721927	0	49	1	1	-3.5389003235617307	2.1665949512335057
1	-3.459986406430772	GO:0098900	M1	1	0	GO Biological Processes	19	regulation of action potential	19_GO:0050789 regulation of biological process	-3.459986406430772	6.3857535404777	5.269000268970418	30211	57	498	6	1.2048192771084338	0.4888933865520784	287|1141|1268|1269|10008|388591	ANK2|CHRNB2|CNR1|CNR2|KCNE3|RNF207	-1.4809697486638909	0	50	1	1	-3.459986406430772	8.987356834746393
1	-3.08071523183926	GO:1901016	M1	1	0	GO Biological Processes	19	regulation of potassium ion transmembrane transporter activity	19_GO:0051179 localization	-3.08071523183926	5.432655997122819	4.7023805442376805	30211	67	498	6	1.2048192771084338	0.4888933865520784	287|482|10008|23327|51083|388591	ANK2|ATP1B2|KCNE3|NEDD4L|GAL|RNF207	-1.191127248712788	0	50	0	0	-3.459986406430772	8.987356834746393
1	-3.0233892302970165	GO:1901018	M1	1	0	GO Biological Processes	19	positive regulation of potassium ion transmembrane transporter activity	19_GO:0051179 localization	-3.0233892302970165	8.987356834746393	5.375431791194968	30211	27	498	4	0.8032128514056225	0.39999029670936365	287|482|51083|388591	ANK2|ATP1B2|GAL|RNF207	-1.1515287553099345	0	50	0	0	-3.459986406430772	8.987356834746393
1	-2.6844967361834877	GO:0043270	M1	1	0	GO Biological Processes	19	positive regulation of ion transport	19_GO:0051179 localization	-2.6844967361834877	2.6665784015181604	3.581067137522334	30211	273	498	12	2.4096385542168677	0.687170874062687	154|287|482|1141|2147|3552|3958|23237|50487|51083|84062|388591	ADRB2|ANK2|ATP1B2|CHRNB2|F2|IL1A|LGALS3|ARC|PLA2G3|GAL|DTNBP1|RNF207	-0.9489489152314748	0	50	0	0	-3.459986406430772	8.987356834746393
1	-2.629479746300828	GO:0043266	M1	1	0	GO Biological Processes	19	regulation of potassium ion transport	19_GO:0051179 localization	-2.629479746300828	3.860478276743337	3.89100077414802	30211	110	498	7	1.4056224899598393	0.527528286631334	287|482|2645|10008|23327|51083|388591	ANK2|ATP1B2|GCK|KCNE3|NEDD4L|GAL|RNF207	-0.9158651899330837	0	50	0	0	-3.459986406430772	8.987356834746393
1	-2.5267081219593863	GO:0034764	M1	1	0	GO Biological Processes	19	positive regulation of transmembrane transport	19_GO:0051179 localization	-2.5267081219593863	2.8481060391801947	3.50418737074697	30211	213	498	10	2.0080321285140563	0.6285877263863622	154|287|482|2147|8013|23237|26291|28999|51083|388591	ADRB2|ANK2|ATP1B2|F2|NR4A3|ARC|FGF21|KLF15|GAL|RNF207	-0.8534250541756727	0	50	0	0	-3.459986406430772	8.987356834746393
1	-2.42007883855776	GO:0060306	M1	1	0	GO Biological Processes	19	regulation of membrane repolarization	19_GO:0051179 localization	-2.42007883855776	6.222016270209041	4.224596716455161	30211	39	498	4	0.8032128514056225	0.39999029670936365	287|10008|23327|388591	ANK2|KCNE3|NEDD4L|RNF207	-0.7921546431498727	0	50	0	0	-3.459986406430772	8.987356834746393
1	-2.3235268420287647	GO:0086005	M1	1	0	GO Biological Processes	19	ventricular cardiac muscle cell action potential	19_GO:0032501 multicellular organismal process	-2.3235268420287647	8.66637980493402	4.549725599293194	30211	21	498	3	0.6024096385542169	0.3467521900302295	287|10008|23327	ANK2|KCNE3|NEDD4L	-0.7311922434103392	0	50	0	0	-3.459986406430772	8.987356834746393
1	-2.3079002517242486	GO:1901379	M1	1	0	GO Biological Processes	19	regulation of potassium ion transmembrane transport	19_GO:0051179 localization	-2.3079002517242486	3.83145212428662	3.5784022949301773	30211	95	498	6	1.2048192771084338	0.4888933865520784	287|482|10008|23327|51083|388591	ANK2|ATP1B2|KCNE3|NEDD4L|GAL|RNF207	-0.7177646172057612	0	50	0	0	-3.459986406430772	8.987356834746393
1	-2.230482921292673	GO:1901381	M1	1	0	GO Biological Processes	19	positive regulation of potassium ion transmembrane transport	19_GO:0051179 localization	-2.230482921292673	5.514968966776196	3.8800009212645246	30211	44	498	4	0.8032128514056225	0.39999029670936365	287|482|51083|388591	ANK2|ATP1B2|GAL|RNF207	-0.67612055642826	0	50	0	0	-3.459986406430772	8.987356834746393
1	-2.196182103760375	GO:2001259	M1	1	0	GO Biological Processes	19	positive regulation of cation channel activity	19_GO:0051179 localization	-2.196182103760375	4.272159058770292	3.57362303907094	30211	71	498	5	1.0040160642570282	0.446749883233909	154|287|23237|51083|388591	ADRB2|ANK2|ARC|GAL|RNF207	-0.6517434124179755	0	50	0	0	-3.459986406430772	8.987356834746393
1	-2.1067846392377447	GO:0060307	M1	1	0	GO Biological Processes	19	regulation of ventricular cardiac muscle cell membrane repolarization	19_GO:0051179 localization	-2.1067846392377447	7.279759036144578	4.06655810917555	30211	25	498	3	0.6024096385542169	0.3467521900302295	287|10008|388591	ANK2|KCNE3|RNF207	-0.5983817154058639	0	50	0	0	-3.459986406430772	8.987356834746393
1	-2.080234713501077	GO:0032414	M1	1	0	GO Biological Processes	19	positive regulation of ion transmembrane transporter activity	19_GO:0051179 localization	-2.080234713501077	3.4338486019549896	3.2497051507384773	30211	106	498	6	1.2048192771084338	0.4888933865520784	154|287|482|23237|51083|388591	ADRB2|ANK2|ATP1B2|ARC|GAL|RNF207	-0.5808237150597878	0	50	0	0	-3.459986406430772	8.987356834746393
1	-2.0045249001048027	GO:0043268	M1	1	0	GO Biological Processes	19	positive regulation of potassium ion transport	19_GO:0051179 localization	-2.0045249001048027	4.758012441924561	3.477318055794821	30211	51	498	4	0.8032128514056225	0.39999029670936365	287|482|51083|388591	ANK2|ATP1B2|GAL|RNF207	-0.5339485561870398	0	50	0	0	-3.459986406430772	8.987356834746393
1	-3.421366546269913	GO:0032231	M1	1	0	GO Biological Processes	19	regulation of actin filament bundle assembly	19_GO:0050789 regulation of biological process	-3.421366546269913	4.578464802606653	4.7780110444939865	30211	106	498	8	1.606425702811245	0.563376878754359	5071|5734|22899|23671|28984|79933|85415|114822	PRKN|PTGER4|ARHGEF15|TMEFF2|RGCC|SYNPO2L|RHPN2|RHPN1	-1.4483795738736114	0	51	1	1	-3.421366546269913	6.740517626059795
1	-3.080104992747081	GO:0051492	M1	1	0	GO Biological Processes	19	regulation of stress fiber assembly	19_GO:0050789 regulation of biological process	-3.080104992747081	4.615789243932251	4.496696025723384	30211	92	498	7	1.4056224899598393	0.527528286631334	5734|22899|23671|28984|79933|85415|114822	PTGER4|ARHGEF15|TMEFF2|RGCC|SYNPO2L|RHPN2|RHPN1	-1.191127248712788	0	51	0	0	-3.421366546269913	6.740517626059795
1	-2.9511991915139246	GO:0051129	M1	1	0	GO Biological Processes	19	negative regulation of cellular component organization	19_GO:0048519 negative regulation of biological process	-2.9511991915139246	2.039893492097043	3.561426875402597	30211	684	498	23	4.618473895582329	0.9405171272949021	1410|2534|2729|3312|3337|3958|4281|5071|5734|6662|7224|8482|10105|22899|23671|51265|51657|55466|57159|57556|84062|85415|114822	CRYAB|FYN|GCLC|HSPA8|DNAJB1|LGALS3|MID1|PRKN|PTGER4|SOX9|TRPC5|SEMA7A|PPIF|ARHGEF15|TMEFF2|CDKL3|STYXL1|DNAJA4|TRIM54|SEMA6A|DTNBP1|RHPN2|RHPN1	-1.1261862126026354	0	51	0	0	-3.421366546269913	6.740517626059795
1	-2.841968509821053	GO:0110020	M1	1	0	GO Biological Processes	19	regulation of actomyosin structure organization	19_GO:0050789 regulation of biological process	-2.841968509821053	4.204481291502645	4.176185989919162	30211	101	498	7	1.4056224899598393	0.527528286631334	5734|22899|23671|28984|79933|85415|114822	PTGER4|ARHGEF15|TMEFF2|RGCC|SYNPO2L|RHPN2|RHPN1	-1.0589714059969915	0	51	0	0	-3.421366546269913	6.740517626059795
1	-2.8078287561979605	GO:1902903	M1	1	0	GO Biological Processes	19	regulation of supramolecular fiber organization	19_GO:0050789 regulation of biological process	-2.8078287561979605	2.426586345381526	3.598820452878458	30211	375	498	15	3.0120481927710845	0.765905486846905	1410|3312|4281|4868|5071|5734|10458|22899|23671|28984|57159|79933|85415|114822|123720	CRYAB|HSPA8|MID1|NPHS1|PRKN|PTGER4|BAIAP2|ARHGEF15|TMEFF2|RGCC|TRIM54|SYNPO2L|RHPN2|RHPN1|WHAMM	-1.0365148680733904	0	51	0	0	-3.421366546269913	6.740517626059795
1	-2.6229208041154233	GO:0032970	M1	1	0	GO Biological Processes	19	regulation of actin filament-based process	19_GO:0050789 regulation of biological process	-2.6229208041154233	2.32135173346447	3.4090370193279234	30211	392	498	15	3.0120481927710845	0.765905486846905	287|3552|4868|5071|5734|8153|10458|22899|23671|28984|79933|85366|85415|114822|123720	ANK2|IL1A|NPHS1|PRKN|PTGER4|RND2|BAIAP2|ARHGEF15|TMEFF2|RGCC|SYNPO2L|MYLK2|RHPN2|RHPN1|WHAMM	-0.9138531163258204	0	51	0	0	-3.421366546269913	6.740517626059795
1	-2.548224015197552	GO:0032232	M1	1	0	GO Biological Processes	19	negative regulation of actin filament bundle assembly	19_GO:0048519 negative regulation of biological process	-2.548224015197552	6.740517626059795	4.461649484530201	30211	36	498	4	0.8032128514056225	0.39999029670936365	5071|23671|85415|114822	PRKN|TMEFF2|RHPN2|RHPN1	-0.8628203147379849	0	51	0	0	-3.421366546269913	6.740517626059795
1	-2.4942278064864354	GO:0010638	M1	1	0	GO Biological Processes	19	positive regulation of organelle organization	19_GO:0048518 positive regulation of biological process	-2.4942278064864354	2.1220148082040096	3.228290248310567	30211	486	498	17	3.4136546184738954	0.8136787698769808	154|1437|3481|3552|3567|4868|5071|10018|10105|10458|22899|23130|28984|51364|56907|79933|123720	ADRB2|CSF2|IGF2|IL1A|IL5|NPHS1|PRKN|BCL2L11|PPIF|BAIAP2|ARHGEF15|ATG2A|RGCC|ZMYND10|SPIRE1|SYNPO2L|WHAMM	-0.8365966842455179	0	51	0	0	-3.421366546269913	6.740517626059795
1	-2.2714464078999623	GO:0110053	M1	1	0	GO Biological Processes	19	regulation of actin filament organization	19_GO:0050789 regulation of biological process	-2.2714464078999623	2.4807109478807425	3.158077670574155	30211	269	498	11	2.208835341365462	0.6585925429985793	4868|5071|5734|10458|22899|23671|28984|79933|85415|114822|123720	NPHS1|PRKN|PTGER4|BAIAP2|ARHGEF15|TMEFF2|RGCC|SYNPO2L|RHPN2|RHPN1|WHAMM	-0.69736343063018	0	51	0	0	-3.421366546269913	6.740517626059795
1	-2.2356818972846018	GO:1902904	M1	1	0	GO Biological Processes	19	negative regulation of supramolecular fiber organization	19_GO:0048519 negative regulation of biological process	-2.2356818972846018	2.9774065587503387	3.2771684846856157	30211	163	498	8	1.606425702811245	0.563376878754359	1410|3312|4281|5071|23671|57159|85415|114822	CRYAB|HSPA8|MID1|PRKN|TMEFF2|TRIM54|RHPN2|RHPN1	-0.6772606759433211	0	51	0	0	-3.421366546269913	6.740517626059795
1	-2.229133633212769	GO:0032956	M1	1	0	GO Biological Processes	19	regulation of actin cytoskeleton organization	19_GO:0050789 regulation of biological process	-2.229133633212769	2.2468392086865983	3.041836661739392	30211	351	498	13	2.610441767068273	0.7144939098157526	3552|4868|5071|5734|8153|10458|22899|23671|28984|79933|85415|114822|123720	IL1A|NPHS1|PRKN|PTGER4|RND2|BAIAP2|ARHGEF15|TMEFF2|RGCC|SYNPO2L|RHPN2|RHPN1|WHAMM	-0.6757800829295009	0	51	0	0	-3.421366546269913	6.740517626059795
1	-2.166524030268117	GO:0051493	M1	1	0	GO Biological Processes	19	regulation of cytoskeleton organization	19_GO:0050789 regulation of biological process	-2.166524030268117	1.964379422451712	2.8858152738320726	30211	525	498	17	3.4136546184738954	0.8136787698769808	3552|4135|4281|4868|5071|5734|8153|10458|22899|23671|28984|55521|57159|79933|85415|114822|123720	IL1A|MAP6|MID1|NPHS1|PRKN|PTGER4|RND2|BAIAP2|ARHGEF15|TMEFF2|RGCC|TRIM36|TRIM54|SYNPO2L|RHPN2|RHPN1|WHAMM	-0.6319057235994608	0	51	0	0	-3.421366546269913	6.740517626059795
1	-3.3998801369824796	GO:0034097	M1	1	0	GO Biological Processes	19	response to cytokine	19_GO:0050896 response to stimulus	-3.3998801369824796	2.049994722318561	3.8941709232514983	30211	799	498	27	5.421686746987952	1.0147249093222541	688|1238|1270|1393|1437|1491|1524|1958|2353|2643|2729|2730|3394|3552|3567|3579|4261|4435|5990|6354|6505|6662|7538|9145|9314|11240|285180	KLF5|ACKR2|CNTF|CRHBP|CSF2|CTH|CX3CR1|EGR1|FOS|GCH1|GCLC|GCLM|IRF8|IL1A|IL5|CXCR2|CIITA|CITED1|RFX2|CCL7|SLC1A1|SOX9|ZFP36|SYNGR1|KLF4|PADI2|RUFY4	-1.4347657876860633	0	52	1	1	-3.3998801369824796	4.2894203074925965
1	-2.892501458943925	GO:1990830	M1	1	0	GO Biological Processes	19	cellular response to leukemia inhibitory factor	19_GO:0050896 response to stimulus	-2.892501458943925	4.2894203074925965	4.244083777459402	30211	99	498	7	1.4056224899598393	0.527528286631334	688|1491|2730|5990|9145|9314|11240	KLF5|CTH|GCLM|RFX2|SYNGR1|KLF4|PADI2	-1.0948274134068803	0	52	0	0	-3.3998801369824796	4.2894203074925965
1	-2.8670740396979864	GO:1990823	M1	1	0	GO Biological Processes	19	response to leukemia inhibitory factor	19_GO:0050896 response to stimulus	-2.8670740396979864	4.246526104417671	4.209912722353857	30211	100	498	7	1.4056224899598393	0.527528286631334	688|1491|2730|5990|9145|9314|11240	KLF5|CTH|GCLM|RFX2|SYNGR1|KLF4|PADI2	-1.073694900080203	0	52	0	0	-3.3998801369824796	4.2894203074925965
1	-2.4679105777143677	GO:0071345	M1	1	0	GO Biological Processes	19	cellular response to cytokine stimulus	19_GO:0050896 response to stimulus	-2.4679105777143677	1.8984672687906676	3.120518905095904	30211	703	498	22	4.417670682730924	0.9208116443450909	688|1238|1270|1393|1437|1491|1524|1958|2730|3394|3552|3567|3579|5990|6354|6505|6662|7538|9145|9314|11240|285180	KLF5|ACKR2|CNTF|CRHBP|CSF2|CTH|CX3CR1|EGR1|GCLM|IRF8|IL1A|IL5|CXCR2|RFX2|CCL7|SLC1A1|SOX9|ZFP36|SYNGR1|KLF4|PADI2|RUFY4	-0.8223935040964347	0	52	0	0	-3.3998801369824796	4.2894203074925965
1	-3.295068851051258	GO:0010942	M1	1	0	GO Biological Processes	19	positive regulation of cell death	19_GO:0048518 positive regulation of biological process	-3.295068851051258	2.2096398840394693	3.8877125619870196	30211	604	498	22	4.417670682730924	0.9208116443450909	467|1268|1728|1958|2353|2534|3162|3164|3491|4616|7314|8878|10018|28984|29948|51083|51657|57118|90441|162989|340485|389856	ATF3|CNR1|NQO1|EGR1|FOS|FYN|HMOX1|NR4A1|CCN1|GADD45B|UBB|SQSTM1|BCL2L11|RGCC|OSGIN1|GAL|STYXL1|CAMK1D|ZNF622|DEDD2|ACER2|USP27X	-1.355211296969065	0	53	1	1	-3.295068851051258	2.2096398840394693
1	-2.4826081019867927	GO:0043065	M1	1	0	GO Biological Processes	19	positive regulation of apoptotic process	19_GO:0048518 positive regulation of biological process	-2.4826081019867927	2.06420388548523	3.1968545585256702	30211	529	498	18	3.6144578313253013	0.8363977524103896	467|1268|1728|3162|3164|3491|4616|7314|8878|10018|28984|29948|51083|51657|57118|90441|162989|389856	ATF3|CNR1|NQO1|HMOX1|NR4A1|CCN1|GADD45B|UBB|SQSTM1|BCL2L11|RGCC|OSGIN1|GAL|STYXL1|CAMK1D|ZNF622|DEDD2|USP27X	-0.8300714015855635	0	53	0	0	-3.295068851051258	2.2096398840394693
1	-2.365666087591476	GO:0043068	M1	1	0	GO Biological Processes	19	positive regulation of programmed cell death	19_GO:0048518 positive regulation of biological process	-2.365666087591476	2.010983159155961	3.0776305433130657	30211	543	498	18	3.6144578313253013	0.8363977524103896	467|1268|1728|3162|3164|3491|4616|7314|8878|10018|28984|29948|51083|51657|57118|90441|162989|389856	ATF3|CNR1|NQO1|HMOX1|NR4A1|CCN1|GADD45B|UBB|SQSTM1|BCL2L11|RGCC|OSGIN1|GAL|STYXL1|CAMK1D|ZNF622|DEDD2|USP27X	-0.7631351877214907	0	53	0	0	-3.295068851051258	2.2096398840394693
1	-3.2414151520788006	GO:0007189	M1	1	0	GO Biological Processes	19	adenylate cyclase-activating G protein-coupled receptor signaling pathway	19_GO:0023052 signaling	-3.2414151520788006	3.8722122532683927	4.425640731100169	30211	141	498	9	1.8072289156626506	0.5969413592395814	154|1268|1269|2827|5733|5734|79924|80045|89894	ADRB2|CNR1|CNR2|GPR3|PTGER3|PTGER4|ADM2|GPR157|TMEM116	-1.3064373626146941	0	54	1	1	-3.2414151520788006	3.8722122532683927
1	-2.305572294639848	GO:0007188	M1	1	0	GO Biological Processes	19	adenylate cyclase-modulating G protein-coupled receptor signaling pathway	19_GO:0023052 signaling	-2.305572294639848	2.649111730765858	3.2430549307244374	30211	229	498	10	2.0080321285140563	0.6285877263863622	154|1268|1269|2827|4987|5733|5734|79924|80045|89894	ADRB2|CNR1|CNR2|GPR3|OPRL1|PTGER3|PTGER4|ADM2|GPR157|TMEM116	-0.7165319809589632	0	54	0	0	-3.2414151520788006	3.8722122532683927
1	-3.176742241608435	GO:0019372	M1	1	0	GO Biological Processes	19	lipoxygenase pathway	19_GO:0008152 metabolic process	-3.176742241608435	16.544906900328588	6.67571486972359	30211	11	498	3	0.6024096385542169	0.3467521900302295	247|50487|59344	ALOX15B|PLA2G3|ALOXE3	-1.2584243653823517	0	55	1	1	-3.176742241608435	16.544906900328588
1	-2.450460305042542	GO:0010744	M1	1	0	GO Biological Processes	19	positive regulation of macrophage derived foam cell differentiation	19_GO:0032502 developmental process	-2.450460305042542	9.57863031071655	4.842455007393575	30211	19	498	3	0.6024096385542169	0.3467521900302295	247|1437|50487	ALOX15B|CSF2|PLA2G3	-0.8140794825714175	0	55	0	0	-3.176742241608435	16.544906900328588
1	-2.385178704210102	GO:0043651	M1	1	0	GO Biological Processes	19	linoleic acid metabolic process	19_GO:0008152 metabolic process	-2.385178704210102	9.099698795180723	4.690961842425934	30211	20	498	3	0.6024096385542169	0.3467521900302295	247|59344|83401	ALOX15B|ALOXE3|ELOVL3	-0.7748396836033278	0	55	0	0	-3.176742241608435	16.544906900328588
1	-3.167119932291757	GO:0070482	M1	1	0	GO Biological Processes	19	response to oxygen levels	19_GO:0050896 response to stimulus	-3.167119932291757	2.7485605853836055	3.9996923588479807	30211	309	498	14	2.8112449799196786	0.7407005796571964	1141|1263|1410|1958|3162|3552|4151|4929|6505|6547|10397|28984|114990|147007	CHRNB2|PLK3|CRYAB|EGR1|HMOX1|IL1A|MB|NR4A2|SLC1A1|SLC8A3|NDRG1|RGCC|VASN|TMEM199	-1.2511307183842564	0	56	1	1	-3.167119932291757	3.2918807010989695
1	-2.9798776360827057	GO:0036293	M1	1	0	GO Biological Processes	19	response to decreased oxygen levels	19_GO:0050896 response to stimulus	-2.9798776360827057	2.7478765235156657	3.851755018422465	30211	287	498	13	2.610441767068273	0.7144939098157526	1141|1263|1410|1958|3162|3552|4151|4929|6505|6547|10397|28984|114990	CHRNB2|PLK3|CRYAB|EGR1|HMOX1|IL1A|MB|NR4A2|SLC1A1|SLC8A3|NDRG1|RGCC|VASN	-1.1280095134328763	0	56	0	0	-3.167119932291757	3.2918807010989695
1	-2.671396884227056	GO:0001666	M1	1	0	GO Biological Processes	19	response to hypoxia	19_GO:0050896 response to stimulus	-2.671396884227056	2.6568463635564155	3.566729421276995	30211	274	498	12	2.4096385542168677	0.687170874062687	1141|1263|1410|1958|3162|3552|4151|4929|6547|10397|28984|114990	CHRNB2|PLK3|CRYAB|EGR1|HMOX1|IL1A|MB|NR4A2|SLC8A3|NDRG1|RGCC|VASN	-0.9489489152314748	0	56	0	0	-3.167119932291757	3.2918807010989695
1	-2.4166113577645714	GO:0071453	M1	1	0	GO Biological Processes	19	cellular response to oxygen levels	19_GO:0050896 response to stimulus	-2.4166113577645714	3.19287677023885	3.5088559492169415	30211	152	498	8	1.606425702811245	0.563376878754359	1263|1958|3162|6547|10397|28984|114990|147007	PLK3|EGR1|HMOX1|SLC8A3|NDRG1|RGCC|VASN|TMEM199	-0.7898819209696277	0	56	0	0	-3.167119932291757	3.2918807010989695
1	-2.247484456806144	GO:0071456	M1	1	0	GO Biological Processes	19	cellular response to hypoxia	19_GO:0050896 response to stimulus	-2.247484456806144	3.2918807010989695	3.3771495419647923	30211	129	498	7	1.4056224899598393	0.527528286631334	1263|1958|3162|6547|10397|28984|114990	PLK3|EGR1|HMOX1|SLC8A3|NDRG1|RGCC|VASN	-0.6839357321978127	0	56	0	0	-3.167119932291757	3.2918807010989695
1	-2.108555971908286	GO:0036294	M1	1	0	GO Biological Processes	19	cellular response to decreased oxygen levels	19_GO:0050896 response to stimulus	-2.108555971908286	3.099654090815818	3.18881424080201	30211	137	498	7	1.4056224899598393	0.527528286631334	1263|1958|3162|6547|10397|28984|114990	PLK3|EGR1|HMOX1|SLC8A3|NDRG1|RGCC|VASN	-0.5983817154058639	0	56	0	0	-3.167119932291757	3.2918807010989695
1	-3.107564243124538	GO:0002683	M1	1	0	GO Biological Processes	19	negative regulation of immune system process	19_GO:0002376 immune system process	-3.107564243124538	2.4265863453815264	3.834451224945145	30211	425	498	17	3.4136546184738954	0.8136787698769808	384|1268|1269|1524|2534|3162|3958|4852|5734|6662|6988|9935|11240|51083|56833|84868|387837	ARG2|CNR1|CNR2|CX3CR1|FYN|HMOX1|LGALS3|NPY|PTGER4|SOX9|TCTA|MAFB|PADI2|GAL|SLAMF8|HAVCR2|CLEC12B	-1.1984870236333671	0	57	1	1	-3.107564243124538	2.711269659644163
1	-2.280560849075359	GO:0032102	M1	1	0	GO Biological Processes	19	negative regulation of response to external stimulus	19_GO:0048519 negative regulation of biological process	-2.280560849075359	2.131077001213284	3.047413451223317	30211	427	498	15	3.0120481927710845	0.765905486846905	350|384|1269|2147|2534|4852|5734|7538|8482|9314|11240|56833|57556|84868|387837	APOH|ARG2|CNR2|F2|FYN|NPY|PTGER4|ZFP36|SEMA7A|KLF4|PADI2|SLAMF8|SEMA6A|HAVCR2|CLEC12B	-0.69736343063018	0	57	0	0	-3.107564243124538	2.711269659644163
1	-2.0043357917804685	GO:0050865	M1	1	0	GO Biological Processes	19	regulation of cell activation	19_GO:0050789 regulation of biological process	-2.0043357917804685	1.7816346148175668	2.670929340809309	30211	681	498	20	4.016064257028113	0.8798019738698968	384|1141|1268|1269|2147|2534|2729|3162|3481|3552|3567|3958|7006|8013|10808|50487|51083|51206|56833|84868	ARG2|CHRNB2|CNR1|CNR2|F2|FYN|GCLC|HMOX1|IGF2|IL1A|IL5|LGALS3|TEC|NR4A3|HSPH1|PLA2G3|GAL|GP6|SLAMF8|HAVCR2	-0.5339485561870398	0	57	0	0	-3.107564243124538	2.711269659644163
1	-2.0011942505216487	GO:0050777	M1	1	0	GO Biological Processes	19	negative regulation of immune response	19_GO:0002376 immune system process	-2.0011942505216487	2.711269659644163	2.9728268916731926	30211	179	498	8	1.606425702811245	0.563376878754359	384|2534|3162|3958|4852|56833|84868|387837	ARG2|FYN|HMOX1|LGALS3|NPY|SLAMF8|HAVCR2|CLEC12B	-0.5318651189449233	0	57	0	0	-3.107564243124538	2.711269659644163
1	-2.0000480358711403	GO:0050866	M1	1	0	GO Biological Processes	19	negative regulation of cell activation	19_GO:0048519 negative regulation of biological process	-2.0000480358711403	2.527694109772423	2.917128962397109	30211	216	498	9	1.8072289156626506	0.5969413592395814	384|1268|1269|2147|2729|3162|3958|51083|84868	ARG2|CNR1|CNR2|F2|GCLC|HMOX1|LGALS3|GAL|HAVCR2	-0.5315485024108673	0	57	0	0	-3.107564243124538	2.711269659644163
1	-3.0865383526521324	GO:0043409	M1	1	0	GO Biological Processes	19	negative regulation of MAPK cascade	19_GO:0023052 signaling	-3.0865383526521324	3.3890870745552037	4.150334964311463	30211	179	498	10	2.0080321285140563	0.6285877263863622	467|1844|1847|5071|5997|7345|10048|51207|57556|284996	ATF3|DUSP2|DUSP5|PRKN|RGS2|UCHL1|RANBP9|DUSP13|SEMA6A|RNF149	-1.191127248712788	0	58	1	1	-3.0865383526521324	3.3890870745552037
1	-2.365666087591476	GO:1902532	M1	1	0	GO Biological Processes	19	negative regulation of intracellular signal transduction	19_GO:0023052 signaling	-2.365666087591476	2.010983159155961	3.0776305433130657	30211	543	498	18	3.6144578313253013	0.8363977524103896	467|1844|1847|3315|4987|5071|5606|5997|7345|9455|9709|9863|10048|10105|10133|51207|57556|284996	ATF3|DUSP2|DUSP5|HSPB1|OPRL1|PRKN|MAP2K3|RGS2|UCHL1|HOMER2|HERPUD1|MAGI2|RANBP9|PPIF|OPTN|DUSP13|SEMA6A|RNF149	-0.7631351877214907	0	58	0	0	-3.0865383526521324	3.3890870745552037
1	-3.080104992747081	GO:0032436	M1	1	0	GO Biological Processes	19	positive regulation of proteasomal ubiquitin-dependent protein catabolic process	19_GO:0048518 positive regulation of biological process	-3.080104992747081	4.615789243932251	4.496696025723384	30211	92	498	7	1.4056224899598393	0.527528286631334	1263|2729|5071|9709|57761|90637|127544	PLK3|GCLC|PRKN|HERPUD1|TRIB3|ZFAND2A|RNF19B	-1.191127248712788	0	59	1	1	-3.080104992747081	4.615789243932251
1	-2.8901733948974777	GO:0061136	M1	1	0	GO Biological Processes	19	regulation of proteasomal protein catabolic process	19_GO:0008152 metabolic process	-2.8901733948974777	3.19287677023885	3.925502269144621	30211	190	498	10	2.0080321285140563	0.6285877263863622	1263|2729|5071|7314|9709|57095|57761|90637|127544|161582	PLK3|GCLC|PRKN|UBB|HERPUD1|PITHD1|TRIB3|ZFAND2A|RNF19B|DNAAF4	-1.0948274134068803	0	59	0	0	-3.080104992747081	4.615789243932251
1	-2.8899612805912143	GO:1903362	M1	1	0	GO Biological Processes	19	regulation of cellular protein catabolic process	19_GO:0008152 metabolic process	-2.8899612805912143	2.8216120295134024	3.804191386247158	30211	258	498	12	2.4096385542168677	0.687170874062687	1263|2729|3320|4248|5071|7314|9709|57095|57761|90637|127544|161582	PLK3|GCLC|HSP90AA1|MGAT3|PRKN|UBB|HERPUD1|PITHD1|TRIB3|ZFAND2A|RNF19B|DNAAF4	-1.0948274134068803	0	59	0	0	-3.080104992747081	4.615789243932251
1	-2.6747138519490177	GO:2000060	M1	1	0	GO Biological Processes	19	positive regulation of ubiquitin-dependent protein catabolic process	19_GO:0048518 positive regulation of biological process	-2.6747138519490177	3.931968615201547	3.951692003455788	30211	108	498	7	1.4056224899598393	0.527528286631334	1263|2729|5071|9709|57761|90637|127544	PLK3|GCLC|PRKN|HERPUD1|TRIB3|ZFAND2A|RNF19B	-0.9489489152314748	0	59	0	0	-3.080104992747081	4.615789243932251
1	-2.591624617226504	GO:0042176	M1	1	0	GO Biological Processes	19	regulation of protein catabolic process	19_GO:0008152 metabolic process	-2.591624617226504	2.303721213969803	3.3765670089614495	30211	395	498	15	3.0120481927710845	0.765905486846905	1263|2534|2729|3320|4248|5071|6662|7314|9709|23327|57095|57761|90637|127544|161582	PLK3|FYN|GCLC|HSP90AA1|MGAT3|PRKN|SOX9|UBB|HERPUD1|NEDD4L|PITHD1|TRIB3|ZFAND2A|RNF19B|DNAAF4	-0.8965541858093419	0	59	0	0	-3.080104992747081	4.615789243932251
1	-2.5621910917105195	GO:1903320	M1	1	0	GO Biological Processes	19	regulation of protein modification by small protein conjugation or removal	19_GO:0008152 metabolic process	-2.5621910917105195	2.7126473373167466	3.4917660555609387	30211	246	498	11	2.208835341365462	0.6585925429985793	1958|2534|2729|3320|5071|6478|7314|8878|9709|57761|378884	EGR1|FYN|GCLC|HSP90AA1|PRKN|SIAH2|UBB|SQSTM1|HERPUD1|TRIB3|NHLRC1	-0.8712899193397348	0	59	0	0	-3.080104992747081	4.615789243932251
1	-2.5267081219593863	GO:0031396	M1	1	0	GO Biological Processes	19	regulation of protein ubiquitination	19_GO:0008152 metabolic process	-2.5267081219593863	2.8481060391801947	3.50418737074697	30211	213	498	10	2.0080321285140563	0.6285877263863622	2534|2729|3320|5071|6478|7314|8878|9709|57761|378884	FYN|GCLC|HSP90AA1|PRKN|SIAH2|UBB|SQSTM1|HERPUD1|TRIB3|NHLRC1	-0.8534250541756727	0	59	0	0	-3.080104992747081	4.615789243932251
1	-2.4999644816084583	GO:1901800	M1	1	0	GO Biological Processes	19	positive regulation of proteasomal protein catabolic process	19_GO:0048518 positive regulation of biological process	-2.4999644816084583	3.6607983658773025	3.7171541231302965	30211	116	498	7	1.4056224899598393	0.527528286631334	1263|2729|5071|9709|57761|90637|127544	PLK3|GCLC|PRKN|HERPUD1|TRIB3|ZFAND2A|RNF19B	-0.8397635620357973	0	59	0	0	-3.080104992747081	4.615789243932251
1	-2.4975293681388675	GO:0030162	M1	1	0	GO Biological Processes	19	regulation of proteolysis	19_GO:0008152 metabolic process	-2.4975293681388675	1.87791002502608	3.1367930508796005	30211	743	498	23	4.618473895582329	0.9405171272949021	1263|1410|2147|2534|2729|3164|3491|5071|6478|6505|7314|9314|9709|10018|57095|57761|79094|90637|127544|128817|161582|340485|643394	PLK3|CRYAB|F2|FYN|GCLC|NR4A1|CCN1|PRKN|SIAH2|SLC1A1|UBB|KLF4|HERPUD1|BCL2L11|PITHD1|TRIB3|CHAC1|ZFAND2A|RNF19B|CSTL1|DNAAF4|ACER2|SPINK9	-0.8386152479725226	0	59	0	0	-3.080104992747081	4.615789243932251
1	-2.385765374013787	GO:1903050	M1	1	0	GO Biological Processes	19	regulation of proteolysis involved in cellular protein catabolic process	19_GO:0008152 metabolic process	-2.385765374013787	2.7203882795757015	3.338273678615405	30211	223	498	10	2.0080321285140563	0.6285877263863622	1263|2729|5071|7314|9709|57095|57761|90637|127544|161582	PLK3|GCLC|PRKN|UBB|HERPUD1|PITHD1|TRIB3|ZFAND2A|RNF19B|DNAAF4	-0.7748396836033278	0	59	0	0	-3.080104992747081	4.615789243932251
1	-2.3321879831474313	GO:1903364	M1	1	0	GO Biological Processes	19	positive regulation of cellular protein catabolic process	19_GO:0048518 positive regulation of biological process	-2.3321879831474313	3.091192796664364	3.4010227888710243	30211	157	498	8	1.606425702811245	0.563376878754359	1263|2729|3320|5071|9709|57761|90637|127544	PLK3|GCLC|HSP90AA1|PRKN|HERPUD1|TRIB3|ZFAND2A|RNF19B	-0.7331888882976388	0	59	0	0	-3.080104992747081	4.615789243932251
1	-2.253822710212512	GO:0045732	M1	1	0	GO Biological Processes	19	positive regulation of protein catabolic process	19_GO:0048518 positive regulation of biological process	-2.253822710212512	2.603633417791337	3.181255227095012	30211	233	498	10	2.0080321285140563	0.6285877263863622	1263|2729|3320|5071|6662|9709|23327|57761|90637|127544	PLK3|GCLC|HSP90AA1|PRKN|SOX9|HERPUD1|NEDD4L|TRIB3|ZFAND2A|RNF19B	-0.6888181674467504	0	59	0	0	-3.080104992747081	4.615789243932251
1	-2.1593238581809815	GO:1903052	M1	1	0	GO Biological Processes	19	positive regulation of proteolysis involved in cellular protein catabolic process	19_GO:0048518 positive regulation of biological process	-2.1593238581809815	3.1690493316549784	3.257777003372524	30211	134	498	7	1.4056224899598393	0.527528286631334	1263|2729|5071|9709|57761|90637|127544	PLK3|GCLC|PRKN|HERPUD1|TRIB3|ZFAND2A|RNF19B	-0.6291750481455867	0	59	0	0	-3.080104992747081	4.615789243932251
1	-2.108555971908286	GO:0032434	M1	1	0	GO Biological Processes	19	regulation of proteasomal ubiquitin-dependent protein catabolic process	19_GO:0008152 metabolic process	-2.108555971908286	3.099654090815818	3.18881424080201	30211	137	498	7	1.4056224899598393	0.527528286631334	1263|2729|5071|9709|57761|90637|127544	PLK3|GCLC|PRKN|HERPUD1|TRIB3|ZFAND2A|RNF19B	-0.5983817154058639	0	59	0	0	-3.080104992747081	4.615789243932251
1	-3.057138882360205	GO:0098840	M1	1	0	GO Biological Processes	19	protein transport along microtubule	19_GO:0051179 localization	-3.057138882360205	15.166164658634537	6.354237012916137	30211	12	498	3	0.6024096385542169	0.3467521900302295	1740|3315|9531	DLG2|HSPB1|BAG3	-1.178938229342104	0	60	1	1	-3.057138882360205	15.166164658634537
1	-3.057138882360205	GO:0099118	M1	1	0	GO Biological Processes	19	microtubule-based protein transport	19_GO:0051179 localization	-3.057138882360205	15.166164658634537	6.354237012916137	30211	12	498	3	0.6024096385542169	0.3467521900302295	1740|3315|9531	DLG2|HSPB1|BAG3	-1.178938229342104	0	60	0	0	-3.057138882360205	15.166164658634537
1	-2.8235959868194453	GO:0035418	M1	1	0	GO Biological Processes	19	protein localization to synapse	19_GO:0051179 localization	-2.8235959868194453	5.947515552405701	4.577974508486577	30211	51	498	5	1.0040160642570282	0.446749883233909	1740|3315|4868|10458|23426	DLG2|HSPB1|NPHS1|BAIAP2|GRIP1	-1.0473848723386758	0	60	0	0	-3.057138882360205	15.166164658634537
1	-2.0497359916396634	GO:1902414	M1	1	0	GO Biological Processes	19	protein localization to cell junction	19_GO:0051179 localization	-2.0497359916396634	3.939263547697282	3.343276393186504	30211	77	498	5	1.0040160642570282	0.446749883233909	1740|3315|4868|10458|23426	DLG2|HSPB1|NPHS1|BAIAP2|GRIP1	-0.562608888340683	0	60	0	0	-3.057138882360205	15.166164658634537
1	-3.040651501988363	GO:0019932	M1	1	0	GO Biological Processes	19	second-messenger-mediated signaling	19_GO:0023052 signaling	-3.040651501988363	3.118276845700559	4.025941655580374	30211	214	498	11	2.208835341365462	0.6585925429985793	287|1238|1524|3357|3579|4879|6662|9455|51083|51655|57192	ANK2|ACKR2|CX3CR1|HTR2B|CXCR2|NPPB|SOX9|HOMER2|GAL|RASD1|MCOLN1	-1.1645745426001175	0	61	1	1	-3.040651501988363	6.558341474004124
1	-2.504154181923959	GO:0070371	M1	1	0	GO Biological Processes	19	ERK1 and ERK2 cascade	19_GO:0023052 signaling	-2.504154181923959	6.558341474004124	4.379720796718544	30211	37	498	4	0.8032128514056225	0.39999029670936365	1847|3357|5734|6662	DUSP5|HTR2B|PTGER4|SOX9	-0.840069828291524	0	61	0	0	-3.040651501988363	6.558341474004124
1	-2.0650651097040624	GO:0019935	M1	1	0	GO Biological Processes	19	cyclic-nucleotide-mediated signaling	19_GO:0023052 signaling	-2.0650651097040624	4.9522170313908696	3.584474870893268	30211	49	498	4	0.8032128514056225	0.39999029670936365	3357|4879|6662|51083	HTR2B|NPPB|SOX9|GAL	-0.5718394881936315	0	61	0	0	-3.040651501988363	6.558341474004124
1	-3.0186399714984145	GO:0007018	M1	1	0	GO Biological Processes	19	microtubule-based movement	19_GO:0009987 cellular process	-3.0186399714984145	2.5489352367453004	3.811385575383261	30211	357	498	15	3.0120481927710845	0.765905486846905	1740|3312|3315|7314|7345|9531|26256|50487|51364|55638|84062|144132|161582|201625|283629	DLG2|HSPA8|HSPB1|UBB|UCHL1|BAG3|CABYR|PLA2G3|ZMYND10|SYBU|DTNBP1|DNHD1|DNAAF4|DNAH12|TSSK4	-1.1488724860171764	0	62	1	1	-3.0186399714984145	7.279759036144578
1	-3.0013420228880907	GO:0007017	M1	1	0	GO Biological Processes	19	microtubule-based process	19_GO:0009987 cellular process	-3.0013420228880907	1.987701790122482	3.5774781522094283	30211	763	498	25	5.020080321285141	0.9784903806850079	1263|1410|1740|3312|3315|4135|4281|7314|7345|9531|10048|26256|50487|51364|55521|55638|56907|57159|84062|93323|144132|161582|201625|283431|283629	PLK3|CRYAB|DLG2|HSPA8|HSPB1|MAP6|MID1|UBB|UCHL1|BAG3|RANBP9|CABYR|PLA2G3|ZMYND10|TRIM36|SYBU|SPIRE1|TRIM54|DTNBP1|HAUS8|DNHD1|DNAAF4|DNAH12|GAS2L3|TSSK4	-1.1398470633728426	0	62	0	0	-3.0186399714984145	7.279759036144578
1	-2.9160019775270234	GO:0008088	M1	1	0	GO Biological Processes	19	axo-dendritic transport	19_GO:0051179 localization	-2.9160019775270234	5.055388219544846	4.4601662466997025	30211	72	498	6	1.2048192771084338	0.4888933865520784	1740|3312|3315|7345|55638|84062	DLG2|HSPA8|HSPB1|UCHL1|SYBU|DTNBP1	-1.1047481141395357	0	62	0	0	-3.0186399714984145	7.279759036144578
1	-2.907369713994055	GO:0099111	M1	1	0	GO Biological Processes	19	microtubule-based transport	19_GO:0051179 localization	-2.907369713994055	3.2097702981237117	3.945254339276051	30211	189	498	10	2.0080321285140563	0.6285877263863622	1740|3312|3315|7314|7345|9531|26256|55638|84062|161582	DLG2|HSPA8|HSPB1|UBB|UCHL1|BAG3|CABYR|SYBU|DTNBP1|DNAAF4	-1.0989676711789207	0	62	0	0	-3.0186399714984145	7.279759036144578
1	-2.5096401957892476	GO:0098930	M1	1	0	GO Biological Processes	19	axonal transport	19_GO:0051179 localization	-2.5096401957892476	5.055388219544846	4.070745792219217	30211	60	498	5	1.0040160642570282	0.446749883233909	1740|3315|7345|55638|84062	DLG2|HSPB1|UCHL1|SYBU|DTNBP1	-0.8407511584769245	0	62	0	0	-3.0186399714984145	7.279759036144578
1	-2.486950078783993	GO:0010970	M1	1	0	GO Biological Processes	19	transport along microtubule	19_GO:0051179 localization	-2.486950078783993	3.279170737002062	3.598390918491697	30211	148	498	8	1.606425702811245	0.563376878754359	1740|3312|3315|7314|7345|9531|55638|84062	DLG2|HSPA8|HSPB1|UBB|UCHL1|BAG3|SYBU|DTNBP1	-0.8305981753822483	0	62	0	0	-3.0186399714984145	7.279759036144578
1	-2.380814661865771	GO:0030705	M1	1	0	GO Biological Processes	19	cytoskeleton-dependent intracellular transport	19_GO:0051179 localization	-2.380814661865771	2.9041591899512946	3.390563770822658	30211	188	498	9	1.8072289156626506	0.5969413592395814	1740|3312|3315|4135|7314|7345|9531|55638|84062	DLG2|HSPA8|HSPB1|MAP6|UBB|UCHL1|BAG3|SYBU|DTNBP1	-0.7730234313776236	0	62	0	0	-3.0186399714984145	7.279759036144578
1	-2.1067846392377447	GO:0034643	M1	1	0	GO Biological Processes	19	establishment of mitochondrion localization, microtubule-mediated	19_GO:0051179 localization	-2.1067846392377447	7.279759036144578	4.06655810917555	30211	25	498	3	0.6024096385542169	0.3467521900302295	7314|7345|55638	UBB|UCHL1|SYBU	-0.5983817154058639	0	62	0	0	-3.0186399714984145	7.279759036144578
1	-2.1067846392377447	GO:0047497	M1	1	0	GO Biological Processes	19	mitochondrion transport along microtubule	19_GO:0051179 localization	-2.1067846392377447	7.279759036144578	4.06655810917555	30211	25	498	3	0.6024096385542169	0.3467521900302295	7314|7345|55638	UBB|UCHL1|SYBU	-0.5983817154058639	0	62	0	0	-3.0186399714984145	7.279759036144578
1	-3.0032184301755143	GO:0040013	M1	1	0	GO Biological Processes	19	negative regulation of locomotion	19_GO:0040011 locomotion	-3.0032184301755143	2.451097318567198	3.7630804946687353	30211	396	498	16	3.21285140562249	0.7902044959356184	247|350|482|1524|3036|3162|5734|8482|9314|9863|11240|23671|28984|55466|56833|57556	ALOX15B|APOH|ATP1B2|CX3CR1|HAS1|HMOX1|PTGER4|SEMA7A|KLF4|MAGI2|PADI2|TMEFF2|RGCC|DNAJA4|SLAMF8|SEMA6A	-1.1398470633728426	0	63	1	1	-3.0032184301755143	2.4546393667154165
1	-2.7029136047906537	GO:0030336	M1	1	0	GO Biological Processes	19	negative regulation of cell migration	19_GO:0040011 locomotion	-2.7029136047906537	2.4546393667154165	3.523131951266643	30211	346	498	14	2.8112449799196786	0.7407005796571964	247|350|482|1524|3036|3162|5734|9314|9863|11240|23671|28984|55466|56833	ALOX15B|APOH|ATP1B2|CX3CR1|HAS1|HMOX1|PTGER4|KLF4|MAGI2|PADI2|TMEFF2|RGCC|DNAJA4|SLAMF8	-0.9593518984710079	0	63	0	0	-3.0032184301755143	2.4546393667154165
1	-2.5360480555873157	GO:2000146	M1	1	0	GO Biological Processes	19	negative regulation of cell motility	19_GO:0040011 locomotion	-2.5360480555873157	2.3526460412286263	3.347205539340106	30211	361	498	14	2.8112449799196786	0.7407005796571964	247|350|482|1524|3036|3162|5734|9314|9863|11240|23671|28984|55466|56833	ALOX15B|APOH|ATP1B2|CX3CR1|HAS1|HMOX1|PTGER4|KLF4|MAGI2|PADI2|TMEFF2|RGCC|DNAJA4|SLAMF8	-0.8574197574744191	0	63	0	0	-3.0032184301755143	2.4546393667154165
1	-2.4515064280893224	GO:0051271	M1	1	0	GO Biological Processes	19	negative regulation of cellular component movement	19_GO:0051179 localization	-2.4515064280893224	2.3016401649960274	3.2569188958997994	30211	369	498	14	2.8112449799196786	0.7407005796571964	247|350|482|1524|3036|3162|5734|9314|9863|11240|23671|28984|55466|56833	ALOX15B|APOH|ATP1B2|CX3CR1|HAS1|HMOX1|PTGER4|KLF4|MAGI2|PADI2|TMEFF2|RGCC|DNAJA4|SLAMF8	-0.8140794825714175	0	63	0	0	-3.0032184301755143	2.4546393667154165
1	-2.985299469588666	GO:0042220	M1	1	0	GO Biological Processes	19	response to cocaine	19_GO:0050896 response to stimulus	-2.985299469588666	6.453687088780654	4.844081726033613	30211	47	498	5	1.0040160642570282	0.446749883233909	1141|1268|1393|6505|9455	CHRNB2|CNR1|CRHBP|SLC1A1|HOMER2	-1.129907109060272	0	64	1	1	-2.985299469588666	6.453687088780654
1	-2.4384613550544714	GO:0045471	M1	1	0	GO Biological Processes	19	response to ethanol	19_GO:0050896 response to stimulus	-2.4384613550544714	3.568509331443421	3.6345101373473425	30211	119	498	7	1.4056224899598393	0.527528286631334	1141|1268|1393|1571|1728|2534|5997	CHRNB2|CNR1|CRHBP|CYP2E1|NQO1|FYN|RGS2	-0.8045135612543461	0	64	0	0	-2.985299469588666	6.453687088780654
1	-2.2640179692991445	GO:0043279	M1	1	0	GO Biological Processes	19	response to alkaloid	19_GO:0050896 response to stimulus	-2.2640179692991445	3.752453111414731	3.5151054342905312	30211	97	498	6	1.2048192771084338	0.4888933865520784	1141|1268|1393|1728|6505|9455	CHRNB2|CNR1|CRHBP|NQO1|SLC1A1|HOMER2	-0.69736343063018	0	64	0	0	-2.985299469588666	6.453687088780654
1	-2.2410923677999484	GO:0097305	M1	1	0	GO Biological Processes	19	response to alcohol	19_GO:0050896 response to stimulus	-2.2410923677999484	2.592506779253767	3.1660073377398077	30211	234	498	10	2.0080321285140563	0.6285877263863622	1141|1268|1393|1571|1728|2353|2534|5734|5997|57655	CHRNB2|CNR1|CRHBP|CYP2E1|NQO1|FOS|FYN|PTGER4|RGS2|GRAMD1A	-0.6806274039486814	0	64	0	0	-2.985299469588666	6.453687088780654
1	-2.1870012006231083	GO:0007268	M1	1	0	GO Biological Processes	19	chemical synaptic transmission	19_GO:0023052 signaling	-2.1870012006231083	2.1447101537462983	2.9685372555613774	30211	396	498	14	2.8112449799196786	0.7407005796571964	1141|1268|1393|1728|1740|3164|3357|4852|5071|6505|6861|9177|9229|85366	CHRNB2|CNR1|CRHBP|NQO1|DLG2|NR4A1|HTR2B|NPY|PRKN|SLC1A1|SYT5|HTR3B|DLGAP1|MYLK2	-0.6455741064021783	0	64	0	0	-2.985299469588666	6.453687088780654
1	-2.1870012006231083	GO:0098916	M1	1	0	GO Biological Processes	19	anterograde trans-synaptic signaling	19_GO:0023052 signaling	-2.1870012006231083	2.1447101537462983	2.9685372555613774	30211	396	498	14	2.8112449799196786	0.7407005796571964	1141|1268|1393|1728|1740|3164|3357|4852|5071|6505|6861|9177|9229|85366	CHRNB2|CNR1|CRHBP|NQO1|DLG2|NR4A1|HTR2B|NPY|PRKN|SLC1A1|SYT5|HTR3B|DLGAP1|MYLK2	-0.6455741064021783	0	64	0	0	-2.985299469588666	6.453687088780654
1	-2.1479281508062376	GO:0099536	M1	1	0	GO Biological Processes	19	synaptic signaling	19_GO:0023052 signaling	-2.1479281508062376	2.0587553835250505	2.902962500570994	30211	442	498	15	3.0120481927710845	0.765905486846905	1141|1268|1393|1728|1740|3164|3357|4852|5071|6505|6861|9177|9229|56888|85366	CHRNB2|CNR1|CRHBP|NQO1|DLG2|NR4A1|HTR2B|NPY|PRKN|SLC1A1|SYT5|HTR3B|DLGAP1|KCMF1|MYLK2	-0.6206098396587966	0	64	0	0	-2.985299469588666	6.453687088780654
1	-2.035467631075158	GO:0099537	M1	1	0	GO Biological Processes	19	trans-synaptic signaling	19_GO:0023052 signaling	-2.035467631075158	2.0564291062555307	2.7985856868942527	30211	413	498	14	2.8112449799196786	0.7407005796571964	1141|1268|1393|1728|1740|3164|3357|4852|5071|6505|6861|9177|9229|85366	CHRNB2|CNR1|CRHBP|NQO1|DLG2|NR4A1|HTR2B|NPY|PRKN|SLC1A1|SYT5|HTR3B|DLGAP1|MYLK2	-0.5533137699716255	0	64	0	0	-2.985299469588666	6.453687088780654
1	-2.9753962190367576	GO:0002685	M1	1	0	GO Biological Processes	19	regulation of leukocyte migration	19_GO:0040011 locomotion	-2.9753962190367576	3.0610607567886223	3.9539017179330287	30211	218	498	11	2.208835341365462	0.6585925429985793	1524|3162|3552|3958|5734|6354|6793|11240|56833|57118|387695	CX3CR1|HMOX1|IL1A|LGALS3|PTGER4|CCL7|STK10|PADI2|SLAMF8|CAMK1D|C10orf99	-1.1280095134328763	0	65	1	1	-2.9753962190367576	3.6607983658773025
1	-2.6159625102882402	GO:0060326	M1	1	0	GO Biological Processes	19	cell chemotaxis	19_GO:0040011 locomotion	-2.6159625102882402	2.9306598374173016	3.6084287894432925	30211	207	498	10	2.0080321285140563	0.6285877263863622	1238|1269|1524|3164|3579|3958|6354|56833|80270|387695	ACKR2|CNR2|CX3CR1|NR4A1|CXCR2|LGALS3|CCL7|SLAMF8|HSD3B7|C10orf99	-0.9138531163258204	0	65	0	0	-2.9753962190367576	3.6607983658773025
1	-2.5414297520591225	GO:0030595	M1	1	0	GO Biological Processes	19	leukocyte chemotaxis	19_GO:0040011 locomotion	-2.5414297520591225	3.347015648802105	3.667574482094422	30211	145	498	8	1.606425702811245	0.563376878754359	1269|1524|3579|3958|6354|56833|80270|387695	CNR2|CX3CR1|CXCR2|LGALS3|CCL7|SLAMF8|HSD3B7|C10orf99	-0.8614548033109538	0	65	0	0	-2.9753962190367576	3.6607983658773025
1	-2.4999644816084583	GO:0071675	M1	1	0	GO Biological Processes	19	regulation of mononuclear cell migration	19_GO:0040011 locomotion	-2.4999644816084583	3.6607983658773025	3.7171541231302965	30211	116	498	7	1.4056224899598393	0.527528286631334	1524|3958|6354|6793|11240|56833|387695	CX3CR1|LGALS3|CCL7|STK10|PADI2|SLAMF8|C10orf99	-0.8397635620357973	0	65	0	0	-2.9753962190367576	3.6607983658773025
1	-2.962089926753079	GO:0038034	M1	1	0	GO Biological Processes	19	signal transduction in absence of ligand	19_GO:0023052 signaling	-2.962089926753079	8.66637980493402	5.25417976411173	30211	28	498	4	0.8032128514056225	0.39999029670936365	2872|3552|9531|10018	MKNK2|IL1A|BAG3|BCL2L11	-1.1261862126026354	0	66	1	1	-2.962089926753079	8.66637980493402
1	-2.962089926753079	GO:0097192	M1	1	0	GO Biological Processes	19	extrinsic apoptotic signaling pathway in absence of ligand	19_GO:0023052 signaling	-2.962089926753079	8.66637980493402	5.25417976411173	30211	28	498	4	0.8032128514056225	0.39999029670936365	2872|3552|9531|10018	MKNK2|IL1A|BAG3|BCL2L11	-1.1261862126026354	0	66	0	0	-2.962089926753079	8.66637980493402
1	-2.948410884892213	GO:0015850	M1	1	0	GO Biological Processes	19	organic hydroxy compound transport	19_GO:0051179 localization	-2.948410884892213	3.5224640497473767	4.076073681514618	30211	155	498	9	1.8072289156626506	0.5969413592395814	5071|6570|6770|8435|9388|23762|57655|114884|160728	PRKN|SLC18A1|STAR|SOAT2|LIPG|OSBP2|GRAMD1A|OSBPL10|SLC5A8	-1.1261862126026354	0	67	1	1	-2.948410884892213	6.190271289238587
1	-2.9024795479231074	GO:0120009	M1	1	0	GO Biological Processes	19	intermembrane lipid transfer	19_GO:0051179 localization	-2.9024795479231074	6.190271289238587	4.707331824549937	30211	49	498	5	1.0040160642570282	0.446749883233909	6770|9854|10087|23130|57655	STAR|C2CD2L|CERT1|ATG2A|GRAMD1A	-1.0989676711789207	0	67	0	0	-2.948410884892213	6.190271289238587
1	-2.764785392330437	GO:0015918	M1	1	0	GO Biological Processes	19	sterol transport	19_GO:0051179 localization	-2.764785392330437	4.727116257236739	4.239422425132112	30211	77	498	6	1.2048192771084338	0.4888933865520784	6770|8435|9388|23762|57655|114884	STAR|SOAT2|LIPG|OSBP2|GRAMD1A|OSBPL10	-1.0067068518888451	0	67	0	0	-2.948410884892213	6.190271289238587
1	-2.622336750454891	GO:0006869	M1	1	0	GO Biological Processes	19	lipid transport	19_GO:0051179 localization	-2.622336750454891	2.5036208325364955	3.4729925461081574	30211	315	498	13	2.610441767068273	0.7144939098157526	350|6770|7224|8435|9388|9854|10087|23130|23762|50487|57655|114884|160728	APOH|STAR|TRPC5|SOAT2|LIPG|C2CD2L|CERT1|ATG2A|OSBP2|PLA2G3|GRAMD1A|OSBPL10|SLC5A8	-0.9138531163258204	0	67	0	0	-2.948410884892213	6.190271289238587
1	-2.239174729041268	GO:0010876	M1	1	0	GO Biological Processes	19	lipid localization	19_GO:0051179 localization	-2.239174729041268	2.2532587492828458	3.053088378905892	30211	350	498	13	2.610441767068273	0.7144939098157526	350|6770|7224|8435|9388|9854|10087|23130|23762|50487|57655|114884|160728	APOH|STAR|TRPC5|SOAT2|LIPG|C2CD2L|CERT1|ATG2A|OSBP2|PLA2G3|GRAMD1A|OSBPL10|SLC5A8	-0.6797328386475799	0	67	0	0	-2.948410884892213	6.190271289238587
1	-2.946661112020616	GO:0009410	M1	1	0	GO Biological Processes	19	response to xenobiotic stimulus	19_GO:0050896 response to stimulus	-2.946661112020616	2.4205350078618713	3.7073187003195254	30211	401	498	16	3.21285140562249	0.7902044959356184	1393|1571|1728|2353|2729|2730|3162|3357|6505|7345|10309|26291|51083|120227|284996|340485	CRHBP|CYP2E1|NQO1|FOS|GCLC|GCLM|HMOX1|HTR2B|SLC1A1|UCHL1|CCNO|FGF21|GAL|CYP2R1|RNF149|ACER2	-1.1261862126026354	0	68	1	1	-2.946661112020616	2.8887932683113404
1	-2.158994471932474	GO:0071466	M1	1	0	GO Biological Processes	19	cellular response to xenobiotic stimulus	19_GO:0050896 response to stimulus	-2.158994471932474	2.8887932683113404	3.1782217891441342	30211	168	498	8	1.606425702811245	0.563376878754359	1393|1571|1728|7345|26291|120227|284996|340485	CRHBP|CYP2E1|NQO1|UCHL1|FGF21|CYP2R1|RNF149|ACER2	-0.6291750481455867	0	68	0	0	-2.946661112020616	2.8887932683113404
1	-2.9024795479231074	GO:0035924	M1	1	0	GO Biological Processes	19	cellular response to vascular endothelial growth factor stimulus	19_GO:0050896 response to stimulus	-2.9024795479231074	6.190271289238587	4.707331824549937	30211	49	498	5	1.0040160642570282	0.446749883233909	3164|3315|4495|5606|57556	NR4A1|HSPB1|MT1G|MAP2K3|SEMA6A	-1.0989676711789207	0	69	1	1	-2.9024795479231074	6.190271289238587
1	-2.901192218024608	GO:0051046	M1	1	0	GO Biological Processes	19	regulation of secretion	19_GO:0051179 localization	-2.901192218024608	2.1022406457513223	3.5485177647478223	30211	606	498	21	4.216867469879518	0.9005852355690421	1141|1268|1393|2645|2661|3162|3552|4868|4879|4987|5071|5733|6861|7273|8736|9854|28984|50487|51083|51760|84062	CHRNB2|CNR1|CRHBP|GCK|GDF9|HMOX1|IL1A|NPHS1|NPPB|OPRL1|PRKN|PTGER3|SYT5|TTN|MYOM1|C2CD2L|RGCC|PLA2G3|GAL|SYT17|DTNBP1	-1.0989676711789207	0	70	1	1	-2.901192218024608	11.374623493975903
1	-2.807595199508972	GO:0051047	M1	1	0	GO Biological Processes	19	positive regulation of secretion	19_GO:0051179 localization	-2.807595199508972	2.62880187416332	3.6705420509414806	30211	300	498	13	2.610441767068273	0.7144939098157526	1141|1268|2645|3552|4879|4987|7273|8736|9854|28984|50487|51083|84062	CHRNB2|CNR1|GCK|IL1A|NPPB|OPRL1|TTN|MYOM1|C2CD2L|RGCC|PLA2G3|GAL|DTNBP1	-1.0365148680733904	0	70	0	0	-2.901192218024608	11.374623493975903
1	-2.6726704877694933	GO:0010737	M1	1	0	GO Biological Processes	19	protein kinase A signaling	19_GO:0023052 signaling	-2.6726704877694933	11.374623493975903	5.373801269116988	30211	16	498	3	0.6024096385542169	0.3467521900302295	7273|8736|51083	TTN|MYOM1|GAL	-0.9489489152314748	0	70	0	0	-2.901192218024608	11.374623493975903
1	-2.2132067982587706	GO:1903532	M1	1	0	GO Biological Processes	19	positive regulation of secretion by cell	19_GO:0051179 localization	-2.2132067982587706	2.4354424999267144	3.0901084793705933	30211	274	498	11	2.208835341365462	0.6585925429985793	1141|1268|2645|3552|7273|8736|9854|28984|50487|51083|84062	CHRNB2|CNR1|GCK|IL1A|TTN|MYOM1|C2CD2L|RGCC|PLA2G3|GAL|DTNBP1	-0.6618638741681364	0	70	0	0	-2.901192218024608	11.374623493975903
1	-2.8467692660006576	GO:0042417	M1	1	0	GO Biological Processes	19	dopamine metabolic process	19_GO:0008152 metabolic process	-2.8467692660006576	8.088621151271754	5.028892632678452	30211	30	498	4	0.8032128514056225	0.39999029670936365	2643|4929|5071|6505	GCH1|NR4A2|PRKN|SLC1A1	-1.0620589667324758	0	71	1	1	-2.8467692660006576	8.088621151271754
1	-2.42007883855776	GO:0045823	M1	1	0	GO Biological Processes	19	positive regulation of heart contraction	19_GO:0048518 positive regulation of biological process	-2.42007883855776	6.222016270209041	4.224596716455161	30211	39	498	4	0.8032128514056225	0.39999029670936365	2643|5997|6505|79924	GCH1|RGS2|SLC1A1|ADM2	-0.7921546431498727	0	71	0	0	-2.8467692660006576	8.088621151271754
1	-2.379929276146004	GO:1903524	M1	1	0	GO Biological Processes	19	positive regulation of blood circulation	19_GO:0048518 positive regulation of biological process	-2.379929276146004	6.066465863453815	4.151041226224524	30211	40	498	4	0.8032128514056225	0.39999029670936365	2643|5997|6505|79924	GCH1|RGS2|SLC1A1|ADM2	-0.7730234313776236	0	71	0	0	-2.8467692660006576	8.088621151271754
1	-2.161724361504493	GO:0006584	M1	1	0	GO Biological Processes	19	catecholamine metabolic process	19_GO:0008152 metabolic process	-2.161724361504493	5.275187707351144	3.756636910125345	30211	46	498	4	0.8032128514056225	0.39999029670936365	2643|4929|5071|6505	GCH1|NR4A2|PRKN|SLC1A1	-0.6291750481455867	0	71	0	0	-2.8467692660006576	8.088621151271754
1	-2.161724361504493	GO:0009712	M1	1	0	GO Biological Processes	19	catechol-containing compound metabolic process	19_GO:0008152 metabolic process	-2.161724361504493	5.275187707351144	3.756636910125345	30211	46	498	4	0.8032128514056225	0.39999029670936365	2643|4929|5071|6505	GCH1|NR4A2|PRKN|SLC1A1	-0.6291750481455867	0	71	0	0	-2.8467692660006576	8.088621151271754
1	-2.1141422743419143	GO:0008016	M1	1	0	GO Biological Processes	19	regulation of heart contraction	19_GO:0032501 multicellular organismal process	-2.1141422743419143	2.637593853675572	3.060684586945748	30211	207	498	9	1.8072289156626506	0.5969413592395814	287|482|2643|5997|6505|6547|10008|79924|388591	ANK2|ATP1B2|GCH1|RGS2|SLC1A1|SLC8A3|KCNE3|ADM2|RNF207	-0.5983817154058639	0	71	0	0	-2.8467692660006576	8.088621151271754
1	-2.012925990098456	GO:0010460	M1	1	0	GO Biological Processes	19	positive regulation of heart rate	19_GO:0048518 positive regulation of biological process	-2.012925990098456	6.740517626059795	3.863325701288348	30211	27	498	3	0.6024096385542169	0.3467521900302295	2643|6505|79924	GCH1|SLC1A1|ADM2	-0.5394249293996896	0	71	0	0	-2.8467692660006576	8.088621151271754
1	-2.796339784641058	GO:0010565	M1	1	0	GO Biological Processes	19	regulation of cellular ketone metabolic process	19_GO:0008152 metabolic process	-2.796339784641058	3.676645977850797	3.989908948792104	30211	132	498	8	1.606425702811245	0.563376878754359	1268|1958|6662|6770|8013|23657|50487|57761	CNR1|EGR1|SOX9|STAR|NR4A3|SLC7A11|PLA2G3|TRIB3	-1.0301128910668895	0	72	1	1	-2.796339784641058	3.676645977850797
1	-2.784736906709097	GO:0019216	M1	1	0	GO Biological Processes	19	regulation of lipid metabolic process	19_GO:0008152 metabolic process	-2.784736906709097	2.505325135349658	3.6084010017519943	30211	339	498	14	2.8112449799196786	0.7407005796571964	1268|1958|2147|3357|3491|3552|6662|6770|8013|26291|50487|51083|57761|339559	CNR1|EGR1|F2|HTR2B|CCN1|IL1A|SOX9|STAR|NR4A3|FGF21|PLA2G3|GAL|TRIB3|ZFP69	-1.020151960201905	0	72	0	0	-2.796339784641058	3.676645977850797
1	-2.3994225990661104	GO:0045834	M1	1	0	GO Biological Processes	19	positive regulation of lipid metabolic process	19_GO:0048518 positive regulation of biological process	-2.3994225990661104	3.172008294616374	3.486935686979849	30211	153	498	8	1.606425702811245	0.563376878754359	2147|3357|3491|3552|6770|8013|26291|50487	F2|HTR2B|CCN1|IL1A|STAR|NR4A3|FGF21|PLA2G3	-0.7766050466886172	0	72	0	0	-2.796339784641058	3.676645977850797
1	-2.736000127451311	GO:0044344	M1	1	0	GO Biological Processes	19	cellular response to fibroblast growth factor stimulus	19_GO:0050896 response to stimulus	-2.736000127451311	4.666512202656781	4.197551496043543	30211	78	498	6	1.2048192771084338	0.4888933865520784	2729|2730|3164|7538|26291|152831	GCLC|GCLM|NR4A1|ZFP36|FGF21|KLB	-0.9843319540480674	0	73	1	1	-2.736000127451311	4.666512202656781
1	-2.572459867273071	GO:0071774	M1	1	0	GO Biological Processes	19	response to fibroblast growth factor	19_GO:0050896 response to stimulus	-2.572459867273071	4.33318990246701	3.9603953265422156	30211	84	498	6	1.2048192771084338	0.4888933865520784	2729|2730|3164|7538|26291|152831	GCLC|GCLM|NR4A1|ZFP36|FGF21|KLB	-0.8801733843755198	0	73	0	0	-2.736000127451311	4.666512202656781
1	-2.7119687375715813	GO:1903202	M1	1	0	GO Biological Processes	19	negative regulation of oxidative stress-induced cell death	19_GO:0048519 negative regulation of biological process	-2.7119687375715813	5.617098021716495	4.396313853868382	30211	54	498	5	1.0040160642570282	0.446749883233909	2534|3315|5071|8013|23657	FYN|HSPB1|PRKN|NR4A3|SLC7A11	-0.9666176861920301	0	74	1	1	-2.7119687375715813	9.099698795180723
1	-2.5491667994601106	GO:0080135	M1	1	0	GO Biological Processes	19	regulation of cellular response to stress	19_GO:0050896 response to stimulus	-2.5491667994601106	1.9286452167049704	3.199402172353644	30211	692	498	22	4.417670682730924	0.9208116443450909	384|1270|1393|2534|2643|3315|3337|3552|4189|4281|4616|5071|8013|9314|9709|10018|23645|23657|51149|55693|56907|90441	ARG2|CNTF|CRHBP|FYN|GCH1|HSPB1|DNAJB1|IL1A|DNAJB9|MID1|GADD45B|PRKN|NR4A3|KLF4|HERPUD1|BCL2L11|PPP1R15A|SLC7A11|MRNIP|KDM4D|SPIRE1|ZNF622	-0.8628203147379849	0	74	0	0	-2.7119687375715813	9.099698795180723
1	-2.385178704210102	GO:1903204	M1	1	0	GO Biological Processes	19	negative regulation of oxidative stress-induced neuron death	19_GO:0048519 negative regulation of biological process	-2.385178704210102	9.099698795180723	4.690961842425934	30211	20	498	3	0.6024096385542169	0.3467521900302295	5071|8013|23657	PRKN|NR4A3|SLC7A11	-0.7748396836033278	0	74	0	0	-2.7119687375715813	9.099698795180723
1	-2.3760116028775613	GO:1900407	M1	1	0	GO Biological Processes	19	regulation of cellular response to oxidative stress	19_GO:0050896 response to stimulus	-2.3760116028775613	3.956390780513358	3.676649764786114	30211	92	498	6	1.2048192771084338	0.4888933865520784	2534|2643|3315|5071|8013|23657	FYN|GCH1|HSPB1|PRKN|NR4A3|SLC7A11	-0.7702441453452704	0	74	0	0	-2.7119687375715813	9.099698795180723
1	-2.179685382621341	GO:1902882	M1	1	0	GO Biological Processes	19	regulation of response to oxidative stress	19_GO:0050896 response to stimulus	-2.179685382621341	3.6038411070022662	3.39341183856292	30211	101	498	6	1.2048192771084338	0.4888933865520784	2534|2643|3315|5071|8013|23657	FYN|GCH1|HSPB1|PRKN|NR4A3|SLC7A11	-0.6402145731582729	0	74	0	0	-2.7119687375715813	9.099698795180723
1	-2.0497359916396634	GO:1903201	M1	1	0	GO Biological Processes	19	regulation of oxidative stress-induced cell death	19_GO:0050896 response to stimulus	-2.0497359916396634	3.939263547697282	3.343276393186504	30211	77	498	5	1.0040160642570282	0.446749883233909	2534|3315|5071|8013|23657	FYN|HSPB1|PRKN|NR4A3|SLC7A11	-0.562608888340683	0	74	0	0	-2.7119687375715813	9.099698795180723
1	-2.697739870324255	GO:0030004	M1	1	0	GO Biological Processes	19	cellular monovalent inorganic cation homeostasis	19_GO:0065007 biological regulation	-2.697739870324255	3.9687159854370755	3.982586522594315	30211	107	498	7	1.4056224899598393	0.527528286631334	482|3552|23327|56833|80231|84329|147007	ATP1B2|IL1A|NEDD4L|SLAMF8|TASL|HVCN1|TMEM199	-0.9586153697853355	0	75	1	1	-2.697739870324255	8.272453450164294
1	-2.2651481307263954	GO:0006883	M1	1	0	GO Biological Processes	19	cellular sodium ion homeostasis	19_GO:0065007 biological regulation	-2.2651481307263954	8.272453450164294	4.417582911523973	30211	22	498	3	0.6024096385542169	0.3467521900302295	482|3552|23327	ATP1B2|IL1A|NEDD4L	-0.69736343063018	0	75	0	0	-2.697739870324255	8.272453450164294
1	-2.0919719785807604	GO:0055067	M1	1	0	GO Biological Processes	19	monovalent inorganic cation homeostasis	19_GO:0065007 biological regulation	-2.0919719785807604	3.077192829288167	3.166246795713292	30211	138	498	7	1.4056224899598393	0.527528286631334	482|3552|23327|56833|80231|84329|147007	ATP1B2|IL1A|NEDD4L|SLAMF8|TASL|HVCN1|TMEM199	-0.5898828967390245	0	75	0	0	-2.697739870324255	8.272453450164294
1	-2.6764078417161326	GO:0032835	M1	1	0	GO Biological Processes	19	glomerulus development	19_GO:0032502 developmental process	-2.6764078417161326	5.514968966776196	4.338764015110255	30211	55	498	5	1.0040160642570282	0.446749883233909	1958|4868|9863|25937|28999	EGR1|NPHS1|MAGI2|WWTR1|KLF15	-0.9489489152314748	0	76	1	1	-2.6764078417161326	8.66637980493402
1	-2.3235268420287647	GO:0061318	M1	1	0	GO Biological Processes	19	renal filtration cell differentiation	19_GO:0032502 developmental process	-2.3235268420287647	8.66637980493402	4.549725599293194	30211	21	498	3	0.6024096385542169	0.3467521900302295	4868|9863|28999	NPHS1|MAGI2|KLF15	-0.7311922434103392	0	76	0	0	-2.6764078417161326	8.66637980493402
1	-2.3235268420287647	GO:0072112	M1	1	0	GO Biological Processes	19	glomerular visceral epithelial cell differentiation	19_GO:0032502 developmental process	-2.3235268420287647	8.66637980493402	4.549725599293194	30211	21	498	3	0.6024096385542169	0.3467521900302295	4868|9863|28999	NPHS1|MAGI2|KLF15	-0.7311922434103392	0	76	0	0	-2.6764078417161326	8.66637980493402
1	-2.2656742933735714	GO:0072006	M1	1	0	GO Biological Processes	19	nephron development	19_GO:0032502 developmental process	-2.2656742933735714	3.3175985190763053	3.401726554400087	30211	128	498	7	1.4056224899598393	0.527528286631334	1958|4435|4868|6662|9863|25937|28999	EGR1|CITED1|NPHS1|SOX9|MAGI2|WWTR1|KLF15	-0.69736343063018	0	76	0	0	-2.6764078417161326	8.66637980493402
1	-2.2651481307263954	GO:0072311	M1	1	0	GO Biological Processes	19	glomerular epithelial cell differentiation	19_GO:0032502 developmental process	-2.2651481307263954	8.272453450164294	4.417582911523973	30211	22	498	3	0.6024096385542169	0.3467521900302295	4868|9863|28999	NPHS1|MAGI2|KLF15	-0.69736343063018	0	76	0	0	-2.6764078417161326	8.66637980493402
1	-2.209736087230797	GO:0003401	M1	1	0	GO Biological Processes	19	axis elongation	19_GO:0040007 growth	-2.209736087230797	7.912781561026716	4.293548406387814	30211	23	498	3	0.6024096385542169	0.3467521900302295	374|6662|9863	AREG|SOX9|MAGI2	-0.6613917560553835	0	76	0	0	-2.6764078417161326	8.66637980493402
1	-2.1067846392377447	GO:0072010	M1	1	0	GO Biological Processes	19	glomerular epithelium development	19_GO:0032502 developmental process	-2.1067846392377447	7.279759036144578	4.06655810917555	30211	25	498	3	0.6024096385542169	0.3467521900302295	4868|9863|28999	NPHS1|MAGI2|KLF15	-0.5983817154058639	0	76	0	0	-2.6764078417161326	8.66637980493402
1	-2.6726704877694933	GO:0060561	M1	1	0	GO Biological Processes	19	apoptotic process involved in morphogenesis	19_GO:0032502 developmental process	-2.6726704877694933	11.374623493975903	5.373801269116988	30211	16	498	3	0.6024096385542169	0.3467521900302295	1410|3491|10018	CRYAB|CCN1|BCL2L11	-0.9489489152314748	0	77	1	1	-2.6726704877694933	11.374623493975903
1	-2.0588111315909607	GO:0044319	M1	1	0	GO Biological Processes	19	wound healing, spreading of cells	19_GO:0040011 locomotion	-2.0588111315909607	6.999768303985172	3.9622543034698787	30211	26	498	3	0.6024096385542169	0.3467521900302295	3491|23671|349633	CCN1|TMEFF2|PLET1	-0.5682096539066787	0	77	0	0	-2.6726704877694933	11.374623493975903
1	-2.0588111315909607	GO:0090505	M1	1	0	GO Biological Processes	19	epiboly involved in wound healing	19_GO:0032502 developmental process	-2.0588111315909607	6.999768303985172	3.9622543034698787	30211	26	498	3	0.6024096385542169	0.3467521900302295	3491|23671|349633	CCN1|TMEFF2|PLET1	-0.5682096539066787	0	77	0	0	-2.6726704877694933	11.374623493975903
1	-2.012925990098456	GO:0090504	M1	1	0	GO Biological Processes	19	epiboly	19_GO:0032502 developmental process	-2.012925990098456	6.740517626059795	3.863325701288348	30211	27	498	3	0.6024096385542169	0.3467521900302295	3491|23671|349633	CCN1|TMEFF2|PLET1	-0.5394249293996896	0	77	0	0	-2.6726704877694933	11.374623493975903
1	-2.6726704877694933	GO:0006809	M1	1	0	GO Biological Processes	19	nitric oxide biosynthetic process	19_GO:0008152 metabolic process	-2.6726704877694933	11.374623493975903	5.373801269116988	30211	16	498	3	0.6024096385542169	0.3467521900302295	384|1728|2643	ARG2|NQO1|GCH1	-0.9489489152314748	0	78	1	1	-2.6726704877694933	11.374623493975903
1	-2.385178704210102	GO:0046209	M1	1	0	GO Biological Processes	19	nitric oxide metabolic process	19_GO:0008152 metabolic process	-2.385178704210102	9.099698795180723	4.690961842425934	30211	20	498	3	0.6024096385542169	0.3467521900302295	384|1728|2643	ARG2|NQO1|GCH1	-0.7748396836033278	0	78	0	0	-2.6726704877694933	11.374623493975903
1	-2.3235268420287647	GO:2001057	M1	1	0	GO Biological Processes	19	reactive nitrogen species metabolic process	19_GO:0008152 metabolic process	-2.3235268420287647	8.66637980493402	4.549725599293194	30211	21	498	3	0.6024096385542169	0.3467521900302295	384|1728|2643	ARG2|NQO1|GCH1	-0.7311922434103392	0	78	0	0	-2.6726704877694933	11.374623493975903
1	-2.620176780985306	GO:0010469	M1	1	0	GO Biological Processes	19	regulation of signaling receptor activity	19_GO:0023052 signaling	-2.620176780985306	3.1559649000626786	3.6816797915707036	30211	173	498	9	1.8072289156626506	0.5969413592395814	154|374|1393|5924|9052|9229|23237|57732|387837	ADRB2|AREG|CRHBP|RASGRF2|GPRC5A|DLGAP1|ARC|ZFYVE28|CLEC12B	-0.9138531163258204	0	79	1	1	-2.620176780985306	4.972513002830996
1	-2.478314806575123	GO:0099601	M1	1	0	GO Biological Processes	19	regulation of neurotransmitter receptor activity	19_GO:0023052 signaling	-2.478314806575123	4.972513002830996	4.020715732185949	30211	61	498	5	1.0040160642570282	0.446749883233909	154|1393|5924|9229|23237	ADRB2|CRHBP|RASGRF2|DLGAP1|ARC	-0.8283030812043972	0	79	0	0	-2.620176780985306	4.972513002830996
1	-2.519789916836814	GO:0060263	M1	1	0	GO Biological Processes	19	regulation of respiratory burst	19_GO:0008152 metabolic process	-2.519789916836814	10.110776439089692	5.00559019888585	30211	18	498	3	0.6024096385542169	0.3467521900302295	56833|57118|124056	SLAMF8|CAMK1D|NOXO1	-0.8491549943427885	0	80	1	1	-2.519789916836814	10.110776439089692
1	-2.519789916836814	GO:0098780	M1	1	0	GO Biological Processes	19	response to mitochondrial depolarisation	19_GO:0050896 response to stimulus	-2.519789916836814	10.110776439089692	5.00559019888585	30211	18	498	3	0.6024096385542169	0.3467521900302295	5071|8878|10133	PRKN|SQSTM1|OPTN	-0.8491549943427885	0	81	1	1	-2.519789916836814	10.110776439089692
1	-2.456575876652339	GO:0043122	M1	1	0	GO Biological Processes	19	regulation of I-kappaB kinase/NF-kappaB signaling	19_GO:0023052 signaling	-2.456575876652339	2.627209625905196	3.371537432811032	30211	254	498	11	2.208835341365462	0.6585925429985793	1491|2534|3162|3315|3357|3552|5071|6285|6574|8878|10133	CTH|FYN|HMOX1|HSPB1|HTR2B|IL1A|PRKN|S100B|SLC20A1|SQSTM1|OPTN	-0.8140794825714175	0	81	0	0	-2.519789916836814	10.110776439089692
1	-2.5046545687413113	GO:0007420	M1	1	0	GO Biological Processes	19	brain development	19_GO:0032502 developmental process	-2.5046545687413113	1.8804409010705896	3.1436648950664217	30211	742	498	23	4.618473895582329	0.9405171272949021	482|1141|1497|1524|2534|3337|4435|4852|4929|5997|6505|7314|8482|9531|9935|10018|10458|11240|23314|23657|57526|84062|388610	ATP1B2|CHRNB2|CTNS|CX3CR1|FYN|DNAJB1|CITED1|NPY|NR4A2|RGS2|SLC1A1|UBB|SEMA7A|BAG3|MAFB|BCL2L11|BAIAP2|PADI2|SATB2|SLC7A11|PCDH19|DTNBP1|TRNP1	-0.840069828291524	0	82	1	1	-2.5046545687413113	1.8804409010705896
1	-2.500573358893141	GO:0060322	M1	1	0	GO Biological Processes	19	head development	19_GO:0032502 developmental process	-2.500573358893141	1.8500022963518623	3.128047878049461	30211	787	498	24	4.819277108433735	0.9597337722751984	482|1141|1497|1524|2534|3337|4435|4852|4929|5997|6505|6662|7314|8482|9531|9935|10018|10458|11240|23314|23657|57526|84062|388610	ATP1B2|CHRNB2|CTNS|CX3CR1|FYN|DNAJB1|CITED1|NPY|NR4A2|RGS2|SLC1A1|SOX9|UBB|SEMA7A|BAG3|MAFB|BCL2L11|BAIAP2|PADI2|SATB2|SLC7A11|PCDH19|DTNBP1|TRNP1	-0.8397635620357973	0	82	0	0	-2.5046545687413113	1.8804409010705896
1	-2.4828603111111227	GO:0050878	M1	1	0	GO Biological Processes	19	regulation of body fluid levels	19_GO:0065007 biological regulation	-2.4828603111111227	2.3205060679877985	3.290500300823025	30211	366	498	14	2.8112449799196786	0.7407005796571964	350|2147|3315|4879|4987|6583|7166|10544|23657|29841|51206|59344|79152|84062	APOH|F2|HSPB1|NPPB|OPRL1|SLC22A4|TPH1|PROCR|SLC7A11|GRHL1|GP6|ALOXE3|FA2H|DTNBP1	-0.8300714015855635	0	83	1	1	-2.4828603111111227	2.3205060679877985
1	-2.2533996974928496	GO:0009611	M1	1	0	GO Biological Processes	19	response to wounding	19_GO:0050896 response to stimulus	-2.2533996974928496	2.116209022135052	3.0180532669106146	30211	430	498	15	3.0120481927710845	0.765905486846905	350|1524|2147|3162|3315|3491|3552|6505|7538|10544|23657|23671|51206|84062|349633	APOH|CX3CR1|F2|HMOX1|HSPB1|CCN1|IL1A|SLC1A1|ZFP36|PROCR|SLC7A11|TMEFF2|GP6|DTNBP1|PLET1	-0.6888181674467504	0	83	0	0	-2.4828603111111227	2.3205060679877985
1	-2.077659491436799	GO:0042060	M1	1	0	GO Biological Processes	19	wound healing	19_GO:0050896 response to stimulus	-2.077659491436799	2.233054919062754	2.8978865058950465	30211	326	498	12	2.4096385542168677	0.687170874062687	350|2147|3162|3315|3491|3552|10544|23657|23671|51206|84062|349633	APOH|F2|HMOX1|HSPB1|CCN1|IL1A|PROCR|SLC7A11|TMEFF2|GP6|DTNBP1|PLET1	-0.5791375301164196	0	83	0	0	-2.4828603111111227	2.3205060679877985
1	-2.4673988975812544	GO:0008283	M1	1	0	GO Biological Processes	19	cell population proliferation	19_GO:0009987 cellular process	-2.4673988975812544	2.108996312448157	3.2008277182083984	30211	489	498	17	3.4136546184738954	0.8136787698769808	374|1296|1958|2534|3162|6662|7045|7299|7345|8013|8878|9388|10087|60675|84985|387837|388610	AREG|COL8A2|EGR1|FYN|HMOX1|SOX9|TGFBI|TYR|UCHL1|NR4A3|SQSTM1|LIPG|CERT1|PROK2|FAM83A|CLEC12B|TRNP1	-0.8223935040964347	0	84	1	1	-2.4673988975812544	4.044310575635877
1	-2.423025467559299	GO:0050673	M1	1	0	GO Biological Processes	19	epithelial cell proliferation	19_GO:0009987 cellular process	-2.423025467559299	4.044310575635877	3.7444867709577228	30211	90	498	6	1.2048192771084338	0.4888933865520784	374|1296|3162|6662|60675|387837	AREG|COL8A2|HMOX1|SOX9|PROK2|CLEC12B	-0.7921546431498727	0	84	0	0	-2.4673988975812544	4.044310575635877
1	-2.450460305042542	GO:0035329	M1	1	0	GO Biological Processes	19	hippo signaling	19_GO:0023052 signaling	-2.450460305042542	9.57863031071655	4.842455007393575	30211	19	498	3	0.6024096385542169	0.3467521900302295	7004|25937|92597	TEAD4|WWTR1|MOB1B	-0.8140794825714175	0	85	1	1	-2.450460305042542	9.57863031071655
1	-2.387991148983688	GO:0048814	M1	1	0	GO Biological Processes	19	regulation of dendrite morphogenesis	19_GO:0032502 developmental process	-2.387991148983688	4.739426455823293	3.8769456728059843	30211	64	498	5	1.0040160642570282	0.446749883233909	1141|7224|10458|23327|51265	CHRNB2|TRPC5|BAIAP2|NEDD4L|CDKL3	-0.7748396836033278	0	86	1	1	-2.387991148983688	4.739426455823293
1	-2.242514903896262	GO:0050773	M1	1	0	GO Biological Processes	19	regulation of dendrite development	19_GO:0032502 developmental process	-2.242514903896262	3.714162773543152	3.484084647776369	30211	98	498	6	1.2048192771084338	0.4888933865520784	1141|7224|10458|23327|51265|57118	CHRNB2|TRPC5|BAIAP2|NEDD4L|CDKL3|CAMK1D	-0.6810244508273049	0	86	0	0	-2.387991148983688	4.739426455823293
1	-2.0755530761317518	GO:0007009	M1	1	0	GO Biological Processes	19	plasma membrane organization	19_GO:0009987 cellular process	-2.0755530761317518	3.055054751379619	3.1438833470273195	30211	139	498	7	1.4056224899598393	0.527528286631334	287|7224|10397|10458|79152|123720|131375	ANK2|TRPC5|NDRG1|BAIAP2|FA2H|WHAMM|LYZL4	-0.5779183357162658	0	86	0	0	-2.387991148983688	4.739426455823293
1	-2.385178704210102	GO:1900424	M1	1	0	GO Biological Processes	19	regulation of defense response to bacterium	19_GO:0044419 biological process involved in interspecies interaction between organisms	-2.385178704210102	9.099698795180723	4.690961842425934	30211	20	498	3	0.6024096385542169	0.3467521900302295	384|84868|338322	ARG2|HAVCR2|NLRP10	-0.7748396836033278	0	87	1	1	-2.385178704210102	9.099698795180723
1	-2.2640179692991445	GO:0032642	M1	1	0	GO Biological Processes	19	regulation of chemokine production	19_GO:0032501 multicellular organismal process	-2.2640179692991445	3.752453111414731	3.5151054342905312	30211	97	498	6	1.2048192771084338	0.4888933865520784	247|384|1958|3162|9314|84868	ALOX15B|ARG2|EGR1|HMOX1|KLF4|HAVCR2	-0.69736343063018	0	87	0	0	-2.385178704210102	9.099698795180723
1	-2.385178704210102	GO:0044827	M1	1	0	GO Biological Processes	19	modulation by host of viral genome replication	19_GO:0016032 viral process	-2.385178704210102	9.099698795180723	4.690961842425934	30211	20	498	3	0.6024096385542169	0.3467521900302295	3312|5071|25827	HSPA8|PRKN|FBXL2	-0.7748396836033278	0	88	1	1	-2.385178704210102	9.099698795180723
1	-2.2651481307263954	GO:0098810	M1	1	0	GO Biological Processes	19	neurotransmitter reuptake	19_GO:0051179 localization	-2.2651481307263954	8.272453450164294	4.417582911523973	30211	22	498	3	0.6024096385542169	0.3467521900302295	5071|6539|6570	PRKN|SLC6A12|SLC18A1	-0.69736343063018	0	88	0	0	-2.385178704210102	9.099698795180723
1	-2.3172846811410777	GO:0140352	M1	1	0	GO Biological Processes	19	export from cell	19_GO:0051179 localization	-2.3172846811410777	2.1512290295935514	3.086938846038725	30211	423	498	15	3.0120481927710845	0.765905486846905	379|482|1393|3164|6861|7166|7425|8013|9145|10008|10244|50487|51083|51760|63941	ARL4D|ATP1B2|CRHBP|NR4A1|SYT5|TPH1|VGF|NR4A3|SYNGR1|KCNE3|RABEPK|PLA2G3|GAL|SYT17|NECAB3	-0.7260509563235382	0	89	1	1	-2.3172846811410777	3.3175985190763053
1	-2.2656742933735714	GO:0045055	M1	1	0	GO Biological Processes	19	regulated exocytosis	19_GO:0051179 localization	-2.2656742933735714	3.3175985190763053	3.401726554400087	30211	128	498	7	1.4056224899598393	0.527528286631334	1393|6861|7166|8013|9145|50487|51760	CRHBP|SYT5|TPH1|NR4A3|SYNGR1|PLA2G3|SYT17	-0.69736343063018	0	89	0	0	-2.3172846811410777	3.3175985190763053
1	-2.142959698716622	GO:0046903	M1	1	0	GO Biological Processes	19	secretion	19_GO:0051179 localization	-2.142959698716622	2.0013083260878566	2.877976494308021	30211	485	498	16	3.21285140562249	0.7902044959356184	379|1393|1437|3164|4879|6583|6861|7166|7425|8013|9145|10244|50487|51083|51760|63941	ARL4D|CRHBP|CSF2|NR4A1|NPPB|SLC22A4|SYT5|TPH1|VGF|NR4A3|SYNGR1|RABEPK|PLA2G3|GAL|SYT17|NECAB3	-0.6197708538287481	0	89	0	0	-2.3172846811410777	3.3175985190763053
1	-2.0286370748225937	GO:0032940	M1	1	0	GO Biological Processes	19	secretion by cell	19_GO:0051179 localization	-2.0286370748225937	2.1200015114220325	2.813939326200813	30211	372	498	13	2.610441767068273	0.7144939098157526	379|1393|3164|6861|7166|7425|8013|9145|10244|50487|51083|51760|63941	ARL4D|CRHBP|NR4A1|SYT5|TPH1|VGF|NR4A3|SYNGR1|RABEPK|PLA2G3|GAL|SYT17|NECAB3	-0.5492271545133067	0	89	0	0	-2.3172846811410777	3.3175985190763053
1	-2.27537179258732	GO:0006641	M1	1	0	GO Biological Processes	19	triglyceride metabolic process	19_GO:0008152 metabolic process	-2.27537179258732	4.460636664304276	3.698571397705694	30211	68	498	5	1.0040160642570282	0.446749883233909	350|1571|6583|9388|84803	APOH|CYP2E1|SLC22A4|LIPG|GPAT3	-0.69736343063018	0	90	1	1	-2.27537179258732	4.460636664304276
1	-2.27537179258732	GO:0043627	M1	1	0	GO Biological Processes	19	response to estrogen	19_GO:0050896 response to stimulus	-2.27537179258732	4.460636664304276	3.698571397705694	30211	68	498	5	1.0040160642570282	0.446749883233909	1393|3162|4435|10865|51083	CRHBP|HMOX1|CITED1|ARID5A|GAL	-0.69736343063018	0	91	1	1	-2.27537179258732	4.460636664304276
1	-2.2651481307263954	GO:1903589	M1	1	0	GO Biological Processes	19	positive regulation of blood vessel endothelial cell proliferation involved in sprouting angiogenesis	19_GO:0032502 developmental process	-2.2651481307263954	8.272453450164294	4.417582911523973	30211	22	498	3	0.6024096385542169	0.3467521900302295	3162|9982|26051	HMOX1|FGFBP1|PPP1R16B	-0.69736343063018	0	92	1	1	-2.2651481307263954	8.272453450164294
1	-2.0881564247642768	GO:0050679	M1	1	0	GO Biological Processes	19	positive regulation of epithelial cell proliferation	19_GO:0048518 positive regulation of biological process	-2.0881564247642768	2.6123537211045136	3.028134397170199	30211	209	498	9	1.8072289156626506	0.5969413592395814	374|3162|3164|3357|3481|6662|8013|9982|26051	AREG|HMOX1|NR4A1|HTR2B|IGF2|SOX9|NR4A3|FGFBP1|PPP1R16B	-0.5869618735825705	0	92	0	0	-2.2651481307263954	8.272453450164294
1	-2.0149562493761155	GO:0001936	M1	1	0	GO Biological Processes	19	regulation of endothelial cell proliferation	19_GO:0050789 regulation of biological process	-2.0149562493761155	2.726501511664636	2.9908483207845213	30211	178	498	8	1.606425702811245	0.563376878754359	350|3162|3164|3357|3481|9982|26051|28984	APOH|HMOX1|NR4A1|HTR2B|IGF2|FGFBP1|PPP1R16B|RGCC	-0.5397751305593272	0	92	0	0	-2.2651481307263954	8.272453450164294
1	-2.244417746659202	GO:0009314	M1	1	0	GO Biological Processes	19	response to radiation	19_GO:0050896 response to stimulus	-2.244417746659202	2.11129902440388	3.0083198129387734	30211	431	498	15	3.0120481927710845	0.765905486846905	1141|1153|1263|1410|1497|1958|2353|3552|4852|5602|6785|7299|23657|51149|55693	CHRNB2|CIRBP|PLK3|CRYAB|CTNS|EGR1|FOS|IL1A|NPY|MAPK10|ELOVL4|TYR|SLC7A11|MRNIP|KDM4D	-0.6818993771768761	0	93	1	1	-2.244417746659202	2.11129902440388
1	-2.230482921292673	GO:1903573	M1	1	0	GO Biological Processes	19	negative regulation of response to endoplasmic reticulum stress	19_GO:0048519 negative regulation of biological process	-2.230482921292673	5.514968966776196	3.8800009212645246	30211	44	498	4	0.8032128514056225	0.39999029670936365	4189|5071|9709|23645	DNAJB9|PRKN|HERPUD1|PPP1R15A	-0.67612055642826	0	94	1	1	-2.230482921292673	5.514968966776196
1	-2.0968986148738997	GO:0070972	M1	1	0	GO Biological Processes	19	protein localization to endoplasmic reticulum	19_GO:0051179 localization	-2.0968986148738997	4.044310575635876	3.4173823102397183	30211	75	498	5	1.0040160642570282	0.446749883233909	287|6029|9709|23645|90637	ANK2|RN7SL1|HERPUD1|PPP1R15A|ZFAND2A	-0.5934858953391381	0	94	0	0	-2.230482921292673	5.514968966776196
1	-2.230482921292673	GO:0007588	M1	1	0	GO Biological Processes	19	excretion	19_GO:0032501 multicellular organismal process	-2.230482921292673	5.514968966776196	3.8800009212645246	30211	44	498	4	0.8032128514056225	0.39999029670936365	1141|3162|4868|23327	CHRNB2|HMOX1|NPHS1|NEDD4L	-0.67612055642826	0	95	1	1	-2.230482921292673	5.514968966776196
1	-2.0650651097040624	GO:0035094	M1	1	0	GO Biological Processes	19	response to nicotine	19_GO:0050896 response to stimulus	-2.0650651097040624	4.9522170313908696	3.584474870893268	30211	49	498	4	0.8032128514056225	0.39999029670936365	1141|1268|3162|23657	CHRNB2|CNR1|HMOX1|SLC7A11	-0.5718394881936315	0	95	0	0	-2.230482921292673	5.514968966776196
1	-2.1951356433941367	GO:0060341	M1	1	0	GO Biological Processes	19	regulation of cellular localization	19_GO:0051179 localization	-2.1951356433941367	1.7706689702974332	2.837947052605163	30211	788	498	23	4.618473895582329	0.9405171272949021	287|1263|1410|2147|2534|3162|3305|3958|4248|5071|6505|7538|8878|9531|9854|23245|23327|23657|25937|50487|85366|91319|378884	ANK2|PLK3|CRYAB|F2|FYN|HMOX1|HSPA1L|LGALS3|MGAT3|PRKN|SLC1A1|ZFP36|SQSTM1|BAG3|C2CD2L|ASTN2|NEDD4L|SLC7A11|WWTR1|PLA2G3|MYLK2|DERL3|NHLRC1	-0.6517434124179755	0	96	1	1	-2.1951356433941367	3.8887601688806503
1	-2.1138653951441	GO:1903829	M1	1	0	GO Biological Processes	19	positive regulation of protein localization	19_GO:0051179 localization	-2.1138653951441	2.0402912096817762	2.865406206401838	30211	446	498	15	3.0120481927710845	0.765905486846905	1263|2147|2534|2645|3305|3552|3958|4248|5071|7273|8736|8878|9531|9854|25937	PLK3|F2|FYN|GCK|HSPA1L|IL1A|LGALS3|MGAT3|PRKN|TTN|MYOM1|SQSTM1|BAG3|C2CD2L|WWTR1	-0.5983817154058639	0	96	0	0	-2.1951356433941367	3.8887601688806503
1	-2.026735607701189	GO:1903533	M1	1	0	GO Biological Processes	19	regulation of protein targeting	19_GO:0051179 localization	-2.026735607701189	3.8887601688806503	3.3071537467704566	30211	78	498	5	1.0040160642570282	0.446749883233909	2534|3305|5071|6505|9531	FYN|HSPA1L|PRKN|SLC1A1|BAG3	-0.54817474823302	0	96	0	0	-2.1951356433941367	3.8887601688806503
1	-2.174071679697233	GO:0010001	M1	1	0	GO Biological Processes	19	glial cell differentiation	19_GO:0032502 developmental process	-2.174071679697233	2.906091431594642	3.1977158570637125	30211	167	498	8	1.606425702811245	0.563376878754359	443|1270|6547|6662|10397|28999|79152|80045	ASPA|CNTF|SLC8A3|SOX9|NDRG1|KLF15|FA2H|GPR157	-0.6365483823851696	0	97	1	1	-2.174071679697233	2.906091431594642
1	-2.0247810016117365	GO:0042063	M1	1	0	GO Biological Processes	19	gliogenesis	19_GO:0032502 developmental process	-2.0247810016117365	2.5513174192095485	2.9483933753511047	30211	214	498	9	1.8072289156626506	0.5969413592395814	374|443|1270|6547|6662|10397|28999|79152|80045	AREG|ASPA|CNTF|SLC8A3|SOX9|NDRG1|KLF15|FA2H|GPR157	-0.547067546279553	0	97	0	0	-2.174071679697233	2.906091431594642
1	-2.1592829999632617	GO:0010927	M1	1	0	GO Biological Processes	19	cellular component assembly involved in morphogenesis	19_GO:0032502 developmental process	-2.1592829999632617	3.568509331443421	3.3639524662456513	30211	102	498	6	1.2048192771084338	0.4888933865520784	287|5990|7273|9172|50487|79933	ANK2|RFX2|TTN|MYOM2|PLA2G3|SYNPO2L	-0.6291750481455867	0	98	1	1	-2.1592829999632617	3.568509331443421
1	-2.157025352425099	GO:0045576	M1	1	0	GO Biological Processes	19	mast cell activation	19_GO:0002376 immune system process	-2.157025352425099	7.583082329317269	4.176781075949065	30211	24	498	3	0.6024096385542169	0.3467521900302295	8013|10397|50487	NR4A3|NDRG1|PLA2G3	-0.6281593746455342	0	99	1	1	-2.157025352425099	7.583082329317269
1	-2.0650651097040624	GO:0032418	M1	1	0	GO Biological Processes	19	lysosome localization	19_GO:0051179 localization	-2.0650651097040624	4.9522170313908696	3.584474870893268	30211	49	498	4	0.8032128514056225	0.39999029670936365	4135|8013|50487|90809	MAP6|NR4A3|PLA2G3|PIP4P1	-0.5718394881936315	0	99	0	0	-2.157025352425099	7.583082329317269
1	-2.0650651097040624	GO:1990849	M1	1	0	GO Biological Processes	19	vacuolar localization	19_GO:0051179 localization	-2.0650651097040624	4.9522170313908696	3.584474870893268	30211	49	498	4	0.8032128514056225	0.39999029670936365	4135|8013|50487|90809	MAP6|NR4A3|PLA2G3|PIP4P1	-0.5718394881936315	0	99	0	0	-2.157025352425099	7.583082329317269
1	-2.145682828421222	GO:0042058	M1	1	0	GO Biological Processes	19	regulation of epidermal growth factor receptor signaling pathway	19_GO:0023052 signaling	-2.145682828421222	4.1551136051053525	3.494105386385944	30211	73	498	5	1.0040160642570282	0.446749883233909	374|5148|9052|27246|57732	AREG|PDE6G|GPRC5A|RNF115|ZFYVE28	-0.6206098396587966	0	100	1	1	-2.145682828421222	4.1551136051053525
1	-2.0041088736287773	GO:1901184	M1	1	0	GO Biological Processes	19	regulation of ERBB signaling pathway	19_GO:0023052 signaling	-2.0041088736287773	3.8395353566163384	3.271625838599904	30211	79	498	5	1.0040160642570282	0.446749883233909	374|5148|9052|27246|57732	AREG|PDE6G|GPRC5A|RNF115|ZFYVE28	-0.5339485561870398	0	100	0	0	-2.145682828421222	4.1551136051053525
1	-2.1067846392377447	GO:0061436	M1	1	0	GO Biological Processes	19	establishment of skin barrier	19_GO:0032502 developmental process	-2.1067846392377447	7.279759036144578	4.06655810917555	30211	25	498	3	0.6024096385542169	0.3467521900302295	29841|59344|79152	GRHL1|ALOXE3|FA2H	-0.5983817154058639	0	101	1	1	-2.1067846392377447	7.279759036144578
1	-2.1067846392377447	GO:0001911	M1	1	0	GO Biological Processes	19	negative regulation of leukocyte mediated cytotoxicity	19_GO:0002376 immune system process	-2.1067846392377447	7.279759036144578	4.06655810917555	30211	25	498	3	0.6024096385542169	0.3467521900302295	1524|84868|387837	CX3CR1|HAVCR2|CLEC12B	-0.5983817154058639	0	102	1	1	-2.1067846392377447	7.279759036144578
1	-2.096471354138725	GO:0031146	M1	1	0	GO Biological Processes	19	SCF-dependent proteasomal ubiquitin-dependent protein catabolic process	19_GO:0008152 metabolic process	-2.096471354138725	5.055388219544846	3.640261390172179	30211	48	498	4	0.8032128514056225	0.39999029670936365	25827|25937|79176|196394	FBXL2|WWTR1|FBXL15|AMN1	-0.5934858953391381	0	103	1	1	-2.096471354138725	5.055388219544846
1	-2.0344268080788663	GO:0048168	M1	1	0	GO Biological Processes	19	regulation of neuronal synaptic plasticity	19_GO:0023052 signaling	-2.0344268080788663	4.853172690763052	3.5301843878853205	30211	50	498	4	0.8032128514056225	0.39999029670936365	6285|7425|9145|23237	S100B|VGF|SYNGR1|ARC	-0.5533137699716255	0	104	1	1	-2.0344268080788663	4.853172690763052
1	-2.0149562493761155	GO:0030258	M1	1	0	GO Biological Processes	19	lipid modification	19_GO:0008152 metabolic process	-2.0149562493761155	2.726501511664636	2.9908483207845213	30211	178	498	8	1.606425702811245	0.563376878754359	247|1571|8435|55289|79152|90809|124872|619373	ALOX15B|CYP2E1|SOAT2|ACOXL|FA2H|PIP4P1|B4GALNT2|MBOAT4	-0.5397751305593272	0	105	1	1	-2.0149562493761155	2.726501511664636

## Sheet: GOBP_MonaGO_pmHSC_OGTi
GO_id	P-value	Number of genes
regulation of reactive oxygen species metabolic process	0.2103	10
organic acid biosynthetic process	0.04017	13
sulfur compound metabolic process	0.03991	15
serine family amino acid metabolic process	0.03944	5
carboxylic acid biosynthetic process	0.03847	13
negative regulation of catalytic activity	0.03015	27
sphingolipid biosynthetic process	0.02864	8
regulation of cellular amine metabolic process	0.02721	5
nucleosome assembly	0.02492	9
positive regulation of response to external stimulus	0.02417	23
sodium ion transport	0.02349	11
cell activation	0.02167	27
skeletal muscle cell differentiation	0.02164	44
protein phosphorylation	0.02151	44
amino acid transmembrane transport	0.02044	13
monocarboxylic acid biosynthetic process	0.01804	11
negative regulation of growth	0.01746	25
protein folding	0.01684	13
regulation of autophagy	0.01663	49
enzyme linked receptor protein signaling pathway	0.01659	76
regulation of ion transport	0.01484	37
response to temperature stimulus	0.01476	11
regulation of actin filament bundle assembly	0.0146	34
glutathione biosynthetic process	0.01406	4
small molecule biosynthetic process	0.01394	19
regulation of membrane potential	0.01325	59
negative regulation of neuron death	0.01271	46
cellular response to inorganic substance	0.0126	93
cellular modified amino acid metabolic process	0.01199	12
gamete generation	0.01135	96
response to bacterium	0.01058	44
response to oxidative stress	0.00967	21
behavior	0.00951	29
response to ischemia	0.00674	7
positive regulation of protein phosphorylation	0.00231	45
phenol-containing compound metabolic process	0.0023	23
inflammatory response	0.0019	24
response to endoplasmic reticulum stress	0.00081	16

## Sheet: GOBP_Metascape_LX2_OGTi
_MEMBER_MyList	_LogP_LX2_OGTi_up_RNAseq	GO	_PATTERN_	_RANK_	GiniIndex	Category	CategoryID	Description	PARENT_GO	LogP	Enrichment	Z-score	#TotalGeneInLibrary	#GeneInGO	#GeneInHitList	#GeneInGOAndHitList	%InGO	STDV %InGO	GeneID	Hits	Log(q-value)	EvidenceCutoff	GROUP_ID	FirstInGroupByEnrichment	FirstInGroupByLogP	BestLogPInGroup	BestEnrichmentInGroup	URL
1	-9.015003858251598	GO:0008610	M1	1	0	GO Biological Processes	19	lipid biosynthetic process	19_GO:0008152 metabolic process	-9.015003858251598	3.526104241893716	7.744488095094412	30211	570	481	32	6.652806652806653	1.136267395655807	1559|1571|1717|2232|3422|3638|4597|5283|5295|6319|6785|7108|8503|8605|8630|8694|8708|9415|9468|10858|22979|59344|79644|83401|84879|125981|129303|151742|171586|256987|285848|340485	CYP2C9|CYP2E1|DHCR7|FDXR|IDI1|INSIG1|MVD|PIGH|PIK3R1|SCD|ELOVL4|TM7SF2|PIK3R3|PLA2G4C|HSD17B6|DGAT1|B3GALT1|FADS2|PCYT1B|CYP46A1|EFR3B|ALOXE3|SRD5A3|ELOVL3|MFSD2A|ACER1|TMEM150A|PPM1L|ABHD3|SERINC5|PNPLA1|ACER2	-4.915471395866212	0	1	1	1	-9.015003858251598	9.421309771309772
1	-8.22919428358714	GO:0044283	M1	1	0	GO Biological Processes	19	small molecule biosynthetic process	19_GO:0008152 metabolic process	-8.22919428358714	3.860583988243562	7.536238961019029	30211	423	481	26	5.405405405405405	1.0310382036713495	18|1036|1559|1571|1717|2232|2678|3155|3422|3638|4597|4860|6319|6785|7108|9415|10858|51380|59344|79644|83401|93058|125981|171586|256987|340485	ABAT|CDO1|CYP2C9|CYP2E1|DHCR7|FDXR|GGT1|HMGCL|IDI1|INSIG1|MVD|PNP|SCD|ELOVL4|TM7SF2|FADS2|CYP46A1|CSAD|ALOXE3|SRD5A3|ELOVL3|COQ10A|ACER1|ABHD3|SERINC5|ACER2	-4.518484717862802	0	1	0	0	-9.015003858251598	9.421309771309772
1	-4.048766968328345	GO:0016053	M1	1	0	GO Biological Processes	19	organic acid biosynthetic process	19_GO:0008152 metabolic process	-4.048766968328345	3.3561917760391045	4.8721490376968895	30211	262	481	14	2.9106029106029108	0.7664870885249327	18|1036|1559|1571|2678|6319|6785|9415|10858|51380|59344|83401|171586|256987	ABAT|CDO1|CYP2C9|CYP2E1|GGT1|SCD|ELOVL4|FADS2|CYP46A1|CSAD|ALOXE3|ELOVL3|ABHD3|SERINC5	-1.5377577235793891	0	1	0	0	-9.015003858251598	9.421309771309772
1	-3.208644654396854	GO:0006633	M1	1	0	GO Biological Processes	19	fatty acid biosynthetic process	19_GO:0008152 metabolic process	-3.208644654396854	4.258219105676734	4.510648583265896	30211	118	481	8	1.6632016632016633	0.5831200162244474	1559|1571|6319|6785|9415|59344|83401|171586	CYP2C9|CYP2E1|SCD|ELOVL4|FADS2|ALOXE3|ELOVL3|ABHD3	-1.0180257539010467	0	1	0	0	-9.015003858251598	9.421309771309772
1	-2.989240147405652	GO:0046394	M1	1	0	GO Biological Processes	19	carboxylic acid biosynthetic process	19_GO:0008152 metabolic process	-2.989240147405652	2.8988645450183914	3.9113388545128935	30211	260	481	12	2.494802494802495	0.7111470778284206	18|1559|1571|2678|6319|6785|9415|10858|59344|83401|171586|256987	ABAT|CYP2C9|CYP2E1|GGT1|SCD|ELOVL4|FADS2|CYP46A1|ALOXE3|ELOVL3|ABHD3|SERINC5	-0.9086192966095205	0	1	0	0	-9.015003858251598	9.421309771309772
1	-2.9372482516388656	GO:0072330	M1	1	0	GO Biological Processes	19	monocarboxylic acid biosynthetic process	19_GO:0008152 metabolic process	-2.9372482516388656	3.511047119742772	4.063460181453255	30211	161	481	9	1.8711018711018712	0.6178380334254937	1559|1571|6319|6785|9415|10858|59344|83401|171586	CYP2C9|CYP2E1|SCD|ELOVL4|FADS2|CYP46A1|ALOXE3|ELOVL3|ABHD3	-0.8797511996898721	0	1	0	0	-9.015003858251598	9.421309771309772
1	-2.4738015398479303	GO:0006636	M1	1	0	GO Biological Processes	19	unsaturated fatty acid biosynthetic process	19_GO:0008152 metabolic process	-2.4738015398479303	6.441921211151981	4.3254664711111275	30211	39	481	4	0.8316008316008316	0.4140679065326113	6319|6785|9415|83401	SCD|ELOVL4|FADS2|ELOVL3	-0.5914260616211324	0	1	0	0	-9.015003858251598	9.421309771309772
1	-2.427411846352334	GO:0043651	M1	1	0	GO Biological Processes	19	linoleic acid metabolic process	19_GO:0008152 metabolic process	-2.427411846352334	9.421309771309772	4.791884458144121	30211	20	481	3	0.6237006237006237	0.35896901314059215	9415|59344|83401	FADS2|ALOXE3|ELOVL3	-0.5760407597568641	0	1	0	0	-9.015003858251598	9.421309771309772
1	-8.80227222064623	GO:0006334	M1	1	0	GO Biological Processes	19	nucleosome assembly	19_GO:0009987 cellular process	-8.80227222064623	7.537047817047816	9.315472516759646	30211	125	481	15	3.1185031185031185	0.792539603541227	3006|3017|8351|8355|8357|8365|8370|8970|64061|85236|126961|128312|333932|440689|554313	H1-2|H2BC5|H3C4|H3C8|H3C10|H4C8|H4C14|H2BC11|TSPYL2|H2BC12|H3C14|H2BU1|H3C15|H2BC18|H4C15	-4.915471395866212	0	2	1	1	-8.80227222064623	11.776637214137216
1	-7.551444898202085	GO:0034728	M1	1	0	GO Biological Processes	19	nucleosome organization	19_GO:0009987 cellular process	-7.551444898202085	5.6776254742356445	7.938819671958471	30211	177	481	16	3.3264033264033266	0.8176526586315273	3006|3017|8351|8355|8357|8365|8370|8970|64061|85236|92815|126961|128312|333932|440689|554313	H1-2|H2BC5|H3C4|H3C8|H3C10|H4C8|H4C14|H2BC11|TSPYL2|H2BC12|H2AW|H3C14|H2BU1|H3C15|H2BC18|H4C15	-4.141765328141729	0	2	0	0	-8.80227222064623	11.776637214137216
1	-6.963266071841851	GO:0006333	M1	1	0	GO Biological Processes	19	chromatin assembly or disassembly	19_GO:0009987 cellular process	-6.963266071841851	5.153536968921585	7.401324128973776	30211	195	481	16	3.3264033264033266	0.8176526586315273	3006|3017|8351|8355|8357|8365|8370|8970|64061|85236|92815|126961|128312|333932|440689|554313	H1-2|H2BC5|H3C4|H3C8|H3C10|H4C8|H4C14|H2BC11|TSPYL2|H2BC12|H2AW|H3C14|H2BU1|H3C15|H2BC18|H4C15	-3.6785252383897946	0	2	0	0	-8.80227222064623	11.776637214137216
1	-6.813669854737222	GO:0031497	M1	1	0	GO Biological Processes	19	chromatin assembly	19_GO:0009987 cellular process	-6.813669854737222	5.383605583605583	7.397413476845479	30211	175	481	15	3.1185031185031185	0.792539603541227	3006|3017|8351|8355|8357|8365|8370|8970|64061|85236|126961|128312|333932|440689|554313	H1-2|H2BC5|H3C4|H3C8|H3C10|H4C8|H4C14|H2BC11|TSPYL2|H2BC12|H3C14|H2BU1|H3C15|H2BC18|H4C15	-3.5800815437325477	0	2	0	0	-8.80227222064623	11.776637214137216
1	-6.4394472776710305	GO:0065004	M1	1	0	GO Biological Processes	19	protein-DNA complex assembly	19_GO:0009987 cellular process	-6.4394472776710305	5.038133567545332	7.045594650631521	30211	187	481	15	3.1185031185031185	0.792539603541227	3006|3017|8351|8355|8357|8365|8370|8970|64061|85236|126961|128312|333932|440689|554313	H1-2|H2BC5|H3C4|H3C8|H3C10|H4C8|H4C14|H2BC11|TSPYL2|H2BC12|H3C14|H2BU1|H3C15|H2BC18|H4C15	-3.2516164572270307	0	2	0	0	-8.80227222064623	11.776637214137216
1	-5.798101200273536	GO:0006338	M1	1	0	GO Biological Processes	19	chromatin remodeling	19_GO:0009987 cellular process	-5.798101200273536	3.9990578305185047	6.260889085740809	30211	267	481	17	3.5343035343035343	0.841910326479719	3006|3017|8351|8355|8357|8365|8370|8626|8970|64061|85236|92815|126961|128312|333932|440689|554313	H1-2|H2BC5|H3C4|H3C8|H3C10|H4C8|H4C14|TP63|H2BC11|TSPYL2|H2BC12|H2AW|H3C14|H2BU1|H3C15|H2BC18|H4C15	-2.786361638885218	0	2	0	0	-8.80227222064623	11.776637214137216
1	-5.751427814969636	GO:0071824	M1	1	0	GO Biological Processes	19	protein-DNA complex subunit organization	19_GO:0009987 cellular process	-5.751427814969636	4.187248787248787	6.3055273647473395	30211	240	481	16	3.3264033264033266	0.8176526586315273	3006|3017|8351|8355|8357|8365|8370|8970|64061|85236|92815|126961|128312|333932|440689|554313	H1-2|H2BC5|H3C4|H3C8|H3C10|H4C8|H4C14|H2BC11|TSPYL2|H2BC12|H2AW|H3C14|H2BU1|H3C15|H2BC18|H4C15	-2.7677169771815615	0	2	0	0	-8.80227222064623	11.776637214137216
1	-5.598637719993059	GO:0006323	M1	1	0	GO Biological Processes	19	DNA packaging	19_GO:0009987 cellular process	-5.598637719993059	4.32170172995861	6.260793388597033	30211	218	481	15	3.1185031185031185	0.792539603541227	3006|3017|8351|8355|8357|8365|8370|8970|64061|85236|126961|128312|333932|440689|554313	H1-2|H2BC5|H3C4|H3C8|H3C10|H4C8|H4C14|H2BC11|TSPYL2|H2BC12|H3C14|H2BU1|H3C15|H2BC18|H4C15	-2.6660794046523653	0	2	0	0	-8.80227222064623	11.776637214137216
1	-4.997013521096177	GO:0006335	M1	1	0	GO Biological Processes	19	DNA replication-dependent chromatin assembly	19_GO:0009987 cellular process	-4.997013521096177	11.776637214137216	7.758116123239384	30211	32	481	6	1.2474012474012475	0.506063267695675	8351|8355|8357|8365|8370|554313	H3C4|H3C8|H3C10|H4C8|H4C14|H4C15	-2.207122709324215	0	2	0	0	-8.80227222064623	11.776637214137216
1	-4.997013521096177	GO:0034723	M1	1	0	GO Biological Processes	19	DNA replication-dependent chromatin organization	19_GO:0009987 cellular process	-4.997013521096177	11.776637214137216	7.758116123239384	30211	32	481	6	1.2474012474012475	0.506063267695675	8351|8355|8357|8365|8370|554313	H3C4|H3C8|H3C10|H4C8|H4C14|H4C15	-2.207122709324215	0	2	0	0	-8.80227222064623	11.776637214137216
1	-3.7563850084466828	GO:0071103	M1	1	0	GO Biological Processes	19	DNA conformation change	19_GO:0009987 cellular process	-3.7563850084466828	3.000417124620946	4.532335268058983	30211	314	481	15	3.1185031185031185	0.792539603541227	3006|3017|8351|8355|8357|8365|8370|8970|64061|85236|126961|128312|333932|440689|554313	H1-2|H2BC5|H3C4|H3C8|H3C10|H4C8|H4C14|H2BC11|TSPYL2|H2BC12|H3C14|H2BU1|H3C15|H2BC18|H4C15	-1.3319821815656203	0	2	0	0	-8.80227222064623	11.776637214137216
1	-2.562384525186439	GO:0045653	M1	1	0	GO Biological Processes	19	negative regulation of megakaryocyte differentiation	19_GO:0002376 immune system process	-2.562384525186439	10.46812196812197	5.110900300244586	30211	18	481	3	0.6237006237006237	0.35896901314059215	8365|8370|554313	H4C8|H4C14|H4C15	-0.6352447762886382	0	2	0	0	-8.80227222064623	11.776637214137216
1	-2.074662749264249	GO:0032200	M1	1	0	GO Biological Processes	19	telomere organization	19_GO:0009987 cellular process	-2.074662749264249	3.4259308259308265	3.242162214045646	30211	110	481	6	1.2474012474012475	0.506063267695675	8351|8355|8357|8365|8370|554313	H3C4|H3C8|H3C10|H4C8|H4C14|H4C15	-0.34772977157679713	0	2	0	0	-8.80227222064623	11.776637214137216
1	-7.979981884977487	GO:0033559	M1	1	0	GO Biological Processes	19	unsaturated fatty acid metabolic process	19_GO:0008152 metabolic process	-7.979981884977487	7.927315665179742	8.95762924286272	30211	103	481	13	2.7027027027027026	0.739395815006843	1557|1559|1562|1571|1645|2052|6319|6785|8605|9415|59344|83401|100137049	CYP2C19|CYP2C9|CYP2C18|CYP2E1|AKR1C1|EPHX1|SCD|ELOVL4|PLA2G4C|FADS2|ALOXE3|ELOVL3|PLA2G4B	-4.459489336438314	0	3	1	1	-7.979981884977487	31.404365904365907
1	-7.948350152546295	GO:0120254	M1	1	0	GO Biological Processes	19	olefinic compound metabolic process	19_GO:0008152 metabolic process	-7.948350152546295	6.54257623007623	8.480048153666427	30211	144	481	15	3.1185031185031185	0.792539603541227	1557|1559|1562|1571|1645|2052|2053|8605|8694|9415|10858|54884|59344|83401|100137049	CYP2C19|CYP2C9|CYP2C18|CYP2E1|AKR1C1|EPHX1|EPHX2|PLA2G4C|DGAT1|FADS2|CYP46A1|RETSAT|ALOXE3|ELOVL3|PLA2G4B	-4.459489336438314	0	3	0	0	-7.979981884977487	31.404365904365907
1	-7.126560557326439	GO:0006631	M1	1	0	GO Biological Processes	19	fatty acid metabolic process	19_GO:0008152 metabolic process	-7.126560557326439	4.0584103630257475	7.051053131601985	30211	325	481	21	4.365904365904366	0.9316889584500516	1557|1559|1562|1571|1645|2052|2678|5447|6319|6785|8309|8605|9415|59344|83401|84129|160428|171586|254552|285440|100137049	CYP2C19|CYP2C9|CYP2C18|CYP2E1|AKR1C1|EPHX1|GGT1|POR|SCD|ELOVL4|ACOX2|PLA2G4C|FADS2|ALOXE3|ELOVL3|ACAD11|ALDH1L2|ABHD3|NUDT8|CYP4V2|PLA2G4B	-3.783827776896696	0	3	0	0	-7.979981884977487	31.404365904365907
1	-6.370274703761635	GO:0032787	M1	1	0	GO Biological Processes	19	monocarboxylic acid metabolic process	19_GO:0008152 metabolic process	-6.370274703761635	3.198000601259257	6.245893815138943	30211	491	481	25	5.197505197505198	1.0121265353913502	18|230|1557|1559|1562|1571|1645|2052|2678|5447|6319|6785|8013|8309|8605|9415|10858|59344|83401|84129|160428|171586|254552|285440|100137049	ABAT|ALDOC|CYP2C19|CYP2C9|CYP2C18|CYP2E1|AKR1C1|EPHX1|GGT1|POR|SCD|ELOVL4|NR4A3|ACOX2|PLA2G4C|FADS2|CYP46A1|ALOXE3|ELOVL3|ACAD11|ALDH1L2|ABHD3|NUDT8|CYP4V2|PLA2G4B	-3.2238365684758605	0	3	0	0	-7.979981884977487	31.404365904365907
1	-5.621623958660995	GO:0006720	M1	1	0	GO Biological Processes	19	isoprenoid metabolic process	19_GO:0008152 metabolic process	-5.621623958660995	6.00779173822652	6.843704302772893	30211	115	481	11	2.286902286902287	0.6815969791880188	1557|1559|1562|1571|1645|3422|4597|8694|54884|79644|285440	CYP2C19|CYP2C9|CYP2C18|CYP2E1|AKR1C1|IDI1|MVD|DGAT1|RETSAT|SRD5A3|CYP4V2	-2.6660794046523653	0	3	0	0	-7.979981884977487	31.404365904365907
1	-5.429846904673169	GO:0019369	M1	1	0	GO Biological Processes	19	arachidonic acid metabolic process	19_GO:0008152 metabolic process	-5.429846904673169	8.663273352928526	7.430422289263224	30211	58	481	8	1.6632016632016633	0.5831200162244474	1557|1559|1562|1571|2052|8605|59344|100137049	CYP2C19|CYP2C9|CYP2C18|CYP2E1|EPHX1|PLA2G4C|ALOXE3|PLA2G4B	-2.5642353789630885	0	3	0	0	-7.979981884977487	31.404365904365907
1	-4.931532006971562	GO:0001676	M1	1	0	GO Biological Processes	19	long-chain fatty acid metabolic process	19_GO:0008152 metabolic process	-4.931532006971562	5.658444307092956	6.2541687553362895	30211	111	481	10	2.079002079002079	0.6505682119905842	1557|1559|1562|1571|2052|8605|9415|59344|83401|100137049	CYP2C19|CYP2C9|CYP2C18|CYP2E1|EPHX1|PLA2G4C|FADS2|ALOXE3|ELOVL3|PLA2G4B	-2.206099184426518	0	3	0	0	-7.979981884977487	31.404365904365907
1	-4.931532006971562	GO:0006690	M1	1	0	GO Biological Processes	19	icosanoid metabolic process	19_GO:0008152 metabolic process	-4.931532006971562	5.658444307092956	6.2541687553362895	30211	111	481	10	2.079002079002079	0.6505682119905842	1557|1559|1562|1571|1645|2052|2678|8605|59344|100137049	CYP2C19|CYP2C9|CYP2C18|CYP2E1|AKR1C1|EPHX1|GGT1|PLA2G4C|ALOXE3|PLA2G4B	-2.206099184426518	0	3	0	0	-7.979981884977487	31.404365904365907
1	-4.1112429601507925	GO:0016098	M1	1	0	GO Biological Processes	19	monoterpenoid metabolic process	19_GO:0008152 metabolic process	-4.1112429601507925	31.404365904365907	9.473764871964644	30211	6	481	3	0.6237006237006237	0.35896901314059215	1557|1559|1571	CYP2C19|CYP2C9|CYP2E1	-1.5766246534821367	0	3	0	0	-7.979981884977487	31.404365904365907
1	-3.787251722444474	GO:0006721	M1	1	0	GO Biological Processes	19	terpenoid metabolic process	19_GO:0008152 metabolic process	-3.787251722444474	5.1801015924727265	5.244920711251067	30211	97	481	8	1.6632016632016633	0.5831200162244474	1557|1559|1562|1571|1645|8694|54884|285440	CYP2C19|CYP2C9|CYP2C18|CYP2E1|AKR1C1|DGAT1|RETSAT|CYP4V2	-1.3476089290066748	0	3	0	0	-7.979981884977487	31.404365904365907
1	-3.691561571085463	GO:0019373	M1	1	0	GO Biological Processes	19	epoxygenase P450 pathway	19_GO:0008152 metabolic process	-3.691561571085463	13.222890907101435	6.778837774492352	30211	19	481	4	0.8316008316008316	0.4140679065326113	1557|1559|1562|1571	CYP2C19|CYP2C9|CYP2C18|CYP2E1	-1.2890605856522304	0	3	0	0	-7.979981884977487	31.404365904365907
1	-3.561918034113367	GO:0009410	M1	1	0	GO Biological Processes	19	response to xenobiotic stimulus	19_GO:0050896 response to stimulus	-3.561918034113367	2.6627143160808995	4.263431411632874	30211	401	481	17	3.5343035343035343	0.841910326479719	18|1001|1557|1559|1562|1571|1645|1848|2052|2354|3162|3673|4860|5228|5447|10858|340485	ABAT|CDH3|CYP2C19|CYP2C9|CYP2C18|CYP2E1|AKR1C1|DUSP6|EPHX1|FOSB|HMOX1|ITGA2|PNP|PGF|POR|CYP46A1|ACER2	-1.205862875724441	0	3	0	0	-7.979981884977487	31.404365904365907
1	-3.4665100489940426	GO:0006805	M1	1	0	GO Biological Processes	19	xenobiotic metabolic process	19_GO:0050896 response to stimulus	-3.4665100489940426	4.652498652498653	4.836681604860016	30211	108	481	8	1.6632016632016633	0.5831200162244474	1557|1559|1562|1571|1645|2052|5447|10858	CYP2C19|CYP2C9|CYP2C18|CYP2E1|AKR1C1|EPHX1|POR|CYP46A1	-1.1594928208308344	0	3	0	0	-7.979981884977487	31.404365904365907
1	-2.8088095452388036	GO:0071466	M1	1	0	GO Biological Processes	19	cellular response to xenobiotic stimulus	19_GO:0050896 response to stimulus	-2.8088095452388036	3.36475348975349	3.909482858237965	30211	168	481	9	1.8711018711018712	0.6178380334254937	1557|1559|1562|1571|1645|2052|5447|10858|340485	CYP2C19|CYP2C9|CYP2C18|CYP2E1|AKR1C1|EPHX1|POR|CYP46A1|ACER2	-0.7889292256517408	0	3	0	0	-7.979981884977487	31.404365904365907
1	-6.314851590610017	GO:0045926	M1	1	0	GO Biological Processes	19	negative regulation of growth	19_GO:0040007 growth	-6.314851590610017	4.358156901014044	6.713053129361026	30211	245	481	17	3.5343035343035343	0.841910326479719	393|1026|3303|3304|4133|4493|4501|4502|5641|6696|7093|9856|10500|29948|56920|64061|85407	ARHGAP4|CDKN1A|HSPA1A|HSPA1B|MAP2|MT1E|MT1X|MT2A|LGMN|SPP1|TLL2|KIAA0319|SEMA6C|OSGIN1|SEMA3G|TSPYL2|NKD1	-3.206202016213642	0	4	1	1	-6.314851590610017	7.137355887355887
1	-4.931532006971562	GO:0048640	M1	1	0	GO Biological Processes	19	negative regulation of developmental growth	19_GO:0040007 growth	-4.931532006971562	5.658444307092956	6.2541687553362895	30211	111	481	10	2.079002079002079	0.6505682119905842	393|1026|4133|5641|6696|7093|9856|10500|56920|85407	ARHGAP4|CDKN1A|MAP2|LGMN|SPP1|TLL2|KIAA0319|SEMA6C|SEMA3G|NKD1	-2.206099184426518	0	4	0	0	-6.314851590610017	7.137355887355887
1	-4.603902340918567	GO:0048638	M1	1	0	GO Biological Processes	19	regulation of developmental growth	19_GO:0040007 growth	-4.603902340918567	3.245435990116841	5.208878696574819	30211	329	481	17	3.5343035343035343	0.841910326479719	393|1026|1848|4133|5629|5641|6696|7093|7422|9472|9856|10018|10500|56920|84879|85407|91584	ARHGAP4|CDKN1A|DUSP6|MAP2|PROX1|LGMN|SPP1|TLL2|VEGFA|AKAP6|KIAA0319|BCL2L11|SEMA6C|SEMA3G|MFSD2A|NKD1|PLXNA4	-1.9723740212418543	0	4	0	0	-6.314851590610017	7.137355887355887
1	-4.163057704729836	GO:0040008	M1	1	0	GO Biological Processes	19	regulation of growth	19_GO:0040007 growth	-4.163057704729836	2.3791186291186293	4.556568966688383	30211	660	481	25	5.197505197505198	1.0121265353913502	393|1026|1848|3303|3304|4133|4493|4501|4502|5629|5641|6696|7093|7422|9472|9856|10018|10110|10500|29948|56920|64061|84879|85407|91584	ARHGAP4|CDKN1A|DUSP6|HSPA1A|HSPA1B|MAP2|MT1E|MT1X|MT2A|PROX1|LGMN|SPP1|TLL2|VEGFA|AKAP6|KIAA0319|BCL2L11|SGK2|SEMA6C|OSGIN1|SEMA3G|TSPYL2|MFSD2A|NKD1|PLXNA4	-1.6120464867473971	0	4	0	0	-6.314851590610017	7.137355887355887
1	-3.678895044284549	GO:0030308	M1	1	0	GO Biological Processes	19	negative regulation of cell growth	19_GO:0040007 growth	-3.678895044284549	3.714494891914246	4.723396887056496	30211	186	481	11	2.286902286902287	0.6815969791880188	393|1026|3303|3304|4133|6696|9856|10500|29948|56920|64061	ARHGAP4|CDKN1A|HSPA1A|HSPA1B|MAP2|SPP1|KIAA0319|SEMA6C|OSGIN1|SEMA3G|TSPYL2	-1.2869699446527272	0	4	0	0	-6.314851590610017	7.137355887355887
1	-3.4665100489940426	GO:0061387	M1	1	0	GO Biological Processes	19	regulation of extent of cell growth	19_GO:0040007 growth	-3.4665100489940426	4.652498652498653	4.836681604860016	30211	108	481	8	1.6632016632016633	0.5831200162244474	393|4133|6696|7422|9856|10500|56920|91584	ARHGAP4|MAP2|SPP1|VEGFA|KIAA0319|SEMA6C|SEMA3G|PLXNA4	-1.1594928208308344	0	4	0	0	-6.314851590610017	7.137355887355887
1	-3.2657751209805745	GO:0050771	M1	1	0	GO Biological Processes	19	negative regulation of axonogenesis	19_GO:0032502 developmental process	-3.2657751209805745	5.888318607068608	4.979409998356785	30211	64	481	6	1.2474012474012475	0.506063267695675	393|4133|6696|9856|10500|56920	ARHGAP4|MAP2|SPP1|KIAA0319|SEMA6C|SEMA3G	-1.04173212788213	0	4	0	0	-6.314851590610017	7.137355887355887
1	-3.1855136842508824	GO:0030517	M1	1	0	GO Biological Processes	19	negative regulation of axon extension	19_GO:0040007 growth	-3.1855136842508824	7.137355887355887	5.181935825964345	30211	44	481	5	1.0395010395010396	0.4624564744119501	393|4133|9856|10500|56920	ARHGAP4|MAP2|KIAA0319|SEMA6C|SEMA3G	-1.0138732523438514	0	4	0	0	-6.314851590610017	7.137355887355887
1	-3.171922205546782	GO:0031344	M1	1	0	GO Biological Processes	19	regulation of cell projection organization	19_GO:0050789 regulation of biological process	-3.171922205546782	2.1624289511613455	3.7776954614581055	30211	639	481	22	4.573804573804574	0.9525769503636107	393|482|2049|3383|3673|4133|5274|5295|6696|7422|9001|9856|10251|10500|23237|55714|56920|84628|84879|91584|643338|107080638	ARHGAP4|ATP1B2|EPHB3|ICAM1|ITGA2|MAP2|SERPINI1|PIK3R1|SPP1|VEGFA|HAP1|KIAA0319|SPRY3|SEMA6C|ARC|TENM3|SEMA3G|NTNG2|MFSD2A|PLXNA4|C15orf62|TBC1D7-LOC100130357	-1.0138732523438514	0	4	0	0	-6.314851590610017	7.137355887355887
1	-3.1401892389028134	GO:0030516	M1	1	0	GO Biological Processes	19	regulation of axon extension	19_GO:0040007 growth	-3.1401892389028134	4.727538953345405	4.579320567265732	30211	93	481	7	1.4553014553014554	0.5460351195446873	393|4133|7422|9856|10500|56920|91584	ARHGAP4|MAP2|VEGFA|KIAA0319|SEMA6C|SEMA3G|PLXNA4	-0.9975102860752583	0	4	0	0	-6.314851590610017	7.137355887355887
1	-3.0734182653329754	GO:0050770	M1	1	0	GO Biological Processes	19	regulation of axonogenesis	19_GO:0032502 developmental process	-3.0734182653329754	3.670640170640171	4.226232331811433	30211	154	481	9	1.8711018711018712	0.6178380334254937	393|2049|4133|6696|7422|9856|10500|56920|91584	ARHGAP4|EPHB3|MAP2|SPP1|VEGFA|KIAA0319|SEMA6C|SEMA3G|PLXNA4	-0.9500454341158943	0	4	0	0	-6.314851590610017	7.137355887355887
1	-2.9482477185361624	GO:0001558	M1	1	0	GO Biological Processes	19	regulation of cell growth	19_GO:0040007 growth	-2.9482477185361624	2.4215414673246	3.7089847242059655	30211	415	481	16	3.3264033264033266	0.8176526586315273	393|1026|3303|3304|4133|6696|7422|9472|9856|10110|10500|29948|56920|64061|84879|91584	ARHGAP4|CDKN1A|HSPA1A|HSPA1B|MAP2|SPP1|VEGFA|AKAP6|KIAA0319|SGK2|SEMA6C|OSGIN1|SEMA3G|TSPYL2|MFSD2A|PLXNA4	-0.8809908292980126	0	4	0	0	-6.314851590610017	7.137355887355887
1	-2.787163521775173	GO:0045596	M1	1	0	GO Biological Processes	19	negative regulation of cell differentiation	19_GO:0032502 developmental process	-2.787163521775173	2.017214744222043	3.425358808050337	30211	685	481	22	4.573804573804574	0.9525769503636107	393|1649|3398|3638|4133|4320|5295|6696|6926|7422|7483|8365|8370|8626|9856|10500|54855|56920|81848|130733|399473|554313	ARHGAP4|DDIT3|ID2|INSIG1|MAP2|MMP11|PIK3R1|SPP1|TBX3|VEGFA|WNT9A|H4C8|H4C14|TP63|KIAA0319|SEMA6C|TENT5C|SEMA3G|SPRY4|TMEM178A|SPRED3|H4C15	-0.7811762892759457	0	4	0	0	-6.314851590610017	7.137355887355887
1	-2.589448490990481	GO:0120035	M1	1	0	GO Biological Processes	19	regulation of plasma membrane bounded cell projection organization	19_GO:0050789 regulation of biological process	-2.589448490990481	2.019573370055685	3.2681274020507973	30211	622	481	20	4.158004158004158	0.9102230852442215	393|482|2049|3383|4133|5274|5295|6696|7422|9001|9856|10500|23237|55714|56920|84628|84879|91584|643338|107080638	ARHGAP4|ATP1B2|EPHB3|ICAM1|MAP2|SERPINI1|PIK3R1|SPP1|VEGFA|HAP1|KIAA0319|SEMA6C|ARC|TENM3|SEMA3G|NTNG2|MFSD2A|PLXNA4|C15orf62|TBC1D7-LOC100130357	-0.6471303383606313	0	4	0	0	-6.314851590610017	7.137355887355887
1	-2.3800889466795727	GO:0010975	M1	1	0	GO Biological Processes	19	regulation of neuron projection development	19_GO:0032502 developmental process	-2.3800889466795727	2.185918740443102	3.1541450880334163	30211	431	481	15	3.1185031185031185	0.792539603541227	393|482|2049|4133|5274|6696|7422|9856|10500|23237|55714|56920|84628|84879|91584	ARHGAP4|ATP1B2|EPHB3|MAP2|SERPINI1|SPP1|VEGFA|KIAA0319|SEMA6C|ARC|TENM3|SEMA3G|NTNG2|MFSD2A|PLXNA4	-0.5425061445697359	0	4	0	0	-6.314851590610017	7.137355887355887
1	-2.3077822858727437	GO:0051960	M1	1	0	GO Biological Processes	19	regulation of nervous system development	19_GO:0032502 developmental process	-2.3077822858727437	2.1460842303666903	3.0767714573708997	30211	439	481	15	3.1185031185031185	0.792539603541227	393|2049|3398|3687|4133|6696|7422|9001|9856|10500|26011|54567|56920|91584|163175	ARHGAP4|EPHB3|ID2|ITGAX|MAP2|SPP1|VEGFA|HAP1|KIAA0319|SEMA6C|TENM4|DLL4|SEMA3G|PLXNA4|LGI4	-0.4828022525598552	0	4	0	0	-6.314851590610017	7.137355887355887
1	-2.140249561659822	GO:0051129	M1	1	0	GO Biological Processes	19	negative regulation of cellular component organization	19_GO:0048519 negative regulation of biological process	-2.140249561659822	1.83651262598631	2.8147597714989496	30211	684	481	20	4.158004158004158	0.9102230852442215	393|654|1191|3303|3304|4133|5295|6696|7422|8543|9856|10251|10347|10500|56155|56920|57143|114822|375189|107080638	ARHGAP4|BMP6|CLU|HSPA1A|HSPA1B|MAP2|PIK3R1|SPP1|VEGFA|LMO4|KIAA0319|SPRY3|ABCA7|SEMA6C|TEX14|SEMA3G|ADCK1|RHPN1|PFN4|TBC1D7-LOC100130357	-0.38217102121823043	0	4	0	0	-6.314851590610017	7.137355887355887
1	-2.0863948182098753	GO:0008361	M1	1	0	GO Biological Processes	19	regulation of cell size	19_GO:0065007 biological regulation	-2.0863948182098753	2.8070941590494667	3.0843639342331235	30211	179	481	8	1.6632016632016633	0.5831200162244474	393|4133|6696|7422|9856|10500|56920|91584	ARHGAP4|MAP2|SPP1|VEGFA|KIAA0319|SEMA6C|SEMA3G|PLXNA4	-0.3546075697530733	0	4	0	0	-6.314851590610017	7.137355887355887
1	-2.058798077887318	GO:0010721	M1	1	0	GO Biological Processes	19	negative regulation of cell development	19_GO:0032502 developmental process	-2.058798077887318	2.776076544032345	3.048412587906402	30211	181	481	8	1.6632016632016633	0.5831200162244474	393|4133|6696|7422|9856|10500|56920|81848	ARHGAP4|MAP2|SPP1|VEGFA|KIAA0319|SEMA6C|SEMA3G|SPRY4	-0.3417445656573238	0	4	0	0	-6.314851590610017	7.137355887355887
1	-6.210794665907583	GO:1901615	M1	1	0	GO Biological Processes	19	organic hydroxy compound metabolic process	19_GO:0008152 metabolic process	-6.210794665907583	3.227857737493712	6.171584153995068	30211	467	481	24	4.98960498960499	0.9927641968447568	1559|1562|1571|1645|1717|2232|3422|3638|4597|4929|5641|6567|6620|7108|8630|8694|8811|10858|54884|79644|125981|284161|285440|340485	CYP2C9|CYP2C18|CYP2E1|AKR1C1|DHCR7|FDXR|IDI1|INSIG1|MVD|NR4A2|LGMN|SLC16A2|SNCB|TM7SF2|HSD17B6|DGAT1|GALR2|CYP46A1|RETSAT|SRD5A3|ACER1|GDPD1|CYP4V2|ACER2	-3.1369071977704204	0	5	1	1	-6.210794665907583	8.487666460639433
1	-5.455071728922134	GO:0008202	M1	1	0	GO Biological Processes	19	steroid metabolic process	19_GO:0008152 metabolic process	-5.455071728922134	3.9720937112241463	6.038329352826383	30211	253	481	16	3.3264033264033266	0.8176526586315273	1557|1559|1571|1645|1717|2232|3422|3638|4597|5641|6696|7108|8630|10858|79644|285440	CYP2C19|CYP2C9|CYP2E1|AKR1C1|DHCR7|FDXR|IDI1|INSIG1|MVD|LGMN|SPP1|TM7SF2|HSD17B6|CYP46A1|SRD5A3|CYP4V2	-2.568270904142116	0	5	0	0	-6.210794665907583	8.487666460639433
1	-4.8273519633228394	GO:0006066	M1	1	0	GO Biological Processes	19	alcohol metabolic process	19_GO:0008152 metabolic process	-4.8273519633228394	3.3789507618621544	5.4072962257453545	30211	316	481	17	3.5343035343035343	0.841910326479719	1559|1562|1645|1717|2232|3422|3638|4597|7108|8694|8811|10858|54884|79644|125981|284161|340485	CYP2C9|CYP2C18|AKR1C1|DHCR7|FDXR|IDI1|INSIG1|MVD|TM7SF2|DGAT1|GALR2|CYP46A1|RETSAT|SRD5A3|ACER1|GDPD1|ACER2	-2.1308828367131123	0	5	0	0	-6.210794665907583	8.487666460639433
1	-4.0443473066478015	GO:0006694	M1	1	0	GO Biological Processes	19	steroid biosynthetic process	19_GO:0008152 metabolic process	-4.0443473066478015	4.958584090163038	5.386183468581519	30211	114	481	9	1.8711018711018712	0.6178380334254937	1717|2232|3422|3638|4597|7108|8630|10858|79644	DHCR7|FDXR|IDI1|INSIG1|MVD|TM7SF2|HSD17B6|CYP46A1|SRD5A3	-1.5377577235793891	0	5	0	0	-6.210794665907583	8.487666460639433
1	-3.850424317471426	GO:0046165	M1	1	0	GO Biological Processes	19	alcohol biosynthetic process	19_GO:0008152 metabolic process	-3.850424317471426	5.289156362840574	5.325807728232101	30211	95	481	8	1.6632016632016633	0.5831200162244474	1717|3422|3638|4597|7108|79644|125981|340485	DHCR7|IDI1|INSIG1|MVD|TM7SF2|SRD5A3|ACER1|ACER2	-1.388082495273891	0	5	0	0	-6.210794665907583	8.487666460639433
1	-3.542300687837	GO:0006695	M1	1	0	GO Biological Processes	19	cholesterol biosynthetic process	19_GO:0008152 metabolic process	-3.542300687837	8.487666460639433	5.796707087952978	30211	37	481	5	1.0395010395010396	0.4624564744119501	1717|3422|3638|4597|7108	DHCR7|IDI1|INSIG1|MVD|TM7SF2	-1.205862875724441	0	5	0	0	-6.210794665907583	8.487666460639433
1	-3.542300687837	GO:1902653	M1	1	0	GO Biological Processes	19	secondary alcohol biosynthetic process	19_GO:0008152 metabolic process	-3.542300687837	8.487666460639433	5.796707087952978	30211	37	481	5	1.0395010395010396	0.4624564744119501	1717|3422|3638|4597|7108	DHCR7|IDI1|INSIG1|MVD|TM7SF2	-1.205862875724441	0	5	0	0	-6.210794665907583	8.487666460639433
1	-3.536361199737172	GO:0016125	M1	1	0	GO Biological Processes	19	sterol metabolic process	19_GO:0008152 metabolic process	-3.536361199737172	4.250214934425461	4.778195013428962	30211	133	481	9	1.8711018711018712	0.6178380334254937	1559|1717|2232|3422|3638|4597|7108|10858|285440	CYP2C9|DHCR7|FDXR|IDI1|INSIG1|MVD|TM7SF2|CYP46A1|CYP4V2	-1.205862875724441	0	5	0	0	-6.210794665907583	8.487666460639433
1	-3.37681006088242	GO:1901617	M1	1	0	GO Biological Processes	19	organic hydroxy compound biosynthetic process	19_GO:0008152 metabolic process	-3.37681006088242	3.694631282866577	4.481434586527127	30211	170	481	10	2.079002079002079	0.6505682119905842	1717|3422|3638|4597|4929|7108|10858|79644|125981|340485	DHCR7|IDI1|INSIG1|MVD|NR4A2|TM7SF2|CYP46A1|SRD5A3|ACER1|ACER2	-1.1032956234745175	0	5	0	0	-6.210794665907583	8.487666460639433
1	-3.208644654396854	GO:0008203	M1	1	0	GO Biological Processes	19	cholesterol metabolic process	19_GO:0008152 metabolic process	-3.208644654396854	4.258219105676734	4.510648583265896	30211	118	481	8	1.6632016632016633	0.5831200162244474	1559|1717|2232|3422|3638|4597|7108|10858	CYP2C9|DHCR7|FDXR|IDI1|INSIG1|MVD|TM7SF2|CYP46A1	-1.0180257539010467	0	5	0	0	-6.210794665907583	8.487666460639433
1	-3.1855136842508824	GO:0016126	M1	1	0	GO Biological Processes	19	sterol biosynthetic process	19_GO:0008152 metabolic process	-3.1855136842508824	7.137355887355887	5.181935825964345	30211	44	481	5	1.0395010395010396	0.4624564744119501	1717|3422|3638|4597|7108	DHCR7|IDI1|INSIG1|MVD|TM7SF2	-1.0138732523438514	0	5	0	0	-6.210794665907583	8.487666460639433
1	-2.977291708465998	GO:1902652	M1	1	0	GO Biological Processes	19	secondary alcohol metabolic process	19_GO:0008152 metabolic process	-2.977291708465998	3.9255457380457384	4.218924480104622	30211	128	481	8	1.6632016632016633	0.5831200162244474	1559|1717|2232|3422|3638|4597|7108|10858	CYP2C9|DHCR7|FDXR|IDI1|INSIG1|MVD|TM7SF2|CYP46A1	-0.9000505983212475	0	5	0	0	-6.210794665907583	8.487666460639433
1	-2.009770955387573	GO:0008299	M1	1	0	GO Biological Processes	19	isoprenoid biosynthetic process	19_GO:0008152 metabolic process	-2.009770955387573	6.72950697950698	3.8580292222427794	30211	28	481	3	0.6237006237006237	0.35896901314059215	3422|4597|79644	IDI1|MVD|SRD5A3	-0.3160947289620163	0	5	0	0	-6.210794665907583	8.487666460639433
1	-6.155233778949597	GO:1900118	M1	1	0	GO Biological Processes	19	negative regulation of execution phase of apoptosis	19_GO:0048519 negative regulation of biological process	-6.155233778949597	17.94535194535195	9.880504729790774	30211	21	481	6	1.2474012474012475	0.506063267695675	100462977|100462981|100462983|100463482|100463486|100463488	MTRNR2L1|MTRNR2L2|MTRNR2L3|MTRNR2L6|MTRNR2L8|MTRNR2L10	-3.1135309941838356	0	6	1	1	-6.155233778949597	17.94535194535195
1	-5.25995350870377	GO:1900117	M1	1	0	GO Biological Processes	19	regulation of execution phase of apoptosis	19_GO:0050789 regulation of biological process	-5.25995350870377	12.99491002939279	8.220011640931506	30211	29	481	6	1.2474012474012475	0.506063267695675	100462977|100462981|100462983|100463482|100463486|100463488	MTRNR2L1|MTRNR2L2|MTRNR2L3|MTRNR2L6|MTRNR2L8|MTRNR2L10	-2.4338505242773634	0	6	0	0	-6.155233778949597	17.94535194535195
1	-3.229511744142865	GO:2000272	M1	1	0	GO Biological Processes	19	negative regulation of signaling receptor activity	19_GO:0023052 signaling	-3.229511744142865	5.797729090036783	4.925246810774258	30211	65	481	6	1.2474012474012475	0.506063267695675	100462977|100462981|100462983|100463482|100463486|100463488	MTRNR2L1|MTRNR2L2|MTRNR2L3|MTRNR2L6|MTRNR2L8|MTRNR2L10	-1.0180257539010467	0	6	0	0	-6.155233778949597	17.94535194535195
1	-2.171901506632189	GO:0010469	M1	1	0	GO Biological Processes	19	regulation of signaling receptor activity	19_GO:0023052 signaling	-2.171901506632189	2.9044500258373094	3.195270076241982	30211	173	481	8	1.6632016632016633	0.5831200162244474	5924|23237|100462977|100462981|100462983|100463482|100463486|100463488	RASGRF2|ARC|MTRNR2L1|MTRNR2L2|MTRNR2L3|MTRNR2L6|MTRNR2L8|MTRNR2L10	-0.39904403415900747	0	6	0	0	-6.155233778949597	17.94535194535195
1	-5.476923383534801	GO:0016042	M1	1	0	GO Biological Processes	19	lipid catabolic process	19_GO:0008152 metabolic process	-5.476923383534801	3.786341988469648	5.979478612069527	30211	282	481	17	3.5343035343035343	0.841910326479719	4758|6696|8309|8605|8630|10858|79644|84129|113026|125981|160428|171586|254552|284161|285848|340485|100137049	NEU1|SPP1|ACOX2|PLA2G4C|HSD17B6|CYP46A1|SRD5A3|ACAD11|PLCD3|ACER1|ALDH1L2|ABHD3|NUDT8|GDPD1|PNPLA1|ACER2|PLA2G4B	-2.568270904142116	0	7	1	1	-5.476923383534801	4.343156986774008
1	-4.955299469657842	GO:0044242	M1	1	0	GO Biological Processes	19	cellular lipid catabolic process	19_GO:0008152 metabolic process	-4.955299469657842	4.343156986774008	5.84869667053222	30211	188	481	13	2.7027027027027026	0.739395815006843	4758|8309|8605|79644|84129|125981|160428|171586|254552|284161|285848|340485|100137049	NEU1|ACOX2|PLA2G4C|SRD5A3|ACAD11|ACER1|ALDH1L2|ABHD3|NUDT8|GDPD1|PNPLA1|ACER2|PLA2G4B	-2.206099184426518	0	7	0	0	-5.476923383534801	4.343156986774008
1	-4.746353343959874	GO:0044282	M1	1	0	GO Biological Processes	19	small molecule catabolic process	19_GO:0008152 metabolic process	-4.746353343959874	3.1936643292575497	5.2807932728207625	30211	354	481	18	3.7422037422037424	0.8653845423736386	18|1036|2592|3155|4860|7263|8309|8630|10858|27294|51268|51380|79644|80896|84129|160428|171586|254552	ABAT|CDO1|GALT|HMGCL|PNP|TST|ACOX2|HSD17B6|CYP46A1|DHDH|PIPOX|CSAD|SRD5A3|NPL|ACAD11|ALDH1L2|ABHD3|NUDT8	-2.0717185906105513	0	7	0	0	-5.476923383534801	4.343156986774008
1	-3.5626108886055246	GO:0016054	M1	1	0	GO Biological Processes	19	organic acid catabolic process	19_GO:0008152 metabolic process	-3.5626108886055246	3.36475348975349	4.518495151499683	30211	224	481	12	2.494802494802495	0.7111470778284206	18|1036|3155|7263|8309|51268|51380|80896|84129|160428|171586|254552	ABAT|CDO1|HMGCL|TST|ACOX2|PIPOX|CSAD|NPL|ACAD11|ALDH1L2|ABHD3|NUDT8	-1.205862875724441	0	7	0	0	-5.476923383534801	4.343156986774008
1	-3.0646578641072955	GO:0046395	M1	1	0	GO Biological Processes	19	carboxylic acid catabolic process	19_GO:0008152 metabolic process	-3.0646578641072955	3.14043659043659	4.052926051289946	30211	220	481	11	2.286902286902287	0.6815969791880188	18|1036|3155|8309|51268|51380|80896|84129|160428|171586|254552	ABAT|CDO1|HMGCL|ACOX2|PIPOX|CSAD|NPL|ACAD11|ALDH1L2|ABHD3|NUDT8	-0.9450129054094575	0	7	0	0	-5.476923383534801	4.343156986774008
1	-5.351105702174911	GO:0097193	M1	1	0	GO Biological Processes	19	intrinsic apoptotic signaling pathway	19_GO:0023052 signaling	-5.351105702174911	5.127243412957699	6.380369279278195	30211	147	481	12	2.494802494802495	0.7111470778284206	1026|1649|2081|3162|3708|5295|8626|10018|10962|27113|51741|54541	CDKN1A|DDIT3|ERN1|HMOX1|ITPR1|PIK3R1|TP63|BCL2L11|MLLT11|BBC3|WWOX|DDIT4	-2.5056975625531175	0	8	1	1	-5.351105702174911	7.247161362545979
1	-4.5264022758118205	GO:0097190	M1	1	0	GO Biological Processes	19	apoptotic signaling pathway	19_GO:0023052 signaling	-4.5264022758118205	3.515414093772302	5.261137812049453	30211	268	481	15	3.1185031185031185	0.792539603541227	1026|1191|1649|2065|2081|2872|3162|3708|5295|8626|10018|10962|27113|51741|54541	CDKN1A|CLU|DDIT3|ERBB3|ERN1|MKNK2|HMOX1|ITPR1|PIK3R1|TP63|BCL2L11|MLLT11|BBC3|WWOX|DDIT4	-1.906773179434816	0	8	0	0	-5.351105702174911	7.247161362545979
1	-2.671193789362068	GO:0010821	M1	1	0	GO Biological Processes	19	regulation of mitochondrion organization	19_GO:0050789 regulation of biological process	-2.671193789362068	3.5137752060828986	3.832592386600314	30211	143	481	8	1.6632016632016633	0.5831200162244474	1191|3303|5138|8878|10018|10962|27113|57143	CLU|HSPA1A|PDE2A|SQSTM1|BCL2L11|MLLT11|BBC3|ADCK1	-0.690188844949918	0	8	0	0	-5.351105702174911	7.247161362545979
1	-2.606920782364058	GO:2001233	M1	1	0	GO Biological Processes	19	regulation of apoptotic signaling pathway	19_GO:0023052 signaling	-2.606920782364058	2.3959734204965817	3.422410597590168	30211	367	481	14	2.9106029106029108	0.7664870885249327	1191|1649|3162|3303|3304|3383|4804|4929|8626|10018|27113|51741|79156|219699	CLU|DDIT3|HMOX1|HSPA1A|HSPA1B|ICAM1|NGFR|NR4A2|TP63|BCL2L11|BBC3|WWOX|PLEKHF1|UNC5B	-0.6527337002923891	0	8	0	0	-5.351105702174911	7.247161362545979
1	-2.3854368160415422	GO:0010942	M1	1	0	GO Biological Processes	19	positive regulation of cell death	19_GO:0048518 positive regulation of biological process	-2.3854368160415422	1.9757713648442128	3.0811992449659424	30211	604	481	19	3.95010395010395	0.8881374303593669	1026|1191|1649|1848|3162|4804|8309|8626|8878|10018|10962|27113|29948|51741|54541|79156|79845|340485|101927423	CDKN1A|CLU|DDIT3|DUSP6|HMOX1|NGFR|ACOX2|TP63|SQSTM1|BCL2L11|MLLT11|BBC3|OSGIN1|WWOX|DDIT4|PLEKHF1|RNF122|ACER2|PANO1	-0.5425061445697359	0	8	0	0	-5.351105702174911	7.247161362545979
1	-2.2388983402121	GO:2001235	M1	1	0	GO Biological Processes	19	positive regulation of apoptotic signaling pathway	19_GO:0023052 signaling	-2.2388983402121	3.281053154187483	3.3660533346269856	30211	134	481	7	1.4553014553014554	0.5460351195446873	1649|4804|8626|10018|27113|51741|79156	DDIT3|NGFR|TP63|BCL2L11|BBC3|WWOX|PLEKHF1	-0.4420026268714796	0	8	0	0	-5.351105702174911	7.247161362545979
1	-2.214121721820388	GO:0090199	M1	1	0	GO Biological Processes	19	regulation of release of cytochrome c from mitochondria	19_GO:0023052 signaling	-2.214121721820388	5.4616288529332016	3.851865706745559	30211	46	481	4	0.8316008316008316	0.4140679065326113	1191|10018|10962|27113	CLU|BCL2L11|MLLT11|BBC3	-0.4242309100484259	0	8	0	0	-5.351105702174911	7.247161362545979
1	-2.0999676342738844	GO:0090200	M1	1	0	GO Biological Processes	19	positive regulation of release of cytochrome c from mitochondria	19_GO:0023052 signaling	-2.0999676342738844	7.247161362545979	4.053444713802027	30211	26	481	3	0.6237006237006237	0.35896901314059215	10018|10962|27113	BCL2L11|MLLT11|BBC3	-0.35929484517210397	0	8	0	0	-5.351105702174911	7.247161362545979
1	-4.837246525620953	GO:0044273	M1	1	0	GO Biological Processes	19	sulfur compound catabolic process	19_GO:0008152 metabolic process	-4.837246525620953	11.083893848599732	7.48307569923742	30211	34	481	6	1.2474012474012475	0.506063267695675	1036|2678|3425|7263|51380|254552	CDO1|GGT1|IDUA|TST|CSAD|NUDT8	-2.1308828367131123	0	9	1	1	-4.837246525620953	22.839538839538843
1	-4.717500420496775	GO:0006534	M1	1	0	GO Biological Processes	19	cysteine metabolic process	19_GO:0008152 metabolic process	-4.717500420496775	22.839538839538843	9.214818402624095	30211	11	481	4	0.8316008316008316	0.4140679065326113	1036|2678|7263|51380	CDO1|GGT1|TST|CSAD	-2.0717185906105513	0	9	0	0	-4.837246525620953	22.839538839538843
1	-3.4327886327973194	GO:0009069	M1	1	0	GO Biological Processes	19	serine family amino acid metabolic process	19_GO:0008152 metabolic process	-3.4327886327973194	8.052401513939975	5.605543539816014	30211	39	481	5	1.0395010395010396	0.4624564744119501	1036|2678|7263|51380|256987	CDO1|GGT1|TST|CSAD|SERINC5	-1.1425849036437612	0	9	0	0	-4.837246525620953	22.839538839538843
1	-3.353758265889997	GO:0000098	M1	1	0	GO Biological Processes	19	sulfur amino acid catabolic process	19_GO:0008152 metabolic process	-3.353758265889997	18.842619542619545	7.177916463218166	30211	10	481	3	0.6237006237006237	0.35896901314059215	1036|7263|51380	CDO1|TST|CSAD	-1.1007112388123748	0	9	0	0	-4.837246525620953	22.839538839538843
1	-2.795111633359304	GO:0000096	M1	1	0	GO Biological Processes	19	sulfur amino acid metabolic process	19_GO:0008152 metabolic process	-2.795111633359304	7.851091476091477	4.932110285082891	30211	32	481	4	0.8316008316008316	0.4140679065326113	1036|2678|7263|51380	CDO1|GGT1|TST|CSAD	-0.7862577602084738	0	9	0	0	-4.837246525620953	22.839538839538843
1	-2.3748613005305272	GO:1901605	M1	1	0	GO Biological Processes	19	alpha-amino acid metabolic process	19_GO:0008152 metabolic process	-2.3748613005305272	2.8988645450183914	3.38364918378141	30211	195	481	9	1.8711018711018712	0.6178380334254937	1036|2678|3155|7263|51268|51380|92292|113451|256987	CDO1|GGT1|HMGCL|TST|PIPOX|CSAD|GLYATL1|AZIN2|SERINC5	-0.5392129981978901	0	9	0	0	-4.837246525620953	22.839538839538843
1	-2.2997256336629546	GO:0006520	M1	1	0	GO Biological Processes	19	cellular amino acid metabolic process	19_GO:0008152 metabolic process	-2.2997256336629546	2.5032465575943834	3.1911379150944246	30211	276	481	11	2.286902286902287	0.6815969791880188	18|1036|2678|3155|6567|7263|51268|51380|92292|113451|256987	ABAT|CDO1|GGT1|HMGCL|SLC16A2|TST|PIPOX|CSAD|GLYATL1|AZIN2|SERINC5	-0.47738279810985457	0	9	0	0	-4.837246525620953	22.839538839538843
1	-4.733875257331562	GO:0010817	M1	1	0	GO Biological Processes	19	regulation of hormone levels	19_GO:0065007 biological regulation	-4.733875257331562	2.7858711689356848	5.100979089852252	30211	496	481	22	4.573804573804574	0.9525769503636107	18|654|1181|1514|1559|1562|1645|1717|5125|5447|6567|6696|6926|7425|8630|8694|8938|10858|23428|54884|79644|389692	ABAT|BMP6|CLCN2|CTSL|CYP2C9|CYP2C18|AKR1C1|DHCR7|PCSK5|POR|SLC16A2|SPP1|TBX3|VGF|HSD17B6|DGAT1|BAIAP3|CYP46A1|SLC7A8|RETSAT|SRD5A3|MAFA	-2.0717185906105513	0	10	1	1	-4.733875257331562	6.97874797874798
1	-4.715481366704275	GO:0042445	M1	1	0	GO Biological Processes	19	hormone metabolic process	19_GO:0008152 metabolic process	-4.715481366704275	4.123805623805623	5.609347425260306	30211	198	481	13	2.7027027027027026	0.739395815006843	1514|1559|1562|1645|1717|5125|6567|6696|8630|8694|10858|54884|79644	CTSL|CYP2C9|CYP2C18|AKR1C1|DHCR7|PCSK5|SLC16A2|SPP1|HSD17B6|DGAT1|CYP46A1|RETSAT|SRD5A3	-2.0717185906105513	0	10	0	0	-4.733875257331562	6.97874797874798
1	-3.7121651986464257	GO:0034754	M1	1	0	GO Biological Processes	19	cellular hormone metabolic process	19_GO:0008152 metabolic process	-3.7121651986464257	4.486337986337987	4.988043115572368	30211	126	481	9	1.8711018711018712	0.6178380334254937	1559|1562|1645|6696|8630|8694|10858|54884|79644	CYP2C9|CYP2C18|AKR1C1|SPP1|HSD17B6|DGAT1|CYP46A1|RETSAT|SRD5A3	-1.3024856285860698	0	10	0	0	-4.733875257331562	6.97874797874798
1	-2.0539041977768937	GO:0006706	M1	1	0	GO Biological Processes	19	steroid catabolic process	19_GO:0008152 metabolic process	-2.0539041977768937	6.97874797874798	3.9532490865843184	30211	27	481	3	0.6237006237006237	0.35896901314059215	6696|8630|10858	SPP1|HSD17B6|CYP46A1	-0.3417445656573238	0	10	0	0	-4.733875257331562	6.97874797874798
1	-2.009770955387573	GO:0008209	M1	1	0	GO Biological Processes	19	androgen metabolic process	19_GO:0008152 metabolic process	-2.009770955387573	6.72950697950698	3.8580292222427794	30211	28	481	3	0.6237006237006237	0.35896901314059215	6696|8630|79644	SPP1|HSD17B6|SRD5A3	-0.3160947289620163	0	10	0	0	-4.733875257331562	6.97874797874798
1	-4.356400326816008	GO:0046718	M1	1	0	GO Biological Processes	19	viral entry into host cell	19_GO:0016032 viral process	-4.356400326816008	5.435371021909484	5.763195198469797	30211	104	481	9	1.8711018711018712	0.6178380334254937	290|1514|3303|3304|3383|3673|6520|9080|53373	ANPEP|CTSL|HSPA1A|HSPA1B|ICAM1|ITGA2|SLC3A2|CLDN9|TPCN1	-1.7483531029888184	0	11	1	1	-4.356400326816008	5.435371021909484
1	-4.291097081970023	GO:0044409	M1	1	0	GO Biological Processes	19	entry into host	19_GO:0044419 biological process involved in interspecies interaction between organisms	-4.291097081970023	5.332816851684776	5.684004261502689	30211	106	481	9	1.8711018711018712	0.6178380334254937	290|1514|3303|3304|3383|3673|6520|9080|53373	ANPEP|CTSL|HSPA1A|HSPA1B|ICAM1|ITGA2|SLC3A2|CLDN9|TPCN1	-1.705326252853986	0	11	0	0	-4.356400326816008	5.435371021909484
1	-3.536361199737172	GO:0052126	M1	1	0	GO Biological Processes	19	movement in host environment	19_GO:0044419 biological process involved in interspecies interaction between organisms	-3.536361199737172	4.250214934425461	4.778195013428962	30211	133	481	9	1.8711018711018712	0.6178380334254937	290|1514|3303|3304|3383|3673|6520|9080|53373	ANPEP|CTSL|HSPA1A|HSPA1B|ICAM1|ITGA2|SLC3A2|CLDN9|TPCN1	-1.205862875724441	0	11	0	0	-4.356400326816008	5.435371021909484
1	-3.218065531141995	GO:0051701	M1	1	0	GO Biological Processes	19	biological process involved in interaction with host	19_GO:0044419 biological process involved in interspecies interaction between organisms	-3.218065531141995	3.845432559718274	4.398798101727195	30211	147	481	9	1.8711018711018712	0.6178380334254937	290|1514|3303|3304|3383|3673|6520|9080|53373	ANPEP|CTSL|HSPA1A|HSPA1B|ICAM1|ITGA2|SLC3A2|CLDN9|TPCN1	-1.0180257539010467	0	11	0	0	-4.356400326816008	5.435371021909484
1	-3.201535200562404	GO:0019058	M1	1	0	GO Biological Processes	19	viral life cycle	19_GO:0016032 viral process	-3.201535200562404	3.508867698811833	4.282157079212741	30211	179	481	10	2.079002079002079	0.6505682119905842	290|1514|3303|3304|3383|3673|5125|6520|9080|53373	ANPEP|CTSL|HSPA1A|HSPA1B|ICAM1|ITGA2|PCSK5|SLC3A2|CLDN9|TPCN1	-1.0180257539010467	0	11	0	0	-4.356400326816008	5.435371021909484
1	-2.243811204858995	GO:0044403	M1	1	0	GO Biological Processes	19	biological process involved in symbiotic interaction	19_GO:0044419 biological process involved in interspecies interaction between organisms	-2.243811204858995	2.5954021408566863	3.1695103466714922	30211	242	481	10	2.079002079002079	0.6505682119905842	290|1514|3303|3304|3383|3673|5806|6520|9080|53373	ANPEP|CTSL|HSPA1A|HSPA1B|ICAM1|ITGA2|PTX3|SLC3A2|CLDN9|TPCN1	-0.44514646877952796	0	11	0	0	-4.356400326816008	5.435371021909484
1	-2.183402344693557	GO:0016032	M1	1	0	GO Biological Processes	19	viral process	19_GO:0016032 viral process	-2.183402344693557	2.542863635981045	3.0968956486789065	30211	247	481	10	2.079002079002079	0.6505682119905842	290|1514|3303|3304|3383|3673|5125|6520|9080|53373	ANPEP|CTSL|HSPA1A|HSPA1B|ICAM1|ITGA2|PCSK5|SLC3A2|CLDN9|TPCN1	-0.40635712272911173	0	11	0	0	-4.356400326816008	5.435371021909484
1	-4.305131148783465	GO:1905897	M1	1	0	GO Biological Processes	19	regulation of response to endoplasmic reticulum stress	19_GO:0050896 response to stimulus	-4.305131148783465	6.127681152071396	5.914064080135956	30211	82	481	8	1.6632016632016633	0.5831200162244474	1191|1649|2081|3303|4189|5295|10018|10347	CLU|DDIT3|ERN1|HSPA1A|DNAJB9|PIK3R1|BCL2L11|ABCA7	-1.7083649353659645	0	12	1	1	-4.305131148783465	14.494322725091958
1	-3.9880799797355837	GO:1900101	M1	1	0	GO Biological Processes	19	regulation of endoplasmic reticulum unfolded protein response	19_GO:0023052 signaling	-3.9880799797355837	10.468121968121968	6.599455500069697	30211	30	481	5	1.0395010395010396	0.4624564744119501	2081|4189|5295|10018|10347	ERN1|DNAJB9|PIK3R1|BCL2L11|ABCA7	-1.4904452393200978	0	12	0	0	-4.305131148783465	14.494322725091958
1	-2.9920302995044556	GO:1900103	M1	1	0	GO Biological Processes	19	positive regulation of endoplasmic reticulum unfolded protein response	19_GO:0023052 signaling	-2.9920302995044556	14.494322725091958	6.1899070045542475	30211	13	481	3	0.6237006237006237	0.35896901314059215	2081|5295|10018	ERN1|PIK3R1|BCL2L11	-0.9086192966095205	0	12	0	0	-4.305131148783465	14.494322725091958
1	-2.744435093999006	GO:0070059	M1	1	0	GO Biological Processes	19	intrinsic apoptotic signaling pathway in response to endoplasmic reticulum stress	19_GO:0023052 signaling	-2.744435093999006	7.6131796131796134	4.8347331370351965	30211	33	481	4	0.8316008316008316	0.4140679065326113	1649|2081|3708|27113	DDIT3|ERN1|ITPR1|BBC3	-0.7528483069175513	0	12	0	0	-4.305131148783465	14.494322725091958
1	-2.6482407207445533	GO:1905898	M1	1	0	GO Biological Processes	19	positive regulation of response to endoplasmic reticulum stress	19_GO:0048518 positive regulation of biological process	-2.6482407207445533	7.178140778140778	4.6516971593754	30211	35	481	4	0.8316008316008316	0.4140679065326113	1649|2081|5295|10018	DDIT3|ERN1|PIK3R1|BCL2L11	-0.6752537483482515	0	12	0	0	-4.305131148783465	14.494322725091958
1	-2.5617722733192556	GO:0034976	M1	1	0	GO Biological Processes	19	response to endoplasmic reticulum stress	19_GO:0050896 response to stimulus	-2.5617722733192556	2.881134486639074	3.5455905781036328	30211	218	481	10	2.079002079002079	0.6505682119905842	1047|1649|2081|3708|4189|5295|5924|7060|10018|27113	CLGN|DDIT3|ERN1|ITPR1|DNAJB9|PIK3R1|RASGRF2|THBS4|BCL2L11|BBC3	-0.6352447762886382	0	12	0	0	-4.305131148783465	14.494322725091958
1	-2.5582577737231014	GO:0033120	M1	1	0	GO Biological Processes	19	positive regulation of RNA splicing	19_GO:0048518 positive regulation of biological process	-2.5582577737231014	6.790133168511548	4.48253219538257	30211	37	481	4	0.8316008316008316	0.4140679065326113	2081|3303|5295|5430	ERN1|HSPA1A|PIK3R1|POLR2A	-0.6352447762886382	0	12	0	0	-4.305131148783465	14.494322725091958
1	-4.1688156859485455	GO:0001568	M1	1	0	GO Biological Processes	19	blood vessel development	19_GO:0032502 developmental process	-4.1688156859485455	2.6222333359510297	4.666712569339294	30211	503	481	21	4.365904365904366	0.9316889584500516	290|1296|1649|2049|3162|3726|4804|5138|5228|5629|6303|6926|7422|8325|8503|11082|51129|54567|83854|113026|219699	ANPEP|COL8A2|DDIT3|EPHB3|HMOX1|JUNB|NGFR|PDE2A|PGF|PROX1|SAT1|TBX3|VEGFA|FZD8|PIK3R3|ESM1|ANGPTL4|DLL4|ANGPTL6|PLCD3|UNC5B	-1.6120464867473971	0	13	1	1	-4.1688156859485455	2.9349874676977477
1	-3.898348453514514	GO:0001944	M1	1	0	GO Biological Processes	19	vasculature development	19_GO:0032502 developmental process	-3.898348453514514	2.5075729429341598	4.436629126692137	30211	526	481	21	4.365904365904366	0.9316889584500516	290|1296|1649|2049|3162|3726|4804|5138|5228|5629|6303|6926|7422|8325|8503|11082|51129|54567|83854|113026|219699	ANPEP|COL8A2|DDIT3|EPHB3|HMOX1|JUNB|NGFR|PDE2A|PGF|PROX1|SAT1|TBX3|VEGFA|FZD8|PIK3R3|ESM1|ANGPTL4|DLL4|ANGPTL6|PLCD3|UNC5B	-1.4205755645869056	0	13	0	0	-4.1688156859485455	2.9349874676977477
1	-3.6531916883526483	GO:0001525	M1	1	0	GO Biological Processes	19	angiogenesis	19_GO:0032502 developmental process	-3.6531916883526483	2.9349874676977477	4.433208543106499	30211	321	481	15	3.1185031185031185	0.792539603541227	290|1296|2049|3162|5228|6303|7422|8325|8503|11082|51129|54567|83854|113026|219699	ANPEP|COL8A2|EPHB3|HMOX1|PGF|SAT1|VEGFA|FZD8|PIK3R3|ESM1|ANGPTL4|DLL4|ANGPTL6|PLCD3|UNC5B	-1.2715408418925358	0	13	0	0	-4.1688156859485455	2.9349874676977477
1	-3.3536078703388683	GO:0035239	M1	1	0	GO Biological Processes	19	tube morphogenesis	19_GO:0032502 developmental process	-3.3536078703388683	2.185477808775842	3.9198176318417968	30211	661	481	23	4.781704781704781	0.9729242817970958	290|1296|2049|3162|3398|3726|5228|5629|6303|6926|7422|8325|8503|8543|8626|10018|11082|51129|54567|83854|113026|219699|388389	ANPEP|COL8A2|EPHB3|HMOX1|ID2|JUNB|PGF|PROX1|SAT1|TBX3|VEGFA|FZD8|PIK3R3|LMO4|TP63|BCL2L11|ESM1|ANGPTL4|DLL4|ANGPTL6|PLCD3|UNC5B|CCDC103	-1.1007112388123748	0	13	0	0	-4.1688156859485455	2.9349874676977477
1	-3.344059387106206	GO:0048514	M1	1	0	GO Biological Processes	19	blood vessel morphogenesis	19_GO:0032502 developmental process	-3.344059387106206	2.5483256342444887	4.059475569734327	30211	419	481	17	3.5343035343035343	0.841910326479719	290|1296|2049|3162|3726|5228|5629|6303|7422|8325|8503|11082|51129|54567|83854|113026|219699	ANPEP|COL8A2|EPHB3|HMOX1|JUNB|PGF|PROX1|SAT1|VEGFA|FZD8|PIK3R3|ESM1|ANGPTL4|DLL4|ANGPTL6|PLCD3|UNC5B	-1.1007112388123748	0	13	0	0	-4.1688156859485455	2.9349874676977477
1	-4.162445471210851	GO:0046486	M1	1	0	GO Biological Processes	19	glycerolipid metabolic process	19_GO:0008152 metabolic process	-4.162445471210851	2.990891990891991	4.813167654904291	30211	357	481	17	3.5343035343035343	0.841910326479719	1571|3638|5283|5295|8503|8605|8694|8811|9468|22979|84879|129303|171586|256987|284161|285848|100137049	CYP2E1|INSIG1|PIGH|PIK3R1|PIK3R3|PLA2G4C|DGAT1|GALR2|PCYT1B|EFR3B|MFSD2A|TMEM150A|ABHD3|SERINC5|GDPD1|PNPLA1|PLA2G4B	-1.6120464867473971	0	14	1	1	-4.162445471210851	7.851091476091477
1	-3.8059983258507435	GO:0008654	M1	1	0	GO Biological Processes	19	phospholipid biosynthetic process	19_GO:0008152 metabolic process	-3.8059983258507435	3.3601379156934708	4.698530873558368	30211	243	481	13	2.7027027027027026	0.739395815006843	3422|4597|5283|5295|8503|8605|9468|22979|79644|84879|129303|171586|256987	IDI1|MVD|PIGH|PIK3R1|PIK3R3|PLA2G4C|PCYT1B|EFR3B|SRD5A3|MFSD2A|TMEM150A|ABHD3|SERINC5	-1.3585301949009878	0	14	0	0	-4.162445471210851	7.851091476091477
1	-3.5589340904546307	GO:0006644	M1	1	0	GO Biological Processes	19	phospholipid metabolic process	19_GO:0008152 metabolic process	-3.5589340904546307	2.7608233762079917	4.2989915394323415	30211	364	481	16	3.3264033264033266	0.8176526586315273	3422|4597|5283|5295|8503|8605|8811|9468|22979|79644|84879|129303|171586|256987|284161|100137049	IDI1|MVD|PIGH|PIK3R1|PIK3R3|PLA2G4C|GALR2|PCYT1B|EFR3B|SRD5A3|MFSD2A|TMEM150A|ABHD3|SERINC5|GDPD1|PLA2G4B	-1.205862875724441	0	14	0	0	-4.162445471210851	7.851091476091477
1	-3.447245826222778	GO:0090407	M1	1	0	GO Biological Processes	19	organophosphate biosynthetic process	19_GO:0008152 metabolic process	-3.447245826222778	2.445421935176034	4.0945735588321766	30211	488	481	19	3.95010395010395	0.8881374303593669	1159|3422|4597|4860|5283|5295|6241|6785|8503|8605|9468|22979|54981|79644|83401|84879|129303|171586|256987	CKMT1B|IDI1|MVD|PNP|PIGH|PIK3R1|RRM2|ELOVL4|PIK3R3|PLA2G4C|PCYT1B|EFR3B|NMRK1|SRD5A3|ELOVL3|MFSD2A|TMEM150A|ABHD3|SERINC5	-1.1459057309512601	0	14	0	0	-4.162445471210851	7.851091476091477
1	-3.048056619992332	GO:0006650	M1	1	0	GO Biological Processes	19	glycerophospholipid metabolic process	19_GO:0008152 metabolic process	-3.048056619992332	2.7962791558681968	3.9232155097200376	30211	292	481	13	2.7027027027027026	0.739395815006843	5283|5295|8503|8605|8811|9468|22979|84879|129303|171586|256987|284161|100137049	PIGH|PIK3R1|PIK3R3|PLA2G4C|GALR2|PCYT1B|EFR3B|MFSD2A|TMEM150A|ABHD3|SERINC5|GDPD1|PLA2G4B	-0.9321078068544578	0	14	0	0	-4.162445471210851	7.851091476091477
1	-2.477632561764042	GO:0045017	M1	1	0	GO Biological Processes	19	glycerolipid biosynthetic process	19_GO:0008152 metabolic process	-2.477632561764042	2.8039612414612414	3.446951303108417	30211	224	481	10	2.079002079002079	0.6505682119905842	5283|5295|8503|8605|8694|9468|22979|84879|129303|171586	PIGH|PIK3R1|PIK3R3|PLA2G4C|DGAT1|PCYT1B|EFR3B|MFSD2A|TMEM150A|ABHD3	-0.5914260616211324	0	14	0	0	-4.162445471210851	7.851091476091477
1	-2.248633418234757	GO:0046474	M1	1	0	GO Biological Processes	19	glycerophospholipid biosynthetic process	19_GO:0008152 metabolic process	-2.248633418234757	2.770973462149933	3.2282435663092914	30211	204	481	9	1.8711018711018712	0.6178380334254937	5283|5295|8503|8605|9468|22979|84879|129303|171586	PIGH|PIK3R1|PIK3R3|PLA2G4C|PCYT1B|EFR3B|MFSD2A|TMEM150A|ABHD3	-0.4477902408599589	0	14	0	0	-4.162445471210851	7.851091476091477
1	-2.1985394315831885	GO:0006656	M1	1	0	GO Biological Processes	19	phosphatidylcholine biosynthetic process	19_GO:0008152 metabolic process	-2.1985394315831885	7.851091476091477	4.270766780565898	30211	24	481	3	0.6237006237006237	0.35896901314059215	9468|84879|171586	PCYT1B|MFSD2A|ABHD3	-0.415542327759127	0	14	0	0	-4.162445471210851	7.851091476091477
1	-4.156424630705209	GO:0009725	M1	1	0	GO Biological Processes	19	response to hormone	19_GO:0050896 response to stimulus	-4.156424630705209	2.2854929364363326	4.509614249385335	30211	742	481	27	5.613305613305613	1.0495235642406755	654|1036|1514|1645|2354|3162|3303|3304|3638|3673|4929|5228|5295|5447|6696|6781|7425|8013|8503|10018|10580|11063|28999|54331|54541|57085|143686	BMP6|CDO1|CTSL|AKR1C1|FOSB|HMOX1|HSPA1A|HSPA1B|INSIG1|ITGA2|NR4A2|PGF|PIK3R1|POR|SPP1|STC1|VGF|NR4A3|PIK3R3|BCL2L11|SORBS1|SOX30|KLF15|GNG2|DDIT4|AGTRAP|SESN3	-1.6120464867473971	0	15	1	1	-4.156424630705209	6.978747978747979
1	-3.471221782967781	GO:1901653	M1	1	0	GO Biological Processes	19	cellular response to peptide	19_GO:0050896 response to stimulus	-3.471221782967781	2.9507457896719647	4.3045650084939995	30211	298	481	14	2.9106029106029108	0.7664870885249327	782|3383|3638|4804|4929|5295|5447|5641|8013|8503|10018|10580|28999|57085	CACNB1|ICAM1|INSIG1|NGFR|NR4A2|PIK3R1|POR|LGMN|NR4A3|PIK3R3|BCL2L11|SORBS1|KLF15|AGTRAP	-1.1594928208308344	0	15	0	0	-4.156424630705209	6.978747978747979
1	-3.2128311444354494	GO:0032870	M1	1	0	GO Biological Processes	19	cellular response to hormone stimulus	19_GO:0050896 response to stimulus	-3.2128311444354494	2.4054407926748356	3.9060171554625365	30211	470	481	18	3.7422037422037424	0.8653845423736386	1514|1645|2354|3303|3304|3638|4929|5228|5295|5447|6781|8013|8503|10018|10580|54331|54541|57085	CTSL|AKR1C1|FOSB|HSPA1A|HSPA1B|INSIG1|NR4A2|PGF|PIK3R1|POR|STC1|NR4A3|PIK3R3|BCL2L11|SORBS1|GNG2|DDIT4|AGTRAP	-1.0180257539010467	0	15	0	0	-4.156424630705209	6.978747978747979
1	-3.173303622811814	GO:1901652	M1	1	0	GO Biological Processes	19	response to peptide	19_GO:0050896 response to stimulus	-3.173303622811814	2.4602498634756698	3.897463124312258	30211	434	481	17	3.5343035343035343	0.841910326479719	782|1036|3383|3638|4804|4929|5295|5447|5641|7425|8013|8503|10018|10580|28999|57085|143686	CACNB1|CDO1|ICAM1|INSIG1|NGFR|NR4A2|PIK3R1|POR|LGMN|VGF|NR4A3|PIK3R3|BCL2L11|SORBS1|KLF15|AGTRAP|SESN3	-1.0138732523438514	0	15	0	0	-4.156424630705209	6.978747978747979
1	-3.1400181277326005	GO:1904646	M1	1	0	GO Biological Processes	19	cellular response to amyloid-beta	19_GO:0050896 response to stimulus	-3.1400181277326005	6.978747978747979	5.105145059570163	30211	45	481	5	1.0395010395010396	0.4624564744119501	782|3383|4804|5641|10018	CACNB1|ICAM1|NGFR|LGMN|BCL2L11	-0.9975102860752583	0	15	0	0	-4.156424630705209	6.978747978747979
1	-3.0058796779561656	GO:0071417	M1	1	0	GO Biological Processes	19	cellular response to organonitrogen compound	19_GO:0050896 response to stimulus	-3.0058796779561656	2.1922768519627156	3.6650543777306095	30211	573	481	20	4.158004158004158	0.9102230852442215	782|3362|3383|3638|4804|4929|5138|5295|5447|5641|6781|8013|8503|9472|10018|10580|28999|54331|57085|143686	CACNB1|HTR6|ICAM1|INSIG1|NGFR|NR4A2|PDE2A|PIK3R1|POR|LGMN|STC1|NR4A3|PIK3R3|AKAP6|BCL2L11|SORBS1|KLF15|GNG2|AGTRAP|SESN3	-0.9086192966095205	0	15	0	0	-4.156424630705209	6.978747978747979
1	-2.7420220404071283	GO:1904645	M1	1	0	GO Biological Processes	19	response to amyloid-beta	19_GO:0050896 response to stimulus	-2.7420220404071283	5.70988470988471	4.446877849997696	30211	55	481	5	1.0395010395010396	0.4624564744119501	782|3383|4804|5641|10018	CACNB1|ICAM1|NGFR|LGMN|BCL2L11	-0.7528483069175513	0	15	0	0	-4.156424630705209	6.978747978747979
1	-2.5115077368738223	GO:1901699	M1	1	0	GO Biological Processes	19	cellular response to nitrogen compound	19_GO:0050896 response to stimulus	-2.5115077368738223	1.9876180952130318	3.191584007146152	30211	632	481	20	4.158004158004158	0.9102230852442215	782|3362|3383|3638|4804|4929|5138|5295|5447|5641|6781|8013|8503|9472|10018|10580|28999|54331|57085|143686	CACNB1|HTR6|ICAM1|INSIG1|NGFR|NR4A2|PDE2A|PIK3R1|POR|LGMN|STC1|NR4A3|PIK3R3|AKAP6|BCL2L11|SORBS1|KLF15|GNG2|AGTRAP|SESN3	-0.6072915725090144	0	15	0	0	-4.156424630705209	6.978747978747979
1	-4.062454969871665	GO:0044706	M1	1	0	GO Biological Processes	19	multi-multicellular organism process	19_GO:0032501 multicellular organismal process	-4.062454969871665	3.806589806589807	5.039730124493801	30211	198	481	12	2.494802494802495	0.7111470778284206	2354|3673|3726|5016|5125|5228|6696|6781|8605|23764|51673|100137049	FOSB|ITGA2|JUNB|OVGP1|PCSK5|PGF|SPP1|STC1|PLA2G4C|MAFF|TPPP3|PLA2G4B	-1.5377577235793891	0	16	1	1	-4.062454969871665	10.923257705866403
1	-3.3546522330077493	GO:0046697	M1	1	0	GO Biological Processes	19	decidualization	19_GO:0022414 reproductive process	-3.3546522330077493	10.923257705866403	6.055520290108355	30211	23	481	4	0.8316008316008316	0.4140679065326113	3726|6696|6781|51673	JUNB|SPP1|STC1|TPPP3	-1.1007112388123748	0	16	0	0	-4.062454969871665	10.923257705866403
1	-2.773439432992885	GO:0007565	M1	1	0	GO Biological Processes	19	female pregnancy	19_GO:0022414 reproductive process	-2.773439432992885	3.3251681545799197	3.8669813765172734	30211	170	481	9	1.8711018711018712	0.6178380334254937	2354|3673|3726|5016|5125|5228|6696|6781|51673	FOSB|ITGA2|JUNB|OVGP1|PCSK5|PGF|SPP1|STC1|TPPP3	-0.770300043366484	0	16	0	0	-4.062454969871665	10.923257705866403
1	-2.744435093999006	GO:0001893	M1	1	0	GO Biological Processes	19	maternal placenta development	19_GO:0022414 reproductive process	-2.744435093999006	7.6131796131796134	4.8347331370351965	30211	33	481	4	0.8316008316008316	0.4140679065326113	3726|6696|6781|51673	JUNB|SPP1|STC1|TPPP3	-0.7528483069175513	0	16	0	0	-4.062454969871665	10.923257705866403
1	-2.3942945023849607	GO:0007566	M1	1	0	GO Biological Processes	19	embryo implantation	19_GO:0022414 reproductive process	-2.3942945023849607	6.127681152071396	4.179032336847014	30211	41	481	4	0.8316008316008316	0.4140679065326113	5125|6696|6781|51673	PCSK5|SPP1|STC1|TPPP3	-0.5488863627631673	0	16	0	0	-4.062454969871665	10.923257705866403
1	-3.9440445203758063	GO:0000904	M1	1	0	GO Biological Processes	19	cell morphogenesis involved in differentiation	19_GO:0032502 developmental process	-3.9440445203758063	2.52678806127082	4.475758737764866	30211	522	481	21	4.365904365904366	0.9316889584500516	2049|2115|4133|4804|4929|5295|5629|6781|7422|10381|10461|10500|23237|56920|59352|84628|84879|91584|126147|219699|221692	EPHB3|ETV1|MAP2|NGFR|NR4A2|PIK3R1|PROX1|STC1|VEGFA|TUBB3|MERTK|SEMA6C|ARC|SEMA3G|LGR6|NTNG2|MFSD2A|PLXNA4|NTN5|UNC5B|PHACTR1	-1.4551837042678255	0	17	1	1	-3.9440445203758063	7.6131796131796134
1	-3.4390741236094287	GO:0048667	M1	1	0	GO Biological Processes	19	cell morphogenesis involved in neuron differentiation	19_GO:0032502 developmental process	-3.4390741236094287	2.5979280796799045	4.148780456374375	30211	411	481	17	3.5343035343035343	0.841910326479719	2049|2115|4133|4804|4929|7422|10381|10500|23237|56920|59352|84628|84879|91584|126147|219699|221692	EPHB3|ETV1|MAP2|NGFR|NR4A2|VEGFA|TUBB3|SEMA6C|ARC|SEMA3G|LGR6|NTNG2|MFSD2A|PLXNA4|NTN5|UNC5B|PHACTR1	-1.1433379058559094	0	17	0	0	-3.9440445203758063	7.6131796131796134
1	-3.2467575861933895	GO:0000902	M1	1	0	GO Biological Processes	19	cell morphogenesis	19_GO:0032502 developmental process	-3.2467575861933895	2.14650940802501	3.8260008138139447	30211	673	481	23	4.781704781704781	0.9729242817970958	1191|2049|2115|3708|4133|4804|4929|5295|5629|6781|7422|10381|10461|10500|23237|56920|59352|84628|84879|91584|126147|219699|221692	CLU|EPHB3|ETV1|ITPR1|MAP2|NGFR|NR4A2|PIK3R1|PROX1|STC1|VEGFA|TUBB3|MERTK|SEMA6C|ARC|SEMA3G|LGR6|NTNG2|MFSD2A|PLXNA4|NTN5|UNC5B|PHACTR1	-1.027409714303325	0	17	0	0	-3.9440445203758063	7.6131796131796134
1	-2.954347323655487	GO:0007411	M1	1	0	GO Biological Processes	19	axon guidance	19_GO:0040011 locomotion	-2.954347323655487	3.0435949334627743	3.931093807668717	30211	227	481	11	2.286902286902287	0.6815969791880188	2049|2115|4804|7422|10381|10500|56920|59352|91584|126147|219699	EPHB3|ETV1|NGFR|VEGFA|TUBB3|SEMA6C|SEMA3G|LGR6|PLXNA4|NTN5|UNC5B	-0.8837877988672518	0	17	0	0	-3.9440445203758063	7.6131796131796134
1	-2.9389805967411404	GO:0097485	M1	1	0	GO Biological Processes	19	neuron projection guidance	19_GO:0040011 locomotion	-2.9389805967411404	3.0302458328774113	3.9140733049400187	30211	228	481	11	2.286902286902287	0.6815969791880188	2049|2115|4804|7422|10381|10500|56920|59352|91584|126147|219699	EPHB3|ETV1|NGFR|VEGFA|TUBB3|SEMA6C|SEMA3G|LGR6|PLXNA4|NTN5|UNC5B	-0.8797511996898721	0	17	0	0	-3.9440445203758063	7.6131796131796134
1	-2.8512272479402583	GO:0006935	M1	1	0	GO Biological Processes	19	chemotaxis	19_GO:0040011 locomotion	-2.8512272479402583	2.2343027125635824	3.561497220173519	30211	506	481	18	3.7422037422037424	0.8653845423736386	719|727|2049|2115|2826|4804|5228|6370|7422|9034|9732|10381|10500|56920|59352|91584|126147|219699	C3AR1|C5|EPHB3|ETV1|CCR10|NGFR|PGF|CCL25|VEGFA|CCRL2|DOCK4|TUBB3|SEMA6C|SEMA3G|LGR6|PLXNA4|NTN5|UNC5B	-0.8095244631744967	0	17	0	0	-3.9440445203758063	7.6131796131796134
1	-2.8136620924582183	GO:0042330	M1	1	0	GO Biological Processes	19	taxis	19_GO:0040011 locomotion	-2.8136620924582183	2.216778769719946	3.5250202966237016	30211	510	481	18	3.7422037422037424	0.8653845423736386	719|727|2049|2115|2826|4804|5228|6370|7422|9034|9732|10381|10500|56920|59352|91584|126147|219699	C3AR1|C5|EPHB3|ETV1|CCR10|NGFR|PGF|CCL25|VEGFA|CCRL2|DOCK4|TUBB3|SEMA6C|SEMA3G|LGR6|PLXNA4|NTN5|UNC5B	-0.7889292256517408	0	17	0	0	-3.9440445203758063	7.6131796131796134
1	-2.744435093999006	GO:0048841	M1	1	0	GO Biological Processes	19	regulation of axon extension involved in axon guidance	19_GO:0040007 growth	-2.744435093999006	7.6131796131796134	4.8347331370351965	30211	33	481	4	0.8316008316008316	0.4140679065326113	7422|10500|56920|91584	VEGFA|SEMA6C|SEMA3G|PLXNA4	-0.7528483069175513	0	17	0	0	-3.9440445203758063	7.6131796131796134
1	-2.6329491208575617	GO:0032989	M1	1	0	GO Biological Processes	19	cellular component morphogenesis	19_GO:0032502 developmental process	-2.6329491208575617	2.0826630093645804	3.3281018544866754	30211	573	481	19	3.95010395010395	0.8881374303593669	2049|2115|4133|4804|4929|5629|7422|10381|10500|11063|23237|26011|56920|59352|84628|91584|126147|219699|221692	EPHB3|ETV1|MAP2|NGFR|NR4A2|PROX1|VEGFA|TUBB3|SEMA6C|SOX30|ARC|TENM4|SEMA3G|LGR6|NTNG2|PLXNA4|NTN5|UNC5B|PHACTR1	-0.670427582139425	0	17	0	0	-3.9440445203758063	7.6131796131796134
1	-2.546547471129913	GO:0048812	M1	1	0	GO Biological Processes	19	neuron projection morphogenesis	19_GO:0032502 developmental process	-2.546547471129913	2.2086587009663936	3.30424736508792	30211	455	481	16	3.3264033264033266	0.8176526586315273	2049|2115|4133|4804|4929|7422|10381|10500|23237|56920|59352|84628|91584|126147|219699|221692	EPHB3|ETV1|MAP2|NGFR|NR4A2|VEGFA|TUBB3|SEMA6C|ARC|SEMA3G|LGR6|NTNG2|PLXNA4|NTN5|UNC5B|PHACTR1	-0.6293987156505351	0	17	0	0	-3.9440445203758063	7.6131796131796134
1	-2.5095650839452404	GO:0120039	M1	1	0	GO Biological Processes	19	plasma membrane bounded cell projection morphogenesis	19_GO:0032502 developmental process	-2.5095650839452404	2.1894111305876014	3.266109227731261	30211	459	481	16	3.3264033264033266	0.8176526586315273	2049|2115|4133|4804|4929|7422|10381|10500|23237|56920|59352|84628|91584|126147|219699|221692	EPHB3|ETV1|MAP2|NGFR|NR4A2|VEGFA|TUBB3|SEMA6C|ARC|SEMA3G|LGR6|NTNG2|PLXNA4|NTN5|UNC5B|PHACTR1	-0.6072915725090144	0	17	0	0	-3.9440445203758063	7.6131796131796134
1	-2.473120186817346	GO:0048858	M1	1	0	GO Biological Processes	19	cell projection morphogenesis	19_GO:0032502 developmental process	-2.473120186817346	2.170496131619242	3.228360597482813	30211	463	481	16	3.3264033264033266	0.8176526586315273	2049|2115|4133|4804|4929|7422|10381|10500|23237|56920|59352|84628|91584|126147|219699|221692	EPHB3|ETV1|MAP2|NGFR|NR4A2|VEGFA|TUBB3|SEMA6C|ARC|SEMA3G|LGR6|NTNG2|PLXNA4|NTN5|UNC5B|PHACTR1	-0.5914260616211324	0	17	0	0	-3.9440445203758063	7.6131796131796134
1	-2.471760844151919	GO:0061564	M1	1	0	GO Biological Processes	19	axon development	19_GO:0032502 developmental process	-2.471760844151919	2.314005908742751	3.278730016401075	30211	380	481	14	2.9106029106029108	0.7664870885249327	2049|2115|4804|4929|7422|10251|10381|10500|56920|59352|84628|91584|126147|219699	EPHB3|ETV1|NGFR|NR4A2|VEGFA|SPRY3|TUBB3|SEMA6C|SEMA3G|LGR6|NTNG2|PLXNA4|NTN5|UNC5B	-0.5914260616211324	0	17	0	0	-3.9440445203758063	7.6131796131796134
1	-2.4462397501461837	GO:0007409	M1	1	0	GO Biological Processes	19	axonogenesis	19_GO:0032502 developmental process	-2.4462397501461837	2.387466413782203	3.2822800783062838	30211	342	481	13	2.7027027027027026	0.739395815006843	2049|2115|4804|4929|7422|10381|10500|56920|59352|84628|91584|126147|219699	EPHB3|ETV1|NGFR|NR4A2|VEGFA|TUBB3|SEMA6C|SEMA3G|LGR6|NTNG2|PLXNA4|NTN5|UNC5B	-0.5826913849998767	0	17	0	0	-3.9440445203758063	7.6131796131796134
1	-2.3070581694864125	GO:0032990	M1	1	0	GO Biological Processes	19	cell part morphogenesis	19_GO:0032502 developmental process	-2.3070581694864125	2.0849371554765748	3.054136177496609	30211	482	481	16	3.3264033264033266	0.8176526586315273	2049|2115|4133|4804|4929|7422|10381|10500|23237|56920|59352|84628|91584|126147|219699|221692	EPHB3|ETV1|MAP2|NGFR|NR4A2|VEGFA|TUBB3|SEMA6C|ARC|SEMA3G|LGR6|NTNG2|PLXNA4|NTN5|UNC5B|PHACTR1	-0.4828022525598552	0	17	0	0	-3.9440445203758063	7.6131796131796134
1	-2.214121721820388	GO:0050919	M1	1	0	GO Biological Processes	19	negative chemotaxis	19_GO:0040011 locomotion	-2.214121721820388	5.4616288529332016	3.851865706745559	30211	46	481	4	0.8316008316008316	0.4140679065326113	10500|56920|59352|91584	SEMA6C|SEMA3G|LGR6|PLXNA4	-0.4242309100484259	0	17	0	0	-3.9440445203758063	7.6131796131796134
1	-3.892403041396106	GO:0043117	M1	1	0	GO Biological Processes	19	positive regulation of vascular permeability	19_GO:0032501 multicellular organismal process	-3.892403041396106	14.77852513146631	7.227986192307159	30211	17	481	4	0.8316008316008316	0.4140679065326113	654|5138|7422|11156	BMP6|PDE2A|VEGFA|PTP4A3	-1.4205755645869056	0	18	1	1	-3.892403041396106	14.77852513146631
1	-3.8435195558949222	GO:0003013	M1	1	0	GO Biological Processes	19	circulatory system process	19_GO:0032501 multicellular organismal process	-3.8435195558949222	2.5532004800297483	4.418180125462145	30211	492	481	20	4.158004158004158	0.9102230852442215	18|290|482|654|719|1244|3162|3398|3781|5125|5138|6567|7422|9732|10396|11156|23428|54567|57085|84879	ABAT|ANPEP|ATP1B2|BMP6|C3AR1|ABCC2|HMOX1|ID2|KCNN2|PCSK5|PDE2A|SLC16A2|VEGFA|DOCK4|ATP8A1|PTP4A3|SLC7A8|DLL4|AGTRAP|MFSD2A	-1.388082495273891	0	18	0	0	-3.892403041396106	14.77852513146631
1	-2.2778377737286464	GO:0008015	M1	1	0	GO Biological Processes	19	blood circulation	19_GO:0032501 multicellular organismal process	-2.2778377737286464	2.1983056133056134	3.0687376617379383	30211	400	481	14	2.9106029106029108	0.7664870885249327	18|290|654|719|3162|3398|3781|5125|5138|7422|9732|11156|54567|57085	ABAT|ANPEP|BMP6|C3AR1|HMOX1|ID2|KCNN2|PCSK5|PDE2A|VEGFA|DOCK4|PTP4A3|DLL4|AGTRAP	-0.4629189562547533	0	18	0	0	-3.892403041396106	14.77852513146631
1	-2.1484923003350724	GO:0043114	M1	1	0	GO Biological Processes	19	regulation of vascular permeability	19_GO:0032501 multicellular organismal process	-2.1484923003350724	5.234060984060984	3.734142668673126	30211	48	481	4	0.8316008316008316	0.4140679065326113	654|5138|7422|11156	BMP6|PDE2A|VEGFA|PTP4A3	-0.38842373978897016	0	18	0	0	-3.892403041396106	14.77852513146631
1	-3.7651733003510452	GO:0055065	M1	1	0	GO Biological Processes	19	metal ion homeostasis	19_GO:0065007 biological regulation	-3.7651733003510452	2.337541798706847	4.273242602420626	30211	618	481	23	4.781704781704781	0.9729242817970958	482|654|719|1649|2512|2826|2859|3162|3263|3708|4493|4501|4502|6781|8811|9001|9034|9472|23428|26504|26872|53373|130733	ATP1B2|BMP6|C3AR1|DDIT3|FTL|CCR10|GPR35|HMOX1|HPX|ITPR1|MT1E|MT1X|MT2A|STC1|GALR2|HAP1|CCRL2|AKAP6|SLC7A8|CNNM4|STEAP1|TPCN1|TMEM178A	-1.333217335579537	0	19	1	1	-3.7651733003510452	2.337541798706847
1	-3.728130558597361	GO:0055082	M1	1	0	GO Biological Processes	19	cellular chemical homeostasis	19_GO:0065007 biological regulation	-3.728130558597361	2.1890442721541916	4.182776529399793	30211	746	481	26	5.405405405405405	1.0310382036713495	482|654|719|1649|2081|2512|2826|2859|3162|3263|3383|3708|4493|4501|4502|4804|5295|6781|8811|9001|9034|9472|28999|51085|53373|130733	ATP1B2|BMP6|C3AR1|DDIT3|ERN1|FTL|CCR10|GPR35|HMOX1|HPX|ICAM1|ITPR1|MT1E|MT1X|MT2A|NGFR|PIK3R1|STC1|GALR2|HAP1|CCRL2|AKAP6|KLF15|MLXIPL|TPCN1|TMEM178A	-1.3111517497955054	0	19	0	0	-3.7651733003510452	2.337541798706847
1	-3.223117038831151	GO:0006875	M1	1	0	GO Biological Processes	19	cellular metal ion homeostasis	19_GO:0065007 biological regulation	-3.223117038831151	2.2839538839538838	3.8653455261040452	30211	550	481	20	4.158004158004158	0.9102230852442215	482|654|719|1649|2512|2826|2859|3162|3263|3708|4493|4501|4502|6781|8811|9001|9034|9472|53373|130733	ATP1B2|BMP6|C3AR1|DDIT3|FTL|CCR10|GPR35|HMOX1|HPX|ITPR1|MT1E|MT1X|MT2A|STC1|GALR2|HAP1|CCRL2|AKAP6|TPCN1|TMEM178A	-1.0180257539010467	0	19	0	0	-3.7651733003510452	2.337541798706847
1	-3.0841875581832388	GO:0055080	M1	1	0	GO Biological Processes	19	cation homeostasis	19_GO:0065007 biological regulation	-3.0841875581832388	2.0875734560705657	3.6813852874990403	30211	692	481	23	4.781704781704781	0.9729242817970958	482|654|719|1649|2512|2826|2859|3162|3263|3708|4493|4501|4502|6781|8811|9001|9034|9472|23428|26504|26872|53373|130733	ATP1B2|BMP6|C3AR1|DDIT3|FTL|CCR10|GPR35|HMOX1|HPX|ITPR1|MT1E|MT1X|MT2A|STC1|GALR2|HAP1|CCRL2|AKAP6|SLC7A8|CNNM4|STEAP1|TPCN1|TMEM178A	-0.9570545780928508	0	19	0	0	-3.7651733003510452	2.337541798706847
1	-3.001746189276869	GO:0098771	M1	1	0	GO Biological Processes	19	inorganic ion homeostasis	19_GO:0065007 biological regulation	-3.001746189276869	2.057835942451327	3.6071157203068958	30211	702	481	23	4.781704781704781	0.9729242817970958	482|654|719|1649|2512|2826|2859|3162|3263|3708|4493|4501|4502|6781|8811|9001|9034|9472|23428|26504|26872|53373|130733	ATP1B2|BMP6|C3AR1|DDIT3|FTL|CCR10|GPR35|HMOX1|HPX|ITPR1|MT1E|MT1X|MT2A|STC1|GALR2|HAP1|CCRL2|AKAP6|SLC7A8|CNNM4|STEAP1|TPCN1|TMEM178A	-0.9086192966095205	0	19	0	0	-3.7651733003510452	2.337541798706847
1	-2.9378727233191833	GO:0050801	M1	1	0	GO Biological Processes	19	ion homeostasis	19_GO:0065007 biological regulation	-2.9378727233191833	1.9992169275988907	3.5342856268508815	30211	754	481	24	4.98960498960499	0.9927641968447568	482|654|719|1649|2512|2826|2859|3162|3263|3708|4493|4501|4502|6781|8811|9001|9034|9472|10962|23428|26504|26872|53373|130733	ATP1B2|BMP6|C3AR1|DDIT3|FTL|CCR10|GPR35|HMOX1|HPX|ITPR1|MT1E|MT1X|MT2A|STC1|GALR2|HAP1|CCRL2|AKAP6|MLLT11|SLC7A8|CNNM4|STEAP1|TPCN1|TMEM178A	-0.8797511996898721	0	19	0	0	-3.7651733003510452	2.337541798706847
1	-2.6053080701296483	GO:0030003	M1	1	0	GO Biological Processes	19	cellular cation homeostasis	19_GO:0065007 biological regulation	-2.6053080701296483	2.0260881228623164	3.2836066806625173	30211	620	481	20	4.158004158004158	0.9102230852442215	482|654|719|1649|2512|2826|2859|3162|3263|3708|4493|4501|4502|6781|8811|9001|9034|9472|53373|130733	ATP1B2|BMP6|C3AR1|DDIT3|FTL|CCR10|GPR35|HMOX1|HPX|ITPR1|MT1E|MT1X|MT2A|STC1|GALR2|HAP1|CCRL2|AKAP6|TPCN1|TMEM178A	-0.6527337002923891	0	19	0	0	-3.7651733003510452	2.337541798706847
1	-2.48855930111713	GO:0006873	M1	1	0	GO Biological Processes	19	cellular ion homeostasis	19_GO:0065007 biological regulation	-2.48855930111713	1.978227773503364	3.1688930285836467	30211	635	481	20	4.158004158004158	0.9102230852442215	482|654|719|1649|2512|2826|2859|3162|3263|3708|4493|4501|4502|6781|8811|9001|9034|9472|53373|130733	ATP1B2|BMP6|C3AR1|DDIT3|FTL|CCR10|GPR35|HMOX1|HPX|ITPR1|MT1E|MT1X|MT2A|STC1|GALR2|HAP1|CCRL2|AKAP6|TPCN1|TMEM178A	-0.5973936709346613	0	19	0	0	-3.7651733003510452	2.337541798706847
1	-2.341077351509798	GO:0072507	M1	1	0	GO Biological Processes	19	divalent inorganic cation homeostasis	19_GO:0065007 biological regulation	-2.341077351509798	2.1023843283257513	3.0901393166004025	30211	478	481	16	3.3264033264033266	0.8176526586315273	719|1649|2826|2859|3708|4493|4501|4502|6781|8811|9001|9034|9472|26504|53373|130733	C3AR1|DDIT3|CCR10|GPR35|ITPR1|MT1E|MT1X|MT2A|STC1|GALR2|HAP1|CCRL2|AKAP6|CNNM4|TPCN1|TMEM178A	-0.5092723882589212	0	19	0	0	-3.7651733003510452	2.337541798706847
1	-2.1613248643456564	GO:0072503	M1	1	0	GO Biological Processes	19	cellular divalent inorganic cation homeostasis	19_GO:0065007 biological regulation	-2.1613248643456564	2.066076704234599	2.917704757723618	30211	456	481	15	3.1185031185031185	0.792539603541227	719|1649|2826|2859|3708|4493|4501|4502|6781|8811|9001|9034|9472|53373|130733	C3AR1|DDIT3|CCR10|GPR35|ITPR1|MT1E|MT1X|MT2A|STC1|GALR2|HAP1|CCRL2|AKAP6|TPCN1|TMEM178A	-0.3901345512399377	0	19	0	0	-3.7651733003510452	2.337541798706847
1	-3.6754602156431453	GO:0006665	M1	1	0	GO Biological Processes	19	sphingolipid metabolic process	19_GO:0008152 metabolic process	-3.6754602156431453	4.026200756969987	4.820056342499272	30211	156	481	10	2.079002079002079	0.6505682119905842	4758|6785|8708|59344|83401|125981|151742|256987|285848|340485	NEU1|ELOVL4|B3GALT1|ALOXE3|ELOVL3|ACER1|PPM1L|SERINC5|PNPLA1|ACER2	-1.2869699446527272	0	20	1	1	-3.6754602156431453	9.421309771309772
1	-3.636125401605703	GO:0030148	M1	1	0	GO Biological Processes	19	sphingolipid biosynthetic process	19_GO:0008152 metabolic process	-3.636125401605703	4.926175043822103	5.05210100246682	30211	102	481	8	1.6632016632016633	0.5831200162244474	6785|8708|59344|83401|125981|151742|285848|340485	ELOVL4|B3GALT1|ALOXE3|ELOVL3|ACER1|PPM1L|PNPLA1|ACER2	-1.261207937804559	0	20	0	0	-3.6754602156431453	9.421309771309772
1	-3.3722657341003535	GO:0006643	M1	1	0	GO Biological Processes	19	membrane lipid metabolic process	19_GO:0008152 metabolic process	-3.3722657341003535	3.42027747473292	4.390010187491244	30211	202	481	11	2.286902286902287	0.6815969791880188	4758|5283|6785|8708|59344|83401|125981|151742|256987|285848|340485	NEU1|PIGH|ELOVL4|B3GALT1|ALOXE3|ELOVL3|ACER1|PPM1L|SERINC5|PNPLA1|ACER2	-1.1032956234745175	0	20	0	0	-3.6754602156431453	9.421309771309772
1	-3.372048351542443	GO:0046467	M1	1	0	GO Biological Processes	19	membrane lipid biosynthetic process	19_GO:0008152 metabolic process	-3.372048351542443	4.037704187704188	4.58232627124976	30211	140	481	9	1.8711018711018712	0.6178380334254937	5283|6785|8708|59344|83401|125981|151742|285848|340485	PIGH|ELOVL4|B3GALT1|ALOXE3|ELOVL3|ACER1|PPM1L|PNPLA1|ACER2	-1.1032956234745175	0	20	0	0	-3.6754602156431453	9.421309771309772
1	-2.63382499791668	GO:0043603	M1	1	0	GO Biological Processes	19	cellular amide metabolic process	19_GO:0008152 metabolic process	-2.63382499791668	1.926134442134442	3.2668663792421375	30211	750	481	23	4.781704781704781	0.9729242817970958	290|1514|1559|2678|4597|4758|4860|5125|6785|8694|8708|10347|11093|51268|56265|59344|80896|83401|125981|160428|254552|285848|340485	ANPEP|CTSL|CYP2C9|GGT1|MVD|NEU1|PNP|PCSK5|ELOVL4|DGAT1|B3GALT1|ABCA7|ADAMTS13|PIPOX|CPXM1|ALOXE3|NPL|ELOVL3|ACER1|ALDH1L2|NUDT8|PNPLA1|ACER2	-0.670427582139425	0	20	0	0	-3.6754602156431453	9.421309771309772
1	-2.427411846352334	GO:0046514	M1	1	0	GO Biological Processes	19	ceramide catabolic process	19_GO:0008152 metabolic process	-2.427411846352334	9.421309771309772	4.791884458144121	30211	20	481	3	0.6237006237006237	0.35896901314059215	4758|125981|340485	NEU1|ACER1|ACER2	-0.5760407597568641	0	20	0	0	-3.6754602156431453	9.421309771309772
1	-2.33620968583811	GO:0006672	M1	1	0	GO Biological Processes	19	ceramide metabolic process	19_GO:0008152 metabolic process	-2.33620968583811	3.8850761943545455	3.6200067272423095	30211	97	481	6	1.2474012474012475	0.506063267695675	4758|8708|59344|125981|285848|340485	NEU1|B3GALT1|ALOXE3|ACER1|PNPLA1|ACER2	-0.5063137123945642	0	20	0	0	-3.6754602156431453	9.421309771309772
1	-3.479625342256801	GO:1901136	M1	1	0	GO Biological Processes	19	carbohydrate derivative catabolic process	19_GO:0008152 metabolic process	-3.479625342256801	3.8065898065898063	4.598095958644823	30211	165	481	10	2.079002079002079	0.6505682119905842	1514|2592|3425|4126|4758|4860|5016|5138|80896|254552	CTSL|GALT|IDUA|MANBA|NEU1|PNP|OVGP1|PDE2A|NPL|NUDT8	-1.1594928208308344	0	21	1	1	-3.479625342256801	3.8065898065898063
1	-3.205244023828826	GO:0044270	M1	1	0	GO Biological Processes	19	cellular nitrogen compound catabolic process	19_GO:0008152 metabolic process	-3.205244023828826	2.7738872092184397	4.038443994699933	30211	317	481	14	2.9106029106029108	0.7664870885249327	1244|2081|2592|3162|3303|3304|4860|5138|5447|7263|29958|160428|197135|254552	ABCC2|ERN1|GALT|HMOX1|HSPA1A|HSPA1B|PNP|PDE2A|POR|TST|DMGDH|ALDH1L2|PATL2|NUDT8	-1.0180257539010467	0	21	0	0	-3.479625342256801	3.8065898065898063
1	-3.1091196059014097	GO:1901361	M1	1	0	GO Biological Processes	19	organic cyclic compound catabolic process	19_GO:0008152 metabolic process	-3.1091196059014097	2.6025717600303233	3.901730998011518	30211	362	481	15	3.1185031185031185	0.792539603541227	1244|2053|2081|2592|3162|3303|3304|4860|5138|6696|8630|10858|160428|197135|254552	ABCC2|EPHX2|ERN1|GALT|HMOX1|HSPA1A|HSPA1B|PNP|PDE2A|SPP1|HSD17B6|CYP46A1|ALDH1L2|PATL2|NUDT8	-0.9743672289408297	0	21	0	0	-3.479625342256801	3.8065898065898063
1	-2.533145175914827	GO:0019439	M1	1	0	GO Biological Processes	19	aromatic compound catabolic process	19_GO:0008152 metabolic process	-2.533145175914827	2.4446512380644116	3.3769000008253993	30211	334	481	13	2.7027027027027026	0.739395815006843	1244|2052|2053|2081|2592|3162|3303|3304|4860|5138|160428|197135|254552	ABCC2|EPHX1|EPHX2|ERN1|GALT|HMOX1|HSPA1A|HSPA1B|PNP|PDE2A|ALDH1L2|PATL2|NUDT8	-0.6194722047345071	0	21	0	0	-3.479625342256801	3.8065898065898063
1	-3.402284058132559	GO:0019216	M1	1	0	GO Biological Processes	19	regulation of lipid metabolic process	19_GO:0008152 metabolic process	-3.402284058132559	2.779147425165124	4.190154932494043	30211	339	481	15	3.1185031185031185	0.792539603541227	654|1181|1717|2053|3398|3638|5447|5629|8013|10347|10580|51085|84879|113791|125981	BMP6|CLCN2|DHCR7|EPHX2|ID2|INSIG1|POR|PROX1|NR4A3|ABCA7|SORBS1|MLXIPL|MFSD2A|PIK3IP1|ACER1	-1.117543224680503	0	22	1	1	-3.402284058132559	14.494322725091958
1	-2.9932318320088833	GO:0050810	M1	1	0	GO Biological Processes	19	regulation of steroid biosynthetic process	19_GO:0008152 metabolic process	-2.9932318320088833	5.234060984060985	4.575192632084389	30211	72	481	6	1.2474012474012475	0.506063267695675	654|1181|1717|3638|5447|5629	BMP6|CLCN2|DHCR7|INSIG1|POR|PROX1	-0.9086192966095205	0	22	0	0	-3.402284058132559	14.494322725091958
1	-2.9920302995044556	GO:0090030	M1	1	0	GO Biological Processes	19	regulation of steroid hormone biosynthetic process	19_GO:0008152 metabolic process	-2.9920302995044556	14.494322725091958	6.1899070045542475	30211	13	481	3	0.6237006237006237	0.35896901314059215	654|1181|5447	BMP6|CLCN2|POR	-0.9086192966095205	0	22	0	0	-3.402284058132559	14.494322725091958
1	-2.85421150688249	GO:0019218	M1	1	0	GO Biological Processes	19	regulation of steroid metabolic process	19_GO:0008152 metabolic process	-2.85421150688249	4.227510794818487	4.193735907058227	30211	104	481	7	1.4553014553014554	0.5460351195446873	654|1181|1717|2053|3638|5447|5629	BMP6|CLCN2|DHCR7|EPHX2|INSIG1|POR|PROX1	-0.8095244631744967	0	22	0	0	-3.402284058132559	14.494322725091958
1	-2.687449734172171	GO:0046890	M1	1	0	GO Biological Processes	19	regulation of lipid biosynthetic process	19_GO:0008152 metabolic process	-2.687449734172171	3.2301633501633504	3.7634408724554613	30211	175	481	9	1.8711018711018712	0.6178380334254937	654|1181|1717|3638|5447|5629|10580|51085|84879	BMP6|CLCN2|DHCR7|INSIG1|POR|PROX1|SORBS1|MLXIPL|MFSD2A	-0.7037388963840963	0	22	0	0	-3.402284058132559	14.494322725091958
1	-2.4462397501461837	GO:0062012	M1	1	0	GO Biological Processes	19	regulation of small molecule metabolic process	19_GO:0008152 metabolic process	-2.4462397501461837	2.387466413782203	3.2822800783062838	30211	342	481	13	2.7027027027027026	0.739395815006843	654|1181|1717|2053|3638|4485|5447|5629|8013|10580|51085|54541|84879	BMP6|CLCN2|DHCR7|EPHX2|INSIG1|MST1|POR|PROX1|NR4A3|SORBS1|MLXIPL|DDIT4|MFSD2A	-0.5826913849998767	0	22	0	0	-3.402284058132559	14.494322725091958
1	-2.3070210931117106	GO:0046885	M1	1	0	GO Biological Processes	19	regulation of hormone biosynthetic process	19_GO:0008152 metabolic process	-2.3070210931117106	8.564827064827066	4.514778282064667	30211	22	481	3	0.6237006237006237	0.35896901314059215	654|1181|5447	BMP6|CLCN2|POR	-0.4828022525598552	0	22	0	0	-3.402284058132559	14.494322725091958
1	-2.2740204145280702	GO:0010565	M1	1	0	GO Biological Processes	19	regulation of cellular ketone metabolic process	19_GO:0008152 metabolic process	-2.2740204145280702	3.330766080766081	3.413535346345283	30211	132	481	7	1.4553014553014554	0.5460351195446873	654|1181|3638|5629|8013|51085|84879	BMP6|CLCN2|INSIG1|PROX1|NR4A3|MLXIPL|MFSD2A	-0.46093794009417444	0	22	0	0	-3.402284058132559	14.494322725091958
1	-2.0266009098360716	GO:1902930	M1	1	0	GO Biological Processes	19	regulation of alcohol biosynthetic process	19_GO:0008152 metabolic process	-2.0266009098360716	4.8314409083639855	3.5172705951414907	30211	52	481	4	0.8316008316008316	0.4140679065326113	654|1181|1717|5447	BMP6|CLCN2|DHCR7|POR	-0.32159982146280314	0	22	0	0	-3.402284058132559	14.494322725091958
1	-3.345187467029138	GO:0072331	M1	1	0	GO Biological Processes	19	signal transduction by p53 class mediator	19_GO:0023052 signaling	-3.345187467029138	5.11233863559445	4.857636509735321	30211	86	481	7	1.4553014553014554	0.5460351195446873	1026|1263|8626|10397|51741|54541|340485	CDKN1A|PLK3|TP63|NDRG1|WWOX|DDIT4|ACER2	-1.1007112388123748	0	23	1	1	-3.345187467029138	6.72950697950698
1	-3.1589646265573528	GO:0008630	M1	1	0	GO Biological Processes	19	intrinsic apoptotic signaling pathway in response to DNA damage	19_GO:0023052 signaling	-3.1589646265573528	5.624662550035685	4.820226609626422	30211	67	481	6	1.2474012474012475	0.506063267695675	1026|3162|5295|8626|10018|54541	CDKN1A|HMOX1|PIK3R1|TP63|BCL2L11|DDIT4	-1.0085603040539768	0	23	0	0	-3.345187467029138	6.72950697950698
1	-2.356240420633867	GO:0030330	M1	1	0	GO Biological Processes	19	DNA damage response, signal transduction by p53 class mediator	19_GO:0023052 signaling	-2.356240420633867	5.981783981783982	4.109410495639795	30211	42	481	4	0.8316008316008316	0.4140679065326113	1026|1263|10397|340485	CDKN1A|PLK3|NDRG1|ACER2	-0.5225180393372681	0	23	0	0	-3.345187467029138	6.72950697950698
1	-2.08607235706803	GO:0072332	M1	1	0	GO Biological Processes	19	intrinsic apoptotic signaling pathway by p53 class mediator	19_GO:0023052 signaling	-2.08607235706803	5.024698544698545	3.622813160735265	30211	50	481	4	0.8316008316008316	0.4140679065326113	1026|8626|51741|54541	CDKN1A|TP63|WWOX|DDIT4	-0.3546075697530733	0	23	0	0	-3.345187467029138	6.72950697950698
1	-2.009770955387573	GO:0042771	M1	1	0	GO Biological Processes	19	intrinsic apoptotic signaling pathway in response to DNA damage by p53 class mediator	19_GO:0023052 signaling	-2.009770955387573	6.72950697950698	3.8580292222427794	30211	28	481	3	0.6237006237006237	0.35896901314059215	1026|8626|54541	CDKN1A|TP63|DDIT4	-0.3160947289620163	0	23	0	0	-3.345187467029138	6.72950697950698
1	-3.3315630802351093	GO:0034762	M1	1	0	GO Biological Processes	19	regulation of transmembrane transport	19_GO:0051179 localization	-3.3315630802351093	2.274109255143738	3.9409230884272963	30211	580	481	21	4.365904365904366	0.9316889584500516	482|782|1181|2745|2859|3748|3755|3781|5295|5924|8013|8514|8811|9001|9472|10580|23237|28999|51686|53373|113451	ATP1B2|CACNB1|CLCN2|GLRX|GPR35|KCNC3|KCNG1|KCNN2|PIK3R1|RASGRF2|NR4A3|KCNAB2|GALR2|HAP1|AKAP6|SORBS1|ARC|KLF15|OAZ3|TPCN1|AZIN2	-1.0931222664360225	0	24	1	1	-3.3315630802351093	6.97874797874798
1	-3.1799995599633735	GO:0034764	M1	1	0	GO Biological Processes	19	positive regulation of transmembrane transport	19_GO:0051179 localization	-3.1799995599633735	3.2436434267420178	4.179727176053211	30211	213	481	11	2.286902286902287	0.6815969791880188	482|2745|5295|8013|8811|9001|9472|10580|23237|28999|113451	ATP1B2|GLRX|PIK3R1|NR4A3|GALR2|HAP1|AKAP6|SORBS1|ARC|KLF15|AZIN2	-1.0138732523438514	0	24	0	0	-3.3315630802351093	6.97874797874798
1	-2.562258324560731	GO:0032411	M1	1	0	GO Biological Processes	19	positive regulation of transporter activity	19_GO:0051179 localization	-2.562258324560731	3.757787373171989	3.801580555125144	30211	117	481	7	1.4553014553014554	0.5460351195446873	482|2745|8811|9001|9472|10110|23237	ATP1B2|GLRX|GALR2|HAP1|AKAP6|SGK2|ARC	-0.6352447762886382	0	24	0	0	-3.3315630802351093	6.97874797874798
1	-2.3804912309433472	GO:1901379	M1	1	0	GO Biological Processes	19	regulation of potassium ion transmembrane transport	19_GO:0051179 localization	-2.3804912309433472	3.9668672721304303	3.6839329951791853	30211	95	481	6	1.2474012474012475	0.506063267695675	482|3755|3781|8514|8811|9472	ATP1B2|KCNG1|KCNN2|KCNAB2|GALR2|AKAP6	-0.5425061445697359	0	24	0	0	-3.3315630802351093	6.97874797874798
1	-2.1506382629622163	GO:0032414	M1	1	0	GO Biological Processes	19	positive regulation of ion transmembrane transporter activity	19_GO:0051179 localization	-2.1506382629622163	3.555211234456518	3.352052958352701	30211	106	481	6	1.2474012474012475	0.506063267695675	482|2745|8811|9001|9472|23237	ATP1B2|GLRX|GALR2|HAP1|AKAP6|ARC	-0.38842373978897016	0	24	0	0	-3.3315630802351093	6.97874797874798
1	-2.074662749264249	GO:0043266	M1	1	0	GO Biological Processes	19	regulation of potassium ion transport	19_GO:0051179 localization	-2.074662749264249	3.4259308259308265	3.242162214045646	30211	110	481	6	1.2474012474012475	0.506063267695675	482|3755|3781|8514|8811|9472	ATP1B2|KCNG1|KCNN2|KCNAB2|GALR2|AKAP6	-0.34772977157679713	0	24	0	0	-3.3315630802351093	6.97874797874798
1	-2.072541380840118	GO:2001257	M1	1	0	GO Biological Processes	19	regulation of cation channel activity	19_GO:0051179 localization	-2.072541380840118	2.7914991914991916	3.066326655178649	30211	180	481	8	1.6632016632016633	0.5831200162244474	782|2859|3755|5924|8811|9001|9472|23237	CACNB1|GPR35|KCNG1|RASGRF2|GALR2|HAP1|AKAP6|ARC	-0.34710855829507425	0	24	0	0	-3.3315630802351093	6.97874797874798
1	-2.0539041977768937	GO:1901018	M1	1	0	GO Biological Processes	19	positive regulation of potassium ion transmembrane transporter activity	19_GO:0051179 localization	-2.0539041977768937	6.97874797874798	3.9532490865843184	30211	27	481	3	0.6237006237006237	0.35896901314059215	482|8811|9472	ATP1B2|GALR2|AKAP6	-0.3417445656573238	0	24	0	0	-3.3315630802351093	6.97874797874798
1	-2.0019692810284013	GO:0032412	M1	1	0	GO Biological Processes	19	regulation of ion transmembrane transporter activity	19_GO:0051179 localization	-2.0019692810284013	2.3881647075563426	2.875976989885607	30211	263	481	10	2.079002079002079	0.6505682119905842	482|782|2745|2859|3755|5924|8811|9001|9472|23237	ATP1B2|CACNB1|GLRX|GPR35|KCNG1|RASGRF2|GALR2|HAP1|AKAP6|ARC	-0.3096827981308502	0	24	0	0	-3.3315630802351093	6.97874797874798
1	-3.3170309014722332	GO:0055088	M1	1	0	GO Biological Processes	19	lipid homeostasis	19_GO:0065007 biological regulation	-3.3170309014722332	3.6305625322966364	4.413535471709362	30211	173	481	10	2.079002079002079	0.6505682119905842	1645|2053|3638|8309|8694|51085|51129|57143|116238|285848	AKR1C1|EPHX2|INSIG1|ACOX2|DGAT1|MLXIPL|ANGPTL4|ADCK1|TLCD1|PNPLA1	-1.0834425904675584	0	25	1	1	-3.3170309014722332	3.6305625322966364
1	-3.3038725051575617	GO:0001666	M1	1	0	GO Biological Processes	19	response to hypoxia	19_GO:0050896 response to stimulus	-3.3038725051575617	2.979976326691655	4.18775809376423	30211	274	481	13	2.7027027027027026	0.739395815006843	18|1263|3162|3673|3708|4929|5228|6781|7422|10397|51129|54541|57085	ABAT|PLK3|HMOX1|ITGA2|ITPR1|NR4A2|PGF|STC1|VEGFA|NDRG1|ANGPTL4|DDIT4|AGTRAP	-1.0750830770346558	0	26	1	1	-3.3038725051575617	2.979976326691655
1	-3.116765079289369	GO:0036293	M1	1	0	GO Biological Processes	19	response to decreased oxygen levels	19_GO:0050896 response to stimulus	-3.116765079289369	2.8449948206045765	3.9946315047756786	30211	287	481	13	2.7027027027027026	0.739395815006843	18|1263|3162|3673|3708|4929|5228|6781|7422|10397|51129|54541|57085	ABAT|PLK3|HMOX1|ITGA2|ITPR1|NR4A2|PGF|STC1|VEGFA|NDRG1|ANGPTL4|DDIT4|AGTRAP	-0.9781522815155508	0	26	0	0	-3.3038725051575617	2.979976326691655
1	-2.8269011116934717	GO:0070482	M1	1	0	GO Biological Processes	19	response to oxygen levels	19_GO:0050896 response to stimulus	-2.8269011116934717	2.642438555059914	3.6912095312380173	30211	309	481	13	2.7027027027027026	0.739395815006843	18|1263|3162|3673|3708|4929|5228|6781|7422|10397|51129|54541|57085	ABAT|PLK3|HMOX1|ITGA2|ITPR1|NR4A2|PGF|STC1|VEGFA|NDRG1|ANGPTL4|DDIT4|AGTRAP	-0.7944063287145338	0	26	0	0	-3.3038725051575617	2.979976326691655
1	-3.1682803173009013	GO:0006576	M1	1	0	GO Biological Processes	19	cellular biogenic amine metabolic process	19_GO:0008152 metabolic process	-3.1682803173009013	4.778925246316551	4.617345649235421	30211	92	481	7	1.4553014553014554	0.5460351195446873	4929|6303|6620|29958|51686|113451|284161	NR4A2|SAT1|SNCB|DMGDH|OAZ3|AZIN2|GDPD1	-1.0138732523438514	0	27	1	1	-3.1682803173009013	14.494322725091958
1	-3.1682803173009013	GO:0044106	M1	1	0	GO Biological Processes	19	cellular amine metabolic process	19_GO:0008152 metabolic process	-3.1682803173009013	4.778925246316551	4.617345649235421	30211	92	481	7	1.4553014553014554	0.5460351195446873	4929|6303|6620|29958|51686|113451|284161	NR4A2|SAT1|SNCB|DMGDH|OAZ3|AZIN2|GDPD1	-1.0138732523438514	0	27	0	0	-3.1682803173009013	14.494322725091958
1	-3.031488092919951	GO:0009308	M1	1	0	GO Biological Processes	19	amine metabolic process	19_GO:0008152 metabolic process	-3.031488092919951	4.532588893413636	4.432463719246688	30211	97	481	7	1.4553014553014554	0.5460351195446873	4929|6303|6620|29958|51686|113451|284161	NR4A2|SAT1|SNCB|DMGDH|OAZ3|AZIN2|GDPD1	-0.922838518523576	0	27	0	0	-3.1682803173009013	14.494322725091958
1	-2.9920302995044556	GO:0006596	M1	1	0	GO Biological Processes	19	polyamine biosynthetic process	19_GO:0008152 metabolic process	-2.9920302995044556	14.494322725091958	6.1899070045542475	30211	13	481	3	0.6237006237006237	0.35896901314059215	6303|51686|113451	SAT1|OAZ3|AZIN2	-0.9086192966095205	0	27	0	0	-3.1682803173009013	14.494322725091958
1	-2.6482407207445533	GO:0042401	M1	1	0	GO Biological Processes	19	cellular biogenic amine biosynthetic process	19_GO:0008152 metabolic process	-2.6482407207445533	7.178140778140778	4.6516971593754	30211	35	481	4	0.8316008316008316	0.4140679065326113	4929|6303|51686|113451	NR4A2|SAT1|OAZ3|AZIN2	-0.6752537483482515	0	27	0	0	-3.1682803173009013	14.494322725091958
1	-2.6364384568309354	GO:0006595	M1	1	0	GO Biological Processes	19	polyamine metabolic process	19_GO:0008152 metabolic process	-2.6364384568309354	11.083893848599732	5.289843782765842	30211	17	481	3	0.6237006237006237	0.35896901314059215	6303|51686|113451	SAT1|OAZ3|AZIN2	-0.670427582139425	0	27	0	0	-3.1682803173009013	14.494322725091958
1	-2.6025184176075933	GO:0009309	M1	1	0	GO Biological Processes	19	amine biosynthetic process	19_GO:0008152 metabolic process	-2.6025184176075933	6.978747978747979	4.565499549648755	30211	36	481	4	0.8316008316008316	0.4140679065326113	4929|6303|51686|113451	NR4A2|SAT1|OAZ3|AZIN2	-0.6527337002923891	0	27	0	0	-3.1682803173009013	14.494322725091958
1	-3.0970846690999556	GO:0002685	M1	1	0	GO Biological Processes	19	regulation of leukocyte migration	19_GO:0040011 locomotion	-3.0970846690999556	3.1692479353029808	4.088631140202312	30211	218	481	11	2.286902286902287	0.6815969791880188	719|727|3162|3383|3673|5228|5641|6370|7060|7422|9435	C3AR1|C5|HMOX1|ICAM1|ITGA2|PGF|LGMN|CCL25|THBS4|VEGFA|CHST2	-0.9661586999924285	0	28	1	1	-3.0970846690999556	7.537047817047818
1	-2.463926315029536	GO:0050920	M1	1	0	GO Biological Processes	19	regulation of chemotaxis	19_GO:0040011 locomotion	-2.463926315029536	2.7914991914991916	3.430828850241176	30211	225	481	10	2.079002079002079	0.6505682119905842	719|727|3673|5228|5641|7060|7422|10500|56920|91584	C3AR1|C5|ITGA2|PGF|LGMN|THBS4|VEGFA|SEMA6C|SEMA3G|PLXNA4	-0.5878493556412907	0	28	0	0	-3.0970846690999556	7.537047817047818
1	-2.447103609906206	GO:0051272	M1	1	0	GO Biological Processes	19	positive regulation of cellular component movement	19_GO:0051179 localization	-2.447103609906206	2.002291785848833	3.143488520890882	30211	596	481	19	3.95010395010395	0.8881374303593669	719|3162|3383|3673|3687|4133|5228|5295|5629|5641|7060|7422|8013|8503|9732|10396|10500|56920|59352	C3AR1|HMOX1|ICAM1|ITGA2|ITGAX|MAP2|PGF|PIK3R1|PROX1|LGMN|THBS4|VEGFA|NR4A3|PIK3R3|DOCK4|ATP8A1|SEMA6C|SEMA3G|LGR6	-0.5826913849998767	0	28	0	0	-3.0970846690999556	7.537047817047818
1	-2.3831481614322088	GO:0030335	M1	1	0	GO Biological Processes	19	positive regulation of cell migration	19_GO:0040011 locomotion	-2.3831481614322088	2.018852093852094	3.0955365028946273	30211	560	481	18	3.7422037422037424	0.8653845423736386	719|3162|3383|3673|3687|5228|5295|5629|5641|7060|7422|8013|8503|9732|10396|10500|56920|59352	C3AR1|HMOX1|ICAM1|ITGA2|ITGAX|PGF|PIK3R1|PROX1|LGMN|THBS4|VEGFA|NR4A3|PIK3R3|DOCK4|ATP8A1|SEMA6C|SEMA3G|LGR6	-0.5425061445697359	0	28	0	0	-3.0970846690999556	7.537047817047818
1	-2.1997459330745976	GO:2000147	M1	1	0	GO Biological Processes	19	positive regulation of cell motility	19_GO:0040011 locomotion	-2.1997459330745976	1.9358855694472135	2.9049307373796602	30211	584	481	18	3.7422037422037424	0.8653845423736386	719|3162|3383|3673|3687|5228|5295|5629|5641|7060|7422|8013|8503|9732|10396|10500|56920|59352	C3AR1|HMOX1|ICAM1|ITGA2|ITGAX|PGF|PIK3R1|PROX1|LGMN|THBS4|VEGFA|NR4A3|PIK3R3|DOCK4|ATP8A1|SEMA6C|SEMA3G|LGR6	-0.415542327759127	0	28	0	0	-3.0970846690999556	7.537047817047818
1	-2.181934714299195	GO:0050679	M1	1	0	GO Biological Processes	19	positive regulation of epithelial cell proliferation	19_GO:0048518 positive regulation of biological process	-2.181934714299195	2.7046822309980207	3.1455161560892257	30211	209	481	9	1.8711018711018712	0.6178380334254937	654|1001|3162|5228|5629|7060|7422|8013|8626	BMP6|CDH3|HMOX1|PGF|PROX1|THBS4|VEGFA|NR4A3|TP63	-0.40635712272911173	0	28	0	0	-3.0970846690999556	7.537047817047818
1	-2.1808881790918595	GO:0043618	M1	1	0	GO Biological Processes	19	regulation of transcription from RNA polymerase II promoter in response to stress	19_GO:0050896 response to stimulus	-2.1808881790918595	5.345423983721856	3.792163608185302	30211	47	481	4	0.8316008316008316	0.4140679065326113	1649|3162|3303|7422	DDIT3|HMOX1|HSPA1A|VEGFA	-0.40635712272911173	0	28	0	0	-3.0970846690999556	7.537047817047818
1	-2.1484923003350724	GO:1903587	M1	1	0	GO Biological Processes	19	regulation of blood vessel endothelial cell proliferation involved in sprouting angiogenesis	19_GO:0032502 developmental process	-2.1484923003350724	5.234060984060984	3.734142668673126	30211	48	481	4	0.8316008316008316	0.4140679065326113	3162|4804|7422|54567	HMOX1|NGFR|VEGFA|DLL4	-0.38842373978897016	0	28	0	0	-3.0970846690999556	7.537047817047818
1	-2.148119766204181	GO:0050927	M1	1	0	GO Biological Processes	19	positive regulation of positive chemotaxis	19_GO:0040011 locomotion	-2.148119766204181	7.537047817047818	4.159099673689205	30211	25	481	3	0.6237006237006237	0.35896901314059215	3673|5228|7422	ITGA2|PGF|VEGFA	-0.38842373978897016	0	28	0	0	-3.0970846690999556	7.537047817047818
1	-2.1213665973344997	GO:0002687	M1	1	0	GO Biological Processes	19	positive regulation of leukocyte migration	19_GO:0040011 locomotion	-2.1213665973344997	3.1181639905044163	3.2066596654732407	30211	141	481	7	1.4553014553014554	0.5460351195446873	719|3383|3673|5228|5641|7060|7422	C3AR1|ICAM1|ITGA2|PGF|LGMN|THBS4|VEGFA	-0.36523005627129707	0	28	0	0	-3.0970846690999556	7.537047817047818
1	-2.1168982296745407	GO:0035924	M1	1	0	GO Biological Processes	19	cellular response to vascular endothelial growth factor stimulus	19_GO:0050896 response to stimulus	-2.1168982296745407	5.127243412957699	3.6777186448521006	30211	49	481	4	0.8316008316008316	0.4140679065326113	2081|5228|7422|54567	ERN1|PGF|VEGFA|DLL4	-0.36523005627129707	0	28	0	0	-3.0970846690999556	7.537047817047818
1	-2.1003596698690408	GO:0001936	M1	1	0	GO Biological Processes	19	regulation of endothelial cell proliferation	19_GO:0050789 regulation of biological process	-2.1003596698690408	2.822864350954239	3.10252608093938	30211	178	481	8	1.6632016632016633	0.5831200162244474	654|3162|4804|5228|5629|7060|7422|54567	BMP6|HMOX1|NGFR|PGF|PROX1|THBS4|VEGFA|DLL4	-0.35929484517210397	0	28	0	0	-3.0970846690999556	7.537047817047818
1	-2.0999676342738844	GO:0050926	M1	1	0	GO Biological Processes	19	regulation of positive chemotaxis	19_GO:0040011 locomotion	-2.0999676342738844	7.247161362545979	4.053444713802027	30211	26	481	3	0.6237006237006237	0.35896901314059215	3673|5228|7422	ITGA2|PGF|VEGFA	-0.35929484517210397	0	28	0	0	-3.0970846690999556	7.537047817047818
1	-2.091967367446622	GO:0040017	M1	1	0	GO Biological Processes	19	positive regulation of locomotion	19_GO:0040011 locomotion	-2.091967367446622	1.8874076336513734	2.7903144448101616	30211	599	481	18	3.7422037422037424	0.8653845423736386	719|3162|3383|3673|3687|5228|5295|5629|5641|7060|7422|8013|8503|9732|10396|10500|56920|59352	C3AR1|HMOX1|ICAM1|ITGA2|ITGAX|PGF|PIK3R1|PROX1|LGMN|THBS4|VEGFA|NR4A3|PIK3R3|DOCK4|ATP8A1|SEMA6C|SEMA3G|LGR6	-0.3546075697530733	0	28	0	0	-3.0970846690999556	7.537047817047818
1	-2.056238747259691	GO:0001938	M1	1	0	GO Biological Processes	19	positive regulation of endothelial cell proliferation	19_GO:0048518 positive regulation of biological process	-2.056238747259691	3.395066584255774	3.215483455580909	30211	111	481	6	1.2474012474012475	0.506063267695675	654|3162|5228|5629|7060|7422	BMP6|HMOX1|PGF|PROX1|THBS4|VEGFA	-0.3417445656573238	0	28	0	0	-3.0970846690999556	7.537047817047818
1	-3.0377654025484033	GO:0031589	M1	1	0	GO Biological Processes	19	cell-substrate adhesion	19_GO:0022610 biological adhesion	-3.0377654025484033	3.34088998982616	4.095277470888317	30211	188	481	10	2.079002079002079	0.6505682119905842	482|2049|3673|3687|5295|10018|10461|10580|11093|84628	ATP1B2|EPHB3|ITGA2|ITGAX|PIK3R1|BCL2L11|MERTK|SORBS1|ADAMTS13|NTNG2	-0.9254815434969345	0	29	1	1	-3.0377654025484033	3.34088998982616
1	-3.027239776264642	GO:0060627	M1	1	0	GO Biological Processes	19	regulation of vesicle-mediated transport	19_GO:0051179 localization	-3.027239776264642	2.2558901783854526	3.706665244886078	30211	529	481	19	3.95010395010395	0.8881374303593669	933|1138|1191|3162|3601|3673|5575|5806|6855|7422|8448|8927|8938|9001|10347|10461|23237|57030|79363	CD22|CHRNA5|CLU|HMOX1|IL15RA|ITGA2|PRKAR1B|PTX3|SYP|VEGFA|DOC2A|BSN|BAIAP3|HAP1|ABCA7|MERTK|ARC|SLC17A7|CPLANE2	-0.9221943261370925	0	30	1	1	-3.027239776264642	4.42315012737548
1	-2.258655531656408	GO:0050766	M1	1	0	GO Biological Processes	19	positive regulation of phagocytosis	19_GO:0051179 localization	-2.258655531656408	4.42315012737548	3.6731100698799493	30211	71	481	5	1.0395010395010396	0.4624564744119501	3601|3673|5806|10347|10461	IL15RA|ITGA2|PTX3|ABCA7|MERTK	-0.45103595292401427	0	30	0	0	-3.027239776264642	4.42315012737548
1	-2.9617672077035606	GO:1901568	M1	1	0	GO Biological Processes	19	fatty acid derivative metabolic process	19_GO:0008152 metabolic process	-2.9617672077035606	5.162361518525903	4.528918024432348	30211	73	481	6	1.2474012474012475	0.506063267695675	2678|3155|6785|8694|83401|254552	GGT1|HMGCL|ELOVL4|DGAT1|ELOVL3|NUDT8	-0.8878797395663978	0	31	1	1	-2.9617672077035606	7.537047817047818
1	-2.5665809054824837	GO:0006790	M1	1	0	GO Biological Processes	19	sulfur compound metabolic process	19_GO:0008152 metabolic process	-2.5665809054824837	2.4668081979260226	3.4130879151456615	30211	331	481	13	2.7027027027027026	0.739395815006843	1036|2678|3425|4597|6785|7263|8694|9435|10560|51268|51380|83401|254552	CDO1|GGT1|IDUA|MVD|ELOVL4|TST|DGAT1|CHST2|SLC19A2|PIPOX|CSAD|ELOVL3|NUDT8	-0.6352447762886382	0	31	0	0	-2.9617672077035606	7.537047817047818
1	-2.5453879295580357	GO:0006637	M1	1	0	GO Biological Processes	19	acyl-CoA metabolic process	19_GO:0008152 metabolic process	-2.5453879295580357	4.282413532413533	3.922256269086702	30211	88	481	6	1.2474012474012475	0.506063267695675	4597|6785|8694|51268|83401|254552	MVD|ELOVL4|DGAT1|PIPOX|ELOVL3|NUDT8	-0.6293987156505351	0	31	0	0	-2.9617672077035606	7.537047817047818
1	-2.5453879295580357	GO:0035383	M1	1	0	GO Biological Processes	19	thioester metabolic process	19_GO:0008152 metabolic process	-2.5453879295580357	4.282413532413533	3.922256269086702	30211	88	481	6	1.2474012474012475	0.506063267695675	4597|6785|8694|51268|83401|254552	MVD|ELOVL4|DGAT1|PIPOX|ELOVL3|NUDT8	-0.6293987156505351	0	31	0	0	-2.9617672077035606	7.537047817047818
1	-2.515377146677912	GO:0035337	M1	1	0	GO Biological Processes	19	fatty-acyl-CoA metabolic process	19_GO:0008152 metabolic process	-2.515377146677912	6.611445453550718	4.402584941797687	30211	38	481	4	0.8316008316008316	0.4140679065326113	6785|8694|83401|254552	ELOVL4|DGAT1|ELOVL3|NUDT8	-0.6072915725090144	0	31	0	0	-2.9617672077035606	7.537047817047818
1	-2.148119766204181	GO:0035336	M1	1	0	GO Biological Processes	19	long-chain fatty-acyl-CoA metabolic process	19_GO:0008152 metabolic process	-2.148119766204181	7.537047817047818	4.159099673689205	30211	25	481	3	0.6237006237006237	0.35896901314059215	6785|8694|83401	ELOVL4|DGAT1|ELOVL3	-0.38842373978897016	0	31	0	0	-2.9617672077035606	7.537047817047818
1	-2.08607235706803	GO:1901570	M1	1	0	GO Biological Processes	19	fatty acid derivative biosynthetic process	19_GO:0008152 metabolic process	-2.08607235706803	5.024698544698545	3.622813160735265	30211	50	481	4	0.8316008316008316	0.4140679065326113	2678|3155|6785|83401	GGT1|HMGCL|ELOVL4|ELOVL3	-0.3546075697530733	0	31	0	0	-2.9617672077035606	7.537047817047818
1	-2.8772772138210265	GO:0007162	M1	1	0	GO Biological Processes	19	negative regulation of cell adhesion	19_GO:0022610 biological adhesion	-2.8772772138210265	2.6770934869295524	3.7443675578354316	30211	305	481	13	2.7027027027027026	0.739395815006843	18|654|2065|5295|6370|7422|27289|53616|53833|55824|81848|91584|340485	ABAT|BMP6|ERBB3|PIK3R1|CCL25|VEGFA|RND1|ADAM22|IL20RB|PAG1|SPRY4|PLXNA4|ACER2	-0.8229853017472444	0	32	1	1	-2.8772772138210265	2.6770934869295524
1	-2.251624061113042	GO:0030155	M1	1	0	GO Biological Processes	19	regulation of cell adhesion	19_GO:0022610 biological adhesion	-2.251624061113042	1.8181474997264468	2.9056200724235564	30211	760	481	22	4.573804573804574	0.9525769503636107	18|654|2049|2065|3673|4860|5274|5295|6370|7422|8013|8744|9435|27289|53616|53833|55714|55824|81848|91584|266727|340485	ABAT|BMP6|EPHB3|ERBB3|ITGA2|PNP|SERPINI1|PIK3R1|CCL25|VEGFA|NR4A3|TNFSF9|CHST2|RND1|ADAM22|IL20RB|TENM3|PAG1|SPRY4|PLXNA4|MDGA1|ACER2	-0.4477902408599589	0	32	0	0	-2.8772772138210265	2.6770934869295524
1	-2.870229433926223	GO:0055076	M1	1	0	GO Biological Processes	19	transition metal ion homeostasis	19_GO:0065007 biological regulation	-2.870229433926223	3.7779688306004098	4.08393816459475	30211	133	481	8	1.6632016632016633	0.5831200162244474	654|2512|3162|3263|4493|4501|4502|26872	BMP6|FTL|HMOX1|HPX|MT1E|MT1X|MT2A|STEAP1	-0.8222448919679308	0	33	1	1	-2.870229433926223	12.561746361746364
1	-2.8006687870400593	GO:0010273	M1	1	0	GO Biological Processes	19	detoxification of copper ion	19_GO:0098754 detoxification	-2.8006687870400593	12.561746361746364	5.696981446951467	30211	15	481	3	0.6237006237006237	0.35896901314059215	4493|4501|4502	MT1E|MT1X|MT2A	-0.7889292256517408	0	33	0	0	-2.870229433926223	12.561746361746364
1	-2.8006687870400593	GO:1990169	M1	1	0	GO Biological Processes	19	stress response to copper ion	19_GO:0050896 response to stimulus	-2.8006687870400593	12.561746361746364	5.696981446951467	30211	15	481	3	0.6237006237006237	0.35896901314059215	4493|4501|4502	MT1E|MT1X|MT2A	-0.7889292256517408	0	33	0	0	-2.870229433926223	12.561746361746364
1	-2.7595838023009645	GO:0046916	M1	1	0	GO Biological Processes	19	cellular transition metal ion homeostasis	19_GO:0065007 biological regulation	-2.7595838023009645	4.070936320936322	4.066569936448368	30211	108	481	7	1.4553014553014554	0.5460351195446873	654|2512|3162|3263|4493|4501|4502	BMP6|FTL|HMOX1|HPX|MT1E|MT1X|MT2A	-0.7592737026934279	0	33	0	0	-2.870229433926223	12.561746361746364
1	-2.562384525186439	GO:0061687	M1	1	0	GO Biological Processes	19	detoxification of inorganic compound	19_GO:0098754 detoxification	-2.562384525186439	10.46812196812197	5.110900300244586	30211	18	481	3	0.6237006237006237	0.35896901314059215	4493|4501|4502	MT1E|MT1X|MT2A	-0.6352447762886382	0	33	0	0	-2.870229433926223	12.561746361746364
1	-2.5582577737231014	GO:0071276	M1	1	0	GO Biological Processes	19	cellular response to cadmium ion	19_GO:0050896 response to stimulus	-2.5582577737231014	6.790133168511548	4.48253219538257	30211	37	481	4	0.8316008316008316	0.4140679065326113	3162|4493|4501|4502	HMOX1|MT1E|MT1X|MT2A	-0.6352447762886382	0	33	0	0	-2.870229433926223	12.561746361746364
1	-2.4928740201250235	GO:0097501	M1	1	0	GO Biological Processes	19	stress response to metal ion	19_GO:0050896 response to stimulus	-2.4928740201250235	9.917168180326076	4.945477871129133	30211	19	481	3	0.6237006237006237	0.35896901314059215	4493|4501|4502	MT1E|MT1X|MT2A	-0.5994934547505191	0	33	0	0	-2.870229433926223	12.561746361746364
1	-2.4486490667286307	GO:0071248	M1	1	0	GO Biological Processes	19	cellular response to metal ion	19_GO:0050896 response to stimulus	-2.4486490667286307	2.9751504540978226	3.4738803205758324	30211	190	481	9	1.8711018711018712	0.6178380334254937	654|2354|3162|3726|4493|4501|4502|5641|125981	BMP6|FOSB|HMOX1|JUNB|MT1E|MT1X|MT2A|LGMN|ACER1	-0.5826913849998767	0	33	0	0	-2.870229433926223	12.561746361746364
1	-2.1985394315831885	GO:0071294	M1	1	0	GO Biological Processes	19	cellular response to zinc ion	19_GO:0050896 response to stimulus	-2.1985394315831885	7.851091476091477	4.270766780565898	30211	24	481	3	0.6237006237006237	0.35896901314059215	4493|4501|4502	MT1E|MT1X|MT2A	-0.415542327759127	0	33	0	0	-2.870229433926223	12.561746361746364
1	-2.0539041977768937	GO:0071280	M1	1	0	GO Biological Processes	19	cellular response to copper ion	19_GO:0050896 response to stimulus	-2.0539041977768937	6.97874797874798	3.9532490865843184	30211	27	481	3	0.6237006237006237	0.35896901314059215	4493|4501|4502	MT1E|MT1X|MT2A	-0.3417445656573238	0	33	0	0	-2.870229433926223	12.561746361746364
1	-2.0431263065866903	GO:0071241	M1	1	0	GO Biological Processes	19	cellular response to inorganic substance	19_GO:0050896 response to stimulus	-2.0431263065866903	2.56944811944812	2.9717568826282577	30211	220	481	9	1.8711018711018712	0.6178380334254937	654|2354|3162|3726|4493|4501|4502|5641|125981	BMP6|FOSB|HMOX1|JUNB|MT1E|MT1X|MT2A|LGMN|ACER1	-0.33241674086235307	0	33	0	0	-2.870229433926223	12.561746361746364
1	-2.870196626010694	GO:0006954	M1	1	0	GO Biological Processes	19	inflammatory response	19_GO:0050896 response to stimulus	-2.870196626010694	2.2431689931689935	3.5798636526324965	30211	504	481	18	3.7422037422037424	0.8653845423736386	654|719|727|968|1036|2157|3162|5806|6370|6696|8605|9034|9435|9473|23643|53833|375387|100137049	BMP6|C3AR1|C5|CD68|CDO1|F8|HMOX1|PTX3|CCL25|SPP1|PLA2G4C|CCRL2|CHST2|THEMIS2|LY96|IL20RB|NRROS|PLA2G4B	-0.8222448919679308	0	34	1	1	-2.870196626010694	2.2431689931689935
1	-2.8447570384600973	GO:0021953	M1	1	0	GO Biological Processes	19	central nervous system neuron differentiation	19_GO:0032502 developmental process	-2.8447570384600973	3.405292688425219	3.952631407243343	30211	166	481	9	1.8711018711018712	0.6178380334254937	2049|4133|4929|5629|8543|25809|54567|91584|266727	EPHB3|MAP2|NR4A2|PROX1|LMO4|TTLL1|DLL4|PLXNA4|MDGA1	-0.8061453306714775	0	35	1	1	-2.8447570384600973	9.421309771309772
1	-2.427411846352334	GO:0021516	M1	1	0	GO Biological Processes	19	dorsal spinal cord development	19_GO:0032502 developmental process	-2.427411846352334	9.421309771309772	4.791884458144121	30211	20	481	3	0.6237006237006237	0.35896901314059215	5629|8543|266727	PROX1|LMO4|MDGA1	-0.5760407597568641	0	35	0	0	-2.8447570384600973	9.421309771309772
1	-2.183402344693557	GO:0021537	M1	1	0	GO Biological Processes	19	telencephalon development	19_GO:0032502 developmental process	-2.183402344693557	2.542863635981045	3.0968956486789065	30211	247	481	10	2.079002079002079	0.6505682119905842	482|1767|2049|3362|3398|5629|84879|91584|221692|266727	ATP1B2|DNAH5|EPHB3|HTR6|ID2|PROX1|MFSD2A|PLXNA4|PHACTR1|MDGA1	-0.40635712272911173	0	35	0	0	-2.8447570384600973	9.421309771309772
1	-2.119556403808183	GO:0030900	M1	1	0	GO Biological Processes	19	forebrain development	19_GO:0032502 developmental process	-2.119556403808183	2.177369369369369	2.9181560599337337	30211	375	481	13	2.7027027027027026	0.739395815006843	482|1767|2049|3362|3398|4929|5629|6926|9001|84879|91584|221692|266727	ATP1B2|DNAH5|EPHB3|HTR6|ID2|NR4A2|PROX1|TBX3|HAP1|MFSD2A|PLXNA4|PHACTR1|MDGA1	-0.36523005627129707	0	35	0	0	-2.8447570384600973	9.421309771309772
1	-2.8409995737825566	GO:0007422	M1	1	0	GO Biological Processes	19	peripheral nervous system development	19_GO:0032502 developmental process	-2.8409995737825566	4.894186894186895	4.351953112516196	30211	77	481	6	1.2474012474012475	0.506063267695675	2065|2115|5274|10397|91584|163175	ERBB3|ETV1|SERPINI1|NDRG1|PLXNA4|LGI4	-0.8054570977216134	0	36	1	1	-2.8409995737825566	4.894186894186895
1	-2.093310373483726	GO:0042552	M1	1	0	GO Biological Processes	19	myelination	19_GO:0032502 developmental process	-2.093310373483726	3.457361383966889	3.269151511554759	30211	109	481	6	1.2474012474012475	0.506063267695675	1191|10397|26011|51090|163175|256987	CLU|NDRG1|TENM4|PLLP|LGI4|SERINC5	-0.3546075697530733	0	36	0	0	-2.8409995737825566	4.894186894186895
1	-2.056238747259691	GO:0007272	M1	1	0	GO Biological Processes	19	ensheathment of neurons	19_GO:0032502 developmental process	-2.056238747259691	3.395066584255774	3.215483455580909	30211	111	481	6	1.2474012474012475	0.506063267695675	1191|10397|26011|51090|163175|256987	CLU|NDRG1|TENM4|PLLP|LGI4|SERINC5	-0.3417445656573238	0	36	0	0	-2.8409995737825566	4.894186894186895
1	-2.056238747259691	GO:0008366	M1	1	0	GO Biological Processes	19	axon ensheathment	19_GO:0032502 developmental process	-2.056238747259691	3.395066584255774	3.215483455580909	30211	111	481	6	1.2474012474012475	0.506063267695675	1191|10397|26011|51090|163175|256987	CLU|NDRG1|TENM4|PLLP|LGI4|SERINC5	-0.3417445656573238	0	36	0	0	-2.8409995737825566	4.894186894186895
1	-2.822764657430767	GO:0048545	M1	1	0	GO Biological Processes	19	response to steroid hormone	19_GO:0050896 response to stimulus	-2.822764657430767	2.770973462149933	3.731885465885121	30211	272	481	12	2.494802494802495	0.7111470778284206	654|1036|2354|3303|3304|5447|6696|6781|8013|10018|11063|54541	BMP6|CDO1|FOSB|HSPA1A|HSPA1B|POR|SPP1|STC1|NR4A3|BCL2L11|SOX30|DDIT4	-0.793296329082017	0	37	1	1	-2.822764657430767	4.234296526431359
1	-2.52082935912058	GO:0051591	M1	1	0	GO Biological Processes	19	response to cAMP	19_GO:0050896 response to stimulus	-2.52082935912058	4.234296526431359	3.8867211337264473	30211	89	481	6	1.2474012474012475	0.506063267695675	1036|2354|5138|6781|7425|9472	CDO1|FOSB|PDE2A|STC1|VGF|AKAP6	-0.6094603428498244	0	37	0	0	-2.822764657430767	4.234296526431359
1	-2.421994690968126	GO:0046683	M1	1	0	GO Biological Processes	19	response to organophosphorus	19_GO:0050896 response to stimulus	-2.421994690968126	3.545654215009054	3.6130274188617917	30211	124	481	7	1.4553014553014554	0.5460351195446873	1036|1645|2354|5138|6781|7425|9472	CDO1|AKR1C1|FOSB|PDE2A|STC1|VGF|AKAP6	-0.5744958555552357	0	37	0	0	-2.822764657430767	4.234296526431359
1	-2.421882561159117	GO:0031960	M1	1	0	GO Biological Processes	19	response to corticosteroid	19_GO:0050896 response to stimulus	-2.421882561159117	3.2004449329290097	3.5160871907157425	30211	157	481	8	1.6632016632016633	0.5831200162244474	654|1036|2354|5447|6781|10018|11063|54541	BMP6|CDO1|FOSB|POR|STC1|BCL2L11|SOX30|DDIT4	-0.5744958555552357	0	37	0	0	-2.822764657430767	4.234296526431359
1	-2.1541205984123777	GO:0051384	M1	1	0	GO Biological Processes	19	response to glucocorticoid	19_GO:0050896 response to stimulus	-2.1541205984123777	3.1630296594325373	3.2511661495906203	30211	139	481	7	1.4553014553014554	0.5460351195446873	654|1036|2354|5447|6781|10018|54541	BMP6|CDO1|FOSB|POR|STC1|BCL2L11|DDIT4	-0.38842373978897016	0	37	0	0	-2.822764657430767	4.234296526431359
1	-2.8006687870400593	GO:0150011	M1	1	0	GO Biological Processes	19	regulation of neuron projection arborization	19_GO:0032502 developmental process	-2.8006687870400593	12.561746361746364	5.696981446951467	30211	15	481	3	0.6237006237006237	0.35896901314059215	10251|84628|84879	SPRY3|NTNG2|MFSD2A	-0.7889292256517408	0	38	1	1	-2.8006687870400593	12.561746361746364
1	-2.1985394315831885	GO:0040037	M1	1	0	GO Biological Processes	19	negative regulation of fibroblast growth factor receptor signaling pathway	19_GO:0023052 signaling	-2.1985394315831885	7.851091476091477	4.270766780565898	30211	24	481	3	0.6237006237006237	0.35896901314059215	4804|10251|81848	NGFR|SPRY3|SPRY4	-0.415542327759127	0	38	0	0	-2.8006687870400593	12.561746361746364
1	-2.8006687870400593	GO:0007567	M1	1	0	GO Biological Processes	19	parturition	19_GO:0022414 reproductive process	-2.8006687870400593	12.561746361746364	5.696981446951467	30211	15	481	3	0.6237006237006237	0.35896901314059215	8605|23764|100137049	PLA2G4C|MAFF|PLA2G4B	-0.7889292256517408	0	39	1	1	-2.8006687870400593	12.561746361746364
1	-2.0539041977768937	GO:0018904	M1	1	0	GO Biological Processes	19	ether metabolic process	19_GO:0008152 metabolic process	-2.0539041977768937	6.97874797874798	3.9532490865843184	30211	27	481	3	0.6237006237006237	0.35896901314059215	2052|2053|8605	EPHX1|EPHX2|PLA2G4C	-0.3417445656573238	0	39	0	0	-2.8006687870400593	12.561746361746364
1	-2.690254397461167	GO:0035966	M1	1	0	GO Biological Processes	19	response to topologically incorrect protein	19_GO:0050896 response to stimulus	-2.690254397461167	3.538520101900384	3.856698888666081	30211	142	481	8	1.6632016632016633	0.5831200162244474	1191|1649|2081|3303|3304|3310|4189|7060	CLU|DDIT3|ERN1|HSPA1A|HSPA1B|HSPA6|DNAJB9|THBS4	-0.7038207013376189	0	40	1	1	-2.690254397461167	11.083893848599732
1	-2.6364384568309354	GO:0090083	M1	1	0	GO Biological Processes	19	regulation of inclusion body assembly	19_GO:0050789 regulation of biological process	-2.6364384568309354	11.083893848599732	5.289843782765842	30211	17	481	3	0.6237006237006237	0.35896901314059215	1191|3303|3304	CLU|HSPA1A|HSPA1B	-0.670427582139425	0	40	0	0	-2.690254397461167	11.083893848599732
1	-2.4928740201250235	GO:0042026	M1	1	0	GO Biological Processes	19	protein refolding	19_GO:0009987 cellular process	-2.4928740201250235	9.917168180326076	4.945477871129133	30211	19	481	3	0.6237006237006237	0.35896901314059215	3303|3304|3310	HSPA1A|HSPA1B|HSPA6	-0.5994934547505191	0	40	0	0	-2.690254397461167	11.083893848599732
1	-2.480798110201972	GO:0006986	M1	1	0	GO Biological Processes	19	response to unfolded protein	19_GO:0050896 response to stimulus	-2.480798110201972	3.6335629971993613	3.6921194998684292	30211	121	481	7	1.4553014553014554	0.5460351195446873	1649|2081|3303|3304|3310|4189|7060	DDIT3|ERN1|HSPA1A|HSPA1B|HSPA6|DNAJB9|THBS4	-0.5918203661676791	0	40	0	0	-2.690254397461167	11.083893848599732
1	-2.2832577044957105	GO:1903573	M1	1	0	GO Biological Processes	19	negative regulation of response to endoplasmic reticulum stress	19_GO:0048519 negative regulation of biological process	-2.2832577044957105	5.709884709884711	3.9766832431202	30211	44	481	4	0.8316008316008316	0.4140679065326113	1191|3303|4189|10347	CLU|HSPA1A|DNAJB9|ABCA7	-0.46649474632344723	0	40	0	0	-2.690254397461167	11.083893848599732
1	-2.2832577044957105	GO:2001239	M1	1	0	GO Biological Processes	19	regulation of extrinsic apoptotic signaling pathway in absence of ligand	19_GO:0023052 signaling	-2.2832577044957105	5.709884709884711	3.9766832431202	30211	44	481	4	0.8316008316008316	0.4140679065326113	3303|3304|51741|219699	HSPA1A|HSPA1B|WWOX|UNC5B	-0.46649474632344723	0	40	0	0	-2.690254397461167	11.083893848599732
1	-2.1110449428751763	GO:0034620	M1	1	0	GO Biological Processes	19	cellular response to unfolded protein	19_GO:0050896 response to stimulus	-2.1110449428751763	4.078489078489079	3.4403690657417836	30211	77	481	5	1.0395010395010396	0.4624564744119501	1649|2081|3303|3304|3310	DDIT3|ERN1|HSPA1A|HSPA1B|HSPA6	-0.36096468525156467	0	40	0	0	-2.690254397461167	11.083893848599732
1	-2.0266009098360716	GO:0034605	M1	1	0	GO Biological Processes	19	cellular response to heat	19_GO:0050896 response to stimulus	-2.0266009098360716	4.8314409083639855	3.5172705951414907	30211	52	481	4	0.8316008316008316	0.4140679065326113	3162|3303|3304|3310	HMOX1|HSPA1A|HSPA1B|HSPA6	-0.32159982146280314	0	40	0	0	-2.690254397461167	11.083893848599732
1	-2.6482407207445533	GO:0031646	M1	1	0	GO Biological Processes	19	positive regulation of nervous system process	19_GO:0048518 positive regulation of biological process	-2.6482407207445533	7.178140778140778	4.6516971593754	30211	35	481	4	0.8316008316008316	0.4140679065326113	18|3673|3687|26011	ABAT|ITGA2|ITGAX|TENM4	-0.6752537483482515	0	41	1	1	-2.6482407207445533	7.178140778140778
1	-2.6203503154174115	GO:0008283	M1	1	0	GO Biological Processes	19	cell population proliferation	19_GO:0009987 cellular process	-2.6203503154174115	2.1835346436573433	3.3561922924660283	30211	489	481	17	3.5343035343035343	0.841910326479719	1191|1296|2081|3162|3398|3673|3726|5629|6781|8013|8626|8878|11184|26011|27111|54331|163175	CLU|COL8A2|ERN1|HMOX1|ID2|ITGA2|JUNB|PROX1|STC1|NR4A3|TP63|SQSTM1|MAP4K1|TENM4|SDCBP2|GNG2|LGI4	-0.6604061995870854	0	42	1	1	-2.6203503154174115	2.1835346436573433
1	-2.6043679413394636	GO:0046660	M1	1	0	GO Biological Processes	19	female sex differentiation	19_GO:0022414 reproductive process	-2.6043679413394636	3.823140197053241	3.8581350271460564	30211	115	481	7	1.4553014553014554	0.5460351195446873	5806|6926|7422|7425|8626|9468|10461	PTX3|TBX3|VEGFA|VGF|TP63|PCYT1B|MERTK	-0.6527337002923891	0	43	1	1	-2.6043679413394636	10.46812196812197
1	-2.562384525186439	GO:0030540	M1	1	0	GO Biological Processes	19	female genitalia development	19_GO:0022414 reproductive process	-2.562384525186439	10.46812196812197	5.110900300244586	30211	18	481	3	0.6237006237006237	0.35896901314059215	6926|8626|10461	TBX3|TP63|MERTK	-0.6352447762886382	0	43	0	0	-2.6043679413394636	10.46812196812197
1	-2.4928580490329257	GO:0048608	M1	1	0	GO Biological Processes	19	reproductive structure development	19_GO:0022414 reproductive process	-2.4928580490329257	2.248522618451019	3.2734374189546793	30211	419	481	15	3.1185031185031185	0.792539603541227	654|3726|5806|6696|6781|6926|7422|7425|8626|9468|10018|10461|51294|51673|113026	BMP6|JUNB|PTX3|SPP1|STC1|TBX3|VEGFA|VGF|TP63|PCYT1B|BCL2L11|MERTK|PCDH12|TPPP3|PLCD3	-0.5994934547505191	0	43	0	0	-2.6043679413394636	10.46812196812197
1	-2.4641674889899536	GO:0061458	M1	1	0	GO Biological Processes	19	reproductive system development	19_GO:0032502 developmental process	-2.4641674889899536	2.2325378604999457	3.2432391815131565	30211	422	481	15	3.1185031185031185	0.792539603541227	654|3726|5806|6696|6781|6926|7422|7425|8626|9468|10018|10461|51294|51673|113026	BMP6|JUNB|PTX3|SPP1|STC1|TBX3|VEGFA|VGF|TP63|PCYT1B|BCL2L11|MERTK|PCDH12|TPPP3|PLCD3	-0.5878493556412907	0	43	0	0	-2.6043679413394636	10.46812196812197
1	-2.214121721820388	GO:0048806	M1	1	0	GO Biological Processes	19	genitalia development	19_GO:0022414 reproductive process	-2.214121721820388	5.4616288529332016	3.851865706745559	30211	46	481	4	0.8316008316008316	0.4140679065326113	654|6926|8626|10461	BMP6|TBX3|TP63|MERTK	-0.4242309100484259	0	43	0	0	-2.6043679413394636	10.46812196812197
1	-2.08607235706803	GO:0030857	M1	1	0	GO Biological Processes	19	negative regulation of epithelial cell differentiation	19_GO:0032502 developmental process	-2.08607235706803	5.024698544698545	3.622813160735265	30211	50	481	4	0.8316008316008316	0.4140679065326113	6926|7422|8626|399473	TBX3|VEGFA|TP63|SPRED3	-0.3546075697530733	0	43	0	0	-2.6043679413394636	10.46812196812197
1	-2.59557853764681	GO:0010232	M1	1	0	GO Biological Processes	19	vascular transport	19_GO:0051179 localization	-2.59557853764681	4.382004544795243	3.9949406429447323	30211	86	481	6	1.2474012474012475	0.506063267695675	482|1244|6567|10396|23428|84879	ATP1B2|ABCC2|SLC16A2|ATP8A1|SLC7A8|MFSD2A	-0.6507857658891046	0	44	1	1	-2.59557853764681	4.382004544795243
1	-2.59557853764681	GO:0150104	M1	1	0	GO Biological Processes	19	transport across blood-brain barrier	19_GO:0051179 localization	-2.59557853764681	4.382004544795243	3.9949406429447323	30211	86	481	6	1.2474012474012475	0.506063267695675	482|1244|6567|10396|23428|84879	ATP1B2|ABCC2|SLC16A2|ATP8A1|SLC7A8|MFSD2A	-0.6507857658891046	0	44	0	0	-2.59557853764681	4.382004544795243
1	-2.455663198340157	GO:0003018	M1	1	0	GO Biological Processes	19	vascular process in circulatory system	19_GO:0032501 multicellular organismal process	-2.455663198340157	2.6269811783119765	3.3707530571348285	30211	263	481	11	2.286902286902287	0.6815969791880188	482|654|1244|5138|6567|7422|9732|10396|11156|23428|84879	ATP1B2|BMP6|ABCC2|PDE2A|SLC16A2|VEGFA|DOCK4|ATP8A1|PTP4A3|SLC7A8|MFSD2A	-0.5838027233530753	0	44	0	0	-2.59557853764681	4.382004544795243
1	-2.511845686094279	GO:0097035	M1	1	0	GO Biological Processes	19	regulation of membrane lipid distribution	19_GO:0065007 biological regulation	-2.511845686094279	5.065220307155791	4.075622221171253	30211	62	481	5	1.0395010395010396	0.4624564744119501	10347|10396|57205|84879|116238	ABCA7|ATP8A1|ATP10D|MFSD2A|TLCD1	-0.6072915725090144	0	45	1	1	-2.511845686094279	8.192443279399802
1	-2.2514294452687245	GO:0034377	M1	1	0	GO Biological Processes	19	plasma lipoprotein particle assembly	19_GO:0032501 multicellular organismal process	-2.2514294452687245	8.192443279399802	4.389081439264734	30211	23	481	3	0.6237006237006237	0.35896901314059215	8694|10347|84879	DGAT1|ABCA7|MFSD2A	-0.4477902408599589	0	45	0	0	-2.511845686094279	8.192443279399802
1	-2.1168982296745407	GO:0045332	M1	1	0	GO Biological Processes	19	phospholipid translocation	19_GO:0051179 localization	-2.1168982296745407	5.127243412957699	3.6777186448521006	30211	49	481	4	0.8316008316008316	0.4140679065326113	10347|10396|57205|84879	ABCA7|ATP8A1|ATP10D|MFSD2A	-0.36523005627129707	0	45	0	0	-2.511845686094279	8.192443279399802
1	-2.0999676342738844	GO:0065005	M1	1	0	GO Biological Processes	19	protein-lipid complex assembly	19_GO:0009987 cellular process	-2.0999676342738844	7.247161362545979	4.053444713802027	30211	26	481	3	0.6237006237006237	0.35896901314059215	8694|10347|84879	DGAT1|ABCA7|MFSD2A	-0.35929484517210397	0	45	0	0	-2.511845686094279	8.192443279399802
1	-2.496617553079923	GO:0097191	M1	1	0	GO Biological Processes	19	extrinsic apoptotic signaling pathway	19_GO:0023052 signaling	-2.496617553079923	4.187248787248787	3.8517046016963112	30211	90	481	6	1.2474012474012475	0.506063267695675	2065|2872|5295|10018|10962|51741	ERBB3|MKNK2|PIK3R1|BCL2L11|MLLT11|WWOX	-0.5994934547505191	0	46	1	1	-2.496617553079923	6.72950697950698
1	-2.009770955387573	GO:0038034	M1	1	0	GO Biological Processes	19	signal transduction in absence of ligand	19_GO:0023052 signaling	-2.009770955387573	6.72950697950698	3.8580292222427794	30211	28	481	3	0.6237006237006237	0.35896901314059215	2065|2872|10018	ERBB3|MKNK2|BCL2L11	-0.3160947289620163	0	46	0	0	-2.496617553079923	6.72950697950698
1	-2.009770955387573	GO:0097192	M1	1	0	GO Biological Processes	19	extrinsic apoptotic signaling pathway in absence of ligand	19_GO:0023052 signaling	-2.009770955387573	6.72950697950698	3.8580292222427794	30211	28	481	3	0.6237006237006237	0.35896901314059215	2065|2872|10018	ERBB3|MKNK2|BCL2L11	-0.3160947289620163	0	46	0	0	-2.496617553079923	6.72950697950698
1	-2.4609848985359273	GO:0048593	M1	1	0	GO Biological Processes	19	camera-type eye morphogenesis	19_GO:0032502 developmental process	-2.4609848985359273	3.6037796939436286	3.665478868598734	30211	122	481	7	1.4553014553014554	0.5460351195446873	1296|5629|7422|7483|55714|84465|84879	COL8A2|PROX1|VEGFA|WNT9A|TENM3|MEGF11|MFSD2A	-0.587021298461081	0	47	1	1	-2.4609848985359273	3.6037796939436286
1	-2.441384950033664	GO:0030879	M1	1	0	GO Biological Processes	19	mammary gland development	19_GO:0032502 developmental process	-2.441384950033664	3.574480672041648	3.6391166545385385	30211	123	481	7	1.4553014553014554	0.5460351195446873	1036|3398|3673|6926|7422|10018|84876	CDO1|ID2|ITGA2|TBX3|VEGFA|BCL2L11|ORAI1	-0.5798899905184158	0	48	1	1	-2.441384950033664	3.574480672041648
1	-2.2685610337921025	GO:0048732	M1	1	0	GO Biological Processes	19	gland development	19_GO:0032502 developmental process	-2.2685610337921025	2.1928235544195647	3.0585659612498994	30211	401	481	14	2.9106029106029108	0.7664870885249327	1036|1181|2049|3162|3398|3673|5629|6926|7422|8543|8626|10018|84876|125981	CDO1|CLCN2|EPHB3|HMOX1|ID2|ITGA2|PROX1|TBX3|VEGFA|LMO4|TP63|BCL2L11|ORAI1|ACER1	-0.45912811429624056	0	48	0	0	-2.441384950033664	3.574480672041648
1	-2.433461899429548	GO:0097009	M1	1	0	GO Biological Processes	19	energy homeostasis	19_GO:0032501 multicellular organismal process	-2.433461899429548	6.280873180873181	4.251002178985654	30211	40	481	4	0.8316008316008316	0.4140679065326113	8013|8878|51085|84879	NR4A3|SQSTM1|MLXIPL|MFSD2A	-0.5760407597568641	0	49	1	1	-2.433461899429548	6.280873180873181
1	-2.271865839269638	GO:0048871	M1	1	0	GO Biological Processes	19	multicellular organismal homeostasis	19_GO:0032501 multicellular organismal process	-2.271865839269638	2.274410901151848	3.089729303080732	30211	359	481	13	2.7027027027027026	0.739395815006843	482|654|1001|7422|8013|8626|8878|51085|53833|59344|84879|125981|143689	ATP1B2|BMP6|CDH3|VEGFA|NR4A3|TP63|SQSTM1|MLXIPL|IL20RB|ALOXE3|MFSD2A|ACER1|PIWIL4	-0.4606119758821502	0	49	0	0	-2.433461899429548	6.280873180873181
1	-2.427411846352334	GO:2000479	M1	1	0	GO Biological Processes	19	regulation of cAMP-dependent protein kinase activity	19_GO:0008152 metabolic process	-2.427411846352334	9.421309771309772	4.791884458144121	30211	20	481	3	0.6237006237006237	0.35896901314059215	4485|5569|5575	MST1|PKIA|PRKAR1B	-0.5760407597568641	0	50	1	1	-2.427411846352334	9.421309771309772
1	-2.2832577044957105	GO:0010828	M1	1	0	GO Biological Processes	19	positive regulation of glucose transmembrane transport	19_GO:0051179 localization	-2.2832577044957105	5.709884709884711	3.9766832431202	30211	44	481	4	0.8316008316008316	0.4140679065326113	5295|8013|10580|28999	PIK3R1|NR4A3|SORBS1|KLF15	-0.46649474632344723	0	51	1	1	-2.2832577044957105	5.709884709884711
1	-2.1506382629622163	GO:0001678	M1	1	0	GO Biological Processes	19	cellular glucose homeostasis	19_GO:0065007 biological regulation	-2.1506382629622163	3.555211234456518	3.352052958352701	30211	106	481	6	1.2474012474012475	0.506063267695675	2081|3383|4804|5295|28999|51085	ERN1|ICAM1|NGFR|PIK3R1|KLF15|MLXIPL	-0.38842373978897016	0	51	0	0	-2.2832577044957105	5.709884709884711
1	-2.248231234965229	GO:1900271	M1	1	0	GO Biological Processes	19	regulation of long-term synaptic potentiation	19_GO:0023052 signaling	-2.248231234965229	5.582998382998383	3.9133396550830737	30211	45	481	4	0.8316008316008316	0.4140679065326113	5641|8878|10858|23237	LGMN|SQSTM1|CYP46A1|ARC	-0.4477902408599589	0	52	1	1	-2.248231234965229	5.582998382998383
1	-2.031987646900902	GO:0050804	M1	1	0	GO Biological Processes	19	modulation of chemical synaptic transmission	19_GO:0023052 signaling	-2.031987646900902	2.0544912273884237	2.7946735271839858	30211	428	481	14	2.9106029106029108	0.7664870885249327	1138|5575|5641|5924|6855|7425|8878|8938|9001|10858|23237|23349|57537|84628	CHRNA5|PRKAR1B|LGMN|RASGRF2|SYP|VGF|SQSTM1|BAIAP3|HAP1|CYP46A1|ARC|PHF24|SORCS2|NTNG2	-0.3227233220507459	0	52	0	0	-2.248231234965229	5.582998382998383
1	-2.0237159150040984	GO:0099177	M1	1	0	GO Biological Processes	19	regulation of trans-synaptic signaling	19_GO:0023052 signaling	-2.0237159150040984	2.0497022035483576	2.7852762217299962	30211	429	481	14	2.9106029106029108	0.7664870885249327	1138|5575|5641|5924|6855|7425|8878|8938|9001|10858|23237|23349|57537|84628	CHRNA5|PRKAR1B|LGMN|RASGRF2|SYP|VGF|SQSTM1|BAIAP3|HAP1|CYP46A1|ARC|PHF24|SORCS2|NTNG2	-0.32159982146280314	0	52	0	0	-2.248231234965229	5.582998382998383
1	-2.2322953403196357	GO:0043549	M1	1	0	GO Biological Processes	19	regulation of kinase activity	19_GO:0008152 metabolic process	-2.2322953403196357	1.810998820173132	2.886057871691627	30211	763	481	22	4.573804573804574	0.9525769503636107	1026|1191|2049|2065|2081|4485|5295|5569|5575|5629|7422|8325|8503|8543|10251|10461|10614|29950|51149|64061|81848|113791	CDKN1A|CLU|EPHB3|ERBB3|ERN1|MST1|PIK3R1|PKIA|PRKAR1B|PROX1|VEGFA|FZD8|PIK3R3|LMO4|SPRY3|MERTK|HEXIM1|SERTAD1|MRNIP|TSPYL2|SPRY4|PIK3IP1	-0.43716147313530185	0	53	1	1	-2.2322953403196357	1.810998820173132
1	-2.1808881790918595	GO:0006778	M1	1	0	GO Biological Processes	19	porphyrin-containing compound metabolic process	19_GO:0008152 metabolic process	-2.1808881790918595	5.345423983721856	3.792163608185302	30211	47	481	4	0.8316008316008316	0.4140679065326113	1244|3162|3263|55316	ABCC2|HMOX1|HPX|RSAD1	-0.40635712272911173	0	54	1	1	-2.1808881790918595	5.345423983721856
1	-2.1003596698690408	GO:0030258	M1	1	0	GO Biological Processes	19	lipid modification	19_GO:0008152 metabolic process	-2.1003596698690408	2.822864350954239	3.10252608093938	30211	178	481	8	1.6632016632016633	0.5831200162244474	1571|2053|5447|8309|8708|84129|160428|285440	CYP2E1|EPHX2|POR|ACOX2|B3GALT1|ACAD11|ALDH1L2|CYP4V2	-0.35929484517210397	0	55	1	1	-2.1003596698690408	2.822864350954239
1	-2.0999676342738844	GO:0021952	M1	1	0	GO Biological Processes	19	central nervous system projection neuron axonogenesis	19_GO:0032502 developmental process	-2.0999676342738844	7.247161362545979	4.053444713802027	30211	26	481	3	0.6237006237006237	0.35896901314059215	2049|4929|91584	EPHB3|NR4A2|PLXNA4	-0.35929484517210397	0	56	1	1	-2.0999676342738844	7.247161362545979
1	-2.0779757178580636	GO:0007167	M1	1	0	GO Biological Processes	19	enzyme linked receptor protein signaling pathway	19_GO:0023052 signaling	-2.0779757178580636	1.8811267430235818	2.775280353147316	30211	601	481	18	3.7422037422037424	0.8653845423736386	654|2049|2065|5228|5295|7422|8013|8503|9001|10461|10566|10580|53358|54541|121551|151742|375387|399694	BMP6|EPHB3|ERBB3|PGF|PIK3R1|VEGFA|NR4A3|PIK3R3|HAP1|MERTK|AKAP3|SORBS1|SHC3|DDIT4|BTBD11|PPM1L|NRROS|SHC4	-0.34802679414805626	0	57	1	1	-2.0779757178580636	1.8811267430235818
1	-2.058798077887318	GO:0006575	M1	1	0	GO Biological Processes	19	cellular modified amino acid metabolic process	19_GO:0008152 metabolic process	-2.058798077887318	2.776076544032345	3.048412587906402	30211	181	481	8	1.6632016632016633	0.5831200162244474	1159|2678|5447|6567|29958|51268|160428|256987	CKMT1B|GGT1|POR|SLC16A2|DMGDH|PIPOX|ALDH1L2|SERINC5	-0.3417445656573238	0	58	1	1	-2.058798077887318	2.776076544032345
1	-2.023953075089096	GO:0007610	M1	1	0	GO Biological Processes	19	behavior	19_GO:0007610 behavior	-2.023953075089096	1.896533642537195	2.7313259682762245	30211	563	481	17	3.5343035343035343	0.841910326479719	18|482|1138|2115|3398|4929|5575|5641|5697|7060|8811|10347|10396|23237|84879|85446|163175	ABAT|ATP1B2|CHRNA5|ETV1|ID2|NR4A2|PRKAR1B|LGMN|PYY|THBS4|GALR2|ABCA7|ATP8A1|ARC|MFSD2A|ZFHX2|LGI4	-0.32159982146280314	0	59	1	1	-2.023953075089096	1.896533642537195
1	-2.0237092154252228	GO:0007264	M1	1	0	GO Biological Processes	19	small GTPase mediated signal transduction	19_GO:0023052 signaling	-2.0237092154252228	2.4064648202579235	2.902693364961982	30211	261	481	10	2.079002079002079	0.6505682119905842	393|1026|3162|4804|5924|9363|9732|27289|121268|643338	ARHGAP4|CDKN1A|HMOX1|NGFR|RASGRF2|RAB33A|DOCK4|RND1|RHEBL1|C15orf62	-0.32159982146280314	0	60	1	1	-2.0237092154252228	2.4064648202579235
1	-2.02047460998069	GO:0030512	M1	1	0	GO Biological Processes	19	negative regulation of transforming growth factor beta receptor signaling pathway	19_GO:0023052 signaling	-2.02047460998069	3.877082210415544	3.297962108156061	30211	81	481	5	1.0395010395010396	0.4624564744119501	3303|65997|79674|375387|399473	HSPA1A|RASL11B|VEPH1|NRROS|SPRED3	-0.3197821650138769	0	61	1	1	-2.02047460998069	3.877082210415544

## Sheet: GOBP_MonaGO_LX2_OGTi
GO_id	P-value	Number of genes
cell morphogenesis involved in differentiation	0.03506	21
blood vessel development	0.03406	45
regulation of hormone levels	0.03241	49
organic acid biosynthetic process	0.02899	14
regulation of endoplasmic reticulum unfolded protein response	0.02838	30
steroid metabolic process	0.02169	42
viral entry into host cell	0.01878	9
organic hydroxy compound metabolic process	0.01635	24
negative regulation of growth	0.01048	25
sulfur compound catabolic process	0.00794	6
chromatin remodeling	0.00791	17
small molecule catabolic process	0.0058	27
negative regulation of execution phase of apoptosis	0.00499	21
arachidonic acid metabolic process	0.00447	10
monocarboxylic acid metabolic process	0.00175	25
nucleosome organization	0.00078	16
small molecule biosynthetic process	0.00003	26

## Sheet: GOBP_Metascape_LX2_siOGT
_MEMBER_MyList	_LogP_LX2_siOGT_up_RNAseq	GO	_PATTERN_	_RANK_	GiniIndex	Category	CategoryID	Description	PARENT_GO	LogP	Enrichment	Z-score	#TotalGeneInLibrary	#GeneInGO	#GeneInHitList	#GeneInGOAndHitList	%InGO	STDV %InGO	GeneID	Hits	Log(q-value)	EvidenceCutoff	GROUP_ID	FirstInGroupByEnrichment	FirstInGroupByLogP	BestLogPInGroup	BestEnrichmentInGroup	URL
1	-10.49368447699876	GO:0043068	M1	1	0	GO Biological Processes	19	positive regulation of programmed cell death	19_GO:0048518 positive regulation of biological process	-10.49368447699876	3.8292810223604055	8.577648018408361	30211	543	494	34	6.882591093117409	1.139011085702684	388|467|1026|1647|1649|2627|2903|3162|3624|3655|4170|4294|4488|4616|5519|8061|8091|8739|8878|10628|23411|23621|27063|29126|29948|51657|57103|90441|90529|96459|133746|150094|162989|201163	RHOB|ATF3|CDKN1A|GADD45A|DDIT3|GATA6|GRIN2A|HMOX1|INHBA|ITGA6|MCL1|MAP3K10|MSX2|GADD45B|PPP2R1B|FOSL1|HMGA2|HRK|SQSTM1|TXNIP|SIRT1|BACE1|ANKRD1|CD274|OSGIN1|STYXL1|TIGAR|ZNF622|STPG1|FNIP1|JMY|SIK1|DEDD2|FLCN	-6.305853656554761	0	1	1	1	-10.49368447699876	3.8292810223604055
1	-10.158205174818004	GO:0043065	M1	1	0	GO Biological Processes	19	positive regulation of apoptotic process	19_GO:0048518 positive regulation of biological process	-10.158205174818004	3.8150164928097476	8.421676487021623	30211	529	494	33	6.680161943319838	1.1233549652813564	388|467|1647|1649|2627|2903|3162|3624|3655|4170|4294|4488|4616|5519|8061|8091|8739|8878|10628|23411|23621|27063|29126|29948|51657|57103|90441|90529|96459|133746|150094|162989|201163	RHOB|ATF3|GADD45A|DDIT3|GATA6|GRIN2A|HMOX1|INHBA|ITGA6|MCL1|MAP3K10|MSX2|GADD45B|PPP2R1B|FOSL1|HMGA2|HRK|SQSTM1|TXNIP|SIRT1|BACE1|ANKRD1|CD274|OSGIN1|STYXL1|TIGAR|ZNF622|STPG1|FNIP1|JMY|SIK1|DEDD2|FLCN	-6.271404350037986	0	1	0	0	-10.49368447699876	3.8292810223604055
1	-9.867802707099106	GO:0010942	M1	1	0	GO Biological Processes	19	positive regulation of cell death	19_GO:0048518 positive regulation of biological process	-9.867802707099106	3.54380043971365	8.142179275281892	30211	604	494	35	7.08502024291498	1.1543830506506583	388|467|1026|1647|1649|1948|2627|2903|3162|3624|3655|4170|4294|4488|4616|5519|8061|8091|8739|8878|10628|23411|23621|27063|29126|29948|51657|57103|90441|90529|96459|133746|150094|162989|201163	RHOB|ATF3|CDKN1A|GADD45A|DDIT3|EFNB2|GATA6|GRIN2A|HMOX1|INHBA|ITGA6|MCL1|MAP3K10|MSX2|GADD45B|PPP2R1B|FOSL1|HMGA2|HRK|SQSTM1|TXNIP|SIRT1|BACE1|ANKRD1|CD274|OSGIN1|STYXL1|TIGAR|ZNF622|STPG1|FNIP1|JMY|SIK1|DEDD2|FLCN	-6.1570931413747685	0	1	0	0	-10.49368447699876	3.8292810223604055
1	-8.661564420934916	GO:0032006	M1	1	0	GO Biological Processes	19	regulation of TOR signaling	19_GO:0023052 signaling	-8.661564420934916	8.077190436177526	9.410893393815185	30211	106	494	14	2.834008097165992	0.7466107059224165	1497|5649|8444|10000|10016|23411|51322|58528|64121|83667|96459|201163|283554|352954	CTNS|RELN|DYRK3|AKT3|PDCD6|SIRT1|WAC|RRAGD|RRAGC|SESN2|FNIP1|FLCN|GPR137C|CASTOR3	-5.075793591818878	0	2	1	1	-8.661564420934916	15.288967611336034
1	-7.479480380955683	GO:1903432	M1	1	0	GO Biological Processes	19	regulation of TORC1 signaling	19_GO:0023052 signaling	-7.479480380955683	12.509155318365845	9.850087366849694	30211	44	494	9	1.8218623481781377	0.6017300503095685	1497|8444|51322|58528|64121|83667|201163|283554|352954	CTNS|DYRK3|WAC|RRAGD|RRAGC|SESN2|FLCN|GPR137C|CASTOR3	-4.194739547503627	0	2	0	0	-8.661564420934916	15.288967611336034
1	-7.2145820779329295	GO:0032008	M1	1	0	GO Biological Processes	19	positive regulation of TOR signaling	19_GO:0023052 signaling	-7.2145820779329295	11.710698595916963	9.474550525319794	30211	47	494	9	1.8218623481781377	0.6017300503095685	1497|5649|10000|51322|58528|64121|96459|201163|283554	CTNS|RELN|AKT3|WAC|RRAGD|RRAGC|FNIP1|FLCN|GPR137C	-3.980993766928255	0	2	0	0	-8.661564420934916	15.288967611336034
1	-5.552011642957437	GO:0071496	M1	1	0	GO Biological Processes	19	cellular response to external stimulus	19_GO:0050896 response to stimulus	-5.552011642957437	3.6571616877614432	5.973507017057849	30211	301	494	18	3.6437246963562755	0.8430421824573255	467|968|1026|1647|3162|3553|7071|8061|23411|27063|27327|58528|64121|83667|96459|133746|150094|201163	ATF3|CD68|CDKN1A|GADD45A|HMOX1|IL1B|KLF10|FOSL1|SIRT1|ANKRD1|TNRC6A|RRAGD|RRAGC|SESN2|FNIP1|JMY|SIK1|FLCN	-2.568300805169362	0	2	0	0	-8.661564420934916	15.288967611336034
1	-5.321495801678263	GO:0042594	M1	1	0	GO Biological Processes	19	response to starvation	19_GO:0050896 response to stimulus	-5.321495801678263	4.368276460381724	6.099622348612488	30211	196	494	14	2.834008097165992	0.7466107059224165	467|1026|1649|7071|7538|23411|27327|58528|64121|83667|96459|133746|150094|201163	ATF3|CDKN1A|DDIT3|KLF10|ZFP36|SIRT1|TNRC6A|RRAGD|RRAGC|SESN2|FNIP1|JMY|SIK1|FLCN	-2.4346949768982444	0	2	0	0	-8.661564420934916	15.288967611336034
1	-5.09714098678014	GO:0031669	M1	1	0	GO Biological Processes	19	cellular response to nutrient levels	19_GO:0050896 response to stimulus	-5.09714098678014	4.176498469438135	5.883799749534663	30211	205	494	14	2.834008097165992	0.7466107059224165	467|968|1026|3162|7071|23411|27327|58528|64121|83667|96459|133746|150094|201163	ATF3|CD68|CDKN1A|HMOX1|KLF10|SIRT1|TNRC6A|RRAGD|RRAGC|SESN2|FNIP1|JMY|SIK1|FLCN	-2.2895214080477464	0	2	0	0	-8.661564420934916	15.288967611336034
1	-5.0187432751315235	GO:0031668	M1	1	0	GO Biological Processes	19	cellular response to extracellular stimulus	19_GO:0050896 response to stimulus	-5.0187432751315235	3.870624711730641	5.720244545123593	30211	237	494	15	3.0364372469635628	0.7720100657259616	467|968|1026|3162|7071|8061|23411|27327|58528|64121|83667|96459|133746|150094|201163	ATF3|CD68|CDKN1A|HMOX1|KLF10|FOSL1|SIRT1|TNRC6A|RRAGD|RRAGC|SESN2|FNIP1|JMY|SIK1|FLCN	-2.268004861969376	0	2	0	0	-8.661564420934916	15.288967611336034
1	-4.858523712235466	GO:0009267	M1	1	0	GO Biological Processes	19	cellular response to starvation	19_GO:0050896 response to stimulus	-4.858523712235466	4.586690283400809	5.864901981923993	30211	160	494	12	2.42914979757085	0.6926657579693485	467|1026|7071|23411|27327|58528|64121|83667|96459|133746|150094|201163	ATF3|CDKN1A|KLF10|SIRT1|TNRC6A|RRAGD|RRAGC|SESN2|FNIP1|JMY|SIK1|FLCN	-2.2636276495420713	0	2	0	0	-8.661564420934916	15.288967611336034
1	-4.838674613266336	GO:1904263	M1	1	0	GO Biological Processes	19	positive regulation of TORC1 signaling	19_GO:0023052 signaling	-4.838674613266336	15.288967611336034	8.241636492851987	30211	20	494	5	1.0121457489878543	0.45034879842865805	1497|51322|58528|201163|283554	CTNS|WAC|RRAGD|FLCN|GPR137C	-2.2636276495420713	0	2	0	0	-8.661564420934916	15.288967611336034
1	-3.95389465776476	GO:0009991	M1	1	0	GO Biological Processes	19	response to extracellular stimulus	19_GO:0050896 response to stimulus	-3.95389465776476	2.602377465759325	4.514111990578351	30211	470	494	20	4.048582995951417	0.8867756213790132	467|968|1026|1543|1649|3162|7071|7538|8061|8614|23411|27327|58528|64121|83667|96459|114789|133746|150094|201163	ATF3|CD68|CDKN1A|CYP1A1|DDIT3|HMOX1|KLF10|ZFP36|FOSL1|STC2|SIRT1|TNRC6A|RRAGD|RRAGC|SESN2|FNIP1|SLC25A25|JMY|SIK1|FLCN	-1.6892654698121645	0	2	0	0	-8.661564420934916	15.288967611336034
1	-3.9476773645418715	GO:0034198	M1	1	0	GO Biological Processes	19	cellular response to amino acid starvation	19_GO:0050896 response to stimulus	-3.9476773645418715	7.807132397277973	6.021504503463243	30211	47	494	6	1.214574898785425	0.49282770328900455	467|1026|58528|64121|83667|201163	ATF3|CDKN1A|RRAGD|RRAGC|SESN2|FLCN	-1.6892654698121645	0	2	0	0	-8.661564420934916	15.288967611336034
1	-3.905011230224127	GO:0031667	M1	1	0	GO Biological Processes	19	response to nutrient levels	19_GO:0050896 response to stimulus	-3.905011230224127	2.658950888928006	4.503933928719352	30211	437	494	19	3.8461538461538463	0.8652332128189376	467|968|1026|1543|1649|3162|7071|7538|8614|23411|27327|58528|64121|83667|96459|114789|133746|150094|201163	ATF3|CD68|CDKN1A|CYP1A1|DDIT3|HMOX1|KLF10|ZFP36|STC2|SIRT1|TNRC6A|RRAGD|RRAGC|SESN2|FNIP1|SLC25A25|JMY|SIK1|FLCN	-1.6566996623987458	0	2	0	0	-8.661564420934916	15.288967611336034
1	-3.844928311396701	GO:1990928	M1	1	0	GO Biological Processes	19	response to amino acid starvation	19_GO:0050896 response to stimulus	-3.844928311396701	7.488473932082954	5.860664916927776	30211	49	494	6	1.214574898785425	0.49282770328900455	467|1026|58528|64121|83667|201163	ATF3|CDKN1A|RRAGD|RRAGC|SESN2|FLCN	-1.6161388832737953	0	2	0	0	-8.661564420934916	15.288967611336034
1	-8.062235362623149	GO:1902532	M1	1	0	GO Biological Processes	19	negative regulation of intracellular signal transduction	19_GO:0023052 signaling	-8.062235362623149	3.3787773726709465	7.211837514784137	30211	543	494	30	6.0728744939271255	1.0745563483111498	27|467|933|1649|1850|3553|4170|4233|4856|5187|5270|5342|5801|6591|7128|8444|8780|9572|10016|11221|23411|51571|59338|63906|80824|83667|96459|201163|253980|352954	ABL2|ATF3|CD22|DDIT3|DUSP8|IL1B|MCL1|MET|CCN3|PER1|SERPINE2|PLGLB2|PTPRR|SNAI2|TNFAIP3|DYRK3|RIOK3|NR1D1|PDCD6|DUSP10|SIRT1|CYRIB|PLEKHA1|GPATCH3|DUSP16|SESN2|FNIP1|FLCN|KCTD13|CASTOR3	-4.573374546515168	0	3	1	1	-8.062235362623149	3.3787773726709465
1	-7.661750309767745	GO:0034660	M1	1	0	GO Biological Processes	19	ncRNA metabolic process	19_GO:0008152 metabolic process	-7.661750309767745	3.513209578775088	7.080048076567862	30211	470	494	27	5.465587044534413	1.0227038690992445	1662|8780|8846|10557|23405|27042|27161|27292|51018|51091|51093|51575|54482|54680|55178|65008|80745|81627|113510|114034|129450|152992|162989|283459|285367|285381|441250	DDX10|RIOK3|ALKBH1|RPP38|DICER1|UTP25|AGO2|DIMT1|RRP15|SEPSECS|METTL25B|ESF1|TRMT13|ZNHIT6|MRM3|MRPL1|THUMPD2|TRMT1L|HELQ|TOE1|TYW5|TRMT44|DEDD2|GATC|RPUSD3|DPH3|TYW1B	-4.252070739707389	0	4	1	1	-7.661750309767745	7.056446589847399
1	-7.5606120767345795	GO:0034470	M1	1	0	GO Biological Processes	19	ncRNA processing	19_GO:0008152 metabolic process	-7.5606120767345795	3.822241902834008	7.1761484754737	30211	384	494	24	4.8582995951417	0.9673065452826167	1662|8780|8846|10557|23405|27042|27161|27292|51018|51093|51575|54482|54680|55178|65008|80745|81627|113510|114034|129450|152992|285367|285381|441250	DDX10|RIOK3|ALKBH1|RPP38|DICER1|UTP25|AGO2|DIMT1|RRP15|METTL25B|ESF1|TRMT13|ZNHIT6|MRM3|MRPL1|THUMPD2|TRMT1L|HELQ|TOE1|TYW5|TRMT44|RPUSD3|DPH3|TYW1B	-4.217879296304837	0	4	0	0	-7.661750309767745	7.056446589847399
1	-4.557102455748405	GO:0016072	M1	1	0	GO Biological Processes	19	rRNA metabolic process	19_GO:0008152 metabolic process	-4.557102455748405	3.7387868394533528	5.363916746432928	30211	229	494	14	2.834008097165992	0.7466107059224165	1662|8780|10557|27042|27292|51018|51093|51575|54680|55178|65008|113510|162989|285367	DDX10|RIOK3|RPP38|UTP25|DIMT1|RRP15|METTL25B|ESF1|ZNHIT6|MRM3|MRPL1|HELQ|DEDD2|RPUSD3	-2.109634324798649	0	4	0	0	-7.661750309767745	7.056446589847399
1	-4.163366524599227	GO:0006364	M1	1	0	GO Biological Processes	19	rRNA processing	19_GO:0008152 metabolic process	-4.163366524599227	3.6469097054563018	5.0570095570649505	30211	218	494	13	2.6315789473684212	0.720201117576416	1662|8780|10557|27042|27292|51018|51093|51575|54680|55178|65008|113510|285367	DDX10|RIOK3|RPP38|UTP25|DIMT1|RRP15|METTL25B|ESF1|ZNHIT6|MRM3|MRPL1|HELQ|RPUSD3	-1.8265241373479038	0	4	0	0	-7.661750309767745	7.056446589847399
1	-3.959191417356447	GO:0042254	M1	1	0	GO Biological Processes	19	ribosome biogenesis	19_GO:0009987 cellular process	-3.959191417356447	3.130846609829904	4.725590384191982	30211	293	494	15	3.0364372469635628	0.7720100657259616	1662|8780|10557|27042|27292|51018|51093|51335|51575|54680|55178|65008|90441|113510|285367	DDX10|RIOK3|RPP38|UTP25|DIMT1|RRP15|METTL25B|NGRN|ESF1|ZNHIT6|MRM3|MRPL1|ZNF622|HELQ|RPUSD3	-1.6892654698121645	0	4	0	0	-7.661750309767745	7.056446589847399
1	-3.8164790310902035	GO:0022613	M1	1	0	GO Biological Processes	19	ribonucleoprotein complex biogenesis	19_GO:0009987 cellular process	-3.8164790310902035	2.617030492030492	4.4256647829154305	30211	444	494	19	3.8461538461538463	0.8652332128189376	1662|8780|10557|22889|23405|26747|27042|27161|27292|51018|51093|51335|51575|54680|55178|65008|90441|113510|285367	DDX10|RIOK3|RPP38|KHDC4|DICER1|NUFIP1|UTP25|AGO2|DIMT1|RRP15|METTL25B|NGRN|ESF1|ZNHIT6|MRM3|MRPL1|ZNF622|HELQ|RPUSD3	-1.6063718159350515	0	4	0	0	-7.661750309767745	7.056446589847399
1	-2.5166960454693426	GO:0000154	M1	1	0	GO Biological Processes	19	rRNA modification	19_GO:0008152 metabolic process	-2.5166960454693426	6.611445453550717	4.403474844149859	30211	37	494	4	0.8097165991902834	0.403215865644869	27292|51093|55178|285367	DIMT1|METTL25B|MRM3|RPUSD3	-0.7570000190541317	0	4	0	0	-7.661750309767745	7.056446589847399
1	-2.0683540057598084	GO:0031167	M1	1	0	GO Biological Processes	19	rRNA methylation	19_GO:0008152 metabolic process	-2.0683540057598084	7.056446589847399	3.9833212258161503	30211	26	494	3	0.6072874493927125	0.3495513228610784	27292|51093|55178	DIMT1|METTL25B|MRM3	-0.44872490938280374	0	4	0	0	-7.661750309767745	7.056446589847399
1	-6.305596894810345	GO:0071216	M1	1	0	GO Biological Processes	19	cellular response to biotic stimulus	19_GO:0050896 response to stimulus	-6.305596894810345	4.3499991530161095	6.703816849416483	30211	239	494	17	3.4412955465587043	0.8201498821461992	968|1051|1649|1948|3553|3656|4795|7128|7538|9572|10628|10865|11009|27063|29126|51571|148022	CD68|CEBPB|DDIT3|EFNB2|IL1B|IRAK2|NFKBIL1|TNFAIP3|ZFP36|NR1D1|TXNIP|ARID5A|IL24|ANKRD1|CD274|CYRIB|TICAM1	-3.1177660743663456	0	5	1	1	-6.305596894810345	4.3499991530161095
1	-5.6073559956588355	GO:0071219	M1	1	0	GO Biological Processes	19	cellular response to molecule of bacterial origin	19_GO:0044419 biological process involved in interspecies interaction between organisms	-5.6073559956588355	4.327066305095103	6.267759913094738	30211	212	494	15	3.0364372469635628	0.7720100657259616	968|1051|1948|3553|3656|4795|7128|7538|9572|10865|11009|27063|29126|51571|148022	CD68|CEBPB|EFNB2|IL1B|IRAK2|NFKBIL1|TNFAIP3|ZFP36|NR1D1|ARID5A|IL24|ANKRD1|CD274|CYRIB|TICAM1	-2.595616434270517	0	5	0	0	-6.305596894810345	4.3499991530161095
1	-5.220165905970617	GO:0071222	M1	1	0	GO Biological Processes	19	cellular response to lipopolysaccharide	19_GO:0044419 biological process involved in interspecies interaction between organisms	-5.220165905970617	4.2809109311740885	6.0021322431603314	30211	200	494	14	2.834008097165992	0.7466107059224165	968|1051|1948|3553|3656|4795|7128|7538|9572|10865|11009|27063|29126|148022	CD68|CEBPB|EFNB2|IL1B|IRAK2|NFKBIL1|TNFAIP3|ZFP36|NR1D1|ARID5A|IL24|ANKRD1|CD274|TICAM1	-2.354554380260537	0	5	0	0	-6.305596894810345	4.3499991530161095
1	-5.0036302002719015	GO:0071396	M1	1	0	GO Biological Processes	19	cellular response to lipid	19_GO:0050896 response to stimulus	-5.0036302002719015	2.818807655797425	5.2821102069163075	30211	499	494	23	4.65587044534413	0.9479467636218298	27|968|1051|1948|3280|3553|3624|3656|4306|4488|4795|7128|7538|9572|10865|11009|27063|29126|55818|64754|81029|114907|148022	ABL2|CD68|CEBPB|EFNB2|HES1|IL1B|INHBA|IRAK2|NR3C2|MSX2|NFKBIL1|TNFAIP3|ZFP36|NR1D1|ARID5A|IL24|ANKRD1|CD274|KDM3A|SMYD3|WNT5B|FBXO32|TICAM1	-2.268004861969376	0	5	0	0	-6.305596894810345	4.3499991530161095
1	-4.843575114659306	GO:0002237	M1	1	0	GO Biological Processes	19	response to molecule of bacterial origin	19_GO:0044419 biological process involved in interspecies interaction between organisms	-4.843575114659306	3.247214359929777	5.3647384713519015	30211	339	494	18	3.6437246963562755	0.8430421824573255	968|1051|1543|1948|3553|3656|4795|7128|7538|9572|10865|11009|11221|27063|29126|51571|84292|148022	CD68|CEBPB|CYP1A1|EFNB2|IL1B|IRAK2|NFKBIL1|TNFAIP3|ZFP36|NR1D1|ARID5A|IL24|DUSP10|ANKRD1|CD274|CYRIB|WDR83|TICAM1	-2.2636276495420713	0	5	0	0	-6.305596894810345	4.3499991530161095
1	-4.645185715600827	GO:0032496	M1	1	0	GO Biological Processes	19	response to lipopolysaccharide	19_GO:0044419 biological process involved in interspecies interaction between organisms	-4.645185715600827	3.2693389860718556	5.245230018837685	30211	318	494	17	3.4412955465587043	0.8201498821461992	968|1051|1543|1948|3553|3656|4795|7128|7538|9572|10865|11009|11221|27063|29126|84292|148022	CD68|CEBPB|CYP1A1|EFNB2|IL1B|IRAK2|NFKBIL1|TNFAIP3|ZFP36|NR1D1|ARID5A|IL24|DUSP10|ANKRD1|CD274|WDR83|TICAM1	-2.1559027768136003	0	5	0	0	-6.305596894810345	4.3499991530161095
1	-2.6650347030007664	GO:0009617	M1	1	0	GO Biological Processes	19	response to bacterium	19_GO:0044419 biological process involved in interspecies interaction between organisms	-2.6650347030007664	1.9374449314640705	3.2964755927009453	30211	726	494	23	4.65587044534413	0.9479467636218298	968|1051|1130|1543|1571|1948|3516|3553|3570|3656|4795|7128|7538|8934|9572|10865|11009|11221|27063|29126|51571|84292|148022	CD68|CEBPB|LYST|CYP1A1|CYP2E1|EFNB2|RBPJ|IL1B|IL6R|IRAK2|NFKBIL1|TNFAIP3|ZFP36|RAB29|NR1D1|ARID5A|IL24|DUSP10|ANKRD1|CD274|CYRIB|WDR83|TICAM1	-0.840815862448911	0	5	0	0	-6.305596894810345	4.3499991530161095
1	-2.258287940503727	GO:0001819	M1	1	0	GO Biological Processes	19	positive regulation of cytokine production	19_GO:0048518 positive regulation of biological process	-2.258287940503727	2.0599872150010654	3.002219993204127	30211	475	494	16	3.2388663967611335	0.7964958480186962	1051|1649|2627|3162|3553|3570|5452|8780|8877|10621|10865|23411|29126|51571|85364|148022	CEBPB|DDIT3|GATA6|HMOX1|IL1B|IL6R|POU2F2|RIOK3|SPHK1|POLR3F|ARID5A|SIRT1|CD274|CYRIB|ZCCHC3|TICAM1	-0.5679639009255302	0	5	0	0	-6.305596894810345	4.3499991530161095
[truncated: 360 more rows]

## Sheet: GOBP_MonaGO_LX2_siOGT
GO_id	P-value	Number of genes
[truncated: 24 more rows]

## Sheet: KEGG_Metascape_pmHSC_OGTi
_MEMBER_MyList	_LogP_pmHSC_OGTi_up_RNAseq	GO	_PATTERN_	_RANK_	GiniIndex	Category	CategoryID	Description	PARENT_GO	LogP	Enrichment	Z-score	#TotalGeneInLibrary	#GeneInGO	#GeneInHitList	#GeneInGOAndHitList	%InGO	STDV %InGO	GeneID	Hits	Log(q-value)	EvidenceCutoff	GROUP_ID	FirstInGroupByEnrichment	FirstInGroupByLogP	BestLogPInGroup	BestEnrichmentInGroup	URL
[truncated: 18 more rows]

[truncated: 2 more sheets: KEGG_Metascape_LX2_OGTi, KEGG_Metascape_LX2_siOGT]
