# Supplementary material for: O-GlcNAcylation controls pro-fibrotic transcriptional regulatory signaling in myofibroblasts
Source: Cell Death Dis. 2024 Jun 3;15(6):391. doi: 10.1038/s41419-024-06773-9 (PMC11148087; doi:10.1038/s41419-024-06773-9)
Supplement: Supplementary file 6 — Supplementary Table 3 [file 41419_2024_6773_MOESM6_ESM.xlsx]

## Sheet: Gene signature lists
Supplementary Table 3. Gene signature lists
Fibrogenic MF-HSC (De Smet et al., 2021)	Liver fibrosis matrisome (Shao et al., 2020)	Liver fibrosis (Wang et al., 2021)	MF cell idenity (Bobowski-Gerard et al. 2022)	Heart, kidney and lung fibrosis (Wang et al. 2020)
ACTA2	ADAMTSL4	AEBP1	ACTN1	ACTG2
ACTN1	ANGPTL6	ANK2	ACTN4	ADAMTS14
ADAM12	BGN	ANXA1	AHNAK	ADAMTS16
ADAM8	C1QB	AP5S1	AMIGO2	ADRA2A
ADAMTS12	C1QC	CD44	ANXA2	AEBP1
ADAMTS4	CCL19	CKAP4	ANXA5	ALDH1A3
ADARB1	COL10A1	COL12A1	ARHGAP22	ANKRD36BP2
ADORA2B	COL12A1	COL1A1	ARSJ	APLNR
AK1	COL14A1	COL4A1	ATP8B1	ASPN
ALPL	COL16A1	COL4A2	BICC1	BAAT
ANGPTL4	COL18A1	COL8A1	BNC2	BHLHE22
ANKRD1	COL1A1	CTSK	CALD1	BOC
ANKRD34A	COL1A2	CYP1B1	CAPN2	BPIFB1
AOC1	COL21A1	DAB2	CAV1	CCDC80
ARHGAP1	COL22A1	DOCK11	CCDC80	CCL13
ARSI	COL28A1	DPYSL3	CD248	CCL22
ASIC3	COL2A1	EGLN3	CDC42EP2	CCL5
AXL	COL3A1	FLRT2	CDC42EP3	CD1C
BCAT1	COL4A1	GLIPR1	CDH11	CD209
BDKRB2	COL4A2	GM2A	CDKN2C	CD27
BDNF	COL4A4	GOLM1	CNIH3	CD79A
BMPER	COL5A1	GPNMB	COL1A1	CERCAM
C1orf198	COL5A2	GPX8	COL1A2	CFH
C1QTNF6	COL5A3	HAS2	COL4A1	CHST6
CAV3	COL6A1	IKBIP	COL4A2	CILP
CCL7	COL6A2	JAM2	COL5A1	CLCA2
CCN2	COL6A3	KDELR3	COL6A3	CLEC11A
CCN3	COL6A6	LARP6	COL8A1	CMA1
CDH3	CTSB	LOX	CREB3L1	COL10A1
CH25H	CXCL12	LSP1	CRIM1	COL14A1
CHST11	DCN	LTBP2	CSRP1	COL15A1
CHSY3	DPT	LXN	CTGF	COL16A1
CKAP4	EFEMP1	MCUB	DAB2	COL17A1
CKB	EGFL7	MIS18BP1	DCBLD2	COL1A1
CLBA1	ELN	MMP14	DDR2	COL1A2
CNN1	EMILIN1	MTPN	DKK1	COL3A1
COL12A1	FBLN2	ODF2L	DNMBP	COL5A1
COL15A1	FBLN5	PDIA3	DSTN	COMP
COL1A1	FBN1	PLPP5	EDN1	CP
COL1A2	FBN3	PLXDC2	EGFR	CPA3
COL4A1	FGA	PMP22	ELL2	CPXM1
COL5A2	FGB	PRCP	EPHA2	CPXM2
CREB3L1	FGG	PRRX1	ERRFI1	CRABP2
CRLF1	FN1	PTGFRN	FAP	CRISPLD1
CTHRC1	FRAS1	PTK7	FBLN5	CST1
CTPS1	GDF15	PTRH2	FBN1	CST2
CXCL14	HSPG2	RAB31	FGF5	CTHRC1
DCLK1	INHBE	SCN7A	FHL2	CTSG
DMP1	LAMA5	SERPINE2	FN1	CTSK
DYSF	LAMB1	SH3BGRL3	FNDC3B	CXCL12
EDN1	LAMB2	SKA2	FOXC2	CXCL13
EMP1	LAMC1	SRGAP1	FOXF1	CXCL14
ENTPD7	LGALS4	SSR3	FOXL1	CYP24A1
EREG	LTBP1	SULF2	FRMD6	DERL3
FBLIM1	LTBP4	SVEP1	FZD4	DHRS9
FBLN2	LUM	TIMP1	GEM	DIO2
FGF23	MFAP2	VCAN	GLS	DNAJC22
FHL2	MFAP4	VGLL3	GLT8D1	DOK5
FJX1	NPNT	WDR41	HAND2	ECT2L
FKBP10	POSTN	WWP1	HOXA1	EFNB3
FKBP11	PRELP	YWHAG	HOXB2	EPHA3
FLNC	PRG2		HOXB3	EYA2
FOLR1	PRG4		HOXB4	FAM83A
FOSL1	SEMA4D		HOXB5	FAP
FOXC2	SERPINH1		IGFBP4	FBLN2
FRZB	TGFBI		ITGA3	FCER1A
FSTL1	TGM2		KLF9	FCRL5
FSTL3	TIMP3		LAMC1	FDCSP
GFPT2	TNC		LMNA	FMOD
GPBAR1	TNXB		LOX	FNDC1
GPR176	VTN		LOXL1	FRZB
GPR39			LRP1	GABRP
GPRC5B			MICAL2	GPR87
HAS1			MYH9	GREM1
HAS2			MYL9	GZMK
HK2			MYOF	HBA1
HS6ST2			NBEAL1	HBA2
HSPB7			NEDD9	HBB
IL11			NFE2L1	HDC
ILDR2			NNMT	IGDCC4
INAVA			NR2F2	IGF1
ITGA5			NRP1	IGFL1
JPH2			NT5E	IGFL2
KDELR3			OSR1	IGLL5
KIF26B			PAPPA	ISLR
LGALS1			PCDH18	ITGBL1
LMCD1			PDGFC	KIAA1755
LMOD1			PDGFRA	KRT14
LOX			PDLIM5	KRT5
LOXL2			PLEKHA4	LAMP5
LPIN3			PLOD2	LOXL1
LRRC59			PMP22	LRRC17
LY6D			POSTN	LTBP2
MEGF11			PRKG1	LUM
MICAL2			PRRX1	LY6D
MMP12			PTRF	MB
MMP19			PTX3	MDK
MMP3			RAPH1	MEOX1
MTHFD2			RBMS3	MFAP2
MTUS2			RGS4	MMP1
MYH10			RUNX1T1	MMP10
NFIL3			S100A10	MMP11
NIBAN2			SDC4	MMP13
NIPAL4			SERPINE1	MMP2
NPW			SERPINH1	MMP7
NR4A2			SLC38A2	MOXD1
NREP			SMAD7	MS4A1
PAGR1			SNAI1	MXRA5
PALLD			SNAI2	MZB1
PHLDB2			SPARC	NGFR
PIM1			SSR3	OGN
PLA1A			TAGLN	PAMR1
PLAT			TBX2	PDLIM4
PLAU			TBX3	PODN
PLAUR			TGFB2	POSTN
PLOD2			TGFBI	POU2AF1
PPP1R13L			THBS1	PROM1
PPP1R14B			TIPARP	PRRX2
PSAT1			TNC	PTGFRN
PTCHD4			TPM2	RGS4
PTGS2			TRAM2	S100A2
RAB15			TRPS1	SAMD11
RASL11B			TWIST1	SCARA3
RIN1			TWIST2	SERPINB5
ROR1			UAP1	SERPINE2
RPP25			VEGFC	SERPINF1
S100A6			VGLL4	SFRP2
SCARA3			VIM	SFRP4
SDC4			WNK4	SLAMF7
SEC61A1			ZFHX4	SLN
SERPINA3				SMOC2
SHC4				SPP1
SLC7A6				SSC5D
SLIT3				SULF1
SMARCD3				TDO2
SNTA1				TFAP2A
SPECC1				THBS2
SPHK1				THBS4
SRM				THY1
STEAP1				TMEM59L
STEAP1B				TNS4
TAGLN				TSHZ2
TENT5B				TUBB3
TGFB3				UCHL1
THBS1				UGT1A6
TIMP1				UPK1B
TMEM119				VCAN
TNC				VTCN1
TNFAIP2				WNT10A
TNFAIP6
TNFRSF10B
TNFRSF10C
TNFRSF10D
TNFRSF9
TPM1
TPM2
TRPC6
TUBB2A
TUBB6
UCK2
USP2
VCAN
ZNF469
