# Supplementary material for: O-GlcNAcylation controls pro-fibrotic transcriptional regulatory signaling in myofibroblasts
Source: Cell Death Dis. 2024 Jun 3;15(6):391. doi: 10.1038/s41419-024-06773-9 (PMC11148087; doi:10.1038/s41419-024-06773-9)
Supplement: Supplementary file 7 — Supplementary Table 4 [file 41419_2024_6773_MOESM7_ESM.xlsx]

## Sheet: Description
Supplementary Table 4. Results of enrichment analyses (Gene Ontology Biological Processes (GOBP) and KEGG pathways) performed with Metascape and MonaGO using genes associated with regions loosing H3K27ac upon OSMI-1 treatment (refered as OGTi, 50 µM, 24 h) in LX-2 cells (ChIP-seq data)
GO terms or KEGG pathways commonly identified when mininh genes down-regulated by OGT silencing or inhibition (Supplementary Table 1) and also retrived here are highlighted in yellow

## Sheet: Gene_list
Gene_list_H3K27ac_down_CHIP-seq
ABCA1
ABCA4
ABCA7
ABCB8
ABCC1
ABCD1
ABHD12
ABHD14B;ACY1
ABI2
AC002074.1
AC002094.3
AC002094.4
AC003101.1
AC003101.2
AC003102.1
AC003958.2
AC005486.1
AC005538.3
AC005674.1
AC005837.4
AC006059.1
AC006064.6
AC006452.2
AC006566.1
AC007495.1;GNAO1
AC007563.2
AC007569.1
AC007639.1
AC007663.2
AC007879.3
AC007879.4
AC007938.4
AC007938.5
AC007938.6
AC008055.2
AC008147.1
AC008429.1
AC008429.1;RPL26L1
AC008429.3
AC008464.1
AC008676.1
AC008705.2
AC008708.1
AC008728.1
AC008894.3
AC009078.3
AC009088.2
AC009102.2
AC009226.1
AC009404.1
AC009806.1
AC010271.2
AC010422.6
AC010761.2
AC010761.4
AC010883.1
AC011092.2
AC011530.1
AC012065.3
AC012087.1
AC012184.1
AC012409.4
AC012470.1
AC012531.2
AC012531.4
AC012531.5
AC012531.6
AC012531.7
AC013652.1
AC013731.1
AC015849.1
AC015909.1
AC016722.1
AC017006.1
AC018553.2
AC018781.1
AC020634.1
AC020634.2
AC020659.1
AC020763.1
AC020763.3
AC020907.3
AC020916.2
AC022166.2
AC022167.2
AC022613.1
AC024451.2
AC024559.2
AC025031.5
AC025154.2
AC025162.1
AC025271.4
AC026316.2
AC026464.2
AC027277.2
AC027601.1
AC027801.5
AC034102.5
AC034102.5;MYL6
AC044810.2
AC055854.1
AC062029.1
AC068282.2
AC068888.1
AC068888.1;TNS2
AC069029.1
AC069148.1
AC069368.1
AC069368.1;PLEKHO2
AC073130.2
AC073257.1
AC073321.1
AC073476.4
AC073840.1
AC074031.1
AC079313.2
AC079360.1
AC084757.3
AC084876.2
AC087457.1
AC087468.2
AC087612.1
AC087854.1
AC089983.2
AC089999.3
AC090004.1
AC090197.1
AC090984.1
AC091133.3
AC091133.3;IGF2BP1
AC091435.2
AC091925.2
AC091962.1
AC092042.1
AC092042.4
AC092078.2
AC092155.1
AC092265.1
AC092377.1
AC093323.1
AC093323.3
AC093418.1
AC093495.1
AC093673.1
AC095031.1
AC096920.1
AC098617.1
AC098617.1;CAVIN2
AC099314.1
AC099521.2
AC099521.4
AC099522.1
AC102941.1
AC102953.1
AC103563.2
AC103563.7
AC103843.1
AC105105.2
AC107072.1
AC108058.1
AC108751.4
AC110285.6
AC111170.2
AC111170.3
AC113423.2
AC116366.1
AC117422.1
AC117453.1
AC117488.1
AC117498.1
AC118755.1
AC119427.2
AC119673.3
AC119676.1
AC122710.2
AC124067.1
AC124067.2
AC124276.2
AC124276.3
AC130371.2
AC132872.1
AC133109.1
AC135178.4
AC137896.1
AC139149.1
AC139149.2;ACTG1
AC139149.2;ACTG1;AC139149.1
AC142472.1
AC145098.1
AC156455.1
AC174065.1
AC243547.2
AC244153.1
ACKR3
ACOT11
ACOT7
ACSBG1
ACTA2
ACTC1
ACTG1
ACTG1;AC139149.1
ACTN1
ACTN1;ACTN1-AS1
ACTN1-AS1
ACTN4
ACVR1
ACY1
ADA
ADAM33
ADAM9
ADAMTS2
ADAMTS5
ADAMTSL4
ADARB1
ADCY6
ADCY6;AC117498.2
ADCY6-DT
ADGRB2
ADGRG6
ADORA2A
ADTRP
AGAP2
AGAP3
AHDC1
AK2
AKAP5
AL031658.2
AL031726.1
AL031777.2
AL034351.3
AL034550.3
AL035252.4
AL035252.5
AL035448.1;BTBD3
AL050402.1
AL078602.1
AL109610.1
AL109809.4
AL109936.3
AL117335.1
AL121583.1
AL121753.2
AL122035.2
AL133351.1;NQO2
AL133405.1
AL133481.1
AL137003.1
AL137003.1;ATXN1
AL138479.2
AL138716.1
AL138756.1
AL139021.2
AL139021.2;TOMM20L
AL139021.3
AL139090.1
AL139237.1
AL139352.1
AL157402.1
AL157402.2
AL158071.1
AL158071.3
AL158071.4
AL158151.1
AL158151.3
AL158801.2
AL158829.1
AL160313.1
AL160412.1
AL161733.1
AL353801.3
AL353803.4
AL357673.2
AL358074.1
AL358334.2
AL359182.1
AL359182.2
AL359555.2
AL359762.1
AL359764.3
AL390860.1
AL445183.2
AL445235.1
AL445490.2
AL450003.1
AL512488.1
AL513217.1
AL590483.1
AL592164.2
AL645940.1
AL662800.1
AL662884.3
AL662884.4
AL662907.2
AL669970.1
AL683813.1
AL691482.4
ALDH3B1
ALDOC
ALOX5AP
ALPK2
AMFR
ANAPC13
ANK1
ANKFN1
ANKRD13A
ANKRD33B
ANKRD34A
ANKUB1
ANXA3
ANXA5
AOPEP
AP000229.1
AP000317.1
AP000864.2
AP000892.1
AP001007.1
AP001033.3
AP001033.5
AP001107.3
AP001107.5
AP001107.6
AP001178.2
AP001208.1
AP001372.1;PGM2L1
AP001604.1
AP001922.1
AP002008.1
AP002761.2
AP002761.3
AP003059.2
AP003071.5
AP003119.1
AP003119.2
AP003119.2;TSKU
AP003356.1
AP003396.5
AP003486.2
AP005230.1
AP005264.7
AP005482.3
AP3S2
APBB2
APLN
APP
AQP5
ARAP3
ARHGAP23
ARHGAP26
ARHGAP33
ARHGDIB
ARHGEF10L
ARHGEF17
ARHGEF40
ARHGEF7
ARID5A
ARID5B
ARL16
ARL4A
ARMC4
ARMC4;AL390866.1
ARNT2
ASAP3
ASIC1
ASXL1
ATG14
ATG2A
ATOH8
ATP1B1
ATP23
ATP5G1
ATP5H
ATP6V0A1
ATP6V1B2
ATXN1
AZIN1
B3GNT7
B3GNT9
B4GALT1
B4GALT1-AS1;B4GALT1
B4GAT1;AP001107.9
BABAM1
BACE1
BAG3
BAHCC1
BAHD1
BAIAP2
BAIAP2-DT
BCAP31
BCAP31;ABCD1
BCAR1
BCDIN3D
BCDIN3D-AS1
BCL3
BCOR
BCR
BEAN1
BEND3
BGN
BID
BIN1
BIN3
BMP1
BMP4
BMP5
BMPER
BOLA1
BOLA1;HIST2H2AC
BPI
BRD3
BRD4
BRMS1
BTBD2
BTBD3
BX470187.1
BX537318.2
BX539320.1
BX640514.2
C10orf107
C11orf24
C11orf95
C13orf46
C15orf59
C16orf46;AC092718.1
C1orf116
C1orf52
C1QL1
C1QTNF6
C20orf166-AS1
C2orf27A
C4orf36
C5orf64
C6orf132
C7orf69
C9orf106
CA11
CACNA1C-IT3
CACNA1H
CACNB3
CACNG4
CALD1
CALHM4
CAMK2N1
CAND2
CAP2
CAPN1
CAPN5
CARD10
CARHSP1
CARMN
CARS
CARS2
CARS2;ING1
CASC18
CASD1
CAVIN1
CAVIN2
CAVIN2-AS1
CBR3
CBR3-AS1
CBX7
CC2D2A
CCAR2
CCDC137
CCDC14
CCDC25
CCDC80
CCDC85C
CCDC93
CCL11
CCL2
CCL7
CCNA2
CCNL1
CCZ1
CD248
CD276
CD34
CD68
CD7
CD81
CD82
CDA
CDC25B
CDC42
CDC42BPB
CDC42BPG
CDC42EP2
CDC42EP3
CDC42EP4
CDC5L
CDH1
CDH11
CDH2
CDH3
CDH4
CDH5
CDK2
CDK4
CDK5
CDK5;SLC4A2
CDKN1C
CDKN2B
CDON
CDR2L
CDYL2
CEBPD
CELA1
CENPB;CDC25B
CEP78
CEP85L
CEPT1
CEPT1;DRAM2
CETP
CHCHD4
CHCHD4;TMEM43
CHD3
CHD4
CHI3L2
CHKA
CHN1
CHST3
CIRBP
CISD1
CISH
CLEC3B
CLU
CMAHP
CMTM3
CMTM4
CNN2
CNNM1
COASY
COL12A1
COL15A1
COL18A1
COL1A1
COL1A2
COL4A1
COL4A2
COL5A1
COL5A3
COL7A1
COL9A2
COPS4
COPS7A
CPA3
CPZ
CRAT
CREB3L1
CRELD2
CRELD2;ALG12
CRIM1
CRISPLD2
CSF1R
CSNK1D
CT70
CTBS
CTDSP2
CTTNBP2NL
CUL9
CXXC5
CXXC5;CXXC5-AS1
CXXC5-AS1
CXXC5-AS1;CXXC5
CYB5A
CYFIP2
CYP4B1
CYR61
CYTH1
CYTH2
DAAM1
DAAM2
DAAM2-AS1
DAG1
DAGLA
DBH-AS1
DCBLD1
DCDC2
DDAH1
DDR1
DDX19A
DDX27
DDX41
DEAF1
DEK
DENND2A
DENND2D
DEPP1
DERL2;MIS12
DGAT2
DGKD
DHPS
DIAPH1
DIO2
DIPK1A
DIRC3
DIRC3-AS1
DKK3
DLEU1
DLGAP4-AS1
DLGAP4-AS1;TGIF2
DLGAP4-AS1;TGIF2;TGIF2-C20orf24
DLGAP4-AS1;TGIF2-C20orf24;TGIF2
DLX4
DMPK
DMWD
DNAH6
DNAJC1
DNALI1
DNASE2
DNMT3A
DOCK2
DOK3
DOK4
DOLPP1
DRAIC
DRAM2
DRAM2;CEPT1
DRG2
DSE
DUT
EBF3
ECEL1P2
EDN1
EDN2
EED
EGF
EGR1
EGR3
EHBP1
EHBP1L1
EHD1
EIF2AK3
EIF3F
EIF4B
EIF5A
EIF6
ELAC1;SMAD4
ELF3
ELF3-AS1
ELF3-AS1;AL691482.3;ELF3
ELF3-AS1;ELF3;AL691482.3
ELOVL5
EMP2
ENAH
ENO3
ENOX1-AS1
ENTPD6
EPB41L1
EPB41L2
EPHA2
EPHB3
EPHB4
EPHB4;SLC12A9
EPHX3
EPS15L1
EPS8L2
ERCC6
ERGIC1
ERGIC3
ERMP1
ESYT2
ETV6
EXOC3L4
EXOSC7
FAAP100
FADS3
FAM104A
FAM107A
FAM110A
FAM114A1
FAM114A1;MIR574
FAM160A1
FAM167B
FAM189A1
FAM189A2
FAM212B
FAM212B;FAM212B-AS1
FAM212B-AS1
FAM46B
FAM50B
FAM69A
FAM85B
FAM89B
FAM8A1
FAS
FASTK
FBLL1
FBLN2
FBN1
FBN1;AC084757.3
FBXL14
FBXL7
FBXO34
FBXW8
FBXW9
FCHSD1
FCHSD2
FEN1
FEZ2
FGFR1
FGGY
FGR
FHL1
FHL2
FHL3
FHOD1
FHOD1;SLC9A5
FLI1
FLJ20021
FLNB
FLYWCH2
FNDC3B
FOXD2-AS1
FOXO6
FOXO6-AS1
FOXP4
FOXP4;FOXP4-AS1
FOXP4-AS1
FOXS1
FPR3
FRMD6
FST
FSTL3
FUS
FXR2
FZD2
FZD7
GABBR2
GACAT2
GADD45B
GALK1
GALNT2
GASAL1
GDPD5
GEMIN6
GFI1B
GFRA1
GGCX
GIMD1
GIT2
GLIS1
GNAI2
GNAO1
GNB1L;C22orf29
GNG12
GNG5
GPATCH4
GPC1
GPR108
GPR161
GPR4;OPA3
GPR87
GPR89A
GPRIN2
GPSM1
GPX2
GRAMD1A
GRIN2A
GS1-600G8.3
GSE1
GSEC
GSN
GSN-AS1;GSN
GTF3C1
GTF3C4
GTF3C5
GULP1
GYG1
H1-2
H1-4
H1-5
H2AC11
H2AC16
H2AC17
H2AC20
H2AC21
H2AC4
H2AC6
H2AC7
H2BC11
H2BC17
H2BC21
H2BC3
H2BC4
H2BC5
H2BC7
H3C1
H3C11
H3C12
H3C2
H3C3
H3C4
H4C1
H4C13
H4C5
HAUS2
HAUS7
HAUS7;TREX2
HCG25
HEATR9
HEG1
HEMK1
HERPUD1
HEXIM1
HIC1
HIKESHI
HIST1H1B
HIST1H1C
HIST1H1E
HIST1H2AC
HIST1H2AC;HIST1H2BC
HIST1H2AD
HIST1H2AD;HIST1H3D
HIST1H2AG
HIST1H2AG;HIST1H2BJ
HIST1H2AL
HIST1H2AM
HIST1H2APS5
HIST1H2BC
HIST1H2BJ
HIST1H2BO
HIST1H2BPS2
HIST1H3D
HIST1H3I
HIST1H3J
HIST1H4L
HIST2H2AB
HIST2H2BE;BOLA1;HIST2H2AC
HIVEP3
HMG20A
HMGXB3
HOOK2
HOTAIR
HOXC13
HOXC4
HOXC4;HOXC5
HOXC6
HOXC8
HPD
HPS1
HPS4
HRCT1
HS1BP3-IT1
HS6ST1
HSF2BP
HSPG2
HTR1D
IDS
IER5
IER5L
IFFO1
IFI6
IFNGR2
IFT122
IFT20
IGF1R
IGF2BP1
IGF2BP1;AC091133.2
IGFBP5
IGFBP7
IGFBP7-AS1;IGFBP7
IL10
IL11
IL17B
IL7R
IMPA2
ING1
ING1;CARS2
INKA2
INKA2-AS1
INSM2
INSR
INSYN1
IPMK;CISD1
IQCD
IQSEC1
IRF1
IRX3
ISG20L2
ITGA5
ITGA5;AC079313.2
ITGB1
ITGB4
ITGB5
ITGB5-AS1
ITPR2
JADE1
JDP2
JMJD6
JPH2
JRK
JUNB
JUND
KANK2
KAT5
KAZN
KBTBD6
KCMF1
KCNIP3
KCNK15-AS1
KCNMA1
KCTD10
KCTD11
KDF1
KDM1B
KDM2B
KIAA0895L
KIAA1211L
KIAA1522
KIAA2012
KIF25
KIF3B
KIF3C
KIRREL
KISS1
KLC2
KLF7
KLF9
KLHDC8A
KLHDC8B
KLRK1
KPNA2
KRBA1
KRT17
KRT18
KRT3
KRT7
KRT8
KRT8;KRT18
KRT80
L1CAM
LAD1
LAMB1
LAMB2
LAYN
LCK
LDAH
LDHA
LIF
LIF-AS1
LIMA1
LIMCH1
LIMD1
LIMS2
LINC00111
LINC00211
LINC00322
LINC00452
LINC00473
LINC00476;ERCC6L2
LINC00511
LINC00619
LINC00687
LINC00840
LINC00841
LINC00862
LINC00880
LINC00885
LINC00896
LINC00920
LINC00963
LINC00998
LINC01011
LINC01085
LINC01119
LINC01126
LINC01137
LINC01137;ZC3H12A
LINC01139
LINC01182
LINC01203
LINC01226
LINC01278
LINC01355
LINC01389
LINC01422
LINC01513
LINC01546
LINC01559
LINC01567
LINC01615
LINC01638
LINC01704
LINC01778
LINC01787
LINC01802
LINC01819
LINC01843
LINC01861
LINC01914
LINC01954
LINC01970
LINC02021
LINC02028
LINC02104
LINC02157
LINC02192
LINC02205
LINC02236
LINC02298
LINC02481
LINC02590
LINC02651
LINC02659
LINC02773
LINC02786
LINC02798
LINC02827
LINC02869
LINC02874
LITAF
LLGL2
LMBRD2
LMBRD2;SKP2
LMO4
LMOD1
LOC100289473
LOC100507156
LOXL1
LOXL1-AS1
LOXL2
LOXL4
LPCAT2
LPP
LRIG1
LRP5
LRRC15
LRRC17
LRRC29
LRRC57
LRRC57;HAUS2
LRRC74B
LRRC75B
LRTM1
LSM4
LSP1
LYPD1
MAGI1
MAGOHB
MAN1B1
MAN2B1
MAP3K11
MAP3K14
MAP4K1
MAP4K2
MAPKAPK2
MAPKAPK3
MB21D2
MBD2
MCMBP
MDH1
MDS2
ME3
MED12L
MED15
MEDAG
MEGF6
MEST
MEST;MIR335
MESTIT1
METRNL
METTL1
MFNG
MFSD11
MGARP
MGLL
MICAL2
MICALL2
MICALL2;AC102953.1
MIDN
MIR100HG
MIR1-1HG
MIR1284
MIR1288
MIR138-2
MIR181A2
MIR181A2HG
MIR181B2
MIR193A
MIR22
MIR22HG
MIR23A
MIR24-2
MIR27A
MIR27A;MIR23A
MIR3148
MIR378G
MIR3935
MIR4257
MIR4472-2
MIR4530
MIR4685
MIR4736
MIR4740
MIR548AW
MIR5684
MIR574
MIR583HG
MIR6070
MIR6079
MIR6131
MIR6732
MIR6746
MIR6872
MIR6892
MIR7845
MIR7847
MITF
MME
MMP14
MMP15
MMP17
MMP2
MNAT1
MORF4L1
MORF4L2;MORF4L2-AS1
MOSPD3
MOV10L1
MPO
MPP2
MPP4
MPP5
MRC2
MRPL33
MRPL49
MRPL52
MRPS10
MRPS6
MTCL1
MTF2
MTHFD1
MTHFD1L
MTMR9LP
MTRF1
MTSS1L
MTSS2
MUC22
MUM1;EFNA2
MXRA7
MYADM
MYADM;AC008440.1
MYADM-AS1
MYH10
MYH9
MYL3
MYL3;PTH1R
MYL6
MYL6B
MYL9
MYLIP
MYLK
MYO15B
MYO18A
MYO18B
MYO1C
MYO7A
MYOSLID
NA
NABP1
NACC2
NAE1
NANOS1
NANS
NAP1L4
NARF
NARS2
NAT14
NBEAL2
NBPF3
NCKAP5L
NCKAP5L;BCDIN3D-AS1
NCOA3
NCOR2
NDRG2
NDUFA12
NDUFB10
NDUFC1
NDUFC1;NAA15
NDUFS5
NECTIN1
NEK6
NES
NEURL1B
NFAT5
NFATC4
NFKBIA
NFKBIE
NGF
NHSL2
NICN1
NIN
NINJ1
NIP7
NKTR
NKX2-3
NLRC5
NLRP10
NOL4L
NPLOC4
NPPB
NPR3
NQO2
NQO2;AL133351.1
NQO2;LINC01011
NR2E3
NR2F2-AS1
NR3C1
NREP
NRP2
NSFL1C
NT5DC2
NT5E
NTF3
NUAK1
NUAK2
NXNL2
ODF2
OLFML3
OR14K1
ORMDL1;PMS1
OS9
OSBPL5
OSGEPL1
OSGEPL1;OSGEPL1-AS1
OXTR
P2RX6P;LRRC74B
P2RY6
P3H1
P4HA2
PALM2-AKAP2;PALM2;AKAP2
PANX1
PAPLN
PATE2
PAX8-AS1
PBRM1
PBX3
PCBP4
PCBP4;ABHD14B;ABHD14A-ACY1;ACY1;ABHD14A
PCDHGB6
PCDHGC3
PCMTD2
PCNXL3
PCOLCE
PCOLCE-AS1
PCOLCE-AS1;PCOLCE
PDE5A
PDE6G
PDGFRB
PDHB
PDLIM1
PDLIM4
PDLIM7
PDP2
PDZK1
PES1
PES1;TCN2
PFN1;ENO3
PGPEP1
PHACTR4
PHLDB2
PIGU
PIK3CB
PIM3
PKD1
PKD1L2
PKDCC
PKP2
PLAC8
PLAGL1
PLCB4
PLCXD2
PLEKHA2
PLEKHG2
PLEKHG3
PLEKHG4
PLEKHG4B
PLEKHO2
PLIN5
PLXNA3
PLXND1
PMEL
PMEL;CDK2
PMEL;RAB5B
PML
PMS1
POC5
POFUT2
POLA2
POLD2
POLK
POLR1A
POLR1A;PTCD3
POLR2A
POLR2A;ZBTB4
POLR3G
POLR3GL
PPM1D
PPM1J
PPM1K
PPM1K;AC107067.1
PPM1K-DT
PPP1R12B
PPP2R1B
PPP2R5B
PPP3CA
PPT2
PPT2-EGFL8
PRDM11
PRDX2
PRELID3A
PRELP
PREPL
PREX1
PRICKLE2
PRKCA
PRKCD
PRKCH
PRKD1
PROCR
PROM2
PRR5;PRR5-ARHGAP8;ARHGAP8
PRR5-ARHGAP8
PRR5L
PRRT1
PRSS23
PSCA
PSD3
PSD4
PSG1
PSG2
PSG3
PSG6
PSG7
PSG8-AS1
PSMG4
PTCH1
PTCSC2
PTGER4
PTH1R
PTMA
PTMS
PTPA
PTPRC
PTPRN
PTPRQ
PUM3
PVT1
PXK
PYCARD
PYROXD2
QARS
QRICH1
RAB11FIP1
RAB12
RAB1B
RAB34
RAB36
RAB42
RAD23B
RAD51B
RAI14
RALGDS
RAMP1
RANBP6
RARA
RARA-AS1
RARRES1
RARS
RASAL1
RASGRF1
RASSF4
REEP2
RER1
RFTN1
RGS3
RHOC
RIC8B
RIC8B;AC079385.1
RIN1
RIN3
RIPOR3
RITA1
RN7SKP111
RNA5SP172
RNF150
RNF181
RNF214
RNF24
RNPEP
RNU1-91P
RNU2-46P
RNU4-41P
RNU6-1136P
RNU6-1305P
RNU6-1310P
RNU6-2
RNU6-2;TMEM259
RNU6-263P
RNU6-474P
RNU6-7;RNU6-8
RNU6-758P
RNU6-826P;AC091133.4
RNU6ATAC38P
RNU6ATAC7P
RNU7-124P
RNU7-26P
RPL10A
RPL26L1
RPL5
RPS14
RPS6KA1
RPS6KA2-IT1
RREB1
RRP1B
RRP9;PARP3
RTFDC1
RTL9
RTP3
RUNX1T1
RUSC1
RUSC1-AS1
RUSC1-AS1;RUSC1
S100PBP
SAC3D1
SACS
SAMD13
SAMD4A
SAMD9
SAP30BP
SAPCD2
SARM1
SBF2
SBF2-AS1
SDC2
SDR42E1
SEC11A
SEC14L1
SEC31A
SECTM1
SELENOT
SELPLG
SEMA3B
SEMA3B-AS1
SEMA3E
SEMA4B
SEMA5A
SEMA5A;SNHG18
SEMA7A
SENCR
SEPT4
SEPT9
SEPTIN4
SEPTIN4-AS1
SEPTIN9
SERP1
SERP1;SELENOT
SERPINH1
SERTAD1
SERTAD3
SERTAD4
SERTAD4-AS1
SFXN4
SGCA
SH2D4A
SH3BP2
SH3D19
SH3GL1
SH3RF3
SH3RF3-AS1
SHISA4
SHROOM2
SHROOM3
SIPA1
SIRPA
SIRPB1
SIRPB2
SIX4
SKP2
SLA
SLC12A3
SLC12A8
SLC12A9
SLC16A3
SLC22A4
SLC2A1
SLC2A2
SLC35B2
SLC35E4
SLC35G6
SLC38A6
SLC3A1
SLC41A3
SLC4A2
SLC4A3
SLC6A11
SLC6A6
SLC6A7
SLC7A1
SLC7A4
SLC8A1-AS1
SLC9A3R2
SLC9A5
SLC9A8
SMAD3
SMAD6
SMARCD3
SMARCD3;AC005486.1
SMG6
SMPD3
SNAI1
SNHG12
SNHG18
SNN
SNORA16A
SNORA44
SNORA61
SNORD123
SNORD99
SNRPN
SNTA1
SNX7
SOCS3
SORBS1
SORBS3
SORL1
SORT1
SOX15
SPACA6
SPACA9
SPDYC
SPECC1
SPEF2
SPEG
SPIDR
SPON2
SPP2
SPRYD3
SPTB
SPTBN5
SPTSSB
SRD5A3-AS1
SREBF1
SRF
SRGAP2-AS1
SRSF2
SRSF7
SRSF7;GEMIN6
SSBP2
SSBP3
SSC5D
SSUH2
ST3GAL3
ST3GAL4
ST3GAL4-AS1
ST3GAL5
ST3GAL5;ST3GAL5-AS1
ST3GAL5-AS1
ST6GALNAC1
STARD8
STARD9
STBD1
STING1
STOML1
STX11
STX12
SUCLG2
SULF2
SULT2B1
SUPT4H1
SUSD1
SVBP
SYDE2
SYNC
SYNJ2-IT1
SYNPO
SYS1
SYS1-DBNDD2
SYVN1
TACSTD2
TAGLN
TAGLN2
TANGO6
TASP1
TBC1D1
TBC1D22B
TCF7L1
TCN1
TCN2
TCOF1
TEAD1
TEAD3
TEAD4
TENM2
TENT5B
TERF2
TEX2
TFR2
TGFB2
TGIF2
TGIF2-RAB5IF
TGM1
THAP9
THBS2
THEM6
THY1
TIMM9;KIAA0586
TIMP3
TJAP1
TLCD2
TLN1;CREB3
TM2D2
TM2D2;ADAM9
TM4SF1
TM4SF1;TM4SF1-AS1
TM4SF18
TM4SF1-AS1
TMED5
TMEM150A
TMEM155;PP12613
TMEM165
TMEM173
TMEM222
TMEM237
TMEM255A
TMEM256
TMEM258
TMEM259
TMEM40
TMEM43
TMEM72-AS1
TMEM8B
TMEM94
TMEM97
TMUB1
TNC
TNFAIP1
TNFAIP2
TNFRSF11B
TNFRSF8
TNFSF12-TNFSF13;TNFSF12
TNFSF13
TNK2
TNK2;AC124944.1
TNK2-AS1
TNNC1
TNNT2
TNPO2
TNS1
TNS2
TNS3
TOMM20L
TOP2A
TP53I11
TP53INP2
TPCN1
TPM1
TPM4
TPPP3
TRAF4
TRAF7
TRAM2
TRBV12-3
TRBV12-4
TRBV5-4
TRIM58
TRIO
TRIP10
TRMT44
TRMT5
TRNAU1AP
TRNP1
TRPM1
TRPM8
TSC1
TSC2
TSC22D1
TSEN15
TSFM
TSKU
TSPAN10
TSPAN18
TSPAN2
TSPAN9
TSPOAP1-AS1
TSSC4
TTC28
TTC28-AS1
TTC32
TTYH3
TUBB2A
TUBB2B
TUBB6
TUBG1
TWIST2
TWSG1
TXN2
U52112.1
U73166.1
U73169.1
UACA
UAP1L1
UBE2H
UBE2QL1
UBL7
UBR4
UBTF
UCK2
UGGT2
UGT3A2
UNC93B1
UPP2
UQCC1
UQCRC1
USB1
USHBP1
USP13
USP19
USP43
VAC14
VAMP5
VASN
VPS51
VPS53
VTN
WBP1L
WDPCP
WDPCP;MDH1
WDR18
WDR6
WDR81
WDR81;MIR22HG
WEE1;snoU13
WFDC3
WNT10A
WNT5A
WNT5A;WNT5A-AS1
WNT5A-AS1
WNT5B
WNT7A
WSB2
WWC2
WWC2-AS2
WWC2-AS2;WWC2
WWTR1
WWTR1-AS1
XKR6
XXYLT1
ZBED4
ZBTB1
ZBTB17
ZBTB18
ZBTB25
ZBTB4
ZBTB47
ZC3H12A
ZCCHC24
ZFP36
ZFP36L2
ZFPL1
ZG16
ZMYM6
ZNF253
ZNF30
ZNF30-AS1
ZNF319;USB1
ZNF385A
ZNF503-AS1
ZNF564
ZNF592
ZNF596
ZNF683
ZNF703
ZNF710
ZNF782
ZNF792
ZNF93
ZNHIT2
ZP1
ZSCAN25
ZSWIM4
ZYX

## Sheet: GOBP_Metascape
_MEMBER_H3K27ac_down_CHIP-seq	_LogP_H3K27ac_down_CHIP-seq	GO	_PATTERN_	_RANK_	GiniIndex	Category	CategoryID	Description	PARENT_GO	LogP	Enrichment	Z-score	#TotalGeneInLibrary	#GeneInGO	#GeneInHitList	#GeneInGOAndHitList	%InGO	STDV %InGO	GeneID	Hits	Log(q-value)	EvidenceCutoff	GROUP_ID	FirstInGroupByEnrichment	FirstInGroupByLogP	BestLogPInGroup	BestEnrichmentInGroup	URL
1	-17.406897517463204	GO:0061061	M1	1	0	GO Biological Processes	19	muscle structure development	19_GO:0032502 developmental process	-17.406897517463204	3.352286810659633	10.827189459662302	30198	484	1247	67	5.3728949478749	0.6385262041964618	70|71|81|87|90|274|652|975|1000|1020|1605|1958|1960|2273|2274|2275|2317|2535|3009|3488|3688|3976|4089|4627|4634|4637|4776|4814|5159|5318|5530|5914|6272|6442|6604|6665|6722|6876|7004|7134|7139|7168|7248|7474|8572|8912|9124|9260|9328|10290|10398|10472|10791|11096|25802|27230|51804|55909|57493|59269|79191|84159|84700|90410|115701|140465|407010	ACTC1|ACTG1|ACTN4|ACTN1|ACVR1|BIN1|BMP4|CD81|CDH2|CDK5|DAG1|EGR1|EGR3|FHL1|FHL2|FHL3|FLNB|FZD2|H1-5|IGFBP5|ITGB1|LIF|SMAD4|MYH9|MYL3|MYL6|NFATC4|NINJ1|PDGFRB|PKP2|PPP3CA|RARA|SORT1|SGCA|SMARCD3|SOX15|SRF|TAGLN|TEAD4|TNNC1|TNNT2|TPM1|TSC1|WNT5A|PDLIM4|CACNA1H|PDLIM1|PDLIM7|GTF3C5|SPEG|MYL9|ZBTB18|VAMP5|ADAMTS5|LMOD1|SERP1|SIX4|BIN3|HEG1|HIVEP3|IRX3|ARID5B|MYO18B|IFT20|ALPK2|MYL6B|MIR23A	-13.21920762393802	0	1	1	1	-17.406897517463204	3.352286810659633
1	-8.222935610738025	GO:0007517	M1	1	0	GO Biological Processes	19	muscle organ development	19_GO:0032502 developmental process	-8.222935610738025	2.9754085573294	7.05183560205667	30198	293	1247	36	2.8869286287089015	0.4741586107014725	70|1020|1605|1958|1960|2273|2275|2317|2535|3009|3688|3976|4089|4634|4637|5318|5530|6442|6876|7004|7134|7139|7168|7474|8912|9328|10290|10472|10791|27230|51804|55909|57493|59269|84159|140465	ACTC1|CDK5|DAG1|EGR1|EGR3|FHL1|FHL3|FLNB|FZD2|H1-5|ITGB1|LIF|SMAD4|MYL3|MYL6|PKP2|PPP3CA|SGCA|TAGLN|TEAD4|TNNC1|TNNT2|TPM1|WNT5A|CACNA1H|GTF3C5|SPEG|ZBTB18|VAMP5|SERP1|SIX4|BIN3|HEG1|HIVEP3|ARID5B|MYL6B	-5.5793137615631165	0	1	0	0	-17.406897517463204	3.352286810659633
1	-2.4292692812971497	GO:0060538	M1	1	0	GO Biological Processes	19	skeletal muscle organ development	19_GO:0032502 developmental process	-2.4292692812971497	2.349363846365606	3.2489380413719404	30198	134	1247	13	1.0425020048115476	0.28762694983318887	1020|1605|1958|2317|4637|5530|9328|10472|10791|51804|55909|59269|140465	CDK5|DAG1|EGR1|FLNB|MYL6|PPP3CA|GTF3C5|ZBTB18|VAMP5|SIX4|BIN3|HIVEP3|MYL6B	-0.9966916541670369	0	1	0	0	-17.406897517463204	3.352286810659633
1	-2.331506355364268	GO:0007519	M1	1	0	GO Biological Processes	19	skeletal muscle tissue development	19_GO:0032502 developmental process	-2.331506355364268	2.381952752179	3.1742886331686306	30198	122	1247	12	0.9623095429029671	0.27645498252848194	1020|1958|2317|4637|5530|9328|10472|10791|51804|55909|59269|140465	CDK5|EGR1|FLNB|MYL6|PPP3CA|GTF3C5|ZBTB18|VAMP5|SIX4|BIN3|HIVEP3|MYL6B	-0.9219677122227276	0	1	0	0	-17.406897517463204	3.352286810659633
1	-16.529369636818892	GO:0035239	M1	1	0	GO Biological Processes	19	tube morphogenesis	19_GO:0032502 developmental process	-16.529369636818892	2.8855279820891404	10.188367459311374	30198	663	1247	79	6.335204490777867	0.6898192138705849	71|90|652|653|780|800|998|1000|1282|1284|1306|1436|1605|1906|1907|1950|1960|1969|2049|2050|2535|2683|2828|3339|3491|3678|3688|3726|4041|4070|4089|4313|4522|4627|4776|4814|5159|5216|5291|5310|5371|5587|5914|6347|6356|6722|7070|7127|7248|7249|7474|7476|8543|8742|8828|8862|9037|9394|9451|9645|9723|10267|10522|23129|23210|25902|55764|57007|57493|57545|65979|79191|80149|80155|80781|84678|84700|84913|1…	ACTG1|ACVR1|BMP4|BMP5|DDR1|CALD1|CDC42|CDH2|COL4A1|COL4A2|COL15A1|CSF1R|DAG1|EDN1|EDN2|EGF|EGR3|EPHA2|EPHB3|EPHB4|FZD2|B4GALT1|GPR4|HSPG2|CCN1|ITGA5|ITGB1|JUNB|LRP5|TACSTD2|SMAD4|MMP2|MTHFD1|MYH9|NFATC4|NINJ1|PDGFRB|PFN1|PIK3CB|PKD1|PML|PRKD1|RARA|CCL2|CCL11|SRF|THY1|TNFAIP2|TSC1|TSC2|WNT5A|WNT7A|LMO4|TNFSF12|NRP2|APLN|SEMA5A|HS6ST1|EIF2AK3|MICAL2|SEMA3E|RAMP1|DEAF1|PLXND1|JMJD6|MTHFD1L|IFT122|AC…	-12.64270973895769	0	2	1	1	-16.529369636818892	3.5987397618060437
1	-14.758319233333811	GO:0001568	M1	1	0	GO Biological Processes	19	blood vessel development	19_GO:0032502 developmental process	-14.758319233333811	3.0690242721144605	9.73122640652917	30198	505	1247	64	5.132317562149158	0.6248599346862299	59|71|90|652|800|998|1000|1003|1278|1282|1284|1289|1306|1605|1906|1907|1950|1958|1960|1969|2049|2050|2307|2683|2828|3339|3491|3678|3688|3726|4016|4041|4091|4313|4627|4776|4814|5159|5291|5310|5587|6347|6722|7070|7127|7476|8742|8828|8862|9021|9037|9394|9451|9723|10267|23129|23210|26259|57007|57493|80149|80155|80781|84700	ACTA2|ACTG1|ACVR1|BMP4|CALD1|CDC42|CDH2|CDH5|COL1A2|COL4A1|COL4A2|COL5A1|COL15A1|DAG1|EDN1|EDN2|EGF|EGR1|EGR3|EPHA2|EPHB3|EPHB4|FOXS1|B4GALT1|GPR4|HSPG2|CCN1|ITGA5|ITGB1|JUNB|LOXL1|LRP5|SMAD6|MMP2|MYH9|NFATC4|NINJ1|PDGFRB|PIK3CB|PKD1|PRKD1|CCL2|SRF|THY1|TNFAIP2|WNT7A|TNFSF12|NRP2|APLN|SOCS3|SEMA5A|HS6ST1|EIF2AK3|SEMA3E|RAMP1|PLXND1|JMJD6|FBXW8|ACKR3|HEG1|ZC3H12A|NAA15|COL18A1|MYO18B	-11.34878059019227	0	2	0	0	-16.529369636818892	3.5987397618060437
1	-14.446342835512153	GO:0001944	M1	1	0	GO Biological Processes	19	vasculature development	19_GO:0032502 developmental process	-14.446342835512153	2.992535697842122	9.567730071628729	30198	526	1247	65	5.212510024057739	0.6294565199830846	59|71|90|652|800|998|1000|1003|1278|1282|1284|1289|1306|1605|1906|1907|1950|1958|1960|1969|2049|2050|2307|2683|2828|3339|3491|3678|3688|3726|3976|4016|4041|4091|4313|4627|4776|4814|5159|5291|5310|5587|6347|6722|7070|7127|7476|8742|8828|8862|9021|9037|9394|9451|9723|10267|23129|23210|26259|57007|57493|80149|80155|80781|84700	ACTA2|ACTG1|ACVR1|BMP4|CALD1|CDC42|CDH2|CDH5|COL1A2|COL4A1|COL4A2|COL5A1|COL15A1|DAG1|EDN1|EDN2|EGF|EGR1|EGR3|EPHA2|EPHB3|EPHB4|FOXS1|B4GALT1|GPR4|HSPG2|CCN1|ITGA5|ITGB1|JUNB|LIF|LOXL1|LRP5|SMAD6|MMP2|MYH9|NFATC4|NINJ1|PDGFRB|PIK3CB|PKD1|PRKD1|CCL2|SRF|THY1|TNFAIP2|WNT7A|TNFSF12|NRP2|APLN|SOCS3|SEMA5A|HS6ST1|EIF2AK3|SEMA3E|RAMP1|PLXND1|JMJD6|FBXW8|ACKR3|HEG1|ZC3H12A|NAA15|COL18A1|MYO18B	-11.103750982001227	0	2	0	0	-16.529369636818892	3.5987397618060437
1	-13.822243703391026	GO:0001525	M1	1	0	GO Biological Processes	19	angiogenesis	19_GO:0032502 developmental process	-13.822243703391026	3.5987397618060437	9.745260149920892	30198	323	1247	48	3.8492381716118684	0.544791759734905	71|90|652|800|998|1282|1284|1306|1605|1906|1907|1950|1960|1969|2049|2050|2683|2828|3339|3491|3678|3688|4313|4627|4776|4814|5159|5291|5587|6347|6722|7070|7127|7476|8742|8828|8862|9037|9394|9451|9723|10267|23129|23210|57007|80149|80155|80781	ACTG1|ACVR1|BMP4|CALD1|CDC42|COL4A1|COL4A2|COL15A1|DAG1|EDN1|EDN2|EGF|EGR3|EPHA2|EPHB3|EPHB4|B4GALT1|GPR4|HSPG2|CCN1|ITGA5|ITGB1|MMP2|MYH9|NFATC4|NINJ1|PDGFRB|PIK3CB|PRKD1|CCL2|SRF|THY1|TNFAIP2|WNT7A|TNFSF12|NRP2|APLN|SEMA5A|HS6ST1|EIF2AK3|SEMA3E|RAMP1|PLXND1|JMJD6|ACKR3|ZC3H12A|NAA15|COL18A1	-10.613273116453255	0	2	0	0	-16.529369636818892	3.5987397618060437
1	-12.208890380980298	GO:0048514	M1	1	0	GO Biological Processes	19	blood vessel morphogenesis	19_GO:0032502 developmental process	-12.208890380980298	3.0486354900216575	8.785138467832034	30198	421	1247	53	4.250200481154772	0.5712686847471947	71|90|652|800|998|1000|1282|1284|1306|1605|1906|1907|1950|1960|1969|2049|2050|2683|2828|3339|3491|3678|3688|3726|4041|4313|4627|4776|4814|5159|5291|5587|6347|6722|7070|7127|7476|8742|8828|8862|9037|9394|9451|9723|10267|23129|23210|57007|57493|80149|80155|80781|84700	ACTG1|ACVR1|BMP4|CALD1|CDC42|CDH2|COL4A1|COL4A2|COL15A1|DAG1|EDN1|EDN2|EGF|EGR3|EPHA2|EPHB3|EPHB4|B4GALT1|GPR4|HSPG2|CCN1|ITGA5|ITGB1|JUNB|LRP5|MMP2|MYH9|NFATC4|NINJ1|PDGFRB|PIK3CB|PRKD1|CCL2|SRF|THY1|TNFAIP2|WNT7A|TNFSF12|NRP2|APLN|SEMA5A|HS6ST1|EIF2AK3|SEMA3E|RAMP1|PLXND1|JMJD6|ACKR3|HEG1|ZC3H12A|NAA15|COL18A1|MYO18B	-9.197291746510796	0	2	0	0	-16.529369636818892	3.5987397618060437
1	-2.568399378633896	GO:0045765	M1	1	0	GO Biological Processes	19	regulation of angiogenesis	19_GO:0032502 developmental process	-2.568399378633896	1.8144942675100357	3.1670627537019853	30198	347	1247	26	2.0850040096230953	0.40461765218590895	306|576|1003|1284|1969|1990|2013|2828|3339|3586|3678|3688|4814|4879|5291|5371|5587|6356|7474|8742|9037|9723|23129|80149|90993|406968	ANXA3|ADGRB2|CDH5|COL4A2|EPHA2|CELA1|EMP2|GPR4|HSPG2|IL10|ITGA5|ITGB1|NINJ1|NPPB|PIK3CB|PML|PRKD1|CCL11|WNT5A|TNFSF12|SEMA5A|SEMA3E|PLXND1|ZC3H12A|CREB3L1|MIR193A	-1.091672604103988	0	2	0	0	-16.529369636818892	3.5987397618060437
1	-2.468887809808909	GO:1901342	M1	1	0	GO Biological Processes	19	regulation of vasculature development	19_GO:0032502 developmental process	-2.468887809808909	1.7836530051727546	3.073680387693368	30198	353	1247	26	2.0850040096230953	0.40461765218590895	306|576|1003|1284|1969|1990|2013|2828|3339|3586|3678|3688|4814|4879|5291|5371|5587|6356|7474|8742|9037|9723|23129|80149|90993|406968	ANXA3|ADGRB2|CDH5|COL4A2|EPHA2|CELA1|EMP2|GPR4|HSPG2|IL10|ITGA5|ITGB1|NINJ1|NPPB|PIK3CB|PML|PRKD1|CCL11|WNT5A|TNFSF12|SEMA5A|SEMA3E|PLXND1|ZC3H12A|CREB3L1|MIR193A	-1.0278321152213037	0	2	0	0	-16.529369636818892	3.5987397618060437
1	-15.587540846635546	GO:0030036	M1	1	0	GO Biological Processes	19	actin cytoskeleton organization	19_GO:0009987 cellular process	-15.587540846635546	3.0608240446215897	10.009901844459653	30198	538	1247	68	5.45308740978348	0.6430010449204046	70|71|81|87|357|389|613|800|998|1020|1265|2013|2036|2037|2275|2317|2934|3688|3993|4627|4628|4641|4647|5159|5216|6722|7094|7126|7139|7168|7171|7791|8572|9124|9260|9266|9322|9564|9578|9645|9754|9828|9922|10174|10398|10458|10580|11170|22998|23301|23500|25802|29109|51332|51474|51804|55160|55561|55740|55909|57580|65979|79778|81788|92521|116986|254102|399687	ACTC1|ACTG1|ACTN4|ACTN1|SHROOM2|RHOC|BCR|CALD1|CDC42|CDK5|CNN2|EMP2|EPB41L1|EPB41L2|FHL3|FLNB|GSN|ITGB1|LLGL2|MYH9|MYH10|MYO1C|MYO7A|PDGFRB|PFN1|SRF|TLN1|TNFAIP1|TNNT2|TPM1|TPM4|ZYX|PDLIM4|PDLIM1|PDLIM7|CYTH2|TRIP10|BCAR1|CDC42BPB|MICAL2|STARD8|ARHGEF17|IQSEC1|SORBS3|MYL9|BAIAP2|SORBS1|FAM107A|LIMCH1|EHBP1|DAAM2|LMOD1|FHOD1|SPTBN5|LIMA1|SIX4|ARHGEF10L|CDC42BPG|ENAH|BIN3|PREX1|PHACTR4|MICALL2|NUAK…	-11.876972207830025	0	3	1	1	-15.587540846635546	3.0608240446215897
1	-15.229270740443804	GO:0030029	M1	1	0	GO Biological Processes	19	actin filament-based process	19_GO:0009987 cellular process	-15.229270740443804	2.901147112470929	9.770402508059979	30198	601	1247	72	5.773857257417803	0.6605192837672064	70|71|81|87|357|389|613|800|998|1020|1265|2013|2036|2037|2275|2317|2934|3688|3993|4627|4628|4637|4641|4647|5159|5216|5318|6640|6722|7094|7126|7139|7168|7171|7791|8572|9124|9260|9266|9322|9564|9578|9645|9754|9828|9922|10174|10398|10458|10580|11170|22998|23301|23500|25802|29109|51332|51474|51804|55160|55561|55740|55909|57580|65979|79778|81788|92521|116986|140465|254102|399687	ACTC1|ACTG1|ACTN4|ACTN1|SHROOM2|RHOC|BCR|CALD1|CDC42|CDK5|CNN2|EMP2|EPB41L1|EPB41L2|FHL3|FLNB|GSN|ITGB1|LLGL2|MYH9|MYH10|MYL6|MYO1C|MYO7A|PDGFRB|PFN1|PKP2|SNTA1|SRF|TLN1|TNFAIP1|TNNT2|TPM1|TPM4|ZYX|PDLIM4|PDLIM1|PDLIM7|CYTH2|TRIP10|BCAR1|CDC42BPB|MICAL2|STARD8|ARHGEF17|IQSEC1|SORBS3|MYL9|BAIAP2|SORBS1|FAM107A|LIMCH1|EHBP1|DAAM2|LMOD1|FHOD1|SPTBN5|LIMA1|SIX4|ARHGEF10L|CDC42BPG|ENAH|BIN3|PREX1|PHAC…	-11.740550851254639	0	3	0	0	-15.587540846635546	3.0608240446215897
1	-11.077267795487067	GO:0097435	M1	1	0	GO Biological Processes	19	supramolecular fiber organization	19_GO:0009987 cellular process	-11.077267795487067	2.6466141690877776	8.08083681962864	30198	549	1247	60	4.811547714514836	0.6060400208322759	70|71|87|351|357|389|637|649|800|871|998|1278|1289|1303|1453|2013|2934|3688|3850|3855|3856|3872|4016|4641|4647|5159|5318|6722|7126|7139|7168|7171|7283|7791|9124|9509|9564|9645|10174|10398|10458|10580|11170|23621|25802|29109|29911|50509|51199|51474|51673|51804|55142|55740|55909|57580|57701|79778|84171|144501	ACTC1|ACTG1|ACTN1|APP|SHROOM2|RHOC|BID|BMP1|CALD1|SERPINH1|CDC42|COL1A2|COL5A1|COL12A1|CSNK1D|EMP2|GSN|ITGB1|KRT3|KRT7|KRT8|KRT17|LOXL1|MYO1C|MYO7A|PDGFRB|PKP2|SRF|TNFAIP1|TNNT2|TPM1|TPM4|TUBG1|ZYX|PDLIM1|ADAMTS2|BCAR1|MICAL2|SORBS3|MYL9|BAIAP2|SORBS1|FAM107A|BACE1|LMOD1|FHOD1|HOOK2|COL5A3|NIN|LIMA1|TPPP3|SIX4|HAUS2|ENAH|BIN3|PREX1|NCKAP5L|MICALL2|LOXL4|KRT80	-8.144850407065189	0	3	0	0	-15.587540846635546	3.0608240446215897
1	-6.121836592255195	GO:0007015	M1	1	0	GO Biological Processes	19	actin filament organization	19_GO:0009987 cellular process	-6.121836592255195	2.720957263725075	5.86203550406252	30198	267	1247	30	2.405773857257418	0.43391657137862755	70|87|357|389|800|998|2013|2934|4641|4647|6722|7126|7139|7168|7171|7791|9124|9564|9645|10174|10458|10580|11170|25802|29109|51474|55740|55909|57580|79778	ACTC1|ACTN1|SHROOM2|RHOC|CALD1|CDC42|EMP2|GSN|MYO1C|MYO7A|SRF|TNFAIP1|TNNT2|TPM1|TPM4|ZYX|PDLIM1|BCAR1|MICAL2|SORBS3|BAIAP2|SORBS1|FAM107A|LMOD1|FHOD1|LIMA1|ENAH|BIN3|PREX1|MICALL2	-3.8635656244443037	0	3	0	0	-15.587540846635546	3.0608240446215897
1	-15.357354037992549	GO:0048729	M1	1	0	GO Biological Processes	19	tissue morphogenesis	19_GO:0032502 developmental process	-15.357354037992549	2.999892020922026	9.88714859201464	30198	557	1247	69	5.533279871692061	0.6474369930801046	59|70|71|90|389|652|653|780|998|1282|1289|1436|1605|1906|1950|1969|2535|3371|3488|3491|3586|3678|3688|3691|3872|4041|4070|4089|4313|4522|4634|4776|5216|5310|5318|5371|5914|6356|6615|6722|7134|7139|7168|7248|7249|7474|7476|8543|8828|9021|9645|9723|10468|10522|23129|23275|25902|51057|55764|57045|57493|57545|64398|65979|79191|80326|84678|90410|126695	ACTA2|ACTC1|ACTG1|ACVR1|RHOC|BMP4|BMP5|DDR1|CDC42|COL4A1|COL5A1|CSF1R|DAG1|EDN1|EGF|EPHA2|FZD2|TNC|IGFBP5|CCN1|IL10|ITGA5|ITGB1|ITGB4|KRT17|LRP5|TACSTD2|SMAD4|MMP2|MTHFD1|MYL3|NFATC4|PFN1|PKD1|PKP2|PML|RARA|CCL11|SNAI1|SRF|TNNC1|TNNT2|TPM1|TSC1|TSC2|WNT5A|WNT7A|LMO4|NRP2|SOCS3|MICAL2|SEMA3E|FST|DEAF1|PLXND1|POFUT2|MTHFD1L|WDPCP|IFT122|TWSG1|HEG1|CC2D2A|PALS1|PHACTR4|IRX3|WNT10A|KDM2B|IFT20|KDF1	-11.771724135795328	0	4	1	1	-15.357354037992549	4.081435895587612
1	-13.323036682539803	GO:0002009	M1	1	0	GO Biological Processes	19	morphogenesis of an epithelium	19_GO:0032502 developmental process	-13.323036682539803	3.088012572455773	9.230376766865401	30198	447	1247	57	4.570970328789094	0.5914407287558969	71|90|389|652|653|780|998|1282|1289|1436|1605|1906|1950|1969|2535|3371|3488|3491|3586|3678|3688|3872|4041|4070|4089|4313|4522|4776|5216|5310|5371|5914|6356|6615|6722|7248|7249|7474|7476|8543|9021|9645|9723|10468|10522|23129|25902|51057|55764|57545|64398|65979|79191|80326|84678|90410|126695	ACTG1|ACVR1|RHOC|BMP4|BMP5|DDR1|CDC42|COL4A1|COL5A1|CSF1R|DAG1|EDN1|EGF|EPHA2|FZD2|TNC|IGFBP5|CCN1|IL10|ITGA5|ITGB1|KRT17|LRP5|TACSTD2|SMAD4|MMP2|MTHFD1|NFATC4|PFN1|PKD1|PML|RARA|CCL11|SNAI1|SRF|TSC1|TSC2|WNT5A|WNT7A|LMO4|SOCS3|MICAL2|SEMA3E|FST|DEAF1|PLXND1|MTHFD1L|WDPCP|IFT122|CC2D2A|PALS1|PHACTR4|IRX3|WNT10A|KDM2B|IFT20|KDF1	-10.214528035062242	0	4	0	0	-15.357354037992549	4.081435895587612
1	-8.066272216486267	GO:0048598	M1	1	0	GO Biological Processes	19	embryonic morphogenesis	19_GO:0032502 developmental process	-8.066272216486267	2.3123412857524723	6.599851841057787	30198	576	1247	55	4.410585404971933	0.5814599307507597	90|613|652|653|1028|1284|1294|1303|1906|1969|2200|2535|3221|3491|3586|3678|3688|3691|3912|4041|4089|4313|4324|4522|4647|5216|5914|6615|6722|7248|7249|7448|7474|7476|7709|8543|8862|9021|9645|10522|23275|25902|26018|50937|51057|51804|55764|57045|57545|64398|65979|79191|84678|84913|126695	ACVR1|BCR|BMP4|BMP5|CDKN1C|COL4A2|COL7A1|COL12A1|EDN1|EPHA2|FBN1|FZD2|HOXC4|CCN1|IL10|ITGA5|ITGB1|ITGB4|LAMB1|LRP5|SMAD4|MMP2|MMP15|MTHFD1|MYO7A|PFN1|RARA|SNAI1|SRF|TSC1|TSC2|VTN|WNT5A|WNT7A|ZBTB17|LMO4|APLN|SOCS3|MICAL2|DEAF1|POFUT2|MTHFD1L|LRIG1|CDON|WDPCP|SIX4|IFT122|TWSG1|CC2D2A|PALS1|PHACTR4|IRX3|KDM2B|ATOH8|KDF1	-5.4467840470280775	0	4	0	0	-15.357354037992549	4.081435895587612
1	-7.688622243918812	GO:0060562	M1	1	0	GO Biological Processes	19	epithelial tube morphogenesis	19_GO:0032502 developmental process	-7.688622243918812	2.8397221736075378	6.724105979963371	30198	307	1247	36	2.8869286287089015	0.4741586107014725	90|652|653|780|1282|1436|1605|1906|1950|1969|2535|4041|4070|4089|4522|4776|5216|5310|5371|5914|6356|6722|7248|7249|7474|8543|9645|9723|10522|23129|25902|55764|57545|65979|79191|84678	ACVR1|BMP4|BMP5|DDR1|COL4A1|CSF1R|DAG1|EDN1|EGF|EPHA2|FZD2|LRP5|TACSTD2|SMAD4|MTHFD1|NFATC4|PFN1|PKD1|PML|RARA|CCL11|SRF|TSC1|TSC2|WNT5A|LMO4|MICAL2|SEMA3E|DEAF1|PLXND1|MTHFD1L|IFT122|CC2D2A|PHACTR4|IRX3|KDM2B	-5.10299234172159	0	4	0	0	-15.357354037992549	4.081435895587612
1	-7.083946041472403	GO:0043009	M1	1	0	GO Biological Processes	19	chordate embryonic development	19_GO:0032502 developmental process	-7.083946041472403	2.1457675636717997	6.0414629680037315	30198	632	1247	56	4.490777866880514	0.5864759589204402	90|100|652|653|1028|1906|1969|1999|2260|2535|3221|3222|3223|3491|3586|3688|3726|3976|4071|4089|4242|4522|4627|5216|5310|5745|5914|6615|6665|6722|6949|7004|7014|7248|7249|7474|8543|9021|9394|9915|10522|25902|26259|51057|51804|54880|55764|55959|57493|57545|65979|84678|84700|92521|123920|345630	ACVR1|ADA|BMP4|BMP5|CDKN1C|EDN1|EPHA2|ELF3|FGFR1|FZD2|HOXC4|HOXC5|HOXC6|CCN1|IL10|ITGB1|JUNB|LIF|TM4SF1|SMAD4|MFNG|MTHFD1|MYH9|PFN1|PKD1|PTH1R|RARA|SNAI1|SOX15|SRF|TCOF1|TEAD4|TERF2|TSC1|TSC2|WNT5A|LMO4|SOCS3|HS6ST1|ARNT2|DEAF1|MTHFD1L|FBXW8|WDPCP|SIX4|BCOR|IFT122|SULF2|HEG1|CC2D2A|PHACTR4|KDM2B|MYO18B|SPECC1|CMTM3|FBLL1	-4.6122594915820185	0	4	0	0	-15.357354037992549	4.081435895587612
1	-6.616433403229021	GO:0009792	M1	1	0	GO Biological Processes	19	embryo development ending in birth or egg hatching	19_GO:0032502 developmental process	-6.616433403229021	2.0767612561111446	5.773210003454524	30198	653	1247	56	4.490777866880514	0.5864759589204402	90|100|652|653|1028|1906|1969|1999|2260|2535|3221|3222|3223|3491|3586|3688|3726|3976|4071|4089|4242|4522|4627|5216|5310|5745|5914|6615|6665|6722|6949|7004|7014|7248|7249|7474|8543|9021|9394|9915|10522|25902|26259|51057|51804|54880|55764|55959|57493|57545|65979|84678|84700|92521|123920|345630	ACVR1|ADA|BMP4|BMP5|CDKN1C|EDN1|EPHA2|ELF3|FGFR1|FZD2|HOXC4|HOXC5|HOXC6|CCN1|IL10|ITGB1|JUNB|LIF|TM4SF1|SMAD4|MFNG|MTHFD1|MYH9|PFN1|PKD1|PTH1R|RARA|SNAI1|SOX15|SRF|TCOF1|TEAD4|TERF2|TSC1|TSC2|WNT5A|LMO4|SOCS3|HS6ST1|ARNT2|DEAF1|MTHFD1L|FBXW8|WDPCP|SIX4|BCOR|IFT122|SULF2|HEG1|CC2D2A|PHACTR4|KDM2B|MYO18B|SPECC1|CMTM3|FBLL1	-4.254818312404663	0	4	0	0	-15.357354037992549	4.081435895587612
1	-6.179800462430075	GO:0048568	M1	1	0	GO Biological Processes	19	embryonic organ development	19_GO:0032502 developmental process	-6.179800462430075	2.2856041015290627	5.670289272913033	30198	445	1247	42	3.3680834001603848	0.5108795144536274	90|100|613|652|653|998|1028|1906|1969|2200|2535|3221|3491|3586|3726|3976|4522|4647|5090|5310|5914|6615|6665|6722|7004|7005|7474|8932|9021|9394|9645|25902|26018|26259|51057|51804|55764|57545|65979|84678|91461|347733	ACVR1|ADA|BCR|BMP4|BMP5|CDC42|CDKN1C|EDN1|EPHA2|FBN1|FZD2|HOXC4|CCN1|IL10|JUNB|LIF|MTHFD1|MYO7A|PBX3|PKD1|RARA|SNAI1|SOX15|SRF|TEAD4|TEAD3|WNT5A|MBD2|SOCS3|HS6ST1|MICAL2|MTHFD1L|LRIG1|FBXW8|WDPCP|SIX4|IFT122|CC2D2A|PHACTR4|KDM2B|PKDCC|TUBB2B	-3.9059244212886073	0	4	0	0	-15.357354037992549	4.081435895587612
1	-5.7805512288106895	GO:0014020	M1	1	0	GO Biological Processes	19	primary neural tube formation	19_GO:0032502 developmental process	-5.7805512288106895	4.078571730046849	6.237198013711615	30198	95	1247	16	1.2830793905372895	0.31870533802717327	652|653|2535|4522|5216|5914|7248|7249|7474|8543|10522|25902|55764|57545|65979|84678	BMP4|BMP5|FZD2|MTHFD1|PFN1|RARA|TSC1|TSC2|WNT5A|LMO4|DEAF1|MTHFD1L|IFT122|CC2D2A|PHACTR4|KDM2B	-3.565989188885204	0	4	0	0	-15.357354037992549	4.081435895587612
1	-5.4625267003501365	GO:0001843	M1	1	0	GO Biological Processes	19	neural tube closure	19_GO:0032502 developmental process	-5.4625267003501365	4.081435895587612	6.042036108629608	30198	89	1247	15	1.202886928628709	0.308710430389774	652|2535|4522|5216|5914|7248|7249|7474|8543|10522|25902|55764|57545|65979|84678	BMP4|FZD2|MTHFD1|PFN1|RARA|TSC1|TSC2|WNT5A|LMO4|DEAF1|MTHFD1L|IFT122|CC2D2A|PHACTR4|KDM2B	-3.312263304765576	0	4	0	0	-15.357354037992549	4.081435895587612
1	-5.400095260607113	GO:0060606	M1	1	0	GO Biological Processes	19	tube closure	19_GO:0032502 developmental process	-5.400095260607113	4.036086607858861	5.986566329728482	30198	90	1247	15	1.202886928628709	0.308710430389774	652|2535|4522|5216|5914|7248|7249|7474|8543|10522|25902|55764|57545|65979|84678	BMP4|FZD2|MTHFD1|PFN1|RARA|TSC1|TSC2|WNT5A|LMO4|DEAF1|MTHFD1L|IFT122|CC2D2A|PHACTR4|KDM2B	-3.260592132602331	0	4	0	0	-15.357354037992549	4.081435895587612
1	-5.305531511337287	GO:0001841	M1	1	0	GO Biological Processes	19	neural tube formation	19_GO:0032502 developmental process	-5.305531511337287	3.7617894597519483	5.827004425048906	30198	103	1247	16	1.2830793905372895	0.31870533802717327	652|653|2535|4522|5216|5914|7248|7249|7474|8543|10522|25902|55764|57545|65979|84678	BMP4|BMP5|FZD2|MTHFD1|PFN1|RARA|TSC1|TSC2|WNT5A|LMO4|DEAF1|MTHFD1L|IFT122|CC2D2A|PHACTR4|KDM2B	-3.2006269881285534	0	4	0	0	-15.357354037992549	4.081435895587612
1	-5.144018826582798	GO:0016331	M1	1	0	GO Biological Processes	19	morphogenesis of embryonic epithelium	19_GO:0032502 developmental process	-5.144018826582798	3.2175795335378337	5.516608940157264	30198	143	1247	19	1.5236567762630313	0.3468776383018224	652|653|2535|4522|5216|5914|7248|7249|7474|8543|10522|25902|55764|57545|64398|65979|79191|84678|126695	BMP4|BMP5|FZD2|MTHFD1|PFN1|RARA|TSC1|TSC2|WNT5A|LMO4|DEAF1|MTHFD1L|IFT122|CC2D2A|PALS1|PHACTR4|IRX3|KDM2B|KDF1	-3.0548549566123206	0	4	0	0	-15.357354037992549	4.081435895587612
1	-4.945274729835296	GO:0001838	M1	1	0	GO Biological Processes	19	embryonic epithelial tube formation	19_GO:0032502 developmental process	-4.945274729835296	3.3744330655869166	5.4539750931629785	30198	122	1247	17	1.36327185244587	0.32838048215336263	652|653|2535|4522|5216|5914|7248|7249|7474|8543|10522|25902|55764|57545|65979|79191|84678	BMP4|BMP5|FZD2|MTHFD1|PFN1|RARA|TSC1|TSC2|WNT5A|LMO4|DEAF1|MTHFD1L|IFT122|CC2D2A|PHACTR4|IRX3|KDM2B	-2.9037128719883496	0	4	0	0	-15.357354037992549	4.081435895587612
1	-4.718204714299895	GO:0021915	M1	1	0	GO Biological Processes	19	neural tube development	19_GO:0032502 developmental process	-4.718204714299895	3.007280217620328	5.165959026897037	30198	153	1247	19	1.5236567762630313	0.3468776383018224	652|653|1969|2535|4522|5216|5310|5914|7248|7249|7474|8543|10522|25902|51057|55764|57545|65979|84678	BMP4|BMP5|EPHA2|FZD2|MTHFD1|PFN1|PKD1|RARA|TSC1|TSC2|WNT5A|LMO4|DEAF1|MTHFD1L|WDPCP|IFT122|CC2D2A|PHACTR4|KDM2B	-2.703701089186985	0	4	0	0	-15.357354037992549	4.081435895587612
1	-4.578166201870072	GO:0072175	M1	1	0	GO Biological Processes	19	epithelial tube formation	19_GO:0032502 developmental process	-4.578166201870072	3.1667756461661836	5.13826729296341	30198	130	1247	17	1.36327185244587	0.32838048215336263	652|653|2535|4522|5216|5914|7248|7249|7474|8543|10522|25902|55764|57545|65979|79191|84678	BMP4|BMP5|FZD2|MTHFD1|PFN1|RARA|TSC1|TSC2|WNT5A|LMO4|DEAF1|MTHFD1L|IFT122|CC2D2A|PHACTR4|IRX3|KDM2B	-2.589133395299311	0	4	0	0	-15.357354037992549	4.081435895587612
1	-4.460590961204575	GO:0035148	M1	1	0	GO Biological Processes	19	tube formation	19_GO:0032502 developmental process	-4.460590961204575	2.9855983126627197	4.991309202644467	30198	146	1247	18	1.4434643143544508	0.3377633425169463	652|653|2535|4522|5216|5914|7248|7249|7474|8543|10522|25902|55764|57545|65979|79191|84678|84913	BMP4|BMP5|FZD2|MTHFD1|PFN1|RARA|TSC1|TSC2|WNT5A|LMO4|DEAF1|MTHFD1L|IFT122|CC2D2A|PHACTR4|IRX3|KDM2B|ATOH8	-2.513450315961991	0	4	0	0	-15.357354037992549	4.081435895587612
1	-3.8674122099892916	GO:0001701	M1	1	0	GO Biological Processes	19	in utero embryonic development	19_GO:0032502 developmental process	-3.8674122099892916	2.028608975677752	4.198949416102139	30198	382	1247	32	2.566158781074579	0.44777871727602936	90|100|653|1028|1906|1999|3491|3586|3688|3726|3976|4071|4089|4242|4627|5310|5745|6615|6665|6722|7004|7014|9021|9394|9915|26259|54880|57493|84700|92521|123920|345630	ACVR1|ADA|BMP5|CDKN1C|EDN1|ELF3|CCN1|IL10|ITGB1|JUNB|LIF|TM4SF1|SMAD4|MFNG|MYH9|PKD1|PTH1R|SNAI1|SOX15|SRF|TEAD4|TERF2|SOCS3|HS6ST1|ARNT2|FBXW8|BCOR|HEG1|MYO18B|SPECC1|CMTM3|FBLL1	-2.03190483457547	0	4	0	0	-15.357354037992549	4.081435895587612
1	-13.836191948146974	GO:0051272	M1	1	0	GO Biological Processes	19	positive regulation of cellular component movement	19_GO:0051179 localization	-13.836191948146974	2.7988942305754914	9.213464028236752	30198	597	1247	69	5.533279871692061	0.6474369930801046	59|71|81|90|306|351|389|652|1003|1436|1906|1907|1950|1969|2260|2268|2771|3480|3488|3491|3643|3678|3688|3912|4313|4641|4908|5031|5159|5216|5291|5530|5587|5788|6239|6354|6356|6615|7070|7448|7474|7476|7869|8482|8754|8828|8874|9037|9564|9723|9922|10488|10509|11170|23625|29108|55246|57007|80139|80149|84913|91663|117581|131578|284119|347733|406954|407010|407018	ACTA2|ACTG1|ACTN4|ACVR1|ANXA3|APP|RHOC|BMP4|CDH5|CSF1R|EDN1|EDN2|EGF|EPHA2|FGFR1|FGR|GNAI2|IGF1R|IGFBP5|CCN1|INSR|ITGA5|ITGB1|LAMB1|MMP2|MYO1C|NTF3|P2RY6|PDGFRB|PFN1|PIK3CB|PPP3CA|PRKD1|PTPRC|RREB1|CCL7|CCL11|SNAI1|THY1|VTN|WNT5A|WNT7A|SEMA3B|SEMA7A|ADAM9|NRP2|ARHGEF7|SEMA5A|BCAR1|SEMA3E|IQSEC1|CREB3|SEMA4B|FAM107A|FAM89B|PYCARD|CCDC25|ACKR3|ZNF703|ZC3H12A|ATOH8|MYADM|TWIST2|LRRC15|CAVIN1|TUBB2B|…	-10.613273116453255	0	5	1	1	-13.836191948146974	2.8540898155573373
1	-13.800963009978439	GO:2000147	M1	1	0	GO Biological Processes	19	positive regulation of cell motility	19_GO:0040011 locomotion	-13.800963009978439	2.8197317397370125	9.216130149482481	30198	584	1247	68	5.45308740978348	0.6430010449204046	59|71|81|90|306|351|389|652|1003|1436|1906|1907|1950|1969|2260|2268|2771|3480|3488|3491|3643|3678|3688|3912|4313|4641|4908|5031|5159|5216|5291|5530|5587|5788|6239|6354|6356|6615|7070|7448|7474|7476|7869|8482|8754|8828|8874|9037|9564|9723|9922|10488|10509|11170|23625|29108|55246|57007|80139|80149|84913|91663|117581|131578|284119|406954|407010|407018	ACTA2|ACTG1|ACTN4|ACVR1|ANXA3|APP|RHOC|BMP4|CDH5|CSF1R|EDN1|EDN2|EGF|EPHA2|FGFR1|FGR|GNAI2|IGF1R|IGFBP5|CCN1|INSR|ITGA5|ITGB1|LAMB1|MMP2|MYO1C|NTF3|P2RY6|PDGFRB|PFN1|PIK3CB|PPP3CA|PRKD1|PTPRC|RREB1|CCL7|CCL11|SNAI1|THY1|VTN|WNT5A|WNT7A|SEMA3B|SEMA7A|ADAM9|NRP2|ARHGEF7|SEMA5A|BCAR1|SEMA3E|IQSEC1|CREB3|SEMA4B|FAM107A|FAM89B|PYCARD|CCDC25|ACKR3|ZNF703|ZC3H12A|ATOH8|MYADM|TWIST2|LRRC15|CAVIN1|MIR181A…	-10.613273116453255	0	5	0	0	-13.836191948146974	2.8540898155573373
1	-13.662099382868545	GO:0030335	M1	1	0	GO Biological Processes	19	positive regulation of cell migration	19_GO:0040011 locomotion	-13.662099382868545	2.8540898155573373	9.191442539934874	30198	560	1247	66	5.292702485966319	0.6340116474001373	59|71|81|90|306|351|389|652|1003|1436|1906|1907|1950|1969|2260|2268|2771|3480|3488|3491|3643|3678|3688|3912|4313|4641|4908|5031|5159|5216|5291|5530|5587|5788|6239|6354|6356|6615|7070|7448|7474|7476|7869|8482|8754|8828|8874|9037|9564|9723|9922|10488|10509|11170|23625|29108|57007|80139|80149|84913|91663|117581|131578|406954|407010|407018	ACTA2|ACTG1|ACTN4|ACVR1|ANXA3|APP|RHOC|BMP4|CDH5|CSF1R|EDN1|EDN2|EGF|EPHA2|FGFR1|FGR|GNAI2|IGF1R|IGFBP5|CCN1|INSR|ITGA5|ITGB1|LAMB1|MMP2|MYO1C|NTF3|P2RY6|PDGFRB|PFN1|PIK3CB|PPP3CA|PRKD1|PTPRC|RREB1|CCL7|CCL11|SNAI1|THY1|VTN|WNT5A|WNT7A|SEMA3B|SEMA7A|ADAM9|NRP2|ARHGEF7|SEMA5A|BCAR1|SEMA3E|IQSEC1|CREB3|SEMA4B|FAM107A|FAM89B|PYCARD|ACKR3|ZNF703|ZC3H12A|ATOH8|MYADM|TWIST2|LRRC15|MIR181A2|MIR23A|MIR27A	-10.515802174501585	0	5	0	0	-13.836191948146974	2.8540898155573373
1	-13.265082603769526	GO:0040017	M1	1	0	GO Biological Processes	19	positive regulation of locomotion	19_GO:0040011 locomotion	-13.265082603769526	2.7491207612794915	8.97383392778573	30198	599	1247	68	5.45308740978348	0.6430010449204046	59|71|81|90|306|351|389|652|1003|1436|1906|1907|1950|1969|2260|2268|2771|3480|3488|3491|3643|3678|3688|3912|4313|4641|4908|5031|5159|5216|5291|5530|5587|5788|6239|6354|6356|6615|7070|7448|7474|7476|7869|8482|8754|8828|8874|9037|9564|9723|9922|10488|10509|11170|23625|29108|55246|57007|80139|80149|84913|91663|117581|131578|284119|406954|407010|407018	ACTA2|ACTG1|ACTN4|ACVR1|ANXA3|APP|RHOC|BMP4|CDH5|CSF1R|EDN1|EDN2|EGF|EPHA2|FGFR1|FGR|GNAI2|IGF1R|IGFBP5|CCN1|INSR|ITGA5|ITGB1|LAMB1|MMP2|MYO1C|NTF3|P2RY6|PDGFRB|PFN1|PIK3CB|PPP3CA|PRKD1|PTPRC|RREB1|CCL7|CCL11|SNAI1|THY1|VTN|WNT5A|WNT7A|SEMA3B|SEMA7A|ADAM9|NRP2|ARHGEF7|SEMA5A|BCAR1|SEMA3E|IQSEC1|CREB3|SEMA4B|FAM107A|FAM89B|PYCARD|CCDC25|ACKR3|ZNF703|ZC3H12A|ATOH8|MYADM|TWIST2|LRRC15|CAVIN1|MIR181A…	-10.19133606255118	0	5	0	0	-13.836191948146974	2.8540898155573373
1	-6.99262292419293	GO:0043410	M1	1	0	GO Biological Processes	19	positive regulation of MAPK cascade	19_GO:0023052 signaling	-6.99262292419293	2.3133667142605665	6.095787373132353	30198	492	1247	47	3.769045709703288	0.5393117368327544	59|351|652|975|998|1000|1436|1906|1950|2260|2771|3480|3589|3643|3814|3976|4296|4908|5031|5148|5159|5788|5871|6347|6354|6356|7001|7474|7476|8324|8482|8654|8754|9618|10174|10347|11184|23779|29108|55715|57007|80149|84231|344558|406954|407010|407018	ACTA2|APP|BMP4|CD81|CDC42|CDH2|CSF1R|EDN1|EGF|FGFR1|GNAI2|IGF1R|IL11|INSR|KISS1|LIF|MAP3K11|NTF3|P2RY6|PDE6G|PDGFRB|PTPRC|MAP4K2|CCL2|CCL7|CCL11|PRDX2|WNT5A|WNT7A|FZD7|SEMA7A|PDE5A|ADAM9|TRAF4|SORBS3|ABCA7|MAP4K1|ARHGAP8|PYCARD|DOK4|ACKR3|ZC3H12A|TRAF7|SH3RF3|MIR181A2|MIR23A|MIR27A	-4.530884906202676	0	5	0	0	-13.836191948146974	2.8540898155573373
1	-6.936944808553225	GO:0043408	M1	1	0	GO Biological Processes	19	regulation of MAPK cascade	19_GO:0023052 signaling	-6.936944808553225	2.076707353462263	5.929125391016861	30198	688	1247	59	4.731355252606255	0.6012215597104567	59|351|355|652|975|998|1000|1436|1605|1906|1950|1969|2260|2771|3480|3491|3589|3643|3814|3976|4089|4296|4908|5031|5148|5159|5291|5788|5871|6347|6354|6356|6653|7001|7078|7474|7476|8000|8324|8482|8654|8754|9618|10174|10347|11184|23779|29108|55715|56981|57007|57447|80149|84231|140885|344558|406954|407010|407018	ACTA2|APP|FAS|BMP4|CD81|CDC42|CDH2|CSF1R|DAG1|EDN1|EGF|EPHA2|FGFR1|GNAI2|IGF1R|CCN1|IL11|INSR|KISS1|LIF|SMAD4|MAP3K11|NTF3|P2RY6|PDE6G|PDGFRB|PIK3CB|PTPRC|MAP4K2|CCL2|CCL7|CCL11|SORL1|PRDX2|TIMP3|WNT5A|WNT7A|PSCA|FZD7|SEMA7A|PDE5A|ADAM9|TRAF4|SORBS3|ABCA7|MAP4K1|ARHGAP8|PYCARD|DOK4|PRDM11|ACKR3|NDRG2|ZC3H12A|TRAF7|SIRPA|SH3RF3|MIR181A2|MIR23A|MIR27A	-4.500846636804816	0	5	0	0	-13.836191948146974	2.8540898155573373
1	-3.5825772537480747	GO:0070372	M1	1	0	GO Biological Processes	19	regulation of ERK1 and ERK2 cascade	19_GO:0023052 signaling	-3.5825772537480747	2.0956603540805627	4.037408469347096	30198	312	1247	27	2.165196471531676	0.41215646567723097	59|351|652|1436|1969|2771|3491|3976|4089|5031|5159|5788|6347|6354|6356|7078|8000|8482|10347|23779|29108|57007|57447|84231|140885|407010|407018	ACTA2|APP|BMP4|CSF1R|EPHA2|GNAI2|CCN1|LIF|SMAD4|P2RY6|PDGFRB|PTPRC|CCL2|CCL7|CCL11|TIMP3|PSCA|SEMA7A|ABCA7|ARHGAP8|PYCARD|ACKR3|NDRG2|TRAF7|SIRPA|MIR23A|MIR27A	-1.8181332341596985	0	5	0	0	-13.836191948146974	2.8540898155573373
1	-2.3082936050425724	GO:0070374	M1	1	0	GO Biological Processes	19	positive regulation of ERK1 and ERK2 cascade	19_GO:0023052 signaling	-2.3082936050425724	1.9723862156052356	3.0110931311512563	30198	221	1247	18	1.4434643143544508	0.3377633425169463	59|351|652|1436|2771|5031|5159|5788|6347|6354|6356|8482|10347|23779|29108|57007|407010|407018	ACTA2|APP|BMP4|CSF1R|GNAI2|P2RY6|PDGFRB|PTPRC|CCL2|CCL7|CCL11|SEMA7A|ABCA7|ARHGAP8|PYCARD|ACKR3|MIR23A|MIR27A	-0.9073551336629496	0	5	0	0	-13.836191948146974	2.8540898155573373
1	-12.908921333347402	GO:0030155	M1	1	0	GO Biological Processes	19	regulation of cell adhesion	19_GO:0050789 regulation of biological process	-12.908921333347402	2.464785714722969	8.63587667605072	30198	786	1247	80	6.415396952686447	0.6938742026826197	71|81|100|135|397|652|780|975|998|999|1605|1725|1960|1969|2013|2049|2199|2828|3371|3491|3586|3659|3678|3912|3913|3932|3976|4070|4313|5291|5310|5371|5530|5788|5914|6239|6347|6484|6494|6604|6722|7001|7070|7094|7168|7248|7448|7474|8324|8654|8754|8874|9037|9223|9267|9723|9891|10272|10326|10524|10725|11170|22890|22914|22998|23129|29108|51057|55193|55558|57045|57580|59339|80139|80149|80381|91663|140885…	ACTG1|ACTN4|ADA|ADORA2A|ARHGDIB|BMP4|DDR1|CD81|CDC42|CDH1|DAG1|DHPS|EGR3|EPHA2|EMP2|EPHB3|FBLN2|GPR4|TNC|CCN1|IL10|IRF1|ITGA5|LAMB1|LAMB2|LCK|LIF|TACSTD2|MMP2|PIK3CB|PKD1|PML|PPP3CA|PTPRC|RARA|RREB1|CCL2|ST3GAL4|SIPA1|SMARCD3|SRF|PRDX2|THY1|TLN1|TPM1|TSC1|VTN|WNT5A|FZD7|PDE5A|ADAM9|ARHGEF7|SEMA5A|MAGI1|CYTH1|SEMA3E|NUAK1|FSTL3|SIRPB1|KAT5|NFAT5|FAM107A|ZBTB1|KLRK1|LIMCH1|PLXND1|PYCARD|WDPCP|PBRM1…	-9.867359475500457	0	6	1	1	-12.908921333347402	2.4895487487727554
1	-5.9264234045103885	GO:0045785	M1	1	0	GO Biological Processes	19	positive regulation of cell adhesion	19_GO:0048518 positive regulation of biological process	-5.9264234045103885	2.21084998901823	5.496783042318952	30198	471	1247	43	3.4482758620689653	0.5167110998366902	100|975|998|1605|1725|1960|2013|2199|3491|3586|3678|3912|3913|3932|3976|5530|5788|5914|6239|6347|6484|6604|7070|7168|7248|7474|8754|8874|9223|10272|10326|10524|10725|22890|22914|29108|55193|57580|59339|80381|91663|140885|151887	ADA|CD81|CDC42|DAG1|DHPS|EGR3|EMP2|FBLN2|CCN1|IL10|ITGA5|LAMB1|LAMB2|LCK|LIF|PPP3CA|PTPRC|RARA|RREB1|CCL2|ST3GAL4|SMARCD3|THY1|TPM1|TSC1|WNT5A|ADAM9|ARHGEF7|MAGI1|FSTL3|SIRPB1|KAT5|NFAT5|ZBTB1|KLRK1|PYCARD|PBRM1|PREX1|PLEKHA2|CD276|MYADM|SIRPA|CCDC80	-3.6929760204245294	0	6	0	0	-12.908921333347402	2.4895487487727554
1	-3.894495471408169	GO:0050863	M1	1	0	GO Biological Processes	19	regulation of T cell activation	19_GO:0002376 immune system process	-3.894495471408169	2.0623959040157915	4.232185338370033	30198	364	1247	31	2.4859663191659984	0.4409079748913967	100|135|652|975|1725|1960|3586|3659|3662|3726|3932|5530|5788|5914|6347|6604|7001|7070|8654|10326|10524|22890|22914|29108|55193|57045|80149|80381|140885|257101|407018	ADA|ADORA2A|BMP4|CD81|DHPS|EGR3|IL10|IRF1|IRF4|JUNB|LCK|PPP3CA|PTPRC|RARA|CCL2|SMARCD3|PRDX2|THY1|PDE5A|SIRPB1|KAT5|ZBTB1|KLRK1|PYCARD|PBRM1|TWSG1|ZC3H12A|CD276|SIRPA|ZNF683|MIR27A	-2.0511978515680958	0	6	0	0	-12.908921333347402	2.4895487487727554
1	-3.6921543777033476	GO:0022407	M1	1	0	GO Biological Processes	19	regulation of cell-cell adhesion	19_GO:0050789 regulation of biological process	-3.6921543777033476	1.8784302451670172	4.013452272331736	30198	477	1247	37	2.967121090617482	0.48050052550263544	100|135|652|975|999|1725|1960|2049|3586|3659|3932|5530|5788|5914|6347|6484|6604|7001|7070|7474|8654|9223|10272|10326|10524|10725|22890|22914|29108|55193|57045|80139|80149|80381|91663|140885|407018	ADA|ADORA2A|BMP4|CD81|CDH1|DHPS|EGR3|EPHB3|IL10|IRF1|LCK|PPP3CA|PTPRC|RARA|CCL2|ST3GAL4|SMARCD3|PRDX2|THY1|WNT5A|PDE5A|MAGI1|FSTL3|SIRPB1|KAT5|NFAT5|ZBTB1|KLRK1|PYCARD|PBRM1|TWSG1|ZNF703|ZC3H12A|CD276|MYADM|SIRPA|MIR27A	-1.8953995912815427	0	6	0	0	-12.908921333347402	2.4895487487727554
1	-3.544127419583151	GO:1903037	M1	1	0	GO Biological Processes	19	regulation of leukocyte cell-cell adhesion	19_GO:0050789 regulation of biological process	-3.544127419583151	1.9958670038862498	3.9671592453270903	30198	364	1247	30	2.405773857257418	0.43391657137862755	100|135|652|975|1725|1960|3586|3659|3932|5530|5788|5914|6347|6484|6604|7001|7070|8654|10326|10524|10725|22890|22914|29108|55193|57045|80149|80381|140885|407018	ADA|ADORA2A|BMP4|CD81|DHPS|EGR3|IL10|IRF1|LCK|PPP3CA|PTPRC|RARA|CCL2|ST3GAL4|SMARCD3|PRDX2|THY1|PDE5A|SIRPB1|KAT5|NFAT5|ZBTB1|KLRK1|PYCARD|PBRM1|TWSG1|ZC3H12A|CD276|SIRPA|MIR27A	-1.7910064300921658	0	6	0	0	-12.908921333347402	2.4895487487727554
1	-2.8832534310165183	GO:0022409	M1	1	0	GO Biological Processes	19	positive regulation of cell-cell adhesion	19_GO:0048518 positive regulation of biological process	-2.8832534310165183	1.9404262537782988	3.465384968672221	30198	312	1247	25	2.0048115477145148	0.3969226910092352	100|975|1725|1960|3586|3932|5530|5788|5914|6347|6484|6604|7070|7474|9223|10272|10326|10524|10725|22890|22914|29108|55193|80381|140885	ADA|CD81|DHPS|EGR3|IL10|LCK|PPP3CA|PTPRC|RARA|CCL2|ST3GAL4|SMARCD3|THY1|WNT5A|MAGI1|FSTL3|SIRPB1|KAT5|NFAT5|ZBTB1|KLRK1|PYCARD|PBRM1|CD276|SIRPA	-1.306223700581214	0	6	0	0	-12.908921333347402	2.4895487487727554
1	-2.6688102781666125	GO:1902105	M1	1	0	GO Biological Processes	19	regulation of leukocyte differentiation	19_GO:0002376 immune system process	-2.6688102781666125	1.899334874286523	3.2816178305933152	30198	306	1247	24	1.9246190858059342	0.3890623172864129	100|652|678|1960|2200|3586|3659|3662|3726|3976|4286|4982|5530|5788|5914|6604|7001|10234|10272|10524|22890|55193|80149|257101	ADA|BMP4|ZFP36L2|EGR3|FBN1|IL10|IRF1|IRF4|JUNB|LIF|MITF|TNFRSF11B|PPP3CA|PTPRC|RARA|SMARCD3|PRDX2|LRRC17|FSTL3|KAT5|ZBTB1|PBRM1|ZC3H12A|ZNF683	-1.168525984525925	0	6	0	0	-12.908921333347402	2.4895487487727554
1	-2.5867820245334783	GO:1903706	M1	1	0	GO Biological Processes	19	regulation of hemopoiesis	19_GO:0002376 immune system process	-2.5867820245334783	1.7556976744186046	3.157678172367733	30198	400	1247	29	2.3255813953488373	0.42679857711550495	100|652|678|1960|2200|3586|3659|3662|3726|3976|4286|4792|4982|5530|5788|5914|6604|7001|8328|8359|8367|8368|10234|10272|10524|22890|55193|80149|257101	ADA|BMP4|ZFP36L2|EGR3|FBN1|IL10|IRF1|IRF4|JUNB|LIF|MITF|NFKBIA|TNFRSF11B|PPP3CA|PTPRC|RARA|SMARCD3|PRDX2|GFI1B|H4C1|H4C5|H4C13|LRRC17|FSTL3|KAT5|ZBTB1|PBRM1|ZC3H12A|ZNF683	-1.1032426478480934	0	6	0	0	-12.908921333347402	2.4895487487727554
1	-2.5105245232136784	GO:0050865	M1	1	0	GO Biological Processes	19	regulation of cell activation	19_GO:0050789 regulation of biological process	-2.5105245232136784	1.5370146461521759	3.0030500260410102	30198	709	1247	45	3.608660785886127	0.5281518562465082	59|100|135|613|652|671|678|975|1725|1960|2268|3586|3659|3662|3726|3727|3932|5159|5530|5788|5914|6195|6347|6604|6665|7001|7070|7474|8543|8654|8741|10039|10326|10524|22890|22914|29108|55193|57045|80149|80381|140885|257101|399687|407018	ACTA2|ADA|ADORA2A|BCR|BMP4|BPI|ZFP36L2|CD81|DHPS|EGR3|FGR|IL10|IRF1|IRF4|JUNB|JUND|LCK|PDGFRB|PPP3CA|PTPRC|RARA|RPS6KA1|CCL2|SMARCD3|SOX15|PRDX2|THY1|WNT5A|LMO4|PDE5A|TNFSF13|PARP3|SIRPB1|KAT5|ZBTB1|KLRK1|PYCARD|PBRM1|TWSG1|ZC3H12A|CD276|SIRPA|ZNF683|MYO18A|MIR27A	-1.0515241989340782	0	6	0	0	-12.908921333347402	2.4895487487727554
1	-2.4588156928954006	GO:1903039	M1	1	0	GO Biological Processes	19	positive regulation of leukocyte cell-cell adhesion	19_GO:0048518 positive regulation of biological process	-2.4588156928954006	1.9190449531706282	3.1186591394515384	30198	265	1247	21	1.6840417000801924	0.3643805627570776	100|975|1725|1960|3932|5530|5788|5914|6347|6484|6604|7070|10326|10524|10725|22890|22914|29108|55193|80381|140885	ADA|CD81|DHPS|EGR3|LCK|PPP3CA|PTPRC|RARA|CCL2|ST3GAL4|SMARCD3|THY1|SIRPB1|KAT5|NFAT5|ZBTB1|KLRK1|PYCARD|PBRM1|CD276|SIRPA	-1.0197451980830565	0	6	0	0	-12.908921333347402	2.4895487487727554
1	-2.351132369455738	GO:0045619	M1	1	0	GO Biological Processes	19	regulation of lymphocyte differentiation	19_GO:0002376 immune system process	-2.351132369455738	2.038023930701009	3.0720955533686225	30198	202	1247	17	1.36327185244587	0.32838048215336263	100|652|678|1960|3586|3659|3662|3726|5788|5914|6604|7001|10524|22890|55193|80149|257101	ADA|BMP4|ZFP36L2|EGR3|IL10|IRF1|IRF4|JUNB|PTPRC|RARA|SMARCD3|PRDX2|KAT5|ZBTB1|PBRM1|ZC3H12A|ZNF683	-0.9340031139408527	0	6	0	0	-12.908921333347402	2.4895487487727554
1	-2.324743355068817	GO:0046634	M1	1	0	GO Biological Processes	19	regulation of alpha-beta T cell activation	19_GO:0002376 immune system process	-2.324743355068817	2.4895487487727554	3.203403465641471	30198	107	1247	11	0.8821170809943866	0.2647926327826884	100|135|975|3659|3662|3726|5788|5914|57045|80149|257101	ADA|ADORA2A|CD81|IRF1|IRF4|JUNB|PTPRC|RARA|TWSG1|ZC3H12A|ZNF683	-0.9173707736837842	0	6	0	0	-12.908921333347402	2.4895487487727554
1	-2.2781611776537423	GO:0045580	M1	1	0	GO Biological Processes	19	regulation of T cell differentiation	19_GO:0002376 immune system process	-2.2781611776537423	2.111905783181962	3.0350567356497837	30198	172	1247	15	1.202886928628709	0.308710430389774	100|652|1960|3659|3662|3726|5788|5914|6604|7001|10524|22890|55193|80149|257101	ADA|BMP4|EGR3|IRF1|IRF4|JUNB|PTPRC|RARA|SMARCD3|PRDX2|KAT5|ZBTB1|PBRM1|ZC3H12A|ZNF683	-0.887741543363982	0	6	0	0	-12.908921333347402	2.4895487487727554
1	-2.2168812725085085	GO:0050870	M1	1	0	GO Biological Processes	19	positive regulation of T cell activation	19_GO:0002376 immune system process	-2.2168812725085085	1.893472729612799	2.9022386269429807	30198	243	1247	19	1.5236567762630313	0.3468776383018224	100|975|1725|1960|3932|5530|5788|5914|6347|6604|7070|10326|10524|22890|22914|29108|55193|80381|140885	ADA|CD81|DHPS|EGR3|LCK|PPP3CA|PTPRC|RARA|CCL2|SMARCD3|THY1|SIRPB1|KAT5|ZBTB1|KLRK1|PYCARD|PBRM1|CD276|SIRPA	-0.8460952183589847	0	6	0	0	-12.908921333347402	2.4895487487727554
1	-2.0156523607154972	GO:0051249	M1	1	0	GO Biological Processes	19	regulation of lymphocyte activation	19_GO:0002376 immune system process	-2.0156523607154972	1.521684358438709	2.5791246307564752	30198	557	1247	35	2.8067361668003206	0.467719688609617	100|135|652|678|975|1725|1960|2268|3586|3659|3662|3726|3932|5530|5788|5914|6347|6604|7001|7070|8654|8741|10039|10326|10524|22890|22914|29108|55193|57045|80149|80381|140885|257101|407018	ADA|ADORA2A|BMP4|ZFP36L2|CD81|DHPS|EGR3|FGR|IL10|IRF1|IRF4|JUNB|LCK|PPP3CA|PTPRC|RARA|CCL2|SMARCD3|PRDX2|THY1|PDE5A|TNFSF13|PARP3|SIRPB1|KAT5|ZBTB1|KLRK1|PYCARD|PBRM1|TWSG1|ZC3H12A|CD276|SIRPA|ZNF683|MIR27A	-0.7186329110261254	0	6	0	0	-12.908921333347402	2.4895487487727554
1	-11.343706470262074	GO:0007507	M1	1	0	GO Biological Processes	19	heart development	19_GO:0032502 developmental process	-11.343706470262074	2.68575079266024	8.211296572194266	30198	541	1247	60	4.811547714514836	0.6060400208322759	70|90|652|653|998|1289|1906|2050|2200|2274|2535|3480|3491|3643|3688|4089|4091|4313|4522|4634|4776|4879|5021|5159|5310|5318|5914|6604|6615|6722|7134|7139|7168|7248|7249|7474|8543|8572|8828|8862|8932|9124|9260|9645|10614|23129|23210|54880|55130|55764|57211|57493|57545|64598|79191|84700|90410|115701|171023|407010	ACTC1|ACVR1|BMP4|BMP5|CDC42|COL5A1|EDN1|EPHB4|FBN1|FHL2|FZD2|IGF1R|CCN1|INSR|ITGB1|SMAD4|SMAD6|MMP2|MTHFD1|MYL3|NFATC4|NPPB|OXTR|PDGFRB|PKD1|PKP2|RARA|SMARCD3|SNAI1|SRF|TNNC1|TNNT2|TPM1|TSC1|TSC2|WNT5A|LMO4|PDLIM4|NRP2|APLN|MBD2|PDLIM1|PDLIM7|MICAL2|HEXIM1|PLXND1|JMJD6|BCOR|ODAD2|IFT122|ADGRG6|HEG1|CC2D2A|MOSPD3|IRX3|MYO18B|IFT20|ALPK2|ASXL1|MIR23A	-8.360136559392815	0	7	1	1	-11.343706470262074	5.063454108041117
1	-9.950072403233051	GO:0031032	M1	1	0	GO Biological Processes	19	actomyosin structure organization	19_GO:0009987 cellular process	-9.950072403233051	5.063454108041117	8.860911177974526	30198	110	1247	23	1.8444266238973537	0.38102629403128974	70|71|1265|2036|2037|3688|4627|4628|5159|6722|7126|7139|7168|7791|9124|9578|10398|10580|22998|25802|51804|55561|399687	ACTC1|ACTG1|CNN2|EPB41L1|EPB41L2|ITGB1|MYH9|MYH10|PDGFRB|SRF|TNFAIP1|TNNT2|TPM1|ZYX|PDLIM1|CDC42BPB|MYL9|SORBS1|LIMCH1|LMOD1|SIX4|CDC42BPG|MYO18A	-7.063412505371848	0	7	0	0	-11.343706470262074	5.063454108041117
1	-9.603708127803493	GO:0042692	M1	1	0	GO Biological Processes	19	muscle cell differentiation	19_GO:0032502 developmental process	-9.603708127803493	3.3402096065038855	7.880508001543596	30198	261	1247	36	2.8869286287089015	0.4741586107014725	70|71|81|87|90|274|652|975|1000|2274|3488|3688|4627|4776|4814|5159|5530|5914|6272|6604|6722|7139|7168|7248|8912|10290|10398|11096|25802|51804|55909|79191|84700|90410|115701|407010	ACTC1|ACTG1|ACTN4|ACTN1|ACVR1|BIN1|BMP4|CD81|CDH2|FHL2|IGFBP5|ITGB1|MYH9|NFATC4|NINJ1|PDGFRB|PPP3CA|RARA|SORT1|SMARCD3|SRF|TNNT2|TPM1|TSC1|CACNA1H|SPEG|MYL9|ADAMTS5|LMOD1|SIX4|BIN3|IRX3|MYO18B|IFT20|ALPK2|MIR23A	-6.739872533807696	0	7	0	0	-11.343706470262074	5.063454108041117
1	-8.523907686269252	GO:0051146	M1	1	0	GO Biological Processes	19	striated muscle cell differentiation	19_GO:0032502 developmental process	-8.523907686269252	3.5648683744540195	7.495725462874899	30198	197	1247	29	2.3255813953488373	0.42679857711550495	70|71|90|652|975|1000|2274|3488|3688|4627|5159|5530|5914|6272|6722|7139|7168|7248|8912|10398|11096|25802|51804|55909|79191|84700|90410|115701|407010	ACTC1|ACTG1|ACVR1|BMP4|CD81|CDH2|FHL2|IGFBP5|ITGB1|MYH9|PDGFRB|PPP3CA|RARA|SORT1|SRF|TNNT2|TPM1|TSC1|CACNA1H|MYL9|ADAMTS5|LMOD1|SIX4|BIN3|IRX3|MYO18B|IFT20|ALPK2|MIR23A	-5.813339047463731	0	7	0	0	-11.343706470262074	5.063454108041117
1	-8.127560486098034	GO:0060537	M1	1	0	GO Biological Processes	19	muscle tissue development	19_GO:0032502 developmental process	-8.127560486098034	2.8997127085587935	6.966182000880693	30198	309	1247	37	2.967121090617482	0.48050052550263544	70|90|652|653|998|1020|1958|2274|2317|3688|4089|4634|4637|4879|5159|5318|5530|5914|6722|7134|7139|7168|7248|7474|9328|10472|10791|51804|55909|57493|59269|79191|84700|90410|115701|140465|407010	ACTC1|ACVR1|BMP4|BMP5|CDC42|CDK5|EGR1|FHL2|FLNB|ITGB1|SMAD4|MYL3|MYL6|NPPB|PDGFRB|PKP2|PPP3CA|RARA|SRF|TNNC1|TNNT2|TPM1|TSC1|WNT5A|GTF3C5|ZBTB18|VAMP5|SIX4|BIN3|HEG1|HIVEP3|IRX3|MYO18B|IFT20|ALPK2|MYL6B|MIR23A	-5.496173093340137	0	7	0	0	-11.343706470262074	5.063454108041117
1	-7.230094664697645	GO:0048738	M1	1	0	GO Biological Processes	19	cardiac muscle tissue development	19_GO:0032502 developmental process	-7.230094664697645	3.4793850067748804	6.807186676638962	30198	174	1247	25	2.0048115477145148	0.3969226910092352	70|90|652|653|998|2274|3688|4089|4634|4879|5159|5318|5914|6722|7134|7139|7168|7248|7474|57493|79191|84700|90410|115701|407010	ACTC1|ACVR1|BMP4|BMP5|CDC42|FHL2|ITGB1|SMAD4|MYL3|NPPB|PDGFRB|PKP2|RARA|SRF|TNNC1|TNNT2|TPM1|TSC1|WNT5A|HEG1|IRX3|MYO18B|IFT20|ALPK2|MIR23A	-4.741876870585034	0	7	0	0	-11.343706470262074	5.063454108041117
1	-6.985082530094221	GO:0014706	M1	1	0	GO Biological Processes	19	striated muscle tissue development	19_GO:0032502 developmental process	-6.985082530094221	3.382195481445973	6.6342089087915985	30198	179	1247	25	2.0048115477145148	0.3969226910092352	70|90|652|653|998|2274|3688|4089|4634|4879|5159|5318|5914|6722|7134|7139|7168|7248|7474|57493|79191|84700|90410|115701|407010	ACTC1|ACVR1|BMP4|BMP5|CDC42|FHL2|ITGB1|SMAD4|MYL3|NPPB|PDGFRB|PKP2|RARA|SRF|TNNC1|TNNT2|TPM1|TSC1|WNT5A|HEG1|IRX3|MYO18B|IFT20|ALPK2|MIR23A	-4.530884906202676	0	7	0	0	-11.343706470262074	5.063454108041117
1	-5.5107469540272715	GO:0035051	M1	1	0	GO Biological Processes	19	cardiocyte differentiation	19_GO:0032502 developmental process	-5.5107469540272715	3.708836342356791	5.933871746529461	30198	111	1247	17	1.36327185244587	0.32838048215336263	70|90|652|998|1906|2274|3688|4089|5159|5914|6722|7248|79191|84700|90410|115701|407010	ACTC1|ACVR1|BMP4|CDC42|EDN1|FHL2|ITGB1|SMAD4|PDGFRB|RARA|SRF|TSC1|IRX3|MYO18B|IFT20|ALPK2|MIR23A	-3.352440838187297	0	7	0	0	-11.343706470262074	5.063454108041117
1	-5.019839396023716	GO:0055007	M1	1	0	GO Biological Processes	19	cardiac muscle cell differentiation	19_GO:0032502 developmental process	-5.019839396023716	3.9886032360016985	5.726431298010478	30198	85	1247	14	1.1226944667201284	0.29836362561905766	70|90|652|2274|3688|5159|5914|6722|7248|79191|84700|90410|115701|407010	ACTC1|ACVR1|BMP4|FHL2|ITGB1|PDGFRB|RARA|SRF|TSC1|IRX3|MYO18B|IFT20|ALPK2|MIR23A	-2.9658940274952577	0	7	0	0	-11.343706470262074	5.063454108041117
1	-5.016863353864035	GO:0055001	M1	1	0	GO Biological Processes	19	muscle cell development	19_GO:0032502 developmental process	-5.016863353864035	3.0461031002708387	5.368669653990615	30198	159	1247	20	1.6038492381716118	0.3557440122843459	70|71|81|87|274|2274|3688|4776|5159|5530|6722|7139|7168|10398|25802|51804|55909|84700|115701|407010	ACTC1|ACTG1|ACTN4|ACTN1|BIN1|FHL2|ITGB1|NFATC4|PDGFRB|PPP3CA|SRF|TNNT2|TPM1|MYL9|LMOD1|SIX4|BIN3|MYO18B|ALPK2|MIR23A	-2.9658940274952577	0	7	0	0	-11.343706470262074	5.063454108041117
1	-3.7349975987338535	GO:0030239	M1	1	0	GO Biological Processes	19	myofibril assembly	19_GO:0032502 developmental process	-3.7349975987338535	3.969921253631667	4.818847519232741	30198	61	1247	10	0.8019246190858059	0.2525719804408972	70|71|3688|5159|6722|7139|7168|10398|25802|51804	ACTC1|ACTG1|ITGB1|PDGFRB|SRF|TNNT2|TPM1|MYL9|LMOD1|SIX4	-1.9275189469202756	0	7	0	0	-11.343706470262074	5.063454108041117
1	-3.6748037246781164	GO:0055002	M1	1	0	GO Biological Processes	19	striated muscle cell development	19_GO:0032502 developmental process	-3.6748037246781164	3.905890265669866	4.75352292608181	30198	62	1247	10	0.8019246190858059	0.2525719804408972	70|71|3688|5159|6722|7139|7168|10398|25802|51804	ACTC1|ACTG1|ITGB1|PDGFRB|SRF|TNNT2|TPM1|MYL9|LMOD1|SIX4	-1.8837384998505744	0	7	0	0	-11.343706470262074	5.063454108041117
1	-3.447218602662619	GO:0010927	M1	1	0	GO Biological Processes	19	cellular component assembly involved in morphogenesis	19_GO:0032502 developmental process	-3.447218602662619	3.0270649558941463	4.297617094497294	30198	104	1247	13	1.0425020048115476	0.28762694983318887	70|71|2817|3688|3691|5159|6722|7139|7168|10398|25802|51804|64398	ACTC1|ACTG1|GPC1|ITGB1|ITGB4|PDGFRB|SRF|TNNT2|TPM1|MYL9|LMOD1|SIX4|PALS1	-1.7204265518939827	0	7	0	0	-11.343706470262074	5.063454108041117
1	-2.3609461302818042	GO:0045214	M1	1	0	GO Biological Processes	19	sarcomere organization	19_GO:0032502 developmental process	-2.3609461302818042	3.823660996918921	3.6146980619754774	30198	38	1247	6	0.48115477145148355	0.19595747544322786	71|3688|6722|7139|7168|51804	ACTG1|ITGB1|SRF|TNNT2|TPM1|SIX4	-0.9404121028388006	0	7	0	0	-11.343706470262074	5.063454108041117
1	-11.21118375128964	GO:0001667	M1	1	0	GO Biological Processes	19	ameboidal-type cell migration	19_GO:0040011 locomotion	-11.21118375128964	4.188803398426494	9.02905390501362	30198	185	1247	32	2.566158781074579	0.44777871727602936	90|998|1000|1003|1906|1907|1960|2013|2050|3688|3691|4041|4627|5371|6722|7145|7474|7869|8482|8742|8828|9037|9124|9723|10509|23129|23500|25959|51057|65979|84159|340719	ACVR1|CDC42|CDH2|CDH5|EDN1|EDN2|EGR3|EMP2|EPHB4|ITGB1|ITGB4|LRP5|MYH9|PML|SRF|TNS1|WNT5A|SEMA3B|SEMA7A|TNFSF12|NRP2|SEMA5A|PDLIM1|SEMA3E|SEMA4B|PLXND1|DAAM2|KANK2|WDPCP|PHACTR4|ARID5B|NANOS1	-8.253942779142731	0	8	1	1	-11.21118375128964	5.468246371937813
1	-5.596115201677194	GO:0090130	M1	1	0	GO Biological Processes	19	tissue migration	19_GO:0032501 multicellular organismal process	-5.596115201677194	3.953717493412762	6.078299376581612	30198	98	1247	16	1.2830793905372895	0.31870533802717327	59|70|1003|1907|1960|2013|2050|3688|4627|6722|8742|23129|23500|25959|51057|340719	ACTA2|ACTC1|CDH5|EDN2|EGR3|EMP2|EPHB4|ITGB1|MYH9|SRF|TNFSF12|PLXND1|DAAM2|KANK2|WDPCP|NANOS1	-3.412746681934653	0	8	0	0	-11.21118375128964	5.468246371937813
1	-4.783533605996053	GO:0010631	M1	1	0	GO Biological Processes	19	epithelial cell migration	19_GO:0040011 locomotion	-4.783533605996053	3.809340169215105	5.508514640245146	30198	89	1247	14	1.1226944667201284	0.29836362561905766	1003|1907|1960|2013|2050|3688|4627|6722|8742|23129|23500|25959|51057|340719	CDH5|EDN2|EGR3|EMP2|EPHB4|ITGB1|MYH9|SRF|TNFSF12|PLXND1|DAAM2|KANK2|WDPCP|NANOS1	-2.760196568255306	0	8	0	0	-11.21118375128964	5.468246371937813
1	-4.615798519802072	GO:0090132	M1	1	0	GO Biological Processes	19	epithelium migration	19_GO:0032501 multicellular organismal process	-4.615798519802072	3.6851225550015694	5.3532168863479	30198	92	1247	14	1.1226944667201284	0.29836362561905766	1003|1907|1960|2013|2050|3688|4627|6722|8742|23129|23500|25959|51057|340719	CDH5|EDN2|EGR3|EMP2|EPHB4|ITGB1|MYH9|SRF|TNFSF12|PLXND1|DAAM2|KANK2|WDPCP|NANOS1	-2.61844032444718	0	8	0	0	-11.21118375128964	5.468246371937813
1	-3.859529631741518	GO:0002040	M1	1	0	GO Biological Processes	19	sprouting angiogenesis	19_GO:0032502 developmental process	-3.859529631741518	4.10449485544969	4.953770386609507	30198	59	1247	10	0.8019246190858059	0.2525719804408972	652|998|1960|1969|2050|3688|6722|9037|9723|23210	BMP4|CDC42|EGR3|EPHA2|EPHB4|ITGB1|SRF|SEMA5A|SEMA3E|JMJD6	-2.025948177363735	0	8	0	0	-11.21118375128964	5.468246371937813
1	-3.6547569906043558	GO:0043534	M1	1	0	GO Biological Processes	19	blood vessel endothelial cell migration	19_GO:0040011 locomotion	-3.6547569906043558	5.468246371937813	5.165772050998945	30198	31	1247	7	0.5613472333600642	0.21157296988862812	1003|1960|2013|2050|3688|4627|6722	CDH5|EGR3|EMP2|EPHB4|ITGB1|MYH9|SRF	-1.8701876182549897	0	8	0	0	-11.21118375128964	5.468246371937813
1	-3.392717385002467	GO:0043542	M1	1	0	GO Biological Processes	19	endothelial cell migration	19_GO:0040011 locomotion	-3.392717385002467	3.6144059174855476	4.446179459887026	30198	67	1247	10	0.8019246190858059	0.2525719804408972	1003|1907|1960|2013|2050|3688|4627|6722|8742|23129	CDH5|EDN2|EGR3|EMP2|EPHB4|ITGB1|MYH9|SRF|TNFSF12|PLXND1	-1.6763192025362215	0	8	0	0	-11.21118375128964	5.468246371937813
1	-2.0057271083188386	GO:0002042	M1	1	0	GO Biological Processes	19	cell migration involved in sprouting angiogenesis	19_GO:0040011 locomotion	-2.0057271083188386	4.612670408981556	3.437029813615596	30198	21	1247	4	0.32076984763432237	0.16012748396610704	1960|2050|3688|6722	EGR3|EPHB4|ITGB1|SRF	-0.7129068715389071	0	8	0	0	-11.21118375128964	5.468246371937813
1	-10.14815260043158	GO:0001501	M1	1	0	GO Biological Processes	19	skeletal system development	19_GO:0032502 developmental process	-10.14815260043158	2.637442733848365	7.701372180868751	30198	505	1247	55	4.410585404971933	0.5814599307507597	633|649|652|653|871|1009|1028|1278|1298|1906|1969|2200|2260|2268|2313|3221|3222|3223|3224|3491|4041|4313|4522|4883|4982|5310|5549|5734|5745|5788|5914|6615|6694|6722|6949|7004|7474|7476|9451|10234|10468|10522|10865|25902|25946|25987|27230|51804|55512|55959|64175|79925|84159|91461|171023	BGN|BMP1|BMP4|BMP5|SERPINH1|CDH11|CDKN1C|COL1A2|COL9A2|EDN1|EPHA2|FBN1|FGFR1|FGR|FLI1|HOXC4|HOXC5|HOXC6|HOXC8|CCN1|LRP5|MMP2|MTHFD1|NPR3|TNFRSF11B|PKD1|PRELP|PTGER4|PTH1R|PTPRC|RARA|SNAI1|SPP2|SRF|TCOF1|TEAD4|WNT5A|WNT7A|EIF2AK3|LRRC17|FST|DEAF1|ARID5A|MTHFD1L|ZNF385A|TSKU|SERP1|SIX4|SMPD3|SULF2|P3H1|SPEF2|ARID5B|PKDCC|ASXL1	-7.239216307859224	0	9	1	1	-10.14815260043158	9.081194867682438
1	-7.255774241745971	GO:0061448	M1	1	0	GO Biological Processes	19	connective tissue development	19_GO:0032502 developmental process	-7.255774241745971	3.2135665882478137	6.696542821175843	30198	211	1247	28	2.245388933440257	0.41954754898025626	59|633|649|652|653|871|1289|1906|1958|2828|3221|3491|4041|5159|5310|5745|5914|6615|6722|7474|7476|9451|10865|25987|55512|55959|84159|84649	ACTA2|BGN|BMP1|BMP4|BMP5|SERPINH1|COL5A1|EDN1|EGR1|GPR4|HOXC4|CCN1|LRP5|PDGFRB|PKD1|PTH1R|RARA|SNAI1|SRF|WNT5A|WNT7A|EIF2AK3|ARID5A|TSKU|SMPD3|SULF2|ARID5B|DGAT2	-4.748238595138499	0	9	0	0	-10.14815260043158	9.081194867682438
1	-5.100140900652283	GO:0051216	M1	1	0	GO Biological Processes	19	cartilage development	19_GO:0032502 developmental process	-5.100140900652283	3.084906961420786	5.4357898021268705	30198	157	1247	20	1.6038492381716118	0.3557440122843459	633|649|652|653|871|1906|3221|3491|5310|5745|5914|6615|6722|7474|7476|9451|10865|25987|55512|55959	BGN|BMP1|BMP4|BMP5|SERPINH1|EDN1|HOXC4|CCN1|PKD1|PTH1R|RARA|SNAI1|SRF|WNT5A|WNT7A|EIF2AK3|ARID5A|TSKU|SMPD3|SULF2	-3.0263943594339358	0	9	0	0	-10.14815260043158	9.081194867682438
1	-2.5780949853295123	GO:0048705	M1	1	0	GO Biological Processes	19	skeletal system morphogenesis	19_GO:0032502 developmental process	-2.5780949853295123	2.044950547981823	3.2651657463342394	30198	225	1247	19	1.5236567762630313	0.3468776383018224	649|652|871|2260|2268|3221|3224|4041|4313|4522|5310|5914|7476|25902|25987|51804|55512|79925|84159	BMP1|BMP4|SERPINH1|FGFR1|FGR|HOXC4|HOXC8|LRP5|MMP2|MTHFD1|PKD1|RARA|WNT7A|MTHFD1L|TSKU|SIX4|SMPD3|SPEF2|ARID5B	-1.099675052780159	0	9	0	0	-10.14815260043158	9.081194867682438
1	-2.5547250135366797	GO:0002062	M1	1	0	GO Biological Processes	19	chondrocyte differentiation	19_GO:0032502 developmental process	-2.5547250135366797	3.0270649558941463	3.5739339289719285	30198	72	1247	9	0.7217321571772254	0.2397076514180788	652|871|5745|7476|9451|10865|25987|55512|55959	BMP4|SERPINH1|PTH1R|WNT7A|EIF2AK3|ARID5A|TSKU|SMPD3|SULF2	-1.084279074337137	0	9	0	0	-10.14815260043158	9.081194867682438
1	-2.473011896909126	GO:0003433	M1	1	0	GO Biological Processes	19	chondrocyte development involved in endochondral bone morphogenesis	19_GO:0032502 developmental process	-2.473011896909126	9.081194867682438	4.744302344176816	30198	8	1247	3	0.24057738572574178	0.13873023991170613	871|25987|55512	SERPINH1|TSKU|SMPD3	-1.031177198557671	0	9	0	0	-10.14815260043158	9.081194867682438
1	-2.420582791900381	GO:0002063	M1	1	0	GO Biological Processes	19	chondrocyte development	19_GO:0032502 developmental process	-2.420582791900381	4.657023009067917	3.8716461574405168	30198	26	1247	5	0.40096230954290296	0.1789559406484096	871|9451|25987|55512|55959	SERPINH1|EIF2AK3|TSKU|SMPD3|SULF2	-0.9895290066210448	0	9	0	0	-10.14815260043158	9.081194867682438
1	-9.585139746510674	GO:0045229	M1	1	0	GO Biological Processes	19	external encapsulating structure organization	19_GO:0009987 cellular process	-9.585139746510674	3.27011396695134	7.8342325809165665	30198	274	1247	37	2.967121090617482	0.48050052550263544	351|602|649|871|1278|1282|1284|1289|1298|1303|1306|1605|1999|2199|2683|3491|3688|3912|3913|4016|4313|4324|4326|4982|7051|9509|11096|50509|54507|55512|55959|80781|83716|84171|89932|90993|151887	APP|BCL3|BMP1|SERPINH1|COL1A2|COL4A1|COL4A2|COL5A1|COL9A2|COL12A1|COL15A1|DAG1|ELF3|FBLN2|B4GALT1|CCN1|ITGB1|LAMB1|LAMB2|LOXL1|MMP2|MMP15|MMP17|TNFRSF11B|TGM1|ADAMTS2|ADAMTS5|COL5A3|ADAMTSL4|SMPD3|SULF2|COL18A1|CRISPLD2|LOXL4|PAPLN|CREB3L1|CCDC80	-6.739872533807696	0	10	1	1	-9.585139746510674	4.592788208942842
1	-9.14613889950475	GO:0030198	M1	1	0	GO Biological Processes	19	extracellular matrix organization	19_GO:0009987 cellular process	-9.14613889950475	3.216954639474222	7.608397643667891	30198	271	1247	36	2.8869286287089015	0.4741586107014725	351|602|649|871|1278|1282|1284|1289|1298|1303|1306|1605|1999|2199|2683|3491|3688|3912|3913|4016|4313|4324|4326|4982|9509|11096|50509|54507|55512|55959|80781|83716|84171|89932|90993|151887	APP|BCL3|BMP1|SERPINH1|COL1A2|COL4A1|COL4A2|COL5A1|COL9A2|COL12A1|COL15A1|DAG1|ELF3|FBLN2|B4GALT1|CCN1|ITGB1|LAMB1|LAMB2|LOXL1|MMP2|MMP15|MMP17|TNFRSF11B|ADAMTS2|ADAMTS5|COL5A3|ADAMTSL4|SMPD3|SULF2|COL18A1|CRISPLD2|LOXL4|PAPLN|CREB3L1|CCDC80	-6.338660247691172	0	10	0	0	-9.585139746510674	4.592788208942842
1	-9.101757973160508	GO:0043062	M1	1	0	GO Biological Processes	19	extracellular structure organization	19_GO:0009987 cellular process	-9.101757973160508	3.205127600358508	7.581884825523324	30198	272	1247	36	2.8869286287089015	0.4741586107014725	351|602|649|871|1278|1282|1284|1289|1298|1303|1306|1605|1999|2199|2683|3491|3688|3912|3913|4016|4313|4324|4326|4982|9509|11096|50509|54507|55512|55959|80781|83716|84171|89932|90993|151887	APP|BCL3|BMP1|SERPINH1|COL1A2|COL4A1|COL4A2|COL5A1|COL9A2|COL12A1|COL15A1|DAG1|ELF3|FBLN2|B4GALT1|CCN1|ITGB1|LAMB1|LAMB2|LOXL1|MMP2|MMP15|MMP17|TNFRSF11B|ADAMTS2|ADAMTS5|COL5A3|ADAMTSL4|SMPD3|SULF2|COL18A1|CRISPLD2|LOXL4|PAPLN|CREB3L1|CCDC80	-6.312008088307361	0	10	0	0	-9.585139746510674	4.592788208942842
1	-4.6623049185746455	GO:0032963	M1	1	0	GO Biological Processes	19	collagen metabolic process	19_GO:0008152 metabolic process	-4.6623049185746455	4.592788208942842	5.684042690964696	30198	58	1247	11	0.8821170809943866	0.2647926327826884	871|1278|1289|4313|4324|4326|9509|9902|23371|55512|64175	SERPINH1|COL1A2|COL5A1|MMP2|MMP15|MMP17|ADAMTS2|MRC2|TNS2|SMPD3|P3H1	-2.653591972342631	0	10	0	0	-9.585139746510674	4.592788208942842
1	-3.350142624168015	GO:0030199	M1	1	0	GO Biological Processes	19	collagen fibril organization	19_GO:0009987 cellular process	-3.350142624168015	3.8919406575781883	4.495527920882683	30198	56	1247	9	0.7217321571772254	0.2397076514180788	649|871|1278|1289|1303|4016|9509|50509|84171	BMP1|SERPINH1|COL1A2|COL5A1|COL12A1|LOXL1|ADAMTS2|COL5A3|LOXL4	-1.643895359145136	0	10	0	0	-9.585139746510674	4.592788208942842
1	-9.34818855393392	GO:0007167	M1	1	0	GO Biological Processes	19	enzyme-linked receptor protein signaling pathway	19_GO:0023052 signaling	-9.34818855393392	2.3976752125894225	7.213379107215326	30198	606	1247	60	4.811547714514836	0.6060400208322759	90|652|653|780|924|1003|1123|1278|1282|1284|1436|1943|1950|1958|1969|2049|2050|2260|2268|2674|3480|3643|3932|3976|4089|4091|4313|4641|4776|4879|4908|5159|5291|5371|5587|6272|6503|6720|7249|7791|8527|8754|8828|8874|9261|9451|9564|10188|10458|10468|10580|51232|55512|55715|55959|57045|60436|79930|84159|84913	ACVR1|BMP4|BMP5|DDR1|CD7|CDH5|CHN1|COL1A2|COL4A1|COL4A2|CSF1R|EFNA2|EGF|EGR1|EPHA2|EPHB3|EPHB4|FGFR1|FGR|GFRA1|IGF1R|INSR|LCK|LIF|SMAD4|SMAD6|MMP2|MYO1C|NFATC4|NPPB|NTF3|PDGFRB|PIK3CB|PML|PRKD1|SORT1|SLA|SREBF1|TSC2|ZYX|DGKD|ADAM9|NRP2|ARHGEF7|MAPKAPK2|EIF2AK3|BCAR1|TNK2|BAIAP2|FST|SORBS1|CRIM1|SMPD3|DOK4|SULF2|TWSG1|TGIF2|DOK3|ARID5B|ATOH8	-6.522226496426328	0	11	1	1	-9.34818855393392	2.9855983126627197
1	-7.750143302299457	GO:0007169	M1	1	0	GO Biological Processes	19	transmembrane receptor protein tyrosine kinase signaling pathway	19_GO:0023052 signaling	-7.750143302299457	2.571136653895275	6.606443048909447	30198	405	1247	43	3.4482758620689653	0.5167110998366902	780|924|1123|1282|1284|1436|1943|1950|1969|2049|2050|2260|2268|2674|3480|3643|3932|4313|4641|4776|4908|5159|5291|5587|6272|6503|6720|7249|8527|8828|8874|9261|9451|9564|10188|10458|10580|51232|55512|55715|55959|79930|84159	DDR1|CD7|CHN1|COL4A1|COL4A2|CSF1R|EFNA2|EGF|EPHA2|EPHB3|EPHB4|FGFR1|FGR|GFRA1|IGF1R|INSR|LCK|MMP2|MYO1C|NFATC4|NTF3|PDGFRB|PIK3CB|PRKD1|SORT1|SLA|SREBF1|TSC2|DGKD|NRP2|ARHGEF7|MAPKAPK2|EIF2AK3|BCAR1|TNK2|BAIAP2|SORBS1|CRIM1|SMPD3|DOK4|SULF2|DOK3|ARID5B	-5.153518015800772	0	11	0	0	-9.34818855393392	2.9855983126627197
1	-6.59892005944486	GO:0006468	M1	1	0	GO Biological Processes	19	protein phosphorylation	19_GO:0008152 metabolic process	-6.59892005944486	2.0295094590653933	5.73631741125571	30198	704	1247	59	4.731355252606255	0.6012215597104567	90|351|613|652|780|890|994|998|1017|1020|1119|1436|1453|1760|1906|1950|1969|2049|2050|2260|2268|3480|3643|3932|3976|4296|5159|5291|5310|5371|5583|5587|5871|5914|6195|6347|6356|7070|7465|7474|8493|9020|9261|9451|9578|9891|10188|10290|10922|11184|22863|23476|55561|80863|81788|91419|91461|115701|415116	ACVR1|APP|BCR|BMP4|DDR1|CCNA2|CDC25B|CDC42|CDK2|CDK5|CHKA|CSF1R|CSNK1D|DMPK|EDN1|EGF|EPHA2|EPHB3|EPHB4|FGFR1|FGR|IGF1R|INSR|LCK|LIF|MAP3K11|PDGFRB|PIK3CB|PKD1|PML|PRKCH|PRKD1|MAP4K2|RARA|RPS6KA1|CCL2|CCL11|THY1|WEE1|WNT5A|PPM1D|MAP3K14|MAPKAPK2|EIF2AK3|CDC42BPB|NUAK1|TNK2|SPEG|FASTK|MAP4K1|ATG14|BRD4|CDC42BPG|PRRT1|NUAK2|ATP23|PKDCC|ALPK2|PIM3	-4.250079256656932	0	11	0	0	-9.34818855393392	2.9855983126627197
1	-4.460590961204575	GO:0018108	M1	1	0	GO Biological Processes	19	peptidyl-tyrosine phosphorylation	19_GO:0008152 metabolic process	-4.460590961204575	2.9855983126627197	4.991309202644467	30198	146	1247	18	1.4434643143544508	0.3377633425169463	613|780|1119|1436|1950|1969|2049|2050|2260|2268|3480|3643|3932|3976|5159|7465|10188|91461	BCR|DDR1|CHKA|CSF1R|EGF|EPHA2|EPHB3|EPHB4|FGFR1|FGR|IGF1R|INSR|LCK|LIF|PDGFRB|WEE1|TNK2|PKDCC	-2.513450315961991	0	11	0	0	-9.34818855393392	2.9855983126627197
1	-4.342122554015467	GO:0018212	M1	1	0	GO Biological Processes	19	peptidyl-tyrosine modification	19_GO:0008152 metabolic process	-4.342122554015467	2.925485594958101	4.889919817304479	30198	149	1247	18	1.4434643143544508	0.3377633425169463	613|780|1119|1436|1950|1969|2049|2050|2260|2268|3480|3643|3932|3976|5159|7465|10188|91461	BCR|DDR1|CHKA|CSF1R|EGF|EPHA2|EPHB3|EPHB4|FGFR1|FGR|IGF1R|INSR|LCK|LIF|PDGFRB|WEE1|TNK2|PKDCC	-2.414504048475358	0	11	0	0	-9.34818855393392	2.9855983126627197
1	-3.106081809602005	GO:0046777	M1	1	0	GO Biological Processes	19	protein autophosphorylation	19_GO:0008152 metabolic process	-3.106081809602005	2.331001891169824	3.789156858127219	30198	187	1247	18	1.4434643143544508	0.3377633425169463	780|1020|1436|2049|2050|2260|2268|3480|3643|3932|4296|5159|5587|7070|9261|9451|11184|415116	DDR1|CDK5|CSF1R|EPHB3|EPHB4|FGFR1|FGR|IGF1R|INSR|LCK|MAP3K11|PDGFRB|PRKD1|THY1|MAPKAPK2|EIF2AK3|MAP4K1|PIM3	-1.4710465021535324	0	11	0	0	-9.34818855393392	2.9855983126627197
1	-8.898212602344605	GO:0032970	M1	1	0	GO Biological Processes	19	regulation of actin filament-based process	19_GO:0050789 regulation of biological process	-8.898212602344605	2.731186426370658	7.224582962456488	30198	399	1247	45	3.608660785886127	0.5281518562465082	59|71|274|389|397|998|1020|1265|1436|1906|2934|4070|4089|4627|4908|5159|5216|5318|5734|6356|7134|7139|7168|7248|9037|9723|9873|10174|10458|11170|11346|22998|23500|23580|25802|26999|29108|29109|51332|51474|55160|55616|64857|89848|91663	ACTA2|ACTG1|BIN1|RHOC|ARHGDIB|CDC42|CDK5|CNN2|CSF1R|EDN1|GSN|TACSTD2|SMAD4|MYH9|NTF3|PDGFRB|PFN1|PKP2|PTGER4|CCL11|TNNC1|TNNT2|TPM1|TSC1|SEMA5A|SEMA3E|FCHSD2|SORBS3|BAIAP2|FAM107A|SYNPO|LIMCH1|DAAM2|CDC42EP4|LMOD1|CYFIP2|PYCARD|FHOD1|SPTBN5|LIMA1|ARHGEF10L|ASAP3|PLEKHG2|FCHSD1|MYADM	-6.125496056790239	0	12	1	1	-8.898212602344605	4.112239185365633
1	-7.390453579729226	GO:0032956	M1	1	0	GO Biological Processes	19	regulation of actin cytoskeleton organization	19_GO:0050789 regulation of biological process	-7.390453579729226	2.6381124755278593	6.470966675982119	30198	358	1247	39	3.127506014434643	0.49290825370476427	71|274|389|397|998|1020|1436|1906|2934|4070|4089|4908|5159|5216|5734|6356|7168|7248|9037|9723|9873|10174|10458|11170|11346|22998|23500|23580|25802|26999|29108|29109|51332|51474|55160|55616|64857|89848|91663	ACTG1|BIN1|RHOC|ARHGDIB|CDC42|CDK5|CSF1R|EDN1|GSN|TACSTD2|SMAD4|NTF3|PDGFRB|PFN1|PTGER4|CCL11|TPM1|TSC1|SEMA5A|SEMA3E|FCHSD2|SORBS3|BAIAP2|FAM107A|SYNPO|LIMCH1|DAAM2|CDC42EP4|LMOD1|CYFIP2|PYCARD|FHOD1|SPTBN5|LIMA1|ARHGEF10L|ASAP3|PLEKHG2|FCHSD1|MYADM	-4.849649284969967	0	12	0	0	-8.898212602344605	4.112239185365633
1	-6.582860030890794	GO:1902905	M1	1	0	GO Biological Processes	19	positive regulation of supramolecular fiber organization	19_GO:0048518 positive regulation of biological process	-6.582860030890794	3.32112269446672	6.391067738463616	30198	175	1247	24	1.9246190858059342	0.3890623172864129	274|351|389|998|1191|1906|2934|5216|6356|7168|7248|9037|9873|10174|10458|11346|22998|23580|25802|29108|29109|51199|55160|89848	BIN1|APP|RHOC|CDC42|CLU|EDN1|GSN|PFN1|CCL11|TPM1|TSC1|SEMA5A|FCHSD2|SORBS3|BAIAP2|SYNPO|LIMCH1|CDC42EP4|LMOD1|PYCARD|FHOD1|NIN|ARHGEF10L|FCHSD1	-4.246428486084685	0	12	0	0	-8.898212602344605	4.112239185365633
1	-6.306411539592279	GO:0051495	M1	1	0	GO Biological Processes	19	positive regulation of cytoskeleton organization	19_GO:0048518 positive regulation of biological process	-6.306411539592279	3.1206855215403566	6.149940293758572	30198	194	1247	25	2.0048115477145148	0.3969226910092352	274|389|998|1020|1906|2934|4908|5216|6356|7168|7248|9037|9873|10174|10458|11346|22998|23580|25802|29108|29109|51199|55160|55558|89848	BIN1|RHOC|CDC42|CDK5|EDN1|GSN|NTF3|PFN1|CCL11|TPM1|TSC1|SEMA5A|FCHSD2|SORBS3|BAIAP2|SYNPO|LIMCH1|CDC42EP4|LMOD1|PYCARD|FHOD1|NIN|ARHGEF10L|PLXNA3|FCHSD1	-4.0218116330590385	0	12	0	0	-8.898212602344605	4.112239185365633
1	-5.819595210720309	GO:0110053	M1	1	0	GO Biological Processes	19	regulation of actin filament organization	19_GO:0050789 regulation of biological process	-5.819595210720309	2.632230396429692	5.653586413049369	30198	276	1247	30	2.405773857257418	0.43391657137862755	71|274|389|998|2934|4070|5216|5734|6356|7168|7248|9037|9873|10174|10458|11346|22998|23500|23580|25802|26999|29108|29109|51332|51474|55160|55616|64857|89848|91663	ACTG1|BIN1|RHOC|CDC42|GSN|TACSTD2|PFN1|PTGER4|CCL11|TPM1|TSC1|SEMA5A|FCHSD2|SORBS3|BAIAP2|SYNPO|LIMCH1|DAAM2|CDC42EP4|LMOD1|CYFIP2|PYCARD|FHOD1|SPTBN5|LIMA1|ARHGEF10L|ASAP3|PLEKHG2|FCHSD1|MYADM	-3.590946709516219	0	12	0	0	-8.898212602344605	4.112239185365633
1	-5.8136577113087515	GO:1902903	M1	1	0	GO Biological Processes	19	regulation of supramolecular fiber organization	19_GO:0050789 regulation of biological process	-5.8136577113087515	2.3517355037917773	5.510684883729746	30198	381	1247	37	2.967121090617482	0.48050052550263544	71|274|351|389|998|1003|1191|1906|2934|4070|4089|5216|5734|6356|7168|7248|8874|9037|9873|10174|10458|11346|22998|23500|23580|25802|26999|29108|29109|51199|51332|51474|55160|55616|64857|89848|91663	ACTG1|BIN1|APP|RHOC|CDC42|CDH5|CLU|EDN1|GSN|TACSTD2|SMAD4|PFN1|PTGER4|CCL11|TPM1|TSC1|ARHGEF7|SEMA5A|FCHSD2|SORBS3|BAIAP2|SYNPO|LIMCH1|DAAM2|CDC42EP4|LMOD1|CYFIP2|PYCARD|FHOD1|NIN|SPTBN5|LIMA1|ARHGEF10L|ASAP3|PLEKHG2|FCHSD1|MYADM	-3.589755645129123	0	12	0	0	-8.898212602344605	4.112239185365633
1	-5.308603570688853	GO:0051493	M1	1	0	GO Biological Processes	19	regulation of cytoskeleton organization	19_GO:0050789 regulation of biological process	-5.308603570688853	2.052247427724845	5.077052555474096	30198	531	1247	45	3.608660785886127	0.5281518562465082	71|274|389|397|998|1003|1020|1436|1906|2934|4070|4089|4908|5159|5216|5310|5734|6356|7168|7248|8874|9037|9723|9873|10039|10174|10458|11170|11346|22998|23500|23580|25802|26999|29108|29109|51199|51332|51474|55160|55558|55616|64857|89848|91663	ACTG1|BIN1|RHOC|ARHGDIB|CDC42|CDH5|CDK5|CSF1R|EDN1|GSN|TACSTD2|SMAD4|NTF3|PDGFRB|PFN1|PKD1|PTGER4|CCL11|TPM1|TSC1|ARHGEF7|SEMA5A|SEMA3E|FCHSD2|PARP3|SORBS3|BAIAP2|FAM107A|SYNPO|LIMCH1|DAAM2|CDC42EP4|LMOD1|CYFIP2|PYCARD|FHOD1|NIN|SPTBN5|LIMA1|ARHGEF10L|PLXNA3|ASAP3|PLEKHG2|FCHSD1|MYADM	-3.2006269881285534	0	12	0	0	-8.898212602344605	4.112239185365633
1	-4.172516431973286	GO:0010638	M1	1	0	GO Biological Processes	19	positive regulation of organelle organization	19_GO:0048518 positive regulation of biological process	-4.172516431973286	1.9257669699525382	4.3453758961409195	30198	503	1247	40	3.2076984763432237	0.4989809327281888	274|389|637|998|1017|1020|1906|1950|2237|2934|3643|4041|4908|5159|5216|5371|6356|7014|7168|7248|7474|9037|9873|10174|10458|10524|10801|11346|22998|23580|25802|29108|29109|51199|51375|55160|55512|55558|84709|89848	BIN1|RHOC|BID|CDC42|CDK2|CDK5|EDN1|EGF|FEN1|GSN|INSR|LRP5|NTF3|PDGFRB|PFN1|PML|CCL11|TERF2|TPM1|TSC1|WNT5A|SEMA5A|FCHSD2|SORBS3|BAIAP2|KAT5|SEPTIN9|SYNPO|LIMCH1|CDC42EP4|LMOD1|PYCARD|FHOD1|NIN|SNX7|ARHGEF10L|SMPD3|PLXNA3|MGARP|FCHSD1	-2.2681277671516518	0	12	0	0	-8.898212602344605	4.112239185365633
1	-4.054568924557319	GO:0044089	M1	1	0	GO Biological Processes	19	positive regulation of cellular component biogenesis	19_GO:0048518 positive regulation of biological process	-4.054568924557319	1.9196021671523853	4.268190458891521	30198	492	1247	39	3.127506014434643	0.49290825370476427	19|274|389|637|998|1003|1017|1191|1605|1969|2049|5021|5216|6356|6722|7070|7168|7248|7476|9873|10174|10458|10801|11346|22998|23514|23580|25802|29108|29109|51199|51375|51673|55160|55512|57451|64787|79191|89848	ABCA1|BIN1|RHOC|BID|CDC42|CDH5|CDK2|CLU|DAG1|EPHA2|EPHB3|OXTR|PFN1|CCL11|SRF|THY1|TPM1|TSC1|WNT7A|FCHSD2|SORBS3|BAIAP2|SEPTIN9|SYNPO|LIMCH1|SPIDR|CDC42EP4|LMOD1|PYCARD|FHOD1|NIN|SNX7|TPPP3|ARHGEF10L|SMPD3|TENM2|EPS8L2|IRX3|FCHSD1	-2.1679090266961163	0	12	0	0	-8.898212602344605	4.112239185365633
1	-3.534947479571041	GO:0030838	M1	1	0	GO Biological Processes	19	positive regulation of actin filament polymerization	19_GO:0048518 positive regulation of biological process	-3.534947479571041	4.112239185365633	4.706375762009252	30198	53	1247	9	0.7217321571772254	0.2397076514180788	274|5216|6356|9873|10458|23580|25802|29108|89848	BIN1|PFN1|CCL11|FCHSD2|BAIAP2|CDC42EP4|LMOD1|PYCARD|FCHSD1	-1.7881666681110746	0	12	0	0	-8.898212602344605	4.112239185365633
1	-3.5199291383776994	GO:0008064	M1	1	0	GO Biological Processes	19	regulation of actin polymerization or depolymerization	19_GO:0050789 regulation of biological process	-3.5199291383776994	2.605574898744328	4.199450734367459	30198	158	1247	17	1.36327185244587	0.32838048215336263	274|2934|5216|6356|9037|9873|10458|23500|23580|25802|26999|29108|51332|51474|64857|89848|91663	BIN1|GSN|PFN1|CCL11|SEMA5A|FCHSD2|BAIAP2|DAAM2|CDC42EP4|LMOD1|CYFIP2|PYCARD|SPTBN5|LIMA1|PLEKHG2|FCHSD1|MYADM	-1.774719013916964	0	12	0	0	-8.898212602344605	4.112239185365633
1	-3.487531749458049	GO:0030832	M1	1	0	GO Biological Processes	19	regulation of actin filament length	19_GO:0050789 regulation of biological process	-3.487531749458049	2.589187635230213	4.169791556754012	30198	159	1247	17	1.36327185244587	0.32838048215336263	274|2934|5216|6356|9037|9873|10458|23500|23580|25802|26999|29108|51332|51474|64857|89848|91663	BIN1|GSN|PFN1|CCL11|SEMA5A|FCHSD2|BAIAP2|DAAM2|CDC42EP4|LMOD1|CYFIP2|PYCARD|SPTBN5|LIMA1|PLEKHG2|FCHSD1|MYADM	-1.7516282914571553	0	12	0	0	-8.898212602344605	4.112239185365633
1	-3.1887466949648124	GO:0030833	M1	1	0	GO Biological Processes	19	regulation of actin filament polymerization	19_GO:0050789 regulation of biological process	-3.1887466949648124	2.6132934871028595	3.9565518187017243	30198	139	1247	15	1.202886928628709	0.308710430389774	274|2934|5216|6356|9873|10458|23500|23580|25802|26999|29108|51332|64857|89848|91663	BIN1|GSN|PFN1|CCL11|FCHSD2|BAIAP2|DAAM2|CDC42EP4|LMOD1|CYFIP2|PYCARD|SPTBN5|PLEKHG2|FCHSD1|MYADM	-1.5305242771952474	0	12	0	0	-8.898212602344605	4.112239185365633
1	-3.1757839010779585	GO:0032271	M1	1	0	GO Biological Processes	19	regulation of protein polymerization	19_GO:0050789 regulation of biological process	-3.1757839010779585	2.300569366479551	3.8298847870001755	30198	200	1247	19	1.5236567762630313	0.3468776383018224	274|1003|2934|5216|6356|8874|9873|10458|23500|23580|25802|26999|29108|51199|51332|51673|64857|89848|91663	BIN1|CDH5|GSN|PFN1|CCL11|ARHGEF7|FCHSD2|BAIAP2|DAAM2|CDC42EP4|LMOD1|CYFIP2|PYCARD|NIN|SPTBN5|TPPP3|PLEKHG2|FCHSD1|MYADM	-1.5246524501243046	0	12	0	0	-8.898212602344605	4.112239185365633
1	-2.8433682328673897	GO:0032273	M1	1	0	GO Biological Processes	19	positive regulation of protein polymerization	19_GO:0048518 positive regulation of biological process	-2.8433682328673897	2.8954534360726614	3.778886487832728	30198	92	1247	11	0.8821170809943866	0.2647926327826884	274|5216|6356|9873|10458|23580|25802|29108|51199|51673|89848	BIN1|PFN1|CCL11|FCHSD2|BAIAP2|CDC42EP4|LMOD1|PYCARD|NIN|TPPP3|FCHSD1	-1.2758143943159632	0	12	0	0	-8.898212602344605	4.112239185365633
1	-2.576442165338739	GO:0031334	M1	1	0	GO Biological Processes	19	positive regulation of protein-containing complex assembly	19_GO:0048518 positive regulation of biological process	-2.576442165338739	2.14417101042502	3.3008124097090983	30198	192	1247	17	1.36327185244587	0.32838048215336263	19|274|389|637|1003|1191|5216|6356|9873|10458|23514|23580|25802|29108|51199|51673|89848	ABCA1|BIN1|RHOC|BID|CDH5|CLU|PFN1|CCL11|FCHSD2|BAIAP2|SPIDR|CDC42EP4|LMOD1|PYCARD|NIN|TPPP3|FCHSD1	-1.098869636925371	0	12	0	0	-8.898212602344605	4.112239185365633
1	-2.479006581433719	GO:0043254	M1	1	0	GO Biological Processes	19	regulation of protein-containing complex assembly	19_GO:0050789 regulation of biological process	-2.479006581433719	1.7255013999200044	3.0582730678643872	30198	407	1247	29	2.3255813953488373	0.42679857711550495	19|274|389|637|998|1003|1191|2934|4091|5216|5734|6356|6653|8543|8874|9873|10458|23500|23514|23580|25802|26999|29108|51199|51332|51673|64857|89848|91663	ABCA1|BIN1|RHOC|BID|CDC42|CDH5|CLU|GSN|SMAD6|PFN1|PTGER4|CCL11|SORL1|LMO4|ARHGEF7|FCHSD2|BAIAP2|DAAM2|SPIDR|CDC42EP4|LMOD1|CYFIP2|PYCARD|NIN|SPTBN5|TPPP3|PLEKHG2|FCHSD1|MYADM	-1.031177198557671	0	12	0	0	-8.898212602344605	4.112239185365633
1	-8.865646519974746	GO:0048534	M1	1	0	GO Biological Processes	19	hematopoietic or lymphoid organ development	19_GO:0002376 immune system process	-8.865646519974746	2.292250714692361	6.939424824173676	30198	655	1247	62	4.971932638331997	0.6155386670062756	87|100|351|602|613|652|678|975|998|1028|1030|1052|1265|1436|1777|1943|1958|1969|2049|2120|2313|3586|3589|3659|3662|3688|3726|3932|4041|4242|4286|4627|5371|5734|5788|6208|6404|6722|7001|7153|7248|7474|8324|8543|10100|10234|10272|10468|22890|23210|25946|51804|54838|55512|57045|57124|57580|84447|159296|171023|256957|653519	ACTN1|ADA|APP|BCL3|BCR|BMP4|ZFP36L2|CD81|CDC42|CDKN1C|CDKN2B|CEBPD|CNN2|CSF1R|DNASE2|EFNA2|EGR1|EPHA2|EPHB3|ETV6|FLI1|IL10|IL11|IRF1|IRF4|ITGB1|JUNB|LCK|LRP5|MFNG|MITF|MYH9|PML|PTGER4|PTPRC|RPS14|SELPLG|SRF|PRDX2|TOP2A|TSC1|WNT5A|FZD7|LMO4|TSPAN2|LRRC17|FSTL3|FST|ZBTB1|JMJD6|ZNF385A|SIX4|WBP1L|SMPD3|TWSG1|CD248|PREX1|SYVN1|NKX2-3|ASXL1|HEATR9|GPR89A	-6.109320390608549	0	13	1	1	-8.865646519974746	2.3741685928581533
1	-7.792729461923227	GO:0002520	M1	1	0	GO Biological Processes	19	immune system development	19_GO:0002376 immune system process	-7.792729461923227	2.147960254826175	6.373017844092439	30198	699	1247	62	4.971932638331997	0.6155386670062756	87|100|351|602|613|652|678|975|998|1028|1030|1052|1265|1436|1777|1943|1958|1969|2049|2120|2313|3586|3589|3659|3662|3688|3726|3932|4041|4242|4286|4627|5371|5734|5788|6208|6404|6722|7001|7153|7248|7474|8324|8543|10100|10234|10272|10468|22890|23210|25946|51804|54838|55512|57045|57124|57580|84447|159296|171023|256957|653519	ACTN1|ADA|APP|BCL3|BCR|BMP4|ZFP36L2|CD81|CDC42|CDKN1C|CDKN2B|CEBPD|CNN2|CSF1R|DNASE2|EFNA2|EGR1|EPHA2|EPHB3|ETV6|FLI1|IL10|IL11|IRF1|IRF4|ITGB1|JUNB|LCK|LRP5|MFNG|MITF|MYH9|PML|PTGER4|PTPRC|RPS14|SELPLG|SRF|PRDX2|TOP2A|TSC1|WNT5A|FZD7|LMO4|TSPAN2|LRRC17|FSTL3|FST|ZBTB1|JMJD6|ZNF385A|SIX4|WBP1L|SMPD3|TWSG1|CD248|PREX1|SYVN1|NKX2-3|ASXL1|HEATR9|GPR89A	-5.184823165014853	0	13	0	0	-8.865646519974746	2.3741685928581533
1	-6.932661674657509	GO:0030097	M1	1	0	GO Biological Processes	19	hemopoiesis	19_GO:0002376 immune system process	-6.932661674657509	2.15790769133048	5.9759428181122125	30198	606	1247	54	4.330392943063352	0.5763913060260292	87|100|351|602|613|652|678|975|998|1028|1030|1052|1265|1436|1777|1943|1958|1969|2120|2313|3586|3589|3659|3662|3688|3726|3932|4242|4286|4627|5371|5734|5788|6208|6404|6722|7153|7248|7474|8324|10100|10272|10468|23210|25946|54838|55512|57045|57580|84447|159296|171023|256957|653519	ACTN1|ADA|APP|BCL3|BCR|BMP4|ZFP36L2|CD81|CDC42|CDKN1C|CDKN2B|CEBPD|CNN2|CSF1R|DNASE2|EFNA2|EGR1|EPHA2|ETV6|FLI1|IL10|IL11|IRF1|IRF4|ITGB1|JUNB|LCK|MFNG|MITF|MYH9|PML|PTGER4|PTPRC|RPS14|SELPLG|SRF|TOP2A|TSC1|WNT5A|FZD7|TSPAN2|FSTL3|FST|JMJD6|ZNF385A|WBP1L|SMPD3|TWSG1|PREX1|SYVN1|NKX2-3|ASXL1|HEATR9|GPR89A	-4.500846636804816	0	13	0	0	-8.865646519974746	2.3741685928581533
1	-4.398111079332898	GO:0002521	M1	1	0	GO Biological Processes	19	leukocyte differentiation	19_GO:0002376 immune system process	-4.398111079332898	2.1646051081254227	4.600490477877445	30198	358	1247	32	2.566158781074579	0.44777871727602936	100|351|602|652|678|975|998|1436|1943|1958|1969|3586|3589|3659|3662|3688|3726|3932|4242|4286|4627|5734|5788|6722|7248|8324|10100|23210|57580|84447|159296|653519	ADA|APP|BCL3|BMP4|ZFP36L2|CD81|CDC42|CSF1R|EFNA2|EGR1|EPHA2|IL10|IL11|IRF1|IRF4|ITGB1|JUNB|LCK|MFNG|MITF|MYH9|PTGER4|PTPRC|SRF|TSC1|FZD7|TSPAN2|JMJD6|PREX1|SYVN1|NKX2-3|GPR89A	-2.4632742167876067	0	13	0	0	-8.865646519974746	2.3741685928581533
1	-3.561479255183495	GO:0001775	M1	1	0	GO Biological Processes	19	cell activation	19_GO:0009987 cellular process	-3.561479255183495	1.7217309177265003	3.851453874599132	30198	647	1247	46	3.6888532477947074	0.5337657945323536	71|100|135|306|351|602|678|924|975|1191|1906|1907|1958|3460|3586|3589|3659|3662|3688|3932|4089|4242|4627|5291|5530|5734|5788|6404|6722|7001|7094|7248|7476|8324|8527|8754|10398|22914|22917|23210|29108|57580|80381|84447|159296|653519	ACTG1|ADA|ADORA2A|ANXA3|APP|BCL3|ZFP36L2|CD7|CD81|CLU|EDN1|EDN2|EGR1|IFNGR2|IL10|IL11|IRF1|IRF4|ITGB1|LCK|SMAD4|MFNG|MYH9|PIK3CB|PPP3CA|PTGER4|PTPRC|SELPLG|SRF|PRDX2|TLN1|TSC1|WNT7A|FZD7|DGKD|ADAM9|MYL9|KLRK1|ZP1|JMJD6|PYCARD|PREX1|CD276|SYVN1|NKX2-3|GPR89A	-1.8051531258172984	0	13	0	0	-8.865646519974746	2.3741685928581533
1	-2.9012713115061084	GO:0045321	M1	1	0	GO Biological Processes	19	leukocyte activation	19_GO:0002376 immune system process	-2.9012713115061084	1.7034433972332077	3.377784675419207	30198	526	1247	37	2.967121090617482	0.48050052550263544	100|306|351|602|678|924|975|1191|1906|1907|1958|3460|3586|3589|3659|3662|3688|3932|4242|4627|5530|5734|5788|6404|6722|7001|7248|8324|8754|22914|23210|29108|57580|80381|84447|159296|653519	ADA|ANXA3|APP|BCL3|ZFP36L2|CD7|CD81|CLU|EDN1|EDN2|EGR1|IFNGR2|IL10|IL11|IRF1|IRF4|ITGB1|LCK|MFNG|MYH9|PPP3CA|PTGER4|PTPRC|SELPLG|SRF|PRDX2|TSC1|FZD7|ADAM9|KLRK1|JMJD6|PYCARD|PREX1|CD276|SYVN1|NKX2-3|GPR89A	-1.3128783507123596	0	13	0	0	-8.865646519974746	2.3741685928581533
1	-2.8802091916086066	GO:1903131	M1	1	0	GO Biological Processes	19	mononuclear cell differentiation	19_GO:0002376 immune system process	-2.8802091916086066	1.970157530615851	3.4751953964141817	30198	295	1247	24	1.9246190858059342	0.3890623172864129	100|602|652|678|1436|1958|3586|3589|3659|3662|3688|3932|4242|4627|5734|5788|6722|7248|8324|23210|57580|84447|159296|653519	ADA|BCL3|BMP4|ZFP36L2|CSF1R|EGR1|IL10|IL11|IRF1|IRF4|ITGB1|LCK|MFNG|MYH9|PTGER4|PTPRC|SRF|TSC1|FZD7|JMJD6|PREX1|SYVN1|NKX2-3|GPR89A	-1.3046890583393538	0	13	0	0	-8.865646519974746	2.3741685928581533
1	-2.762956310927437	GO:0030217	M1	1	0	GO Biological Processes	19	T cell differentiation	19_GO:0002376 immune system process	-2.762956310927437	2.3741685928581533	3.536575802639986	30198	153	1247	15	1.202886928628709	0.308710430389774	602|678|1958|3659|3662|3932|5734|5788|6722|7248|8324|23210|57580|159296|653519	BCL3|ZFP36L2|EGR1|IRF1|IRF4|LCK|PTGER4|PTPRC|SRF|TSC1|FZD7|JMJD6|PREX1|NKX2-3|GPR89A	-1.224611333961998	0	13	0	0	-8.865646519974746	2.3741685928581533
1	-2.6157017105147373	GO:0030098	M1	1	0	GO Biological Processes	19	lymphocyte differentiation	19_GO:0002376 immune system process	-2.6157017105147373	1.978781761051426	3.2704131513841643	30198	257	1247	21	1.6840417000801924	0.3643805627570776	100|602|678|1958|3586|3589|3659|3662|3688|3932|4242|5734|5788|6722|7248|8324|23210|57580|84447|159296|653519	ADA|BCL3|ZFP36L2|EGR1|IL10|IL11|IRF1|IRF4|ITGB1|LCK|MFNG|PTGER4|PTPRC|SRF|TSC1|FZD7|JMJD6|PREX1|SYVN1|NKX2-3|GPR89A	-1.1287155341345727	0	13	0	0	-8.865646519974746	2.3741685928581533
1	-2.4588156928954006	GO:0042110	M1	1	0	GO Biological Processes	19	T cell activation	19_GO:0002376 immune system process	-2.4588156928954006	1.9190449531706282	3.1186591394515384	30198	265	1247	21	1.6840417000801924	0.3643805627570776	100|602|678|924|1958|3659|3662|3932|4627|5530|5734|5788|6722|7001|7248|8324|23210|57580|80381|159296|653519	ADA|BCL3|ZFP36L2|CD7|EGR1|IRF1|IRF4|LCK|MYH9|PPP3CA|PTGER4|PTPRC|SRF|PRDX2|TSC1|FZD7|JMJD6|PREX1|CD276|NKX2-3|GPR89A	-1.0197451980830565	0	13	0	0	-8.865646519974746	2.3741685928581533
1	-2.072211232965082	GO:0046649	M1	1	0	GO Biological Processes	19	lymphocyte activation	19_GO:0002376 immune system process	-2.072211232965082	1.6260492808640017	2.6717157567007708	30198	417	1247	28	2.245388933440257	0.41954754898025626	100|602|678|924|975|1958|3586|3589|3659|3662|3688|3932|4242|4627|5530|5734|5788|6722|7001|7248|8324|22914|23210|57580|80381|84447|159296|653519	ADA|BCL3|ZFP36L2|CD7|CD81|EGR1|IL10|IL11|IRF1|IRF4|ITGB1|LCK|MFNG|MYH9|PPP3CA|PTGER4|PTPRC|SRF|PRDX2|TSC1|FZD7|KLRK1|JMJD6|PREX1|CD276|SYVN1|NKX2-3|GPR89A	-0.7508832437330901	0	13	0	0	-8.865646519974746	2.3741685928581533
1	-8.821658172429995	GO:0031175	M1	1	0	GO Biological Processes	19	neuron projection development	19_GO:0032502 developmental process	-8.821658172429995	2.3045361910707385	6.928485501977516	30198	641	1247	61	4.891740176423416	0.6108120298068642	135|351|780|998|999|1009|1020|1123|1436|1605|1906|1907|1943|1969|2049|2050|2074|2674|3371|3480|3688|3897|3912|3913|4089|4313|4647|4908|5818|6383|6722|7465|7474|7476|7869|8482|8609|8828|9037|9315|9721|9723|9922|10100|10458|10509|10642|10938|22903|23129|25987|26999|51199|51473|55558|55740|57408|79778|84709|90410|374969	ADORA2A|APP|DDR1|CDC42|CDH1|CDH11|CDK5|CHN1|CSF1R|DAG1|EDN1|EDN2|EFNA2|EPHA2|EPHB3|EPHB4|ERCC6|GFRA1|TNC|IGF1R|ITGB1|L1CAM|LAMB1|LAMB2|SMAD4|MMP2|MYO7A|NTF3|NECTIN1|SDC2|SRF|WEE1|WNT5A|WNT7A|SEMA3B|SEMA7A|KLF7|NRP2|SEMA5A|NREP|GPRIN2|SEMA3E|IQSEC1|TSPAN2|BAIAP2|SEMA4B|IGF2BP1|EHD1|BTBD3|PLXND1|TSKU|CYFIP2|NIN|DCDC2|PLXNA3|ENAH|LRTM1|MICALL2|MGARP|IFT20|SVBP	-6.08112631024703	0	14	1	1	-8.821658172429995	4.967491209672445
1	-8.534772765571281	GO:0032989	M1	1	0	GO Biological Processes	19	cellular component morphogenesis	19_GO:0032502 developmental process	-8.534772765571281	2.3625872826490895	6.8404042710811455	30198	574	1247	56	4.490777866880514	0.5864759589204402	70|71|135|351|780|998|1009|1020|1123|1436|1605|1906|1907|1943|1969|2049|2050|2817|3480|3688|3691|3897|3913|4089|4908|5159|5818|6383|6722|7139|7168|7465|7474|7476|7869|8482|8609|8828|9037|9723|10398|10458|10509|10642|22903|23129|25802|25987|26999|51199|51473|51804|55558|55740|57408|64398	ACTC1|ACTG1|ADORA2A|APP|DDR1|CDC42|CDH11|CDK5|CHN1|CSF1R|DAG1|EDN1|EDN2|EFNA2|EPHA2|EPHB3|EPHB4|GPC1|IGF1R|ITGB1|ITGB4|L1CAM|LAMB2|SMAD4|NTF3|PDGFRB|NECTIN1|SDC2|SRF|TNNT2|TPM1|WEE1|WNT5A|WNT7A|SEMA3B|SEMA7A|KLF7|NRP2|SEMA5A|SEMA3E|MYL9|BAIAP2|SEMA4B|IGF2BP1|BTBD3|PLXND1|LMOD1|TSKU|CYFIP2|NIN|DCDC2|SIX4|PLXNA3|ENAH|LRTM1|PALS1	-5.813339047463731	0	14	0	0	-8.821658172429995	4.967491209672445
1	-8.485702755397048	GO:0000902	M1	1	0	GO Biological Processes	19	cell morphogenesis	19_GO:0032502 developmental process	-8.485702755397048	2.2409316688410392	6.7414232545524575	30198	670	1247	62	4.971932638331997	0.6155386670062756	87|135|351|780|998|1003|1009|1020|1123|1191|1306|1436|1605|1906|1907|1943|1969|2049|2050|2317|3480|3688|3897|3912|3913|4089|4627|4647|4908|5818|6383|6722|7465|7474|7476|7869|8324|8482|8609|8828|9037|9723|10458|10486|10509|10642|22903|23129|25946|25987|26999|51057|51199|51473|55558|55740|55909|57408|57493|79778|80781|171023	ACTN1|ADORA2A|APP|DDR1|CDC42|CDH5|CDH11|CDK5|CHN1|CLU|COL15A1|CSF1R|DAG1|EDN1|EDN2|EFNA2|EPHA2|EPHB3|EPHB4|FLNB|IGF1R|ITGB1|L1CAM|LAMB1|LAMB2|SMAD4|MYH9|MYO7A|NTF3|NECTIN1|SDC2|SRF|WEE1|WNT5A|WNT7A|SEMA3B|FZD7|SEMA7A|KLF7|NRP2|SEMA5A|SEMA3E|BAIAP2|CAP2|SEMA4B|IGF2BP1|BTBD3|PLXND1|ZNF385A|TSKU|CYFIP2|WDPCP|NIN|DCDC2|PLXNA3|ENAH|BIN3|LRTM1|HEG1|MICALL2|COL18A1|ASXL1	-5.789374555706137	0	14	0	0	-8.821658172429995	4.967491209672445
1	-8.275517723681283	GO:0000904	M1	1	0	GO Biological Processes	19	cell morphogenesis involved in differentiation	19_GO:0032502 developmental process	-8.275517723681283	2.4123736046972506	6.755624537600444	30198	522	1247	52	4.170008019246191	0.5660906010524048	87|351|998|1009|1020|1123|1306|1436|1605|1906|1907|1943|1969|2049|2050|2317|3480|3688|3897|3912|3913|4089|4627|4647|5818|6383|6722|7474|7476|7869|8324|8482|8609|8828|9037|9723|10458|10509|10642|22903|23129|25946|25987|51057|51199|51473|55558|55740|57408|57493|79778|80781	ACTN1|APP|CDC42|CDH11|CDK5|CHN1|COL15A1|CSF1R|DAG1|EDN1|EDN2|EFNA2|EPHA2|EPHB3|EPHB4|FLNB|IGF1R|ITGB1|L1CAM|LAMB1|LAMB2|SMAD4|MYH9|MYO7A|NECTIN1|SDC2|SRF|WNT5A|WNT7A|SEMA3B|FZD7|SEMA7A|KLF7|NRP2|SEMA5A|SEMA3E|BAIAP2|SEMA4B|IGF2BP1|BTBD3|PLXND1|ZNF385A|TSKU|WDPCP|NIN|DCDC2|PLXNA3|ENAH|LRTM1|HEG1|MICALL2|COL18A1	-5.619306747198354	0	14	0	0	-8.821658172429995	4.967491209672445
1	-7.552576338955844	GO:0061564	M1	1	0	GO Biological Processes	19	axon development	19_GO:0032502 developmental process	-7.552576338955844	2.59915525008712	6.5280122596496	30198	382	1247	41	3.2878909382518042	0.5049703771499783	351|780|1009|1020|1123|1436|1605|1906|1907|1943|1969|2049|2050|3371|3480|3688|3897|3913|4089|4313|5818|7474|7476|7869|8482|8609|8828|9037|9315|9723|10100|10458|10509|23129|25987|51199|55558|55740|57408|84709|374969	APP|DDR1|CDH11|CDK5|CHN1|CSF1R|DAG1|EDN1|EDN2|EFNA2|EPHA2|EPHB3|EPHB4|TNC|IGF1R|ITGB1|L1CAM|LAMB2|SMAD4|MMP2|NECTIN1|WNT5A|WNT7A|SEMA3B|SEMA7A|KLF7|NRP2|SEMA5A|NREP|SEMA3E|TSPAN2|BAIAP2|SEMA4B|PLXND1|TSKU|NIN|PLXNA3|ENAH|LRTM1|MGARP|SVBP	-4.977670302150395	0	14	0	0	-8.821658172429995	4.967491209672445
1	-7.374581346813577	GO:0040007	M1	1	0	GO Biological Processes	19	growth	19_GO:0040007 growth	-7.374581346813577	2.5969458066652193	6.440768796664587	30198	373	1247	40	3.2076984763432237	0.4989809327281888	351|652|780|975|1020|1028|1605|1906|1907|1990|2074|3688|3913|4089|4814|5159|5530|5914|6356|6442|6665|6722|7474|7476|8324|8482|8828|9037|23371|25987|26999|51199|55512|55558|55909|57493|84159|91461|126695|407010	APP|BMP4|DDR1|CD81|CDK5|CDKN1C|DAG1|EDN1|EDN2|CELA1|ERCC6|ITGB1|LAMB2|SMAD4|NINJ1|PDGFRB|PPP3CA|RARA|CCL11|SGCA|SOX15|SRF|WNT5A|WNT7A|FZD7|SEMA7A|NRP2|SEMA5A|TNS2|TSKU|CYFIP2|NIN|SMPD3|PLXNA3|BIN3|HEG1|ARID5B|PKDCC|KDF1|MIR23A	-4.849649284969967	0	14	0	0	-8.821658172429995	4.967491209672445
1	-7.374581346813577	GO:0048589	M1	1	0	GO Biological Processes	19	developmental growth	19_GO:0040007 growth	-7.374581346813577	2.5969458066652193	6.440768796664587	30198	373	1247	40	3.2076984763432237	0.4989809327281888	351|652|780|975|1020|1028|1605|1906|1907|1990|2074|3688|3913|4089|4814|5159|5530|5914|6356|6442|6665|6722|7474|7476|8324|8482|8828|9037|23371|25987|26999|51199|55512|55558|55909|57493|84159|91461|126695|407010	APP|BMP4|DDR1|CD81|CDK5|CDKN1C|DAG1|EDN1|EDN2|CELA1|ERCC6|ITGB1|LAMB2|SMAD4|NINJ1|PDGFRB|PPP3CA|RARA|CCL11|SGCA|SOX15|SRF|WNT5A|WNT7A|FZD7|SEMA7A|NRP2|SEMA5A|TNS2|TSKU|CYFIP2|NIN|SMPD3|PLXNA3|BIN3|HEG1|ARID5B|PKDCC|KDF1|MIR23A	-4.849649284969967	0	14	0	0	-8.821658172429995	4.967491209672445
1	-6.763608775634186	GO:0048812	M1	1	0	GO Biological Processes	19	neuron projection morphogenesis	19_GO:0032502 developmental process	-6.763608775634186	2.3469754724113203	6.0016583522138545	30198	454	1247	44	3.5284683239775463	0.5224677301204301	135|351|780|998|1009|1020|1123|1436|1605|1906|1907|1943|1969|2049|2050|3480|3688|3897|3913|4089|4908|5818|6383|7465|7474|7476|7869|8482|8609|8828|9037|9723|10458|10509|10642|22903|23129|25987|26999|51199|51473|55558|55740|57408	ADORA2A|APP|DDR1|CDC42|CDH11|CDK5|CHN1|CSF1R|DAG1|EDN1|EDN2|EFNA2|EPHA2|EPHB3|EPHB4|IGF1R|ITGB1|L1CAM|LAMB2|SMAD4|NTF3|NECTIN1|SDC2|WEE1|WNT5A|WNT7A|SEMA3B|SEMA7A|KLF7|NRP2|SEMA5A|SEMA3E|BAIAP2|SEMA4B|IGF2BP1|BTBD3|PLXND1|TSKU|CYFIP2|NIN|DCDC2|PLXNA3|ENAH|LRTM1	-4.346770893751146	0	14	0	0	-8.821658172429995	4.967491209672445
1	-6.708533427331178	GO:0048667	M1	1	0	GO Biological Processes	19	cell morphogenesis involved in neuron differentiation	19_GO:0032502 developmental process	-6.708533427331178	2.4216519647153167	6.0151697378808455	30198	410	1247	41	3.2878909382518042	0.5049703771499783	351|998|1009|1020|1123|1436|1605|1906|1907|1943|1969|2049|2050|3480|3688|3897|3913|4089|4647|5818|6383|7474|7476|7869|8482|8609|8828|9037|9723|10458|10509|10642|22903|23129|25987|51057|51199|51473|55558|55740|57408	APP|CDC42|CDH11|CDK5|CHN1|CSF1R|DAG1|EDN1|EDN2|EFNA2|EPHA2|EPHB3|EPHB4|IGF1R|ITGB1|L1CAM|LAMB2|SMAD4|MYO7A|NECTIN1|SDC2|WNT5A|WNT7A|SEMA3B|SEMA7A|KLF7|NRP2|SEMA5A|SEMA3E|BAIAP2|SEMA4B|IGF2BP1|BTBD3|PLXND1|TSKU|WDPCP|NIN|DCDC2|PLXNA3|ENAH|LRTM1	-4.307672625354809	0	14	0	0	-8.821658172429995	4.967491209672445
1	-6.656694944607062	GO:0120039	M1	1	0	GO Biological Processes	19	plasma membrane bounded cell projection morphogenesis	19_GO:0032502 developmental process	-6.656694944607062	2.326477870032182	5.936706891980069	30198	458	1247	44	3.5284683239775463	0.5224677301204301	135|351|780|998|1009|1020|1123|1436|1605|1906|1907|1943|1969|2049|2050|3480|3688|3897|3913|4089|4908|5818|6383|7465|7474|7476|7869|8482|8609|8828|9037|9723|10458|10509|10642|22903|23129|25987|26999|51199|51473|55558|55740|57408	ADORA2A|APP|DDR1|CDC42|CDH11|CDK5|CHN1|CSF1R|DAG1|EDN1|EDN2|EFNA2|EPHA2|EPHB3|EPHB4|IGF1R|ITGB1|L1CAM|LAMB2|SMAD4|NTF3|NECTIN1|SDC2|WEE1|WNT5A|WNT7A|SEMA3B|SEMA7A|KLF7|NRP2|SEMA5A|SEMA3E|BAIAP2|SEMA4B|IGF2BP1|BTBD3|PLXND1|TSKU|CYFIP2|NIN|DCDC2|PLXNA3|ENAH|LRTM1	-4.281918407724733	0	14	0	0	-8.821658172429995	4.967491209672445
1	-6.633926753882266	GO:0006935	M1	1	0	GO Biological Processes	19	chemotaxis	19_GO:0040011 locomotion	-6.633926753882266	2.249360520585373	5.882022105144155	30198	506	1247	47	3.769045709703288	0.5393117368327544	351|652|1020|1123|1436|1605|1906|1907|1943|1960|1969|2049|2050|2359|3491|3586|3897|3913|4046|4089|4363|4814|4908|5159|5291|5818|6347|6354|6356|7249|7474|7869|8482|8609|8828|9037|9564|9723|10488|10509|23129|55558|55740|57007|57408|57580|123920	APP|BMP4|CDK5|CHN1|CSF1R|DAG1|EDN1|EDN2|EFNA2|EGR3|EPHA2|EPHB3|EPHB4|FPR3|CCN1|IL10|L1CAM|LAMB2|LSP1|SMAD4|ABCC1|NINJ1|NTF3|PDGFRB|PIK3CB|NECTIN1|CCL2|CCL7|CCL11|TSC2|WNT5A|SEMA3B|SEMA7A|KLF7|NRP2|SEMA5A|BCAR1|SEMA3E|CREB3|SEMA4B|PLXND1|PLXNA3|ENAH|ACKR3|LRTM1|PREX1|CMTM3	-4.265780795898951	0	14	0	0	-8.821658172429995	4.967491209672445
1	-6.5841081768237695	GO:0042330	M1	1	0	GO Biological Processes	19	taxis	19_GO:0040011 locomotion	-6.5841081768237695	2.2405047705043284	5.852056866183629	30198	508	1247	47	3.769045709703288	0.5393117368327544	351|652|1020|1123|1436|1605|1906|1907|1943|1960|1969|2049|2050|2359|3491|3586|3897|3913|4046|4089|4363|4814|4908|5159|5291|5818|6347|6354|6356|7249|7474|7869|8482|8609|8828|9037|9564|9723|10488|10509|23129|55558|55740|57007|57408|57580|123920	APP|BMP4|CDK5|CHN1|CSF1R|DAG1|EDN1|EDN2|EFNA2|EGR3|EPHA2|EPHB3|EPHB4|FPR3|CCN1|IL10|L1CAM|LAMB2|LSP1|SMAD4|ABCC1|NINJ1|NTF3|PDGFRB|PIK3CB|NECTIN1|CCL2|CCL7|CCL11|TSC2|WNT5A|SEMA3B|SEMA7A|KLF7|NRP2|SEMA5A|BCAR1|SEMA3E|CREB3|SEMA4B|PLXND1|PLXNA3|ENAH|ACKR3|LRTM1|PREX1|CMTM3	-4.246428486084685	0	14	0	0	-8.821658172429995	4.967491209672445
1	-6.551385402091608	GO:0048858	M1	1	0	GO Biological Processes	19	cell projection morphogenesis	19_GO:0032502 developmental process	-6.551385402091608	2.306335204490778	5.872427802426137	30198	462	1247	44	3.5284683239775463	0.5224677301204301	135|351|780|998|1009|1020|1123|1436|1605|1906|1907|1943|1969|2049|2050|3480|3688|3897|3913|4089|4908|5818|6383|7465|7474|7476|7869|8482|8609|8828|9037|9723|10458|10509|10642|22903|23129|25987|26999|51199|51473|55558|55740|57408	ADORA2A|APP|DDR1|CDC42|CDH11|CDK5|CHN1|CSF1R|DAG1|EDN1|EDN2|EFNA2|EPHA2|EPHB3|EPHB4|IGF1R|ITGB1|L1CAM|LAMB2|SMAD4|NTF3|NECTIN1|SDC2|WEE1|WNT5A|WNT7A|SEMA3B|SEMA7A|KLF7|NRP2|SEMA5A|SEMA3E|BAIAP2|SEMA4B|IGF2BP1|BTBD3|PLXND1|TSKU|CYFIP2|NIN|DCDC2|PLXNA3|ENAH|LRTM1	-4.2210280049976925	0	14	0	0	-8.821658172429995	4.967491209672445
1	-6.072195511897441	GO:0032990	M1	1	0	GO Biological Processes	19	cell part morphogenesis	19_GO:0032502 developmental process	-6.072195511897441	2.2152325664755494	5.57587202012859	30198	481	1247	44	3.5284683239775463	0.5224677301204301	135|351|780|998|1009|1020|1123|1436|1605|1906|1907|1943|1969|2049|2050|3480|3688|3897|3913|4089|4908|5818|6383|7465|7474|7476|7869|8482|8609|8828|9037|9723|10458|10509|10642|22903|23129|25987|26999|51199|51473|55558|55740|57408	ADORA2A|APP|DDR1|CDC42|CDH11|CDK5|CHN1|CSF1R|DAG1|EDN1|EDN2|EFNA2|EPHA2|EPHB3|EPHB4|IGF1R|ITGB1|L1CAM|LAMB2|SMAD4|NTF3|NECTIN1|SDC2|WEE1|WNT5A|WNT7A|SEMA3B|SEMA7A|KLF7|NRP2|SEMA5A|SEMA3E|BAIAP2|SEMA4B|IGF2BP1|BTBD3|PLXND1|TSKU|CYFIP2|NIN|DCDC2|PLXNA3|ENAH|LRTM1	-3.824024870990875	0	14	0	0	-8.821658172429995	4.967491209672445
1	-5.619924608418984	GO:0007409	M1	1	0	GO Biological Processes	19	axonogenesis	19_GO:0032502 developmental process	-5.619924608418984	2.4074902573193206	5.432828314432091	30198	342	1247	34	2.72654370489174	0.461179696041021	351|1009|1020|1123|1436|1605|1906|1907|1943|1969|2049|2050|3480|3688|3897|3913|4089|5818|7474|7476|7869|8482|8609|8828|9037|9723|10458|10509|23129|25987|51199|55558|55740|57408	APP|CDH11|CDK5|CHN1|CSF1R|DAG1|EDN1|EDN2|EFNA2|EPHA2|EPHB3|EPHB4|IGF1R|ITGB1|L1CAM|LAMB2|SMAD4|NECTIN1|WNT5A|WNT7A|SEMA3B|SEMA7A|KLF7|NRP2|SEMA5A|SEMA3E|BAIAP2|SEMA4B|PLXND1|TSKU|NIN|PLXNA3|ENAH|LRTM1	-3.4322347148938	0	14	0	0	-8.821658172429995	4.967491209672445
1	-5.548415125193946	GO:0007411	M1	1	0	GO Biological Processes	19	axon guidance	19_GO:0040011 locomotion	-5.548415125193946	2.773698285577015	5.567053559150565	30198	227	1247	26	2.0850040096230953	0.40461765218590895	351|1020|1123|1436|1605|1906|1943|1969|2049|2050|3897|3913|4089|5818|7474|7869|8482|8609|8828|9037|9723|10509|23129|55558|55740|57408	APP|CDK5|CHN1|CSF1R|DAG1|EDN1|EFNA2|EPHA2|EPHB3|EPHB4|L1CAM|LAMB2|SMAD4|NECTIN1|WNT5A|SEMA3B|SEMA7A|KLF7|NRP2|SEMA5A|SEMA3E|SEMA4B|PLXND1|PLXNA3|ENAH|LRTM1	-3.3777585709675426	0	14	0	0	-8.821658172429995	4.967491209672445
1	-5.512935656890128	GO:0097485	M1	1	0	GO Biological Processes	19	neuron projection guidance	19_GO:0040011 locomotion	-5.512935656890128	2.7615329422192207	5.5411277498544305	30198	228	1247	26	2.0850040096230953	0.40461765218590895	351|1020|1123|1436|1605|1906|1943|1969|2049|2050|3897|3913|4089|5818|7474|7869|8482|8609|8828|9037|9723|10509|23129|55558|55740|57408	APP|CDK5|CHN1|CSF1R|DAG1|EDN1|EFNA2|EPHA2|EPHB3|EPHB4|L1CAM|LAMB2|SMAD4|NECTIN1|WNT5A|SEMA3B|SEMA7A|KLF7|NRP2|SEMA5A|SEMA3E|SEMA4B|PLXND1|PLXNA3|ENAH|LRTM1	-3.352440838187297	0	14	0	0	-8.821658172429995	4.967491209672445
1	-5.1421743050199415	GO:0060560	M1	1	0	GO Biological Processes	19	developmental growth involved in morphogenesis	19_GO:0040007 growth	-5.1421743050199415	3.488820627132236	5.621847061683193	30198	118	1247	17	1.36327185244587	0.32838048215336263	351|652|780|1020|1906|1907|3688|3913|6356|7474|8482|8828|9037|26999|51199|55558|55909	APP|BMP4|DDR1|CDK5|EDN1|EDN2|ITGB1|LAMB2|CCL11|WNT5A|SEMA7A|NRP2|SEMA5A|CYFIP2|NIN|PLXNA3|BIN3	-3.0548549566123206	0	14	0	0	-8.821658172429995	4.967491209672445
1	-5.101748159240703	GO:0016049	M1	1	0	GO Biological Processes	19	cell growth	19_GO:0040007 growth	-5.101748159240703	3.823660996918921	5.720747900556354	30198	95	1247	15	1.202886928628709	0.308710430389774	351|780|1020|1906|1907|3688|3913|8482|8828|9037|26999|51199|55558|55909|407010	APP|DDR1|CDK5|EDN1|EDN2|ITGB1|LAMB2|SEMA7A|NRP2|SEMA5A|CYFIP2|NIN|PLXNA3|BIN3|MIR23A	-3.0263943594339358	0	14	0	0	-8.821658172429995	4.967491209672445
1	-4.561580941389093	GO:0048588	M1	1	0	GO Biological Processes	19	developmental cell growth	19_GO:0040007 growth	-4.561580941389093	3.645497581291875	5.302893057503724	30198	93	1247	14	1.1226944667201284	0.29836362561905766	351|780|1020|1906|1907|3688|3913|8482|8828|9037|26999|51199|55558|407010	APP|DDR1|CDK5|EDN1|EDN2|ITGB1|LAMB2|SEMA7A|NRP2|SEMA5A|CYFIP2|NIN|PLXNA3|MIR23A	-2.579024243704838	0	14	0	0	-8.821658172429995	4.967491209672445
1	-4.058064745331634	GO:1990138	M1	1	0	GO Biological Processes	19	neuron projection extension	19_GO:0040007 growth	-4.058064745331634	3.975846509234102	5.060862024768698	30198	67	1247	11	0.8821170809943866	0.2647926327826884	780|1020|1906|1907|3688|3913|8482|8828|9037|26999|55558	DDR1|CDK5|EDN1|EDN2|ITGB1|LAMB2|SEMA7A|NRP2|SEMA5A|CYFIP2|PLXNA3	-2.169227928216156	0	14	0	0	-8.821658172429995	4.967491209672445
1	-3.7899210933765684	GO:0048675	M1	1	0	GO Biological Processes	19	axon extension	19_GO:0040007 growth	-3.7899210933765684	4.967491209672445	5.145447479569287	30198	39	1247	8	0.6415396952686447	0.22608979833152643	1020|1906|1907|3688|3913|8482|8828|9037	CDK5|EDN1|EDN2|ITGB1|LAMB2|SEMA7A|NRP2|SEMA5A	-1.9695871208774034	0	14	0	0	-8.821658172429995	4.967491209672445
1	-8.316422862013379	GO:0031589	M1	1	0	GO Biological Processes	19	cell-substrate adhesion	19_GO:0009987 cellular process	-8.316422862013379	3.587632540318988	7.406125818816407	30198	189	1247	28	2.245388933440257	0.41954754898025626	87|613|780|1020|1605|2013|2049|3678|3688|3691|3897|3912|3913|4091|5310|6722|7070|7248|7448|7791|8324|8754|8874|10174|10580|50509|51754|79778	ACTN1|BCR|DDR1|CDK5|DAG1|EMP2|EPHB3|ITGA5|ITGB1|ITGB4|L1CAM|LAMB1|LAMB2|SMAD6|PKD1|SRF|THY1|TSC1|VTN|ZYX|FZD7|ADAM9|ARHGEF7|SORBS3|SORBS1|COL5A3|TMEM8B|MICALL2	-5.645262428716477	0	15	1	1	-8.316422862013379	5.3814488104784814
1	-6.885214761945998	GO:0007160	M1	1	0	GO Biological Processes	19	cell-matrix adhesion	19_GO:0009987 cellular process	-6.885214761945998	3.823660996918921	6.773156538052182	30198	133	1247	21	1.6840417000801924	0.3643805627570776	87|613|780|1020|1605|2013|3678|3688|3691|3897|5310|6722|7070|7248|7448|7791|8754|8874|10580|50509|51754	ACTN1|BCR|DDR1|CDK5|DAG1|EMP2|ITGA5|ITGB1|ITGB4|L1CAM|PKD1|SRF|THY1|TSC1|VTN|ZYX|ADAM9|ARHGEF7|SORBS1|COL5A3|TMEM8B	-4.460952861983752	0	15	0	0	-8.316422862013379	5.3814488104784814
1	-4.050368601245635	GO:0007044	M1	1	0	GO Biological Processes	19	cell-substrate junction assembly	19_GO:0009987 cellular process	-4.050368601245635	5.3814488104784814	5.4591152905483415	30198	36	1247	8	0.6415396952686447	0.22608979833152643	87|613|3678|3691|7070|7094|8874|10580	ACTN1|BCR|ITGA5|ITGB4|THY1|TLN1|ARHGEF7|SORBS1	-2.16587476514094	0	15	0	0	-8.316422862013379	5.3814488104784814
1	-3.9604808095843302	GO:0150115	M1	1	0	GO Biological Processes	19	cell-substrate junction organization	19_GO:0009987 cellular process	-3.9604808095843302	5.236004248033117	5.350787726602758	30198	37	1247	8	0.6415396952686447	0.22608979833152643	87|613|3678|3691|7070|7094|8874|10580	ACTN1|BCR|ITGA5|ITGB4|THY1|TLN1|ARHGEF7|SORBS1	-2.0950102107930655	0	15	0	0	-8.316422862013379	5.3814488104784814
1	-2.3464467477258	GO:0048041	M1	1	0	GO Biological Processes	19	focal adhesion assembly	19_GO:0009987 cellular process	-2.3464467477258	4.484540675398735	3.759377256198029	30198	27	1247	5	0.40096230954290296	0.1789559406484096	87|613|7070|8874|10580	ACTN1|BCR|THY1|ARHGEF7|SORBS1	-0.9340031139408527	0	15	0	0	-8.316422862013379	5.3814488104784814
1	-8.314438382363774	GO:0048732	M1	1	0	GO Biological Processes	19	gland development	19_GO:0032502 developmental process	-8.314438382363774	2.650564339489401	6.914325860013723	30198	402	1247	44	3.5284683239775463	0.5224677301204301	100|652|780|823|998|999|1028|1030|1436|1605|1906|1950|1969|1990|1999|2049|3371|3488|3586|3643|4041|4089|4313|5021|5310|5371|5914|6195|6356|6722|7001|7474|8543|8862|9612|22890|23129|51804|57045|80139|80326|84159|159296|171023	ADA|BMP4|DDR1|CAPN1|CDC42|CDH1|CDKN1C|CDKN2B|CSF1R|DAG1|EDN1|EGF|EPHA2|CELA1|ELF3|EPHB3|TNC|IGFBP5|IL10|INSR|LRP5|SMAD4|MMP2|OXTR|PKD1|PML|RARA|RPS6KA1|CCL11|SRF|PRDX2|WNT5A|LMO4|APLN|NCOR2|ZBTB1|PLXND1|SIX4|TWSG1|ZNF703|WNT10A|ARID5B|NKX2-3|ASXL1	-5.645262428716477	0	16	1	1	-8.314438382363774	6.6045053583145
1	-7.470083249981731	GO:0022612	M1	1	0	GO Biological Processes	19	gland morphogenesis	19_GO:0032502 developmental process	-7.470083249981731	4.510920326430492	7.371400579451205	30198	102	1247	19	1.5236567762630313	0.3468776383018224	652|780|823|998|1436|1605|1969|1999|3371|3488|4041|4313|5371|6195|6356|7474|23129|57045|159296	BMP4|DDR1|CAPN1|CDC42|CSF1R|DAG1|EPHA2|ELF3|TNC|IGFBP5|LRP5|MMP2|PML|RPS6KA1|CCL11|WNT5A|PLXND1|TWSG1|NKX2-3	-4.915861812036134	0	16	0	0	-8.314438382363774	6.6045053583145
1	-6.125160296316688	GO:0060443	M1	1	0	GO Biological Processes	19	mammary gland morphogenesis	19_GO:0032502 developmental process	-6.125160296316688	6.342421812349639	7.190503372531475	30198	42	1247	11	0.8821170809943866	0.2647926327826884	652|780|823|1436|1969|1999|3488|4041|5371|6356|7474	BMP4|DDR1|CAPN1|CSF1R|EPHA2|ELF3|IGFBP5|LRP5|PML|CCL11|WNT5A	-3.8635656244443037	0	16	0	0	-8.314438382363774	6.6045053583145
1	-5.019140926422685	GO:0048754	M1	1	0	GO Biological Processes	19	branching morphogenesis of an epithelial tube	19_GO:0032502 developmental process	-5.019140926422685	3.27742371164479	5.4628892488416865	30198	133	1247	18	1.4434643143544508	0.3377633425169463	90|652|780|1282|1605|1906|1950|1969|4041|4089|4776|5310|5371|6356|6722|7474|9723|23129	ACVR1|BMP4|DDR1|COL4A1|DAG1|EDN1|EGF|EPHA2|LRP5|SMAD4|NFATC4|PKD1|PML|CCL11|SRF|WNT5A|SEMA3E|PLXND1	-2.9658940274952577	0	16	0	0	-8.314438382363774	6.6045053583145
1	-4.8948460940390754	GO:0061138	M1	1	0	GO Biological Processes	19	morphogenesis of a branching epithelium	19_GO:0032502 developmental process	-4.8948460940390754	2.9896937835991566	5.26994453133597	30198	162	1247	20	1.6038492381716118	0.3557440122843459	90|652|780|1282|1605|1906|1950|1969|3586|4041|4089|4776|5310|5371|6356|6722|7474|9021|9723|23129	ACVR1|BMP4|DDR1|COL4A1|DAG1|EDN1|EGF|EPHA2|IL10|LRP5|SMAD4|NFATC4|PKD1|PML|CCL11|SRF|WNT5A|SOCS3|SEMA3E|PLXND1	-2.8624922379789535	0	16	0	0	-8.314438382363774	6.6045053583145
1	-4.548424088539785	GO:0001763	M1	1	0	GO Biological Processes	19	morphogenesis of a branching structure	19_GO:0032502 developmental process	-4.548424088539785	2.832341479199201	4.986913528112014	30198	171	1247	20	1.6038492381716118	0.3557440122843459	90|652|780|1282|1605|1906|1950|1969|3586|4041|4089|4776|5310|5371|6356|6722|7474|9021|9723|23129	ACVR1|BMP4|DDR1|COL4A1|DAG1|EDN1|EGF|EPHA2|IL10|LRP5|SMAD4|NFATC4|PKD1|PML|CCL11|SRF|WNT5A|SOCS3|SEMA3E|PLXND1	-2.5755780430622988	0	16	0	0	-8.314438382363774	6.6045053583145
1	-4.317015605193569	GO:0030879	M1	1	0	GO Biological Processes	19	mammary gland development	19_GO:0032502 developmental process	-4.317015605193569	3.1501163768654528	4.9590107115893165	30198	123	1247	16	1.2830793905372895	0.31870533802717327	652|780|823|1436|1950|1969|1999|3488|4041|5021|5371|6356|7474|8862|9612|80139	BMP4|DDR1|CAPN1|CSF1R|EGF|EPHA2|ELF3|IGFBP5|LRP5|OXTR|PML|CCL11|WNT5A|APLN|NCOR2|ZNF703	-2.391776801398814	0	16	0	0	-8.314438382363774	6.6045053583145
1	-3.849952132043366	GO:0060603	M1	1	0	GO Biological Processes	19	mammary gland duct morphogenesis	19_GO:0032502 developmental process	-3.849952132043366	5.845366811381799	5.417869540703502	30198	29	1247	7	0.5613472333600642	0.21157296988862812	780|1436|1969|4041|5371|6356|7474	DDR1|CSF1R|EPHA2|LRP5|PML|CCL11|WNT5A	-2.0201970855186357	0	16	0	0	-8.314438382363774	6.6045053583145
1	-3.6846629484594855	GO:0060444	M1	1	0	GO Biological Processes	19	branching involved in mammary gland duct morphogenesis	19_GO:0032502 developmental process	-3.6846629484594855	6.6045053583145	5.4575928759439165	30198	22	1247	6	0.48115477145148355	0.19595747544322786	780|1969|4041|5371|6356|7474	DDR1|EPHA2|LRP5|PML|CCL11|WNT5A	-1.8914247357605176	0	16	0	0	-8.314438382363774	6.6045053583145
1	-3.6547569906043558	GO:0001569	M1	1	0	GO Biological Processes	19	branching involved in blood vessel morphogenesis	19_GO:0032502 developmental process	-3.6547569906043558	5.468246371937813	5.165772050998945	30198	31	1247	7	0.5613472333600642	0.21157296988862812	90|1282|1906|4776|6722|9723|23129	ACVR1|COL4A1|EDN1|NFATC4|SRF|SEMA3E|PLXND1	-1.8701876182549897	0	16	0	0	-8.314438382363774	6.6045053583145
1	-2.6454412610369338	GO:0061180	M1	1	0	GO Biological Processes	19	mammary gland epithelium development	19_GO:0032502 developmental process	-2.6454412610369338	3.398809775039041	3.762164237713801	30198	57	1247	8	0.6415396952686447	0.22608979833152643	780|1436|1969|4041|5371|6356|7474|80139	DDR1|CSF1R|EPHA2|LRP5|PML|CCL11|WNT5A|ZNF703	-1.1532330440019471	0	16	0	0	-8.314438382363774	6.6045053583145
1	-7.490155725693254	GO:0031497	M1	1	0	GO Biological Processes	19	chromatin assembly	19_GO:0009987 cellular process	-7.490155725693254	3.478616081911505	6.94141882993998	30198	181	1247	26	2.0850040096230953	0.40461765218590895	1028|1788|3006|3008|3009|3017|3018|4676|8343|8347|8348|8349|8350|8351|8352|8354|8356|8358|8359|8367|8368|8493|8932|8970|22893|57673	CDKN1C|DNMT3A|H1-2|H1-4|H1-5|H2BC5|H2BC3|NAP1L4|H2BC7|H2BC4|H2BC17|H2BC21|H3C1|H3C4|H3C3|H3C11|H3C12|H3C2|H4C1|H4C5|H4C13|PPM1D|MBD2|H2BC11|BAHD1|BEND3	-4.92571512256597	0	17	1	1	-7.490155725693254	6.810896150761829
1	-6.513064462550245	GO:0006334	M1	1	0	GO Biological Processes	19	nucleosome assembly	19_GO:0009987 cellular process	-6.513064462550245	3.7838311948676826	6.550350052806427	30198	128	1247	20	1.6038492381716118	0.3557440122843459	3006|3008|3009|3017|3018|4676|8343|8347|8348|8349|8350|8351|8352|8354|8356|8358|8359|8367|8368|8970	H1-2|H1-4|H1-5|H2BC5|H2BC3|NAP1L4|H2BC7|H2BC4|H2BC17|H2BC21|H3C1|H3C4|H3C3|H3C11|H3C12|H3C2|H4C1|H4C5|H4C13|H2BC11	-4.199896448887723	0	17	0	0	-7.490155725693254	6.810896150761829
1	-6.427101198509941	GO:0006325	M1	1	0	GO Biological Processes	19	chromatin organization	19_GO:0009987 cellular process	-6.427101198509941	2.0971822570247025	5.691080149990025	30198	612	1247	53	4.250200481154772	0.5712686847471947	1028|1108|1788|2074|3006|3008|3009|3017|3018|4676|6604|6615|6665|6827|8019|8328|8335|8343|8347|8348|8349|8350|8351|8352|8354|8356|8358|8359|8367|8368|8493|8726|8932|8970|9643|10363|10524|10933|22823|22890|22893|23210|23476|23492|26240|54880|55193|57673|83439|84678|171023|221656|375748	CDKN1C|CHD4|DNMT3A|ERCC6|H1-2|H1-4|H1-5|H2BC5|H2BC3|NAP1L4|SMARCD3|SNAI1|SOX15|SUPT4H1|BRD3|GFI1B|H2AC4|H2BC7|H2BC4|H2BC17|H2BC21|H3C1|H3C4|H3C3|H3C11|H3C12|H3C2|H4C1|H4C5|H4C13|PPM1D|EED|MBD2|H2BC11|MORF4L2|HMG20A|KAT5|MORF4L1|MTF2|ZBTB1|BAHD1|JMJD6|BRD4|CBX7|FAM50B|BCOR|PBRM1|BEND3|TCF7L1|KDM2B|ASXL1|KDM1B|ERCC6L2	-4.125902030157239	0	17	0	0	-7.490155725693254	6.810896150761829
1	-5.395203582644095	GO:0006335	M1	1	0	GO Biological Processes	19	DNA replication-dependent chromatin assembly	19_GO:0009987 cellular process	-5.395203582644095	6.810896150761829	6.825627466592878	30198	32	1247	9	0.7217321571772254	0.2397076514180788	8350|8351|8352|8354|8356|8358|8359|8367|8368	H3C1|H3C4|H3C3|H3C11|H3C12|H3C2|H4C1|H4C5|H4C13	-3.260592132602331	0	17	0	0	-7.490155725693254	6.810896150761829
1	-5.395203582644095	GO:0034723	M1	1	0	GO Biological Processes	19	DNA replication-dependent chromatin organization	19_GO:0009987 cellular process	-5.395203582644095	6.810896150761829	6.825627466592878	30198	32	1247	9	0.7217321571772254	0.2397076514180788	8350|8351|8352|8354|8356|8358|8359|8367|8368	H3C1|H3C4|H3C3|H3C11|H3C12|H3C2|H4C1|H4C5|H4C13	-3.260592132602331	0	17	0	0	-7.490155725693254	6.810896150761829
1	-5.358688866582951	GO:0034728	M1	1	0	GO Biological Processes	19	nucleosome organization	19_GO:0009987 cellular process	-5.358688866582951	3.10089580847693	5.598906203443421	30198	164	1247	21	1.6840417000801924	0.3643805627570776	3006|3008|3009|3017|3018|4676|6604|8343|8347|8348|8349|8350|8351|8352|8354|8356|8358|8359|8367|8368|8970	H1-2|H1-4|H1-5|H2BC5|H2BC3|NAP1L4|SMARCD3|H2BC7|H2BC4|H2BC17|H2BC21|H3C1|H3C4|H3C3|H3C11|H3C12|H3C2|H4C1|H4C5|H4C13|H2BC11	-3.246545934450298	0	17	0	0	-7.490155725693254	6.810896150761829
1	-4.742650523951782	GO:0006338	M1	1	0	GO Biological Processes	19	chromatin remodeling	19_GO:0009987 cellular process	-4.742650523951782	2.364575992482969	4.904745032716265	30198	297	1247	29	2.3255813953488373	0.42679857711550495	1108|2074|3006|3008|3009|3017|3018|4676|6604|8019|8343|8347|8348|8349|8350|8351|8352|8354|8356|8358|8359|8367|8368|8932|8970|22890|23476|55193|375748	CHD4|ERCC6|H1-2|H1-4|H1-5|H2BC5|H2BC3|NAP1L4|SMARCD3|BRD3|H2BC7|H2BC4|H2BC17|H2BC21|H3C1|H3C4|H3C3|H3C11|H3C12|H3C2|H4C1|H4C5|H4C13|MBD2|H2BC11|ZBTB1|BRD4|PBRM1|ERCC6L2	-2.725222345821555	0	17	0	0	-7.490155725693254	6.810896150761829
1	-3.987538260994908	GO:0065004	M1	1	0	GO Biological Processes	19	protein-DNA complex assembly	19_GO:0009987 cellular process	-3.987538260994908	2.455131024135344	4.464699682807171	30198	217	1247	22	1.7642341619887731	0.3728032626880421	3006|3008|3009|3017|3018|4676|8343|8347|8348|8349|8350|8351|8352|8354|8356|8358|8359|8367|8368|8970|51586|79003	H1-2|H1-4|H1-5|H2BC5|H2BC3|NAP1L4|H2BC7|H2BC4|H2BC17|H2BC21|H3C1|H3C4|H3C3|H3C11|H3C12|H3C2|H4C1|H4C5|H4C13|H2BC11|MED15|MIS12	-2.117911702432486	0	17	0	0	-7.490155725693254	6.810896150761829
1	-3.4162564184649096	GO:0071824	M1	1	0	GO Biological Processes	19	protein-DNA complex subunit organization	19_GO:0009987 cellular process	-3.4162564184649096	2.192834456238279	3.9621003276906848	30198	254	1247	23	1.8444266238973537	0.38102629403128974	3006|3008|3009|3017|3018|4676|6604|8343|8347|8348|8349|8350|8351|8352|8354|8356|8358|8359|8367|8368|8970|51586|79003	H1-2|H1-4|H1-5|H2BC5|H2BC3|NAP1L4|SMARCD3|H2BC7|H2BC4|H2BC17|H2BC21|H3C1|H3C4|H3C3|H3C11|H3C12|H3C2|H4C1|H4C5|H4C13|H2BC11|MED15|MIS12	-1.6969138553518828	0	17	0	0	-7.490155725693254	6.810896150761829
1	-2.6943100943686984	GO:0040029	M1	1	0	GO Biological Processes	19	regulation of gene expression, epigenetic	19_GO:0008152 metabolic process	-2.6943100943686984	2.5185180433039296	3.5307740626748507	30198	125	1247	13	1.0425020048115476	0.28762694983318887	1028|1788|8350|8351|8352|8354|8356|8358|8493|8932|22893|57673|221656	CDKN1C|DNMT3A|H3C1|H3C4|H3C3|H3C11|H3C12|H3C2|PPM1D|MBD2|BAHD1|BEND3|KDM1B	-1.1796411079724107	0	17	0	0	-7.490155725693254	6.810896150761829
1	-2.2201451600772324	GO:0032200	M1	1	0	GO Biological Processes	19	telomere organization	19_GO:0009987 cellular process	-2.2201451600772324	2.306335204490778	3.0495944500950642	30198	126	1247	12	0.9623095429029671	0.27645498252848194	2237|7014|8350|8351|8352|8354|8356|8358|8359|8367|8368|10039	FEN1|TERF2|H3C1|H3C4|H3C3|H3C11|H3C12|H3C2|H4C1|H4C5|H4C13|PARP3	-0.8480330148763157	0	17	0	0	-7.490155725693254	6.810896150761829
1	-7.2457324086351695	GO:0006897	M1	1	0	GO Biological Processes	19	endocytosis	19_GO:0051179 localization	-7.2457324086351695	2.334122375629221	6.230393208131555	30198	498	1247	48	3.8492381716118684	0.544791759734905	19|71|274|351|975|998|1020|2934|3339|3643|3688|4041|4627|5291|5869|6272|6455|6653|7249|7448|8527|9260|9261|9266|9322|9610|9873|9902|10188|10239|10267|10938|23210|23301|27092|29108|29911|51454|54492|55909|57007|57488|58513|79890|83871|84171|284297|286046	ABCA1|ACTG1|BIN1|APP|CD81|CDC42|CDK5|GSN|HSPG2|INSR|ITGB1|LRP5|MYH9|PIK3CB|RAB5B|SORT1|SH3GL1|SORL1|TSC2|VTN|DGKD|PDLIM7|MAPKAPK2|CYTH2|TRIP10|RIN1|FCHSD2|MRC2|TNK2|AP3S2|RAMP1|EHD1|JMJD6|EHBP1|CACNG4|PYCARD|HOOK2|GULP1|NEURL1B|BIN3|ACKR3|ESYT2|EPS15L1|RIN3|RAB34|LOXL4|SSC5D|XKR6	-4.748238595138499	0	18	1	1	-7.2457324086351695	2.334122375629221
1	-7.2457324086351695	GO:0070848	M1	1	0	GO Biological Processes	19	response to growth factor	19_GO:0050896 response to stimulus	-7.2457324086351695	2.334122375629221	6.230393208131555	30198	498	1247	48	3.8492381716118684	0.544791759734905	90|306|351|652|653|678|890|1003|1030|1278|1284|1453|1906|1958|1960|1969|2200|2260|2674|3480|3586|3643|4089|4091|4641|4908|5159|5371|5587|6272|6347|7123|7474|7476|7791|8754|8828|9261|9564|10458|10468|10938|55512|57045|80326|92154|407010|407018	ACVR1|ANXA3|APP|BMP4|BMP5|ZFP36L2|CCNA2|CDH5|CDKN2B|COL1A2|COL4A2|CSNK1D|EDN1|EGR1|EGR3|EPHA2|FBN1|FGFR1|GFRA1|IGF1R|IL10|INSR|SMAD4|SMAD6|MYO1C|NTF3|PDGFRB|PML|PRKD1|SORT1|CCL2|CLEC3B|WNT5A|WNT7A|ZYX|ADAM9|NRP2|MAPKAPK2|BCAR1|BAIAP2|FST|EHD1|SMPD3|TWSG1|WNT10A|MTSS2|MIR23A|MIR27A	-4.748238595138499	0	19	1	1	-7.2457324086351695	3.207486045980552
1	-7.221996588012281	GO:0071363	M1	1	0	GO Biological Processes	19	cellular response to growth factor stimulus	19_GO:0050896 response to stimulus	-7.221996588012281	2.380256204634713	6.24551882289924	30198	468	1247	46	3.6888532477947074	0.5337657945323536	90|351|652|653|678|890|1003|1030|1278|1284|1453|1906|1958|1960|2200|2260|2674|3480|3586|3643|4089|4091|4641|4908|5159|5371|5587|6272|6347|7123|7474|7476|7791|8754|8828|9261|9564|10458|10468|10938|55512|57045|80326|92154|407010|407018	ACVR1|APP|BMP4|BMP5|ZFP36L2|CCNA2|CDH5|CDKN2B|COL1A2|COL4A2|CSNK1D|EDN1|EGR1|EGR3|FBN1|FGFR1|GFRA1|IGF1R|IL10|INSR|SMAD4|SMAD6|MYO1C|NTF3|PDGFRB|PML|PRKD1|SORT1|CCL2|CLEC3B|WNT5A|WNT7A|ZYX|ADAM9|NRP2|MAPKAPK2|BCAR1|BAIAP2|FST|EHD1|SMPD3|TWSG1|WNT10A|MTSS2|MIR23A|MIR27A	-4.741876870585034	0	19	0	0	-7.2457324086351695	3.207486045980552
1	-5.359730238992446	GO:0071560	M1	1	0	GO Biological Processes	19	cellular response to transforming growth factor beta stimulus	19_GO:0050896 response to stimulus	-5.359730238992446	3.207486045980552	5.6437689215496185	30198	151	1247	20	1.6038492381716118	0.3557440122843459	90|678|1003|1030|1278|1284|1906|2200|3480|4089|4091|5371|7123|7474|7476|7791|8754|57045|80326|407018	ACVR1|ZFP36L2|CDH5|CDKN2B|COL1A2|COL4A2|EDN1|FBN1|IGF1R|SMAD4|SMAD6|PML|CLEC3B|WNT5A|WNT7A|ZYX|ADAM9|TWSG1|WNT10A|MIR27A	-3.246545934450298	0	19	0	0	-7.2457324086351695	3.207486045980552
1	-5.0583053515208265	GO:0071559	M1	1	0	GO Biological Processes	19	response to transforming growth factor beta	19_GO:0050896 response to stimulus	-5.0583053515208265	3.0653822338168566	5.402096747610444	30198	158	1247	20	1.6038492381716118	0.3557440122843459	90|678|1003|1030|1278|1284|1906|2200|3480|4089|4091|5371|7123|7474|7476|7791|8754|57045|80326|407018	ACVR1|ZFP36L2|CDH5|CDKN2B|COL1A2|COL4A2|EDN1|FBN1|IGF1R|SMAD4|SMAD6|PML|CLEC3B|WNT5A|WNT7A|ZYX|ADAM9|TWSG1|WNT10A|MIR27A	-2.9911893892014927	0	19	0	0	-7.2457324086351695	3.207486045980552
1	-2.2694325595202147	GO:0007178	M1	1	0	GO Biological Processes	19	transmembrane receptor protein serine/threonine kinase signaling pathway	19_GO:0023052 signaling	-2.2694325595202147	2.0500757373251357	3.00544722202236	30198	189	1247	16	1.2830793905372895	0.31870533802717327	90|652|653|1003|1278|1958|4089|4091|5371|7791|8754|10468|55512|57045|60436|84913	ACVR1|BMP4|BMP5|CDH5|COL1A2|EGR1|SMAD4|SMAD6|PML|ZYX|ADAM9|FST|SMPD3|TWSG1|TGIF2|ATOH8	-0.8831463760123858	0	19	0	0	-7.2457324086351695	3.207486045980552
1	-2.17611081821919	GO:0030509	M1	1	0	GO Biological Processes	19	BMP signaling pathway	19_GO:0023052 signaling	-2.17611081821919	2.657910692980226	3.11998679650791	30198	82	1247	9	0.7217321571772254	0.2397076514180788	90|652|653|1958|4089|4091|10468|55512|57045	ACVR1|BMP4|BMP5|EGR1|SMAD4|SMAD6|FST|SMPD3|TWSG1	-0.8157901977478315	0	19	0	0	-7.2457324086351695	3.207486045980552
1	-6.978212110233616	GO:0002011	M1	1	0	GO Biological Processes	19	morphogenesis of an epithelial sheet	19_GO:0032502 developmental process	-6.978212110233616	6.172838341431199	7.6731782206434636	30198	51	1247	13	1.0425020048115476	0.28762694983318887	389|653|780|1289|1605|3491|3678|3688|6722|7474|7476|64398|65979	RHOC|BMP5|DDR1|COL5A1|DAG1|CCN1|ITGA5|ITGB1|SRF|WNT5A|WNT7A|PALS1|PHACTR4	-4.530884906202676	0	20	1	1	-6.978212110233616	7.4512368145086665
1	-5.249357879343429	GO:0009611	M1	1	0	GO Biological Processes	19	response to wounding	19_GO:0050896 response to stimulus	-5.249357879343429	2.1711362442275255	5.106190808907191	30198	435	1247	39	3.127506014434643	0.49290825370476427	71|135|389|678|780|1001|1020|1265|1289|1605|2683|2828|2903|3371|3491|3678|3688|3691|3913|3932|4089|4313|4627|5159|5291|5530|6722|7094|7168|7474|7476|8324|8527|9315|10398|23098|25828|25987|89781	ACTG1|ADORA2A|RHOC|ZFP36L2|DDR1|CDH3|CDK5|CNN2|COL5A1|DAG1|B4GALT1|GPR4|GRIN2A|TNC|CCN1|ITGA5|ITGB1|ITGB4|LAMB2|LCK|SMAD4|MMP2|MYH9|PDGFRB|PIK3CB|PPP3CA|SRF|TLN1|TPM1|WNT5A|WNT7A|FZD7|DGKD|NREP|MYL9|SARM1|TXN2|TSKU|HPS4	-3.148027816492993	0	20	0	0	-6.978212110233616	7.4512368145086665
1	-3.9542372988620387	GO:0044319	M1	1	0	GO Biological Processes	19	wound healing, spreading of cells	19_GO:0040011 locomotion	-3.9542372988620387	6.0541299117882925	5.552915989044903	30198	28	1247	7	0.5613472333600642	0.21157296988862812	389|780|1289|3491|3678|3688|7476	RHOC|DDR1|COL5A1|CCN1|ITGA5|ITGB1|WNT7A	-2.092883266265606	0	20	0	0	-6.978212110233616	7.4512368145086665
1	-3.9542372988620387	GO:0090505	M1	1	0	GO Biological Processes	19	epiboly involved in wound healing	19_GO:0032502 developmental process	-3.9542372988620387	6.0541299117882925	5.552915989044903	30198	28	1247	7	0.5613472333600642	0.21157296988862812	389|780|1289|3491|3678|3688|7476	RHOC|DDR1|COL5A1|CCN1|ITGA5|ITGB1|WNT7A	-2.092883266265606	0	20	0	0	-6.978212110233616	7.4512368145086665
1	-3.91673927931611	GO:0042060	M1	1	0	GO Biological Processes	19	wound healing	19_GO:0050896 response to stimulus	-3.91673927931611	2.128118393234672	4.27653391296747	30198	330	1247	29	2.3255813953488373	0.42679857711550495	71|135|389|780|1001|1265|1289|1605|2683|2828|3491|3678|3688|3932|4089|4627|5159|5291|5530|6722|7094|7168|7474|7476|8324|8527|10398|25987|89781	ACTG1|ADORA2A|RHOC|DDR1|CDH3|CNN2|COL5A1|DAG1|B4GALT1|GPR4|CCN1|ITGA5|ITGB1|LCK|SMAD4|MYH9|PDGFRB|PIK3CB|PPP3CA|SRF|TLN1|TPM1|WNT5A|WNT7A|FZD7|DGKD|MYL9|TSKU|HPS4	-2.0714720666131323	0	20	0	0	-6.978212110233616	7.4512368145086665
1	-3.849952132043366	GO:0090504	M1	1	0	GO Biological Processes	19	epiboly	19_GO:0032502 developmental process	-3.849952132043366	5.845366811381799	5.417869540703502	30198	29	1247	7	0.5613472333600642	0.21157296988862812	389|780|1289|3491|3678|3688|7476	RHOC|DDR1|COL5A1|CCN1|ITGA5|ITGB1|WNT7A	-2.0201970855186357	0	20	0	0	-6.978212110233616	7.4512368145086665
1	-2.8142860252579487	GO:0035313	M1	1	0	GO Biological Processes	19	wound healing, spreading of epidermal cells	19_GO:0040011 locomotion	-2.8142860252579487	7.4512368145086665	4.828390781163855	30198	13	1247	4	0.32076984763432237	0.16012748396610704	1289|3678|3688|7476	COL5A1|ITGA5|ITGB1|WNT7A	-1.265991656297977	0	20	0	0	-6.978212110233616	7.4512368145086665
1	-6.738906873715682	GO:0003007	M1	1	0	GO Biological Processes	19	heart morphogenesis	19_GO:0032502 developmental process	-6.738906873715682	2.90598235765838	6.280414534958057	30198	250	1247	30	2.405773857257418	0.43391657137862755	70|90|652|653|998|1289|1906|2050|2274|2535|3491|3643|4089|4091|4634|5318|6604|6615|6722|7134|7139|7168|7474|8828|9645|23129|57211|57493|115701|171023	ACTC1|ACVR1|BMP4|BMP5|CDC42|COL5A1|EDN1|EPHB4|FHL2|FZD2|CCN1|INSR|SMAD4|SMAD6|MYL3|PKP2|SMARCD3|SNAI1|SRF|TNNC1|TNNT2|TPM1|WNT5A|NRP2|MICAL2|PLXND1|ADGRG6|HEG1|ALPK2|ASXL1	-4.329368230574142	0	21	1	1	-6.738906873715682	3.6516974071103983
1	-5.977802058841749	GO:0003206	M1	1	0	GO Biological Processes	19	cardiac chamber morphogenesis	19_GO:0032502 developmental process	-5.977802058841749	3.6516974071103983	6.190296080405778	30198	126	1247	19	1.5236567762630313	0.3468776383018224	90|652|653|2274|2535|3491|4089|4091|4634|5318|6604|6722|7134|7139|7168|7474|8828|57211|57493	ACVR1|BMP4|BMP5|FHL2|FZD2|CCN1|SMAD4|SMAD6|MYL3|PKP2|SMARCD3|SRF|TNNC1|TNNT2|TPM1|WNT5A|NRP2|ADGRG6|HEG1	-3.739502171961478	0	21	0	0	-6.738906873715682	3.6516974071103983
1	-5.790585573515619	GO:0003205	M1	1	0	GO Biological Processes	19	cardiac chamber development	19_GO:0032502 developmental process	-5.790585573515619	3.190200193038142	5.890341754394914	30198	167	1247	22	1.7642341619887731	0.3728032626880421	90|652|653|2274|2535|3480|3491|4089|4091|4634|5318|6604|6722|7134|7139|7168|7474|8543|8828|23129|57211|57493	ACVR1|BMP4|BMP5|FHL2|FZD2|IGF1R|CCN1|SMAD4|SMAD6|MYL3|PKP2|SMARCD3|SRF|TNNC1|TNNT2|TPM1|WNT5A|LMO4|NRP2|PLXND1|ADGRG6|HEG1	-3.57137862854437	0	21	0	0	-6.738906873715682	3.6516974071103983
1	-3.6492267352941132	GO:0003231	M1	1	0	GO Biological Processes	19	cardiac ventricle development	19_GO:0032502 developmental process	-3.6492267352941132	2.882919005613472	4.395609434513942	30198	126	1247	15	1.202886928628709	0.308710430389774	90|652|2535|3491|4089|4091|4634|5318|6604|7134|7139|7168|7474|8543|57493	ACVR1|BMP4|FZD2|CCN1|SMAD4|SMAD6|MYL3|PKP2|SMARCD3|TNNC1|TNNT2|TPM1|WNT5A|LMO4|HEG1	-1.8697768070807788	0	21	0	0	-6.738906873715682	3.6516974071103983
1	-2.8423118630202837	GO:0003279	M1	1	0	GO Biological Processes	19	cardiac septum development	19_GO:0032502 developmental process	-2.8423118630202837	2.741492790243755	3.7276268255967553	30198	106	1247	12	0.9623095429029671	0.27645498252848194	90|652|653|2535|3491|4089|4091|7474|8543|8828|23129|57493	ACVR1|BMP4|BMP5|FZD2|CCN1|SMAD4|SMAD6|WNT5A|LMO4|NRP2|PLXND1|HEG1	-1.275798251270135	0	21	0	0	-6.738906873715682	3.6516974071103983
1	-2.596834271842854	GO:0060411	M1	1	0	GO Biological Processes	19	cardiac septum morphogenesis	19_GO:0032502 developmental process	-2.596834271842854	3.069699673582796	3.623613786877408	30198	71	1247	9	0.7217321571772254	0.2397076514180788	90|652|653|2535|3491|4089|4091|7474|8828	ACVR1|BMP4|BMP5|FZD2|CCN1|SMAD4|SMAD6|WNT5A|NRP2	-1.111574914763195	0	21	0	0	-6.738906873715682	3.6516974071103983
1	-2.5134560349730624	GO:0003281	M1	1	0	GO Biological Processes	19	ventricular septum development	19_GO:0032502 developmental process	-2.5134560349730624	2.9855983126627197	3.525109718795164	30198	73	1247	9	0.7217321571772254	0.2397076514180788	90|652|2535|3491|4089|4091|7474|8543|57493	ACVR1|BMP4|FZD2|CCN1|SMAD4|SMAD6|WNT5A|LMO4|HEG1	-1.0533073984764347	0	21	0	0	-6.738906873715682	3.6516974071103983
1	-2.3944500361233945	GO:0003151	M1	1	0	GO Biological Processes	19	outflow tract morphogenesis	19_GO:0032502 developmental process	-2.3944500361233945	2.867745747689191	3.3834985283695764	30198	76	1247	9	0.7217321571772254	0.2397076514180788	652|998|1906|2535|4089|4091|7474|8828|23129	BMP4|CDC42|EDN1|FZD2|SMAD4|SMAD6|WNT5A|NRP2|PLXND1	-0.966427987287841	0	21	0	0	-6.738906873715682	3.6516974071103983
1	-2.177611957350929	GO:0007389	M1	1	0	GO Biological Processes	19	pattern specification process	19_GO:0032502 developmental process	-2.177611957350929	1.6252697749767226	2.76410002511637	30198	447	1247	30	2.405773857257418	0.43391657137862755	90|649|652|653|1906|3221|3222|3223|3224|3229|4041|4089|4091|4242|5090|6604|6615|6722|7474|7476|8828|9645|10468|22823|23500|54880|55130|57545|79191|84678	ACVR1|BMP1|BMP4|BMP5|EDN1|HOXC4|HOXC5|HOXC6|HOXC8|HOXC13|LRP5|SMAD4|SMAD6|MFNG|PBX3|SMARCD3|SNAI1|SRF|WNT5A|WNT7A|NRP2|MICAL2|FST|MTF2|DAAM2|BCOR|ODAD2|CC2D2A|IRX3|KDM2B	-0.8162418054908323	0	21	0	0	-6.738906873715682	3.6516974071103983
1	-6.702970829381739	GO:0045596	M1	1	0	GO Biological Processes	19	negative regulation of cell differentiation	19_GO:0032502 developmental process	-6.702970829381739	2.0440266941087795	5.796020135097433	30198	699	1247	59	4.731355252606255	0.6012215597104567	19|81|351|652|653|678|862|1020|1030|1071|1289|2200|3488|3659|3688|4041|4070|4089|4091|4776|4792|4982|5318|5530|5914|6272|6356|6615|6653|7001|7070|7474|7476|7869|8324|8359|8367|8368|8482|9037|9723|10234|10272|10363|10468|10509|23500|25987|51232|51804|55558|57045|79191|80149|114990|117581|122953|171023|407018	ABCA1|ACTN4|APP|BMP4|BMP5|ZFP36L2|RUNX1T1|CDK5|CDKN2B|CETP|COL5A1|FBN1|IGFBP5|IRF1|ITGB1|LRP5|TACSTD2|SMAD4|SMAD6|NFATC4|NFKBIA|TNFRSF11B|PKP2|PPP3CA|RARA|SORT1|CCL11|SNAI1|SORL1|PRDX2|THY1|WNT5A|WNT7A|SEMA3B|FZD7|H4C1|H4C5|H4C13|SEMA7A|SEMA5A|SEMA3E|LRRC17|FSTL3|HMG20A|FST|SEMA4B|DAAM2|TSKU|CRIM1|SIX4|PLXNA3|TWSG1|IRX3|ZC3H12A|VASN|TWIST2|JDP2|ASXL1|MIR27A	-4.307672625354809	0	22	1	1	-6.702970829381739	2.0440266941087795
1	-6.669387917862933	GO:0001704	M1	1	0	GO Biological Processes	19	formation of primary germ layer	19_GO:0032502 developmental process	-6.669387917862933	4.036086607858861	6.740345111729426	30198	114	1247	19	1.5236567762630313	0.3468776383018224	90|652|1284|1294|1303|1969|3678|3688|3691|3912|4313|4324|6615|6722|7448|7474|23275|57045|84913	ACVR1|BMP4|COL4A2|COL7A1|COL12A1|EPHA2|ITGA5|ITGB1|ITGB4|LAMB1|MMP2|MMP15|SNAI1|SRF|VTN|WNT5A|POFUT2|TWSG1|ATOH8	-4.281918407724733	0	23	1	1	-6.669387917862933	4.036086607858861
1	-6.659690435493708	GO:0007369	M1	1	0	GO Biological Processes	19	gastrulation	19_GO:0032502 developmental process	-6.659690435493708	3.459502806736167	6.4940454649329595	30198	161	1247	23	1.8444266238973537	0.38102629403128974	90|652|1284|1294|1303|1969|3678|3688|3691|3912|4041|4089|4313|4324|6615|6722|7448|7474|7709|8862|23275|57045|84913	ACVR1|BMP4|COL4A2|COL7A1|COL12A1|EPHA2|ITGA5|ITGB1|ITGB4|LAMB1|LRP5|SMAD4|MMP2|MMP15|SNAI1|SRF|VTN|WNT5A|ZBTB17|APLN|POFUT2|TWSG1|ATOH8	-4.281918407724733	0	23	0	0	-6.669387917862933	4.036086607858861
1	-3.339790133685571	GO:0001707	M1	1	0	GO Biological Processes	19	mesoderm formation	19_GO:0032502 developmental process	-3.339790133685571	3.5612528892872306	4.388243249295244	30198	68	1247	10	0.8019246190858059	0.2525719804408972	90|652|1969|3688|3691|6615|6722|7474|23275|57045	ACVR1|BMP4|EPHA2|ITGB1|ITGB4|SNAI1|SRF|WNT5A|POFUT2|TWSG1	-1.637821666641967	0	23	0	0	-6.669387917862933	4.036086607858861
1	-3.237132715742463	GO:0048332	M1	1	0	GO Biological Processes	19	mesoderm morphogenesis	19_GO:0032502 developmental process	-3.237132715742463	3.459502806736167	4.275575036612385	30198	70	1247	10	0.8019246190858059	0.2525719804408972	90|652|1969|3688|3691|6615|6722|7474|23275|57045	ACVR1|BMP4|EPHA2|ITGB1|ITGB4|SNAI1|SRF|WNT5A|POFUT2|TWSG1	-1.5705809059213154	0	23	0	0	-6.669387917862933	4.036086607858861
1	-3.2100099951777583	GO:0007498	M1	1	0	GO Biological Processes	19	mesoderm development	19_GO:0032502 developmental process	-3.2100099951777583	2.7341231859689064	4.015859697596377	30198	124	1247	14	1.1226944667201284	0.29836362561905766	90|652|1969|3688|3691|4089|4232|6398|6615|6722|7474|23275|57045|79191	ACVR1|BMP4|EPHA2|ITGB1|ITGB4|SMAD4|MEST|SECTM1|SNAI1|SRF|WNT5A|POFUT2|TWSG1|IRX3	-1.5486593790424183	0	23	0	0	-6.669387917862933	4.036086607858861
1	-6.607357316298611	GO:0007163	M1	1	0	GO Biological Processes	19	establishment or maintenance of cell polarity	19_GO:0009987 cellular process	-6.607357316298611	3.148147554129912	6.32581225564576	30198	200	1247	26	2.0850040096230953	0.40461765218590895	286|389|998|3480|3688|3834|3993|4627|5310|7465|7474|7476|9124|9267|9578|10486|10524|23255|23625|55968|64398|89958|90410|115701|162282|399687	ANK1|RHOC|CDC42|IGF1R|ITGB1|KIF25|LLGL2|MYH9|PKD1|WEE1|WNT5A|WNT7A|PDLIM1|CYTH1|CDC42BPB|CAP2|KAT5|MTCL1|FAM89B|NSFL1C|PALS1|SAPCD2|IFT20|ALPK2|ANKFN1|MYO18A	-4.252176335479663	0	24	1	1	-6.607357316298611	4.460937829738742
1	-6.141767060942932	GO:0030010	M1	1	0	GO Biological Processes	19	establishment of cell polarity	19_GO:0009987 cellular process	-6.141767060942932	3.740763197527725	6.321273676490063	30198	123	1247	19	1.5236567762630313	0.3468776383018224	998|3480|3688|3834|3993|4627|5310|7465|7474|7476|9267|10524|23625|55968|89958|90410|115701|162282|399687	CDC42|IGF1R|ITGB1|KIF25|LLGL2|MYH9|PKD1|WEE1|WNT5A|WNT7A|CYTH1|KAT5|FAM89B|NSFL1C|SAPCD2|IFT20|ALPK2|ANKFN1|MYO18A	-3.873155259793822	0	24	0	0	-6.607357316298611	4.460937829738742
1	-3.082955870619257	GO:0051294	M1	1	0	GO Biological Processes	19	establishment of spindle orientation	19_GO:0051179 localization	-3.082955870619257	4.460937829738742	4.430505389784744	30198	38	1247	7	0.5613472333600642	0.21157296988862812	3688|3834|3993|10524|55968|89958|162282	ITGB1|KIF25|LLGL2|KAT5|NSFL1C|SAPCD2|ANKFN1	-1.4563673607431287	0	24	0	0	-6.607357316298611	4.460937829738742
1	-2.9082851415480966	GO:0051293	M1	1	0	GO Biological Processes	19	establishment of spindle localization	19_GO:0051179 localization	-2.9082851415480966	3.7256184072543332	4.082584849007051	30198	52	1247	8	0.6415396952686447	0.22608979833152643	3688|3834|3993|4627|10524|55968|89958|162282	ITGB1|KIF25|LLGL2|MYH9|KAT5|NSFL1C|SAPCD2|ANKFN1	-1.3132373229064047	0	24	0	0	-6.607357316298611	4.460937829738742
1	-2.6454412610369338	GO:0051653	M1	1	0	GO Biological Processes	19	spindle localization	19_GO:0051179 localization	-2.6454412610369338	3.398809775039041	3.762164237713801	30198	57	1247	8	0.6415396952686447	0.22608979833152643	3688|3834|3993|4627|10524|55968|89958|162282	ITGB1|KIF25|LLGL2|MYH9|KAT5|NSFL1C|SAPCD2|ANKFN1	-1.1532330440019471	0	24	0	0	-6.607357316298611	4.460937829738742
1	-2.0232315181215	GO:0000132	M1	1	0	GO Biological Processes	19	establishment of mitotic spindle orientation	19_GO:0051179 localization	-2.0232315181215	3.7838311948676826	3.2699594301914647	30198	32	1247	5	0.40096230954290296	0.1789559406484096	3688|10524|55968|89958|162282	ITGB1|KAT5|NSFL1C|SAPCD2|ANKFN1	-0.7227175066694005	0	24	0	0	-6.607357316298611	4.460937829738742
1	-6.517540185172515	GO:0034330	M1	1	0	GO Biological Processes	19	cell junction organization	19_GO:0009987 cellular process	-6.517540185172515	2.2750383802127194	5.837908180273634	30198	479	1247	45	3.608660785886127	0.5281518562465082	71|87|351|389|613|784|998|999|1000|1003|1009|1020|1282|1436|2049|3371|3480|3643|3678|3691|3897|3913|5098|5216|5318|5818|6640|6722|7070|7094|7248|7474|7476|8874|9723|10458|10580|10882|11079|11346|23129|57493|79778|80139|80863	ACTG1|ACTN1|APP|RHOC|BCR|CACNB3|CDC42|CDH1|CDH2|CDH5|CDH11|CDK5|COL4A1|CSF1R|EPHB3|TNC|IGF1R|INSR|ITGA5|ITGB4|L1CAM|LAMB2|PCDHGC3|PFN1|PKP2|NECTIN1|SNTA1|SRF|THY1|TLN1|TSC1|WNT5A|WNT7A|ARHGEF7|SEMA3E|BAIAP2|SORBS1|C1QL1|RER1|SYNPO|PLXND1|HEG1|MICALL2|ZNF703|PRRT1	-4.199896448887723	0	25	1	1	-6.517540185172515	2.690724405239241
1	-4.540318945865827	GO:0050808	M1	1	0	GO Biological Processes	19	synapse organization	19_GO:0009987 cellular process	-4.540318945865827	2.346237197648058	4.77257654840061	30198	289	1247	28	2.245388933440257	0.41954754898025626	71|87|351|784|998|999|1000|1020|1282|2049|3371|3480|3643|3897|3913|5098|5216|6640|7248|7474|7476|9723|10458|10882|11079|11346|23129|80863	ACTG1|ACTN1|APP|CACNB3|CDC42|CDH1|CDH2|CDK5|COL4A1|EPHB3|TNC|IGF1R|INSR|L1CAM|LAMB2|PCDHGC3|PFN1|SNTA1|TSC1|WNT5A|WNT7A|SEMA3E|BAIAP2|C1QL1|RER1|SYNPO|PLXND1|PRRT1	-2.570112996554549	0	25	0	0	-6.517540185172515	2.690724405239241
1	-4.016015006979817	GO:0034329	M1	1	0	GO Biological Processes	19	cell junction assembly	19_GO:0009987 cellular process	-4.016015006979817	2.310736607552783	4.422344093783219	30198	262	1247	25	2.0048115477145148	0.3969226910092352	71|87|351|389|613|998|999|1000|1003|1009|1020|3678|3691|5318|6722|7070|7094|7474|7476|8874|10580|23129|57493|79778|80139	ACTG1|ACTN1|APP|RHOC|BCR|CDC42|CDH1|CDH2|CDH5|CDH11|CDK5|ITGA5|ITGB4|PKP2|SRF|THY1|TLN1|WNT5A|WNT7A|ARHGEF7|SORBS1|PLXND1|HEG1|MICALL2|ZNF703	-2.137955280880532	0	25	0	0	-6.517540185172515	2.690724405239241
1	-2.399413586724867	GO:0099173	M1	1	0	GO Biological Processes	19	postsynapse organization	19_GO:0009987 cellular process	-2.399413586724867	2.690724405239241	3.333776372207488	30198	90	1247	10	0.8019246190858059	0.2525719804408972	71|87|998|1000|2049|3480|3643|7474|7476|11079	ACTG1|ACTN1|CDC42|CDH2|EPHB3|IGF1R|INSR|WNT5A|WNT7A|RER1	-0.9706355855976564	0	25	0	0	-6.517540185172515	2.690724405239241
1	-2.255186339457087	GO:0045216	M1	1	0	GO Biological Processes	19	cell-cell junction organization	19_GO:0009987 cellular process	-2.255186339457087	2.0996982353022977	3.0104984866169846	30198	173	1247	15	1.202886928628709	0.308710430389774	71|389|998|999|1000|1003|1009|1436|5318|5818|6722|7094|57493|79778|80139	ACTG1|RHOC|CDC42|CDH1|CDH2|CDH5|CDH11|CSF1R|PKP2|NECTIN1|SRF|TLN1|HEG1|MICALL2|ZNF703	-0.8756099588199743	0	25	0	0	-6.517540185172515	2.690724405239241
1	-6.5125250790212075	GO:0090066	M1	1	0	GO Biological Processes	19	regulation of anatomical structure size	19_GO:0065007 biological regulation	-6.5125250790212075	2.250424048018274	5.821609904642865	30198	495	1247	46	3.6888532477947074	0.5337657945323536	59|112|135|274|1020|1906|1907|2934|3352|3778|3897|4313|4879|4883|5021|5216|6356|6559|6640|6722|7248|7474|7476|7869|8482|9037|9723|9873|10458|10509|11194|23500|23580|25802|26999|29108|51332|51474|55558|56996|64857|79890|84561|89848|91663|171023	ACTA2|ADCY6|ADORA2A|BIN1|CDK5|EDN1|EDN2|GSN|HTR1D|KCNMA1|L1CAM|MMP2|NPPB|NPR3|OXTR|PFN1|CCL11|SLC12A3|SNTA1|SRF|TSC1|WNT5A|WNT7A|SEMA3B|SEMA7A|SEMA5A|SEMA3E|FCHSD2|BAIAP2|SEMA4B|ABCB8|DAAM2|CDC42EP4|LMOD1|CYFIP2|PYCARD|SPTBN5|LIMA1|PLXNA3|SLC12A9|PLEKHG2|RIN3|SLC12A8|FCHSD1|MYADM|ASXL1	-4.199896448887723	0	26	1	1	-6.5125250790212075	6.278356945558229
1	-6.036069733647518	GO:0040008	M1	1	0	GO Biological Processes	19	regulation of growth	19_GO:0040007 growth	-6.036069733647518	2.0058864165563617	5.439452510427701	30198	664	1247	55	4.410585404971933	0.5814599307507597	351|652|780|978|998|1020|1154|1906|2273|2307|3009|3371|3488|3490|3621|3643|3872|3897|4089|4879|5371|6195|6494|6665|6722|7474|7869|8437|8482|9021|9037|9564|9643|9723|10509|10524|10933|11170|23180|27230|27346|29946|51009|51316|51754|51804|55558|55615|56981|57805|79960|80014|84678|147040|340719	APP|BMP4|DDR1|CDA|CDC42|CDK5|CISH|EDN1|FHL1|FOXS1|H1-5|TNC|IGFBP5|IGFBP7|ING1|INSR|KRT17|L1CAM|SMAD4|NPPB|PML|RPS6KA1|SIPA1|SOX15|SRF|WNT5A|SEMA3B|RASAL1|SEMA7A|SOCS3|SEMA5A|BCAR1|MORF4L2|SEMA3E|SEMA4B|KAT5|MORF4L1|FAM107A|RFTN1|SERP1|TMEM97|SERTAD3|DERL2|PLAC8|TMEM8B|SIX4|PLXNA3|PRR5|PRDM11|CCAR2|JADE1|WWC2|KDM2B|KCTD11|NANOS1	-3.7928625122725026	0	26	0	0	-6.5125250790212075	6.278356945558229
1	-5.6382693540476225	GO:0001558	M1	1	0	GO Biological Processes	19	regulation of cell growth	19_GO:0040007 growth	-5.6382693540476225	2.254043594842419	5.364730779721047	30198	419	1247	39	3.127506014434643	0.49290825370476427	780|978|998|1020|1154|1906|2273|3009|3371|3488|3490|3621|3872|3897|4089|4879|5371|6195|6494|6722|7474|7869|8437|8482|9037|9564|9723|10509|11170|27346|29946|51009|55558|55615|56981|57805|79960|84678|340719	DDR1|CDA|CDC42|CDK5|CISH|EDN1|FHL1|H1-5|TNC|IGFBP5|IGFBP7|ING1|KRT17|L1CAM|SMAD4|NPPB|PML|RPS6KA1|SIPA1|SRF|WNT5A|SEMA3B|RASAL1|SEMA7A|SEMA5A|BCAR1|SEMA3E|SEMA4B|FAM107A|TMEM97|SERTAD3|DERL2|PLXNA3|PRR5|PRDM11|CCAR2|JADE1|KDM2B|NANOS1	-3.4462146551199884	0	26	0	0	-6.5125250790212075	6.278356945558229
1	-5.573309854602797	GO:0032535	M1	1	0	GO Biological Processes	19	regulation of cellular component size	19_GO:0065007 biological regulation	-5.573309854602797	2.360942026881228	5.383665387615987	30198	359	1247	35	2.8067361668003206	0.467719688609617	274|1020|1906|2934|3778|3897|5216|6356|6559|6722|7248|7474|7476|7869|8482|9037|9723|9873|10458|10509|11194|23500|23580|25802|26999|29108|51332|51474|55558|56996|64857|79890|84561|89848|91663	BIN1|CDK5|EDN1|GSN|KCNMA1|L1CAM|PFN1|CCL11|SLC12A3|SRF|TSC1|WNT5A|WNT7A|SEMA3B|SEMA7A|SEMA5A|SEMA3E|FCHSD2|BAIAP2|SEMA4B|ABCB8|DAAM2|CDC42EP4|LMOD1|CYFIP2|PYCARD|SPTBN5|LIMA1|PLXNA3|SLC12A9|PLEKHG2|RIN3|SLC12A8|FCHSD1|MYADM	-3.3942201328395303	0	26	0	0	-6.5125250790212075	6.278356945558229
1	-4.959338080617662	GO:0048864	M1	1	0	GO Biological Processes	19	stem cell development	19_GO:0032502 developmental process	-4.959338080617662	3.94222412860633	5.670724114804466	30198	86	1247	14	1.1226944667201284	0.29836362561905766	90|998|1000|1906|5788|6949|7476|7869|8482|8828|9037|9723|10509|65979	ACVR1|CDC42|CDH2|EDN1|PTPRC|TCOF1|WNT7A|SEMA3B|SEMA7A|NRP2|SEMA5A|SEMA3E|SEMA4B|PHACTR4	-2.914662987346573	0	26	0	0	-6.5125250790212075	6.278356945558229
1	-4.589086761720365	GO:0090497	M1	1	0	GO Biological Processes	19	mesenchymal cell migration	19_GO:0040011 locomotion	-4.589086761720365	4.514944340994658	5.6087151043056975	30198	59	1247	11	0.8821170809943866	0.2647926327826884	90|998|1000|1906|7869|8482|8828|9037|9723|10509|65979	ACVR1|CDC42|CDH2|EDN1|SEMA3B|SEMA7A|NRP2|SEMA5A|SEMA3E|SEMA4B|PHACTR4	-2.5945214665496428	0	26	0	0	-6.5125250790212075	6.278356945558229
1	-4.561580941389093	GO:0014033	M1	1	0	GO Biological Processes	19	neural crest cell differentiation	19_GO:0032502 developmental process	-4.561580941389093	3.645497581291875	5.302893057503724	30198	93	1247	14	1.1226944667201284	0.29836362561905766	90|998|1000|1906|4089|6949|7869|8482|8828|9037|9723|10509|65979|80326	ACVR1|CDC42|CDH2|EDN1|SMAD4|TCOF1|SEMA3B|SEMA7A|NRP2|SEMA5A|SEMA3E|SEMA4B|PHACTR4|WNT10A	-2.579024243704838	0	26	0	0	-6.5125250790212075	6.278356945558229
1	-4.535545984117184	GO:0071526	M1	1	0	GO Biological Processes	19	semaphorin-plexin signaling pathway	19_GO:0023052 signaling	-4.535545984117184	5.448716920609463	5.843147379833397	30198	40	1247	9	0.7217321571772254	0.2397076514180788	1906|7869|8482|8828|9037|9723|10509|23129|55558	EDN1|SEMA3B|SEMA7A|NRP2|SEMA5A|SEMA3E|SEMA4B|PLXND1|PLXNA3	-2.5679641786320553	0	26	0	0	-6.5125250790212075	6.278356945558229
1	-4.520573169531192	GO:0048863	M1	1	0	GO Biological Processes	19	stem cell differentiation	19_GO:0032502 developmental process	-4.520573169531192	2.912113122126014	5.001214743196115	30198	158	1247	19	1.5236567762630313	0.3468776383018224	90|998|1000|1906|3976|4089|5788|6722|6949|7476|7869|8482|8828|9037|9723|10509|22823|65979|80326	ACVR1|CDC42|CDH2|EDN1|LIF|SMAD4|PTPRC|SRF|TCOF1|WNT7A|SEMA3B|SEMA7A|NRP2|SEMA5A|SEMA3E|SEMA4B|MTF2|PHACTR4|WNT10A	-2.555599747153592	0	26	0	0	-6.5125250790212075	6.278356945558229
1	-4.210138839542942	GO:0060284	M1	1	0	GO Biological Processes	19	regulation of cell development	19_GO:0032502 developmental process	-4.210138839542942	1.9334546624473588	4.372593896957511	30198	501	1247	40	3.2076984763432237	0.4989809327281888	81|274|652|998|1003|1020|1030|1605|2200|3897|3976|4070|4089|4776|5530|5583|6239|6356|6604|6653|6722|7070|7474|7476|7869|8482|8654|8874|9037|9723|10458|10509|23129|23500|25893|26259|51199|55558|57580|91663	ACTN4|BIN1|BMP4|CDC42|CDH5|CDK5|CDKN2B|DAG1|FBN1|L1CAM|LIF|TACSTD2|SMAD4|NFATC4|PPP3CA|PRKCH|RREB1|CCL11|SMARCD3|SORL1|SRF|THY1|WNT5A|WNT7A|SEMA3B|SEMA7A|PDE5A|ARHGEF7|SEMA5A|SEMA3E|BAIAP2|SEMA4B|PLXND1|DAAM2|TRIM58|FBXW8|NIN|PLXNA3|PREX1|MYADM	-2.2989107501910024	0	26	0	0	-6.5125250790212075	6.278356945558229
1	-4.06347545605102	GO:0048843	M1	1	0	GO Biological Processes	19	negative regulation of axon extension involved in axon guidance	19_GO:0040007 growth	-4.06347545605102	6.278356945558229	5.694677405065974	30198	27	1247	7	0.5613472333600642	0.21157296988862812	7474|7869|8482|9037|9723|10509|55558	WNT5A|SEMA3B|SEMA7A|SEMA5A|SEMA3E|SEMA4B|PLXNA3	-2.1724507527873667	0	26	0	0	-6.5125250790212075	6.278356945558229
1	-4.02700249474242	GO:0050919	M1	1	0	GO Biological Processes	19	negative chemotaxis	19_GO:0040011 locomotion	-4.02700249474242	4.738014713573446	5.265567709470141	30198	46	1247	9	0.7217321571772254	0.2397076514180788	7474|7869|8482|8828|9037|9723|10509|55558|57408	WNT5A|SEMA3B|SEMA7A|NRP2|SEMA5A|SEMA3E|SEMA4B|PLXNA3|LRTM1	-2.1446639706638595	0	26	0	0	-6.5125250790212075	6.278356945558229
1	-4.020668918917245	GO:0060485	M1	1	0	GO Biological Processes	19	mesenchyme development	19_GO:0032502 developmental process	-4.020668918917245	2.411168622876722	4.468344089200164	30198	231	1247	23	1.8444266238973537	0.38102629403128974	59|70|90|652|653|998|1000|1906|2260|4089|5159|6615|6949|7474|7869|8482|8828|9037|9723|10509|51804|65979|80326	ACTA2|ACTC1|ACVR1|BMP4|BMP5|CDC42|CDH2|EDN1|FGFR1|SMAD4|PDGFRB|SNAI1|TCOF1|WNT5A|SEMA3B|SEMA7A|NRP2|SEMA5A|SEMA3E|SEMA4B|SIX4|PHACTR4|WNT10A	-2.140475063305274	0	26	0	0	-6.5125250790212075	6.278356945558229
1	-3.989937145809932	GO:0001755	M1	1	0	GO Biological Processes	19	neural crest cell migration	19_GO:0040011 locomotion	-3.989937145809932	4.248512218798801	5.094791851572413	30198	57	1247	10	0.8019246190858059	0.2525719804408972	90|998|1906|7869|8482|8828|9037|9723|10509|65979	ACVR1|CDC42|EDN1|SEMA3B|SEMA7A|NRP2|SEMA5A|SEMA3E|SEMA4B|PHACTR4	-2.117911702432486	0	26	0	0	-6.5125250790212075	6.278356945558229
1	-3.9262480420891808	GO:0014032	M1	1	0	GO Biological Processes	19	neural crest cell development	19_GO:0032502 developmental process	-3.9262480420891808	3.587632540318988	4.839746343892089	30198	81	1247	12	0.9623095429029671	0.27645498252848194	90|998|1000|1906|6949|7869|8482|8828|9037|9723|10509|65979	ACVR1|CDC42|CDH2|EDN1|TCOF1|SEMA3B|SEMA7A|NRP2|SEMA5A|SEMA3E|SEMA4B|PHACTR4	-2.0767254654680114	0	26	0	0	-6.5125250790212075	6.278356945558229
1	-3.722168225186447	GO:0010721	M1	1	0	GO Biological Processes	19	negative regulation of cell development	19_GO:0032502 developmental process	-3.722168225186447	2.542065598319946	4.318588610514353	30198	181	1247	19	1.5236567762630313	0.3468776383018224	81|1020|1030|2200|4070|4776|5530|6356|6653|7070|7474|7476|7869|8482|9037|9723|10509|23500|55558	ACTN4|CDK5|CDKN2B|FBN1|TACSTD2|NFATC4|PPP3CA|CCL11|SORL1|THY1|WNT5A|WNT7A|SEMA3B|SEMA7A|SEMA5A|SEMA3E|SEMA4B|DAAM2|PLXNA3	-1.9192321177710459	0	26	0	0	-6.5125250790212075	6.278356945558229
1	-3.66860531423967	GO:0048762	M1	1	0	GO Biological Processes	19	mesenchymal cell differentiation	19_GO:0032502 developmental process	-3.66860531423967	2.5946271050521252	4.3014953540474155	30198	168	1247	18	1.4434643143544508	0.3377633425169463	90|652|998|1000|1906|2260|4089|6615|6949|7474|7869|8482|8828|9037|9723|10509|65979|80326	ACVR1|BMP4|CDC42|CDH2|EDN1|FGFR1|SMAD4|SNAI1|TCOF1|WNT5A|SEMA3B|SEMA7A|NRP2|SEMA5A|SEMA3E|SEMA4B|PHACTR4|WNT10A	-1.8805891421955243	0	26	0	0	-6.5125250790212075	6.278356945558229
1	-3.6528222537444766	GO:0050770	M1	1	0	GO Biological Processes	19	regulation of axonogenesis	19_GO:0032502 developmental process	-3.6528222537444766	2.6732521688415836	4.320422527683647	30198	154	1247	17	1.36327185244587	0.32838048215336263	1000|1020|1123|2049|3897|6722|7070|7474|7476|7869|8482|9037|9723|10509|23129|51199|55558	CDH2|CDK5|CHN1|EPHB3|L1CAM|SRF|THY1|WNT5A|WNT7A|SEMA3B|SEMA7A|SEMA5A|SEMA3E|SEMA4B|PLXND1|NIN|PLXNA3	-1.8699660768392306	0	26	0	0	-6.5125250790212075	6.278356945558229
1	-3.6455344545764583	GO:0050768	M1	1	0	GO Biological Processes	19	negative regulation of neurogenesis	19_GO:0032502 developmental process	-3.6455344545764583	2.7676022453889333	4.350627131871847	30198	140	1247	16	1.2830793905372895	0.31870533802717327	1020|1030|4776|5530|6356|6653|7070|7474|7476|7869|8482|9037|9723|10509|23500|55558	CDK5|CDKN2B|NFATC4|PPP3CA|CCL11|SORL1|THY1|WNT5A|WNT7A|SEMA3B|SEMA7A|SEMA5A|SEMA3E|SEMA4B|DAAM2|PLXNA3	-1.8677776843825689	0	26	0	0	-6.5125250790212075	6.278356945558229
1	-3.641197243062177	GO:0045926	M1	1	0	GO Biological Processes	19	negative regulation of growth	19_GO:0040007 growth	-3.641197243062177	2.273387558712338	4.153429305871175	30198	245	1247	23	1.8444266238973537	0.38102629403128974	652|978|1020|2273|3488|3621|4089|4879|5371|6494|7474|7869|8482|9037|9723|10509|29946|51316|55558|56981|57805|79960|80014	BMP4|CDA|CDK5|FHL1|IGFBP5|ING1|SMAD4|NPPB|PML|SIPA1|WNT5A|SEMA3B|SEMA7A|SEMA5A|SEMA3E|SEMA4B|SERTAD3|PLAC8|PLXNA3|PRDM11|CCAR2|JADE1|WWC2	-1.8651270555002233	0	26	0	0	-6.5125250790212075	6.278356945558229
1	-3.569532057105564	GO:0030308	M1	1	0	GO Biological Processes	19	negative regulation of cell growth	19_GO:0040007 growth	-3.569532057105564	2.4737305015909152	4.184180555592256	30198	186	1247	19	1.5236567762630313	0.3468776383018224	978|1020|2273|3621|4089|4879|5371|6494|7474|7869|8482|9037|9723|10509|29946|55558|56981|57805|79960	CDA|CDK5|FHL1|ING1|SMAD4|NPPB|PML|SIPA1|WNT5A|SEMA3B|SEMA7A|SEMA5A|SEMA3E|SEMA4B|SERTAD3|PLXNA3|PRDM11|CCAR2|JADE1	-1.8099769576091687	0	26	0	0	-6.5125250790212075	6.278356945558229
1	-3.475312586423154	GO:0048841	M1	1	0	GO Biological Processes	19	regulation of axon extension involved in axon guidance	19_GO:0040007 growth	-3.475312586423154	5.1368375009112786	4.934658561569954	30198	33	1247	7	0.5613472333600642	0.21157296988862812	7474|7869|8482|9037|9723|10509|55558	WNT5A|SEMA3B|SEMA7A|SEMA5A|SEMA3E|SEMA4B|PLXNA3	-1.740941032945008	0	26	0	0	-6.5125250790212075	6.278356945558229
1	-3.47117956281433	GO:0051961	M1	1	0	GO Biological Processes	19	negative regulation of nervous system development	19_GO:0032502 developmental process	-3.47117956281433	2.672167685203108	4.188931450079467	30198	145	1247	16	1.2830793905372895	0.31870533802717327	1020|1030|4776|5530|6356|6653|7070|7474|7476|7869|8482|9037|9723|10509|23500|55558	CDK5|CDKN2B|NFATC4|PPP3CA|CCL11|SORL1|THY1|WNT5A|WNT7A|SEMA3B|SEMA7A|SEMA5A|SEMA3E|SEMA4B|DAAM2|PLXNA3	-1.7398557024181889	0	26	0	0	-6.5125250790212075	6.278356945558229
1	-3.4097777558875775	GO:0030517	M1	1	0	GO Biological Processes	19	negative regulation of axon extension	19_GO:0040007 growth	-3.4097777558875775	4.403003572209666	4.688129714430292	30198	44	1247	8	0.6415396952686447	0.22608979833152643	1020|7474|7869|8482|9037|9723|10509|55558	CDK5|WNT5A|SEMA3B|SEMA7A|SEMA5A|SEMA3E|SEMA4B|PLXNA3	-1.6919098783405564	0	26	0	0	-6.5125250790212075	6.278356945558229
1	-3.287939775003343	GO:0050922	M1	1	0	GO Biological Processes	19	negative regulation of chemotaxis	19_GO:0040011 locomotion	-3.287939775003343	3.509640528572923	4.331387585692329	30198	69	1247	10	0.8019246190858059	0.2525719804408972	6347|7474|7869|8482|9037|9723|10509|22914|55558|79890	CCL2|WNT5A|SEMA3B|SEMA7A|SEMA5A|SEMA3E|SEMA4B|KLRK1|PLXNA3|RIN3	-1.6002172517246966	0	26	0	0	-6.5125250790212075	6.278356945558229
1	-2.917444977175598	GO:0050771	M1	1	0	GO Biological Processes	19	negative regulation of axonogenesis	19_GO:0032502 developmental process	-2.917444977175598	3.4054480753809147	3.997982816135593	30198	64	1247	9	0.7217321571772254	0.2397076514180788	1020|7070|7474|7869|8482|9037|9723|10509|55558	CDK5|THY1|WNT5A|SEMA3B|SEMA7A|SEMA5A|SEMA3E|SEMA4B|PLXNA3	-1.3185868092446211	0	26	0	0	-6.5125250790212075	6.278356945558229
1	-2.901845267182695	GO:0008361	M1	1	0	GO Biological Processes	19	regulation of cell size	19_GO:0065007 biological regulation	-2.901845267182695	2.2998929273832616	3.6200896637108357	30198	179	1247	17	1.36327185244587	0.32838048215336263	1020|1906|3778|3897|6559|6722|7248|7474|7869|8482|9037|9723|10509|11194|55558|56996|84561	CDK5|EDN1|KCNMA1|L1CAM|SLC12A3|SRF|TSC1|WNT5A|SEMA3B|SEMA7A|SEMA5A|SEMA3E|SEMA4B|ABCB8|PLXNA3|SLC12A9|SLC12A8	-1.3128783507123596	0	26	0	0	-6.5125250790212075	6.278356945558229
1	-2.785499041565732	GO:0010977	M1	1	0	GO Biological Processes	19	negative regulation of neuron projection development	19_GO:0032502 developmental process	-2.785499041565732	2.4746808398550684	3.5903761550513056	30198	137	1247	14	1.1226944667201284	0.29836362561905766	112|1020|7070|7248|7474|7869|8482|9037|9723|10509|25987|29116|55558|84709	ADCY6|CDK5|THY1|TSC1|WNT5A|SEMA3B|SEMA7A|SEMA5A|SEMA3E|SEMA4B|TSKU|MYLIP|PLXNA3|MGARP	-1.2422477375083865	0	26	0	0	-6.5125250790212075	6.278356945558229
1	-2.6481139482225347	GO:0031345	M1	1	0	GO Biological Processes	19	negative regulation of cell projection organization	19_GO:0048519 negative regulation of biological process	-2.6481139482225347	2.178205470907957	3.372170438421864	30198	189	1247	17	1.36327185244587	0.32838048215336263	112|1020|4070|4776|5530|7070|7248|7474|7869|8482|9037|9723|10509|25987|29116|55558|84709	ADCY6|CDK5|TACSTD2|NFATC4|PPP3CA|THY1|TSC1|WNT5A|SEMA3B|SEMA7A|SEMA5A|SEMA3E|SEMA4B|TSKU|MYLIP|PLXNA3|MGARP	-1.1541510036209977	0	26	0	0	-6.5125250790212075	6.278356945558229
1	-2.583879363774007	GO:0050767	M1	1	0	GO Biological Processes	19	regulation of neurogenesis	19_GO:0032502 developmental process	-2.583879363774007	1.7962803034976251	3.1720809661982625	30198	364	1247	27	2.165196471531676	0.41215646567723097	274|1020|1030|1605|3897|3976|4776|5530|5583|6356|6604|6653|6722|7070|7474|7476|7869|8482|9037|9723|10458|10509|23129|23500|26259|51199|55558	BIN1|CDK5|CDKN2B|DAG1|L1CAM|LIF|NFATC4|PPP3CA|PRKCH|CCL11|SMARCD3|SORL1|SRF|THY1|WNT5A|WNT7A|SEMA3B|SEMA7A|SEMA5A|SEMA3E|BAIAP2|SEMA4B|PLXND1|DAAM2|FBXW8|NIN|PLXNA3	-1.1013152486170912	0	26	0	0	-6.5125250790212075	6.278356945558229
1	-2.4927709991575715	GO:0051960	M1	1	0	GO Biological Processes	19	regulation of nervous system development	19_GO:0032502 developmental process	-2.4927709991575715	1.6946097270016889	3.056652640202414	30198	443	1247	31	2.4859663191659984	0.4409079748913967	274|1020|1030|1605|2049|3897|3976|4776|5021|5530|5583|5914|6356|6604|6653|6722|7070|7474|7476|7869|8482|9037|9451|9723|10458|10509|23129|23500|26259|51199|55558	BIN1|CDK5|CDKN2B|DAG1|EPHB3|L1CAM|LIF|NFATC4|OXTR|PPP3CA|PRKCH|RARA|CCL11|SMARCD3|SORL1|SRF|THY1|WNT5A|WNT7A|SEMA3B|SEMA7A|SEMA5A|EIF2AK3|SEMA3E|BAIAP2|SEMA4B|PLXND1|DAAM2|FBXW8|NIN|PLXNA3	-1.0398809352212344	0	26	0	0	-6.5125250790212075	6.278356945558229
1	-2.2974022366063043	GO:0030516	M1	1	0	GO Biological Processes	19	regulation of axon extension	19_GO:0040007 growth	-2.2974022366063043	2.603926843779911	3.2150672088200825	30198	93	1247	10	0.8019246190858059	0.2525719804408972	1020|3897|6722|7474|7869|8482|9037|9723|10509|55558	CDK5|L1CAM|SRF|WNT5A|SEMA3B|SEMA7A|SEMA5A|SEMA3E|SEMA4B|PLXNA3	-0.9015665145120828	0	26	0	0	-6.5125250790212075	6.278356945558229
1	-2.205109979016964	GO:0048640	M1	1	0	GO Biological Processes	19	negative regulation of developmental growth	19_GO:0040007 growth	-2.205109979016964	2.399835280348512	3.0664248297216288	30198	111	1247	11	0.8821170809943866	0.2647926327826884	652|1020|7474|7869|8482|9037|9723|10509|51316|55558|80014	BMP4|CDK5|WNT5A|SEMA3B|SEMA7A|SEMA5A|SEMA3E|SEMA4B|PLAC8|PLXNA3|WWC2	-0.8389336138965533	0	26	0	0	-6.5125250790212075	6.278356945558229
1	-6.486869386327211	GO:0051056	M1	1	0	GO Biological Processes	19	regulation of small GTPase mediated signal transduction	19_GO:0023052 signaling	-6.486869386327211	2.6727262486824563	6.032752052845775	30198	299	1247	33	2.6463512429831595	0.4545342703081749	19|397|613|1123|2828|3688|5159|5291|6494|7126|7249|8437|9266|9267|9754|9828|9922|23362|23550|23779|25894|25959|26030|55160|55701|57493|57580|57636|64787|83892|84144|89890|153478	ABCA1|ARHGDIB|BCR|CHN1|GPR4|ITGB1|PDGFRB|PIK3CB|SIPA1|TNFAIP1|TSC2|RASAL1|CYTH2|CYTH1|STARD8|ARHGEF17|IQSEC1|PSD3|PSD4|ARHGAP8|PLEKHG4|KANK2|PLEKHG3|ARHGEF10L|ARHGEF40|HEG1|PREX1|ARHGAP23|EPS8L2|KCTD10|SYDE2|KBTBD6|PLEKHG4B	-4.179993085082818	0	27	1	1	-6.486869386327211	3.340209606503885
1	-3.997259148792728	GO:0046578	M1	1	0	GO Biological Processes	19	regulation of Ras protein signal transduction	19_GO:0023052 signaling	-3.997259148792728	2.5900021012998042	4.526490462971203	30198	187	1247	20	1.6038492381716118	0.3557440122843459	19|397|613|2828|3688|5159|5291|7126|8437|9266|9267|9754|9922|23362|23550|25959|57493|64787|83892|89890	ABCA1|ARHGDIB|BCR|GPR4|ITGB1|PDGFRB|PIK3CB|TNFAIP1|RASAL1|CYTH2|CYTH1|STARD8|IQSEC1|PSD3|PSD4|KANK2|HEG1|EPS8L2|KCTD10|KBTBD6	-2.1213231163232984	0	27	0	0	-6.486869386327211	3.340209606503885
1	-3.6254318345546355	GO:0035023	M1	1	0	GO Biological Processes	19	regulation of Rho protein signal transduction	19_GO:0023052 signaling	-3.6254318345546355	3.340209606503885	4.536648550426246	30198	87	1247	12	0.9623095429029671	0.27645498252848194	19|397|613|2828|3688|5159|7126|9754|25959|57493|64787|83892	ABCA1|ARHGDIB|BCR|GPR4|ITGB1|PDGFRB|TNFAIP1|STARD8|KANK2|HEG1|EPS8L2|KCTD10	-1.8560432323491969	0	27	0	0	-6.486869386327211	3.340209606503885
1	-6.404351794040274	GO:0001503	M1	1	0	GO Biological Processes	19	ossification	19_GO:0032501 multicellular organismal process	-6.404351794040274	2.7498612053543887	6.027693881820508	30198	273	1247	31	2.4859663191659984	0.4409079748913967	649|652|653|1009|1278|1969|2268|2274|3371|3488|3491|3726|3727|4041|4089|4313|5745|6272|6615|7123|7171|8482|9260|9451|9902|10272|55512|57045|58476|90993|91461	BMP1|BMP4|BMP5|CDH11|COL1A2|EPHA2|FGR|FHL2|TNC|IGFBP5|CCN1|JUNB|JUND|LRP5|SMAD4|MMP2|PTH1R|SORT1|SNAI1|CLEC3B|TPM4|SEMA7A|PDLIM7|EIF2AK3|MRC2|FSTL3|SMPD3|TWSG1|TP53INP2|CREB3L1|PKDCC	-4.10875650320557	0	28	1	1	-6.404351794040274	3.118794196981847
1	-4.49151843839853	GO:0001649	M1	1	0	GO Biological Processes	19	osteoblast differentiation	19_GO:0032502 developmental process	-4.49151843839853	3.118794196981847	5.06315538025317	30198	132	1247	17	1.36327185244587	0.32838048215336263	652|1969|2274|3371|3488|3491|3726|3727|4041|4089|5745|6615|7171|8482|9902|58476|90993	BMP4|EPHA2|FHL2|TNC|IGFBP5|CCN1|JUNB|JUND|LRP5|SMAD4|PTH1R|SNAI1|TPM4|SEMA7A|MRC2|TP53INP2|CREB3L1	-2.5368246552655	0	28	0	0	-6.404351794040274	3.118794196981847
1	-6.307298760338518	GO:0034654	M1	1	0	GO Biological Processes	19	nucleobase-containing compound biosynthetic process	19_GO:0008152 metabolic process	-6.307298760338518	1.9385523986920583	5.536997611078705	30198	787	1247	63	5.052125100240578	0.6202209697516109	100|112|204|516|862|978|1052|1284|1854|1906|1999|2074|2975|3727|4089|4522|4716|4717|4725|4879|5162|5425|5430|5757|5914|6239|6720|6827|6949|7004|7014|7371|8359|8367|8368|8848|9328|9329|9374|10476|10522|10622|10725|11077|11332|22890|23205|25885|51426|51586|54187|55512|55967|57106|60481|80347|84265|90632|91373|124739|151531|284119|347734	ADA|ADCY6|AK2|ATP5MC1|RUNX1T1|CDA|CEBPD|COL4A2|DUT|EDN1|ELF3|ERCC6|GTF3C1|JUND|SMAD4|MTHFD1|NDUFB10|NDUFC1|NDUFS5|NPPB|PDHB|POLD2|POLR2A|PTMA|RARA|RREB1|SREBF1|SUPT4H1|TCOF1|TEAD4|TERF2|UCK2|H4C1|H4C5|H4C13|TSC22D1|GTF3C5|GTF3C4|PPT2|ATP5PD|DEAF1|POLR3G|NFAT5|HSF2BP|ACOT7|ZBTB1|ACSBG1|POLR1A|POLK|MED15|NANS|SMPD3|NDUFA12|NAT14|ELOVL5|COASY|POLR3GL|LINC00473|UAP1L1|USP43|UPP2|CAVIN1|SLC35B2	-4.0218116330590385	0	29	1	1	-6.307298760338518	2.043081062042699
1	-4.129845289692757	GO:0006351	M1	1	0	GO Biological Processes	19	transcription, DNA-templated	19_GO:0008152 metabolic process	-4.129845289692757	2.043081062042699	4.375042037266144	30198	403	1247	34	2.72654370489174	0.461179696041021	862|1052|1284|1906|1999|2074|2975|3727|4089|5430|5757|5914|6239|6720|6827|6949|7004|8359|8367|8368|8848|9328|9329|10522|10622|10725|11077|22890|25885|51586|57106|84265|90632|284119	RUNX1T1|CEBPD|COL4A2|EDN1|ELF3|ERCC6|GTF3C1|JUND|SMAD4|POLR2A|PTMA|RARA|RREB1|SREBF1|SUPT4H1|TCOF1|TEAD4|H4C1|H4C5|H4C13|TSC22D1|GTF3C5|GTF3C4|DEAF1|POLR3G|NFAT5|HSF2BP|ZBTB1|POLR1A|MED15|NAT14|POLR3GL|LINC00473|CAVIN1	-2.227712705175347	0	29	0	0	-6.307298760338518	2.043081062042699
1	-4.08789452280526	GO:0097659	M1	1	0	GO Biological Processes	19	nucleic acid-templated transcription	19_GO:0008152 metabolic process	-4.08789452280526	2.0329917728474265	4.3436077316310975	30198	405	1247	34	2.72654370489174	0.461179696041021	862|1052|1284|1906|1999|2074|2975|3727|4089|5430|5757|5914|6239|6720|6827|6949|7004|8359|8367|8368|8848|9328|9329|10522|10622|10725|11077|22890|25885|51586|57106|84265|90632|284119	RUNX1T1|CEBPD|COL4A2|EDN1|ELF3|ERCC6|GTF3C1|JUND|SMAD4|POLR2A|PTMA|RARA|RREB1|SREBF1|SUPT4H1|TCOF1|TEAD4|H4C1|H4C5|H4C13|TSC22D1|GTF3C5|GTF3C4|DEAF1|POLR3G|NFAT5|HSF2BP|ZBTB1|POLR1A|MED15|NAT14|POLR3GL|LINC00473|CAVIN1	-2.192460700636552	0	29	0	0	-6.307298760338518	2.043081062042699
1	-3.8838803692161927	GO:0032774	M1	1	0	GO Biological Processes	19	RNA biosynthetic process	19_GO:0008152 metabolic process	-3.8838803692161927	1.9840040192848378	4.18909338103279	30198	415	1247	34	2.72654370489174	0.461179696041021	862|1052|1284|1906|1999|2074|2975|3727|4089|5430|5757|5914|6239|6720|6827|6949|7004|8359|8367|8368|8848|9328|9329|10522|10622|10725|11077|22890|25885|51586|57106|84265|90632|284119	RUNX1T1|CEBPD|COL4A2|EDN1|ELF3|ERCC6|GTF3C1|JUND|SMAD4|POLR2A|PTMA|RARA|RREB1|SREBF1|SUPT4H1|TCOF1|TEAD4|H4C1|H4C5|H4C13|TSC22D1|GTF3C5|GTF3C4|DEAF1|POLR3G|NFAT5|HSF2BP|ZBTB1|POLR1A|MED15|NAT14|POLR3GL|LINC00473|CAVIN1	-2.0425434501416473	0	29	0	0	-6.307298760338518	2.043081062042699
1	-6.297607758048823	GO:0001655	M1	1	0	GO Biological Processes	19	urogenital system development	19_GO:0032502 developmental process	-6.297607758048823	2.537659244462158	5.864657985902355	30198	334	1247	35	2.8067361668003206	0.467719688609617	59|90|652|1028|1282|1958|2049|2200|2674|2828|3371|3913|4070|4089|4091|4313|4326|5159|5310|5530|5914|7248|7474|23129|23210|23371|25959|51057|51804|55959|57545|79191|84159|90410|171023	ACTA2|ACVR1|BMP4|CDKN1C|COL4A1|EGR1|EPHB3|FBN1|GFRA1|GPR4|TNC|LAMB2|TACSTD2|SMAD4|SMAD6|MMP2|MMP17|PDGFRB|PKD1|PPP3CA|RARA|TSC1|WNT5A|PLXND1|JMJD6|TNS2|KANK2|WDPCP|SIX4|SULF2|CC2D2A|IRX3|ARID5B|IFT20|ASXL1	-4.018402883402289	0	30	1	1	-6.297607758048823	2.537659244462158
1	-5.648742296287379	GO:0072001	M1	1	0	GO Biological Processes	19	renal system development	19_GO:0032502 developmental process	-5.648742296287379	2.536189557641041	5.512186297272809	30198	296	1247	31	2.4859663191659984	0.4409079748913967	59|652|1028|1282|1958|2200|2674|2828|3913|4070|4089|4091|4326|5159|5310|5530|5914|7248|7474|23129|23210|23371|25959|51057|51804|55959|57545|79191|84159|90410|171023	ACTA2|BMP4|CDKN1C|COL4A1|EGR1|FBN1|GFRA1|GPR4|LAMB2|TACSTD2|SMAD4|SMAD6|MMP17|PDGFRB|PKD1|PPP3CA|RARA|TSC1|WNT5A|PLXND1|JMJD6|TNS2|KANK2|WDPCP|SIX4|SULF2|CC2D2A|IRX3|ARID5B|IFT20|ASXL1	-3.45227847845469	0	30	0	0	-6.297607758048823	2.537659244462158
1	-5.4710216814010195	GO:0001822	M1	1	0	GO Biological Processes	19	kidney development	19_GO:0032502 developmental process	-5.4710216814010195	2.531343517124024	5.409802967850161	30198	287	1247	30	2.405773857257418	0.43391657137862755	59|652|1028|1958|2200|2674|2828|3913|4070|4089|4091|4326|5159|5310|5530|5914|7248|7474|23129|23210|23371|25959|51057|51804|55959|57545|79191|84159|90410|171023	ACTA2|BMP4|CDKN1C|EGR1|FBN1|GFRA1|GPR4|LAMB2|TACSTD2|SMAD4|SMAD6|MMP17|PDGFRB|PKD1|PPP3CA|RARA|TSC1|WNT5A|PLXND1|JMJD6|TNS2|KANK2|WDPCP|SIX4|SULF2|CC2D2A|IRX3|ARID5B|IFT20|ASXL1	-3.316755543362785	0	30	0	0	-6.297607758048823	2.537659244462158
1	-6.081429926810548	GO:0043065	M1	1	0	GO Biological Processes	19	positive regulation of apoptotic process	19_GO:0048518 positive regulation of biological process	-6.081429926810548	2.151562237081661	5.545582084483092	30198	529	1247	47	3.769045709703288	0.5393117368327544	135|274|355|637|652|943|998|1020|1191|1984|2683|2903|2934|3491|3586|3688|3778|3932|4089|4296|4313|4776|5159|5291|5371|5414|5519|5788|6347|7078|7153|7474|8742|8874|10134|23076|23621|25855|29108|54507|56981|57124|57805|80149|84231|138151|407010	ADORA2A|BIN1|FAS|BID|BMP4|TNFRSF8|CDC42|CDK5|CLU|EIF5A|B4GALT1|GRIN2A|GSN|CCN1|IL10|ITGB1|KCNMA1|LCK|SMAD4|MAP3K11|MMP2|NFATC4|PDGFRB|PIK3CB|PML|SEPTIN4|PPP2R1B|PTPRC|CCL2|TIMP3|TOP2A|WNT5A|TNFSF12|ARHGEF7|BCAP31|RRP1B|BACE1|BRMS1|PYCARD|ADAMTSL4|PRDM11|CD248|CCAR2|ZC3H12A|TRAF7|NACC2|MIR23A	-3.828238484528932	0	31	1	1	-6.081429926810548	3.390312750601444
1	-5.766016262105192	GO:0043068	M1	1	0	GO Biological Processes	19	positive regulation of programmed cell death	19_GO:0048518 positive regulation of biological process	-5.766016262105192	2.0960891775620603	5.349093408833482	30198	543	1247	47	3.769045709703288	0.5393117368327544	135|274|355|637|652|943|998|1020|1191|1984|2683|2903|2934|3491|3586|3688|3778|3932|4089|4296|4313|4776|5159|5291|5371|5414|5519|5788|6347|7078|7153|7474|8742|8874|10134|23076|23621|25855|29108|54507|56981|57124|57805|80149|84231|138151|407010	ADORA2A|BIN1|FAS|BID|BMP4|TNFRSF8|CDC42|CDK5|CLU|EIF5A|B4GALT1|GRIN2A|GSN|CCN1|IL10|ITGB1|KCNMA1|LCK|SMAD4|MAP3K11|MMP2|NFATC4|PDGFRB|PIK3CB|PML|SEPTIN4|PPP2R1B|PTPRC|CCL2|TIMP3|TOP2A|WNT5A|TNFSF12|ARHGEF7|BCAP31|RRP1B|BACE1|BRMS1|PYCARD|ADAMTSL4|PRDM11|CD248|CCAR2|ZC3H12A|TRAF7|NACC2|MIR23A	-3.556049973868856	0	31	0	0	-6.081429926810548	3.390312750601444
1	-5.517567023672747	GO:0010942	M1	1	0	GO Biological Processes	19	positive regulation of cell death	19_GO:0048518 positive regulation of biological process	-5.517567023672747	2.0013652600953034	5.163676810317575	30198	605	1247	50	4.0096230954290295	0.5555618266260687	135|274|355|637|652|943|998|1020|1191|1788|1958|1984|2683|2903|2934|3491|3586|3688|3778|3932|4089|4296|4313|4776|5159|5291|5371|5414|5519|5788|6347|7078|7153|7474|8742|8874|10134|23076|23098|23621|25855|29108|54507|56981|57124|57805|80149|84231|138151|407010	ADORA2A|BIN1|FAS|BID|BMP4|TNFRSF8|CDC42|CDK5|CLU|DNMT3A|EGR1|EIF5A|B4GALT1|GRIN2A|GSN|CCN1|IL10|ITGB1|KCNMA1|LCK|SMAD4|MAP3K11|MMP2|NFATC4|PDGFRB|PIK3CB|PML|SEPTIN4|PPP2R1B|PTPRC|CCL2|TIMP3|TOP2A|WNT5A|TNFSF12|ARHGEF7|BCAP31|RRP1B|SARM1|BACE1|BRMS1|PYCARD|ADAMTSL4|PRDM11|CD248|CCAR2|ZC3H12A|TRAF7|NACC2|MIR23A	-3.352440838187297	0	31	0	0	-6.081429926810548	3.390312750601444
1	-4.881947925361829	GO:2001233	M1	1	0	GO Biological Processes	19	regulation of apoptotic signaling pathway	19_GO:0023052 signaling	-4.881947925361829	2.225301805414075	4.921700814287736	30198	370	1247	34	2.72654370489174	0.461179696041021	90|135|355|637|652|653|1191|1984|2260|2537|2771|3932|4776|5291|5371|5414|5519|5788|6615|7001|7078|8742|9451|9709|10134|10488|25946|29108|57007|57805|84231|84447|90993|138151	ACVR1|ADORA2A|FAS|BID|BMP4|BMP5|CLU|EIF5A|FGFR1|IFI6|GNAI2|LCK|NFATC4|PIK3CB|PML|SEPTIN4|PPP2R1B|PTPRC|SNAI1|PRDX2|TIMP3|TNFSF12|EIF2AK3|HERPUD1|BCAP31|CREB3|ZNF385A|PYCARD|ACKR3|CCAR2|TRAF7|SYVN1|CREB3L1|NACC2	-2.8526205239318947	0	31	0	0	-6.081429926810548	3.390312750601444
1	-3.8678295740225166	GO:2001235	M1	1	0	GO Biological Processes	19	positive regulation of apoptotic signaling pathway	19_GO:0023052 signaling	-3.8678295740225166	2.891524733988438	4.55432882761992	30198	134	1247	16	1.2830793905372895	0.31870533802717327	135|355|637|1984|3932|4776|5371|5414|5519|5788|7078|8742|10134|29108|84231|138151	ADORA2A|FAS|BID|EIF5A|LCK|NFATC4|PML|SEPTIN4|PPP2R1B|PTPRC|TIMP3|TNFSF12|BCAP31|PYCARD|TRAF7|NACC2	-2.03190483457547	0	31	0	0	-6.081429926810548	3.390312750601444
1	-2.370750846444507	GO:2001238	M1	1	0	GO Biological Processes	19	positive regulation of extrinsic apoptotic signaling pathway	19_GO:0023052 signaling	-2.370750846444507	3.390312750601444	3.51070080266532	30198	50	1247	7	0.5613472333600642	0.21157296988862812	637|5371|5519|5788|7078|8742|29108	BID|PML|PPP2R1B|PTPRC|TIMP3|TNFSF12|PYCARD	-0.9460504749434542	0	31	0	0	-6.081429926810548	3.390312750601444
1	-5.719823894680004	GO:0072659	M1	1	0	GO Biological Processes	19	protein localization to plasma membrane	19_GO:0051179 localization	-5.719823894680004	2.980494725803467	5.758269625258211	30198	195	1247	24	1.9246190858059342	0.3890623172864129	286|481|784|975|999|1000|1969|2013|3875|5174|5318|9351|9581|10267|10791|10938|30818|64398|83871|90196|90410|91663|129303|201475	ANK1|ATP1B1|CACNB3|CD81|CDH1|CDH2|EPHA2|EMP2|KRT18|PDZK1|PKP2|SLC9A3R2|PREPL|RAMP1|VAMP5|EHD1|KCNIP3|PALS1|RAB34|SYS1|IFT20|MYADM|TMEM150A|RAB12	-3.5144052341943883	0	32	1	1	-5.719823894680004	2.980494725803467
1	-5.025396798074185	GO:1990778	M1	1	0	GO Biological Processes	19	protein localization to cell periphery	19_GO:0051179 localization	-5.025396798074185	2.6553201367492507	5.207021750656887	30198	228	1247	25	2.0048115477145148	0.3969226910092352	286|481|784|975|999|1000|1969|2013|2903|3875|5174|5318|9351|9581|10267|10791|10938|30818|64398|83871|90196|90410|91663|129303|201475	ANK1|ATP1B1|CACNB3|CD81|CDH1|CDH2|EPHA2|EMP2|GRIN2A|KRT18|PDZK1|PKP2|SLC9A3R2|PREPL|RAMP1|VAMP5|EHD1|KCNIP3|PALS1|RAB34|SYS1|IFT20|MYADM|TMEM150A|RAB12	-2.9658940274952577	0	32	0	0	-5.719823894680004	2.980494725803467
1	-3.544615110596233	GO:0051668	M1	1	0	GO Biological Processes	19	localization within membrane	19_GO:0051179 localization	-3.544615110596233	1.8127529102475501	3.8837452769993006	30198	521	1247	39	3.127506014434643	0.49290825370476427	286|481|637|738|784|975|999|1000|1020|1969|2013|2903|3875|4641|5174|5318|5788|7070|9351|9581|10267|10791|10938|11079|23180|27092|30818|51308|54520|55275|64398|79778|83597|83871|90196|90410|91663|129303|201475	ANK1|ATP1B1|BID|VPS51|CACNB3|CD81|CDH1|CDH2|CDK5|EPHA2|EMP2|GRIN2A|KRT18|MYO1C|PDZK1|PKP2|PTPRC|THY1|SLC9A3R2|PREPL|RAMP1|VAMP5|EHD1|RER1|RFTN1|CACNG4|KCNIP3|REEP2|CCDC93|VPS53|PALS1|MICALL2|RTP3|RAB34|SYS1|IFT20|MYADM|TMEM150A|RAB12	-1.7910064300921658	0	32	0	0	-5.719823894680004	2.980494725803467
1	-2.9922216922417544	GO:0072657	M1	1	0	GO Biological Processes	19	protein localization to membrane	19_GO:0051179 localization	-2.9922216922417544	1.787796752474395	3.48257521864404	30198	447	1247	33	2.6463512429831595	0.4545342703081749	286|481|637|784|975|999|1000|1020|1969|2013|2903|3875|4641|5174|5318|7070|9351|9581|10267|10791|10938|11079|23180|30818|51308|64398|83597|83871|90196|90410|91663|129303|201475	ANK1|ATP1B1|BID|CACNB3|CD81|CDH1|CDH2|CDK5|EPHA2|EMP2|GRIN2A|KRT18|MYO1C|PDZK1|PKP2|THY1|SLC9A3R2|PREPL|RAMP1|VAMP5|EHD1|RER1|RFTN1|KCNIP3|REEP2|PALS1|RTP3|RAB34|SYS1|IFT20|MYADM|TMEM150A|RAB12	-1.3777316436367475	0	32	0	0	-5.719823894680004	2.980494725803467
1	-5.663858699253648	GO:0050679	M1	1	0	GO Biological Processes	19	positive regulation of epithelial cell proliferation	19_GO:0048518 positive regulation of biological process	-5.663858699253648	2.8829190056134726	5.682649590322839	30198	210	1247	25	2.0048115477145148	0.3969226910092352	652|653|998|1001|1950|1960|2260|2683|3586|3912|5587|5798|6239|6356|7051|7474|7476|8324|8742|8828|8862|9037|80139|407010|407018	BMP4|BMP5|CDC42|CDH3|EGF|EGR3|FGFR1|B4GALT1|IL10|LAMB1|PRKD1|PTPRN|RREB1|CCL11|TGM1|WNT5A|WNT7A|FZD7|TNFSF12|NRP2|APLN|SEMA5A|ZNF703|MIR23A|MIR27A	-3.462940539994709	0	33	1	1	-5.663858699253648	3.953717493412762
1	-5.376321220370255	GO:0050678	M1	1	0	GO Biological Processes	19	regulation of epithelial cell proliferation	19_GO:0050789 regulation of biological process	-5.376321220370255	2.2821850976374716	5.234088457678789	30198	382	1247	36	2.8869286287089015	0.4741586107014725	652|653|687|998|1001|1028|1030|1950|1960|2260|2683|3586|3912|4070|5587|5798|6239|6347|6356|7051|7474|7476|8324|8742|8828|8862|9037|10522|51804|80139|84913|126695|406968|407004|407010|407018	BMP4|BMP5|KLF9|CDC42|CDH3|CDKN1C|CDKN2B|EGF|EGR3|FGFR1|B4GALT1|IL10|LAMB1|TACSTD2|PRKD1|PTPRN|RREB1|CCL2|CCL11|TGM1|WNT5A|WNT7A|FZD7|TNFSF12|NRP2|APLN|SEMA5A|DEAF1|SIX4|ZNF703|ATOH8|KDF1|MIR193A|MIR22|MIR23A|MIR27A	-3.2530893160719896	0	33	0	0	-5.663858699253648	3.953717493412762
1	-4.439084267518288	GO:0010634	M1	1	0	GO Biological Processes	19	positive regulation of epithelial cell migration	19_GO:0040011 locomotion	-4.439084267518288	2.7835080054199044	4.89664650669384	30198	174	1247	20	1.6038492381716118	0.3557440122843459	306|652|1906|1950|2260|5216|5291|5587|6239|7474|7476|8754|8828|9037|9564|9922|80149|84913|407010|407018	ANXA3|BMP4|EDN1|EGF|FGFR1|PFN1|PIK3CB|PRKD1|RREB1|WNT5A|WNT7A|ADAM9|NRP2|SEMA5A|BCAR1|IQSEC1|ZC3H12A|ATOH8|MIR23A|MIR27A	-2.4969070418072534	0	33	0	0	-5.663858699253648	3.953717493412762
1	-4.10456411705654	GO:0010632	M1	1	0	GO Biological Processes	19	regulation of epithelial cell migration	19_GO:0040011 locomotion	-4.10456411705654	2.2546414843901226	4.455621570618158	30198	290	1247	27	2.165196471531676	0.41215646567723097	306|652|1906|1950|1969|2013|2260|4070|5216|5291|5587|6239|7474|7476|8754|8828|9037|9564|9922|29775|80149|84913|374969|406968|407004|407010|407018	ANXA3|BMP4|EDN1|EGF|EPHA2|EMP2|FGFR1|TACSTD2|PFN1|PIK3CB|PRKD1|RREB1|WNT5A|WNT7A|ADAM9|NRP2|SEMA5A|BCAR1|IQSEC1|CARD10|ZC3H12A|ATOH8|SVBP|MIR193A|MIR22|MIR23A|MIR27A	-2.2069088348938743	0	33	0	0	-5.663858699253648	3.953717493412762
1	-3.984727210326931	GO:0010595	M1	1	0	GO Biological Processes	19	positive regulation of endothelial cell migration	19_GO:0040011 locomotion	-3.984727210326931	2.9577428576675624	4.660468627537189	30198	131	1247	16	1.2830793905372895	0.31870533802717327	306|652|1906|1950|2260|5291|5587|7474|7476|8828|9037|9564|80149|84913|407010|407018	ANXA3|BMP4|EDN1|EGF|FGFR1|PIK3CB|PRKD1|WNT5A|WNT7A|NRP2|SEMA5A|BCAR1|ZC3H12A|ATOH8|MIR23A|MIR27A	-2.117183602912801	0	33	0	0	-5.663858699253648	3.953717493412762
1	-3.70890253606713	GO:0001938	M1	1	0	GO Biological Processes	19	positive regulation of endothelial cell proliferation	19_GO:0048518 positive regulation of biological process	-3.70890253606713	3.0543358113526518	4.500148288125545	30198	111	1247	14	1.1226944667201284	0.29836362561905766	652|1950|1960|2260|3586|5587|6356|7474|8742|8828|8862|9037|407010|407018	BMP4|EGF|EGR3|FGFR1|IL10|PRKD1|CCL11|WNT5A|TNFSF12|NRP2|APLN|SEMA5A|MIR23A|MIR27A	-1.9086024688806753	0	33	0	0	-5.663858699253648	3.953717493412762
1	-3.623674946862216	GO:0010594	M1	1	0	GO Biological Processes	19	regulation of endothelial cell migration	19_GO:0040011 locomotion	-3.623674946862216	2.316362748858129	4.159048295123209	30198	230	1247	22	1.7642341619887731	0.3728032626880421	306|652|1906|1950|1969|2013|2260|5291|5587|7474|7476|8828|9037|9564|29775|80149|84913|374969|406968|407004|407010|407018	ANXA3|BMP4|EDN1|EGF|EPHA2|EMP2|FGFR1|PIK3CB|PRKD1|WNT5A|WNT7A|NRP2|SEMA5A|BCAR1|CARD10|ZC3H12A|ATOH8|SVBP|MIR193A|MIR22|MIR23A|MIR27A	-1.85594080182679	0	33	0	0	-5.663858699253648	3.953717493412762
1	-3.360336278552849	GO:0001936	M1	1	0	GO Biological Processes	19	regulation of endothelial cell proliferation	19_GO:0050789 regulation of biological process	-3.360336278552849	2.4488615373525677	4.023600766435521	30198	178	1247	18	1.4434643143544508	0.3377633425169463	652|1950|1960|2260|3586|5587|6347|6356|7474|8742|8828|8862|9037|84913|406968|407004|407010|407018	BMP4|EGF|EGR3|FGFR1|IL10|PRKD1|CCL2|CCL11|WNT5A|TNFSF12|NRP2|APLN|SEMA5A|ATOH8|MIR193A|MIR22|MIR23A|MIR27A	-1.6526533279848157	0	33	0	0	-5.663858699253648	3.953717493412762
1	-3.0832943771990746	GO:0035924	M1	1	0	GO Biological Processes	19	cellular response to vascular endothelial growth factor stimulus	19_GO:0050896 response to stimulus	-3.0832943771990746	3.953717493412762	4.294512595199194	30198	49	1247	8	0.6415396952686447	0.22608979833152643	1960|4641|5159|5587|8828|9261|407010|407018	EGR3|MYO1C|PDGFRB|PRKD1|NRP2|MAPKAPK2|MIR23A|MIR27A	-1.4563673607431287	0	33	0	0	-5.663858699253648	3.953717493412762
1	-5.557729761098528	GO:0010256	M1	1	0	GO Biological Processes	19	endomembrane system organization	19_GO:0009987 cellular process	-5.557729761098528	2.07828340255419	5.227552962360652	30198	536	1247	46	3.6888532477947074	0.5337657945323536	19|215|274|535|738|998|1191|1289|1453|1760|3257|4627|5587|5788|5798|5869|8436|8676|8874|9451|10239|10347|10458|22872|25946|26259|27230|29911|50999|51308|51332|55666|55909|55968|57488|64398|64598|79188|89781|92154|93643|147650|165679|286046|399687|727910	ABCA1|ABCD1|BIN1|ATP6V0A1|VPS51|CDC42|CLU|COL5A1|CSNK1D|DMPK|HPS1|MYH9|PRKD1|PTPRC|PTPRN|RAB5B|CAVIN2|STX11|ARHGEF7|EIF2AK3|AP3S2|ABCA7|BAIAP2|SEC31A|ZNF385A|FBXW8|SERP1|HOOK2|TMED5|REEP2|SPTBN5|NPLOC4|BIN3|NSFL1C|ESYT2|PALS1|MOSPD3|TMEM43|HPS4|MTSS2|TJAP1|SPACA6|SPTSSB|XKR6|MYO18A|TLCD2	-3.3828770922785165	0	34	1	1	-5.557729761098528	2.6907244052392407
1	-3.5052980866953303	GO:0007009	M1	1	0	GO Biological Processes	19	plasma membrane organization	19_GO:0009987 cellular process	-3.5052980866953303	2.6907244052392407	4.220717336536851	30198	144	1247	16	1.2830793905372895	0.31870533802717327	215|274|1191|1289|4627|5788|8436|10347|10458|27230|55909|64398|92154|147650|286046|727910	ABCD1|BIN1|CLU|COL5A1|MYH9|PTPRC|CAVIN2|ABCA7|BAIAP2|SERP1|BIN3|PALS1|MTSS2|SPACA6|XKR6|TLCD2	-1.7648892282584598	0	34	0	0	-5.557729761098528	2.6907244052392407
1	-5.43019320295424	GO:0043588	M1	1	0	GO Biological Processes	19	skin development	19_GO:0032502 developmental process	-5.43019320295424	2.618002124016559	5.427422938929187	30198	259	1247	28	2.245388933440257	0.41954754898025626	613|1001|1278|1289|1969|2317|3229|3488|3691|3850|3855|3856|3872|4089|5310|5530|6615|6722|7051|7474|8754|9509|10468|23254|50509|80326|126695|144501	BCR|CDH3|COL1A2|COL5A1|EPHA2|FLNB|HOXC13|IGFBP5|ITGB4|KRT3|KRT7|KRT8|KRT17|SMAD4|PKD1|PPP3CA|SNAI1|SRF|TGM1|WNT5A|ADAM9|ADAMTS2|FST|KAZN|COL5A3|WNT10A|KDF1|KRT80	-3.283895994587281	0	35	1	1	-5.43019320295424	2.6907244052392407
1	-4.118611376044923	GO:0030855	M1	1	0	GO Biological Processes	19	epithelial cell differentiation	19_GO:0032502 developmental process	-4.118611376044923	1.849873028601978	4.2740681356130645	30198	576	1247	44	3.5284683239775463	0.5224677301204301	59|90|230|613|652|653|998|1000|1001|1282|1306|1969|1999|2317|2535|2683|2828|3850|3855|3856|3872|3913|4089|4647|5530|5914|6876|7051|7474|7476|8324|8407|8754|23254|51057|54507|57493|80139|80781|90410|91663|126695|144501|171023	ACTA2|ACVR1|ALDOC|BCR|BMP4|BMP5|CDC42|CDH2|CDH3|COL4A1|COL15A1|EPHA2|ELF3|FLNB|FZD2|B4GALT1|GPR4|KRT3|KRT7|KRT8|KRT17|LAMB2|SMAD4|MYO7A|PPP3CA|RARA|TAGLN|TGM1|WNT5A|WNT7A|FZD7|TAGLN2|ADAM9|KAZN|WDPCP|ADAMTSL4|HEG1|ZNF703|COL18A1|IFT20|MYADM|KDF1|KRT80|ASXL1	-2.218723212449965	0	35	0	0	-5.43019320295424	2.6907244052392407
1	-3.7851393701215086	GO:0002064	M1	1	0	GO Biological Processes	19	epithelial cell development	19_GO:0032502 developmental process	-3.7851393701215086	2.5704685658989397	4.373619474981027	30198	179	1247	19	1.5236567762630313	0.3468776383018224	59|652|653|1000|1306|1969|2317|2683|2828|3913|5914|7474|7476|54507|57493|80781|91663|126695|171023	ACTA2|BMP4|BMP5|CDH2|COL15A1|EPHA2|FLNB|B4GALT1|GPR4|LAMB2|RARA|WNT5A|WNT7A|ADAMTSL4|HEG1|COL18A1|MYADM|KDF1|ASXL1	-1.9666653340064675	0	35	0	0	-5.43019320295424	2.6907244052392407
1	-3.3231226014270048	GO:0030216	M1	1	0	GO Biological Processes	19	keratinocyte differentiation	19_GO:0032502 developmental process	-3.3231226014270048	2.6907244052392407	4.086080223386428	30198	135	1247	15	1.202886928628709	0.308710430389774	613|1001|1969|2317|3850|3855|3856|3872|5530|7051|7474|8754|23254|126695|144501	BCR|CDH3|EPHA2|FLNB|KRT3|KRT7|KRT8|KRT17|PPP3CA|TGM1|WNT5A|ADAM9|KAZN|KDF1|KRT80	-1.623983424402265	0	35	0	0	-5.43019320295424	2.6907244052392407
1	-2.7250019490726474	GO:0008544	M1	1	0	GO Biological Processes	19	epidermis development	19_GO:0032502 developmental process	-2.7250019490726474	1.9181401700715381	3.3336067421589446	30198	303	1247	24	1.9246190858059342	0.3890623172864129	613|1001|1294|1969|2317|3229|3488|3643|3850|3855|3856|3872|4647|5530|6615|7051|7474|8754|10468|23254|51057|80326|126695|144501	BCR|CDH3|COL7A1|EPHA2|FLNB|HOXC13|IGFBP5|INSR|KRT3|KRT7|KRT8|KRT17|MYO7A|PPP3CA|SNAI1|TGM1|WNT5A|ADAM9|FST|KAZN|WDPCP|WNT10A|KDF1|KRT80	-1.2019540311035888	0	35	0	0	-5.43019320295424	2.6907244052392407
1	-2.7217832280114576	GO:0009913	M1	1	0	GO Biological Processes	19	epidermal cell differentiation	19_GO:0032502 developmental process	-2.7217832280114576	2.2133378172129237	3.4448798451728835	30198	186	1247	17	1.36327185244587	0.32838048215336263	613|1001|1969|2317|3850|3855|3856|3872|4647|5530|7051|7474|8754|23254|51057|126695|144501	BCR|CDH3|EPHA2|FLNB|KRT3|KRT7|KRT8|KRT17|MYO7A|PPP3CA|TGM1|WNT5A|ADAM9|KAZN|WDPCP|KDF1|KRT80	-1.2003276019829427	0	35	0	0	-5.43019320295424	2.6907244052392407
1	-5.380917652240445	GO:0060341	M1	1	0	GO Biological Processes	19	regulation of cellular localization	19_GO:0051179 localization	-5.380917652240445	1.8831399998468357	5.023560787153082	30198	733	1247	57	4.570970328789094	0.5914407287558969	652|975|998|999|1000|1001|1020|1605|1950|1969|2037|2268|2817|2934|3688|3976|4041|4641|5174|5371|5583|5587|6653|6720|7134|7139|8609|9451|9495|9531|10134|10347|10524|10580|10938|10956|11079|23255|23514|23779|25885|25893|29775|51009|51308|55512|55968|79778|79899|80149|88455|89781|89958|91461|116372|131578|415116	BMP4|CD81|CDC42|CDH1|CDH2|CDH3|CDK5|DAG1|EGF|EPHA2|EPB41L2|FGR|GPC1|GSN|ITGB1|LIF|LRP5|MYO1C|PDZK1|PML|PRKCH|PRKD1|SORL1|SREBF1|TNNC1|TNNT2|KLF7|EIF2AK3|AKAP5|BAG3|BCAP31|ABCA7|KAT5|SORBS1|EHD1|OS9|RER1|MTCL1|SPIDR|ARHGAP8|POLR1A|TRIM58|CARD10|DERL2|REEP2|SMPD3|NSFL1C|MICALL2|PRR5L|ZC3H12A|ANKRD13A|HPS4|SAPCD2|PKDCC|LYPD1|LRRC15|PIM3	-3.2530893160719896	0	36	1	1	-5.380917652240445	2.4837456048362223
1	-3.273554348690898	GO:1903829	M1	1	0	GO Biological Processes	19	positive regulation of protein localization	19_GO:0051179 localization	-3.273554348690898	1.8378608660785887	3.7080942979399216	30198	448	1247	34	2.72654370489174	0.461179696041021	135|975|998|999|1020|1950|1969|2037|3688|3976|4628|4641|5174|5583|5587|6653|7474|7476|8754|9451|9495|9531|10134|10347|10580|11079|23255|27230|29775|79778|79899|80149|89781|399687	ADORA2A|CD81|CDC42|CDH1|CDK5|EGF|EPHA2|EPB41L2|ITGB1|LIF|MYH10|MYO1C|PDZK1|PRKCH|PRKD1|SORL1|WNT5A|WNT7A|ADAM9|EIF2AK3|AKAP5|BAG3|BCAP31|ABCA7|SORBS1|RER1|MTCL1|SERP1|CARD10|MICALL2|PRR5L|ZC3H12A|HPS4|MYO18A	-1.5922871382842523	0	36	0	0	-5.380917652240445	2.4837456048362223
1	-3.1188522696954326	GO:0090316	M1	1	0	GO Biological Processes	19	positive regulation of intracellular protein transport	19_GO:0051179 localization	-3.1188522696954326	2.4837456048362223	3.856032319800424	30198	156	1247	16	1.2830793905372895	0.31870533802717327	975|998|999|1020|4641|5174|5587|6653|9495|9531|10134|23255|79778|79899|80149|89781	CD81|CDC42|CDH1|CDK5|MYO1C|PDZK1|PRKD1|SORL1|AKAP5|BAG3|BCAP31|MTCL1|MICALL2|PRR5L|ZC3H12A|HPS4	-1.4813907292253428	0	36	0	0	-5.380917652240445	2.4837456048362223
1	-2.9738132537449857	GO:0033157	M1	1	0	GO Biological Processes	19	regulation of intracellular protein transport	19_GO:0051179 localization	-2.9738132537449857	2.162189254210104	3.6233630800096037	30198	224	1247	20	1.6038492381716118	0.3557440122843459	652|975|998|999|1020|4641|5174|5587|6653|6720|9495|9531|10134|10956|23255|51009|79778|79899|80149|89781	BMP4|CD81|CDC42|CDH1|CDK5|MYO1C|PDZK1|PRKD1|SORL1|SREBF1|AKAP5|BAG3|BCAP31|OS9|MTCL1|DERL2|MICALL2|PRR5L|ZC3H12A|HPS4	-1.3624647104255945	0	36	0	0	-5.380917652240445	2.4837456048362223
1	-2.8330391862748847	GO:0032386	M1	1	0	GO Biological Processes	19	regulation of intracellular transport	19_GO:0051179 localization	-2.8330391862748847	1.8964744301987422	3.4088018735269388	30198	332	1247	26	2.0850040096230953	0.40461765218590895	652|975|998|999|1020|4641|5174|5587|6653|6720|7134|7139|9495|9531|10134|10938|10956|23255|23779|25893|51009|51308|79778|79899|80149|89781	BMP4|CD81|CDC42|CDH1|CDK5|MYO1C|PDZK1|PRKD1|SORL1|SREBF1|TNNC1|TNNT2|AKAP5|BAG3|BCAP31|EHD1|OS9|MTCL1|ARHGAP8|TRIM58|DERL2|REEP2|MICALL2|PRR5L|ZC3H12A|HPS4	-1.267563315715996	0	36	0	0	-5.380917652240445	2.4837456048362223
1	-2.814195060554575	GO:0051223	M1	1	0	GO Biological Processes	19	regulation of protein transport	19_GO:0051179 localization	-2.814195060554575	1.712279166970426	3.316164192361407	30198	495	1247	35	2.8067361668003206	0.467719688609617	135|652|975|998|999|1020|3993|4041|4628|4641|5174|5530|5587|6653|6720|8609|8754|9495|9531|10134|10956|23255|27230|51009|64175|64215|79778|79899|80149|80223|89781|90007|91461|399687|415116	ADORA2A|BMP4|CD81|CDC42|CDH1|CDK5|LLGL2|LRP5|MYH10|MYO1C|PDZK1|PPP3CA|PRKD1|SORL1|SREBF1|KLF7|ADAM9|AKAP5|BAG3|BCAP31|OS9|MTCL1|SERP1|DERL2|P3H1|DNAJC1|MICALL2|PRR5L|ZC3H12A|RAB11FIP1|HPS4|MIDN|PKDCC|MYO18A|PIM3	-1.265991656297977	0	36	0	0	-5.380917652240445	2.4837456048362223
1	-2.721499514953246	GO:0070201	M1	1	0	GO Biological Processes	19	regulation of establishment of protein localization	19_GO:0051179 localization	-2.721499514953246	1.6765282832644504	3.2296365826903597	30198	520	1247	36	2.8869286287089015	0.4741586107014725	135|652|975|998|999|1020|3993|4041|4628|4641|5174|5530|5587|6653|6720|8609|8754|9495|9531|10134|10956|23255|23514|27230|51009|64175|64215|79778|79899|80149|80223|89781|90007|91461|399687|415116	ADORA2A|BMP4|CD81|CDC42|CDH1|CDK5|LLGL2|LRP5|MYH10|MYO1C|PDZK1|PPP3CA|PRKD1|SORL1|SREBF1|KLF7|ADAM9|AKAP5|BAG3|BCAP31|OS9|MTCL1|SPIDR|SERP1|DERL2|P3H1|DNAJC1|MICALL2|PRR5L|ZC3H12A|RAB11FIP1|HPS4|MIDN|PKDCC|MYO18A|PIM3	-1.2003276019829427	0	36	0	0	-5.380917652240445	2.4837456048362223
1	-2.4388283724921904	GO:0032388	M1	1	0	GO Biological Processes	19	positive regulation of intracellular transport	19_GO:0051179 localization	-2.4388283724921904	2.0791961313212317	3.161955030982436	30198	198	1247	17	1.36327185244587	0.32838048215336263	975|998|999|1020|4641|5174|5587|6653|9495|9531|10134|10938|23255|79778|79899|80149|89781	CD81|CDC42|CDH1|CDK5|MYO1C|PDZK1|PRKD1|SORL1|AKAP5|BAG3|BCAP31|EHD1|MTCL1|MICALL2|PRR5L|ZC3H12A|HPS4	-1.004721537859913	0	36	0	0	-5.380917652240445	2.4837456048362223
1	-5.379362975164497	GO:0008285	M1	1	0	GO Biological Processes	19	negative regulation of cell population proliferation	19_GO:0048519 negative regulation of biological process	-5.379362975164497	1.8485892860422264	5.002992826336092	30198	786	1247	60	4.811547714514836	0.6060400208322759	135|351|652|653|687|780|943|1003|1028|1030|1436|2683|3488|3490|3586|3621|3659|3814|3976|4089|4091|4883|5371|5745|5914|5918|6347|6722|6820|7168|7248|7249|7474|7709|8334|8335|8493|8654|8862|9537|10002|10290|11180|23371|25959|55193|57007|57045|57447|64175|80781|84678|84913|115572|126695|138151|406968|407004|407010|442904	ADORA2A|APP|BMP4|BMP5|KLF9|DDR1|TNFRSF8|CDH5|CDKN1C|CDKN2B|CSF1R|B4GALT1|IGFBP5|IGFBP7|IL10|ING1|IRF1|KISS1|LIF|SMAD4|SMAD6|NPR3|PML|PTH1R|RARA|RARRES1|CCL2|SRF|SULT2B1|TPM1|TSC1|TSC2|WNT5A|ZBTB17|H2AC6|H2AC4|PPM1D|PDE5A|APLN|TP53I11|NR2E3|SPEG|WDR6|TNS2|KANK2|PBRM1|ACKR3|TWSG1|NDRG2|P3H1|COL18A1|KDM2B|ATOH8|TENT5B|KDF1|NACC2|MIR193A|MIR22|MIR23A|MIR335	-3.2530893160719896	0	37	1	1	-5.379362975164497	1.8485892860422264
1	-5.369939012086663	GO:0010810	M1	1	0	GO Biological Processes	19	regulation of cell-substrate adhesion	19_GO:0050789 regulation of biological process	-5.369939012086663	2.777123812746923	5.465293132190653	30198	218	1247	25	2.0048115477145148	0.3969226910092352	71|81|780|998|1605|2013|2199|3491|3678|4070|5291|6239|7070|7094|7248|8324|8874|9723|11170|22998|51057|57580|59339|91663|151887	ACTG1|ACTN4|DDR1|CDC42|DAG1|EMP2|FBLN2|CCN1|ITGA5|TACSTD2|PIK3CB|RREB1|THY1|TLN1|TSC1|FZD7|ARHGEF7|SEMA3E|FAM107A|LIMCH1|WDPCP|PREX1|PLEKHA2|MYADM|CCDC80	-3.25043498030764	0	38	1	1	-5.369939012086663	2.9226834056908997
1	-3.2814961382209895	GO:0010811	M1	1	0	GO Biological Processes	19	positive regulation of cell-substrate adhesion	19_GO:0048518 positive regulation of biological process	-3.2814961382209895	2.778944877542167	4.086163217166369	30198	122	1247	14	1.1226944667201284	0.29836362561905766	998|1605|2013|2199|3491|3678|6239|7070|7248|8874|57580|59339|91663|151887	CDC42|DAG1|EMP2|FBLN2|CCN1|ITGA5|RREB1|THY1|TSC1|ARHGEF7|PREX1|PLEKHA2|MYADM|CCDC80	-1.5962333646802382	0	38	0	0	-5.369939012086663	2.9226834056908997
1	-2.0153432075616204	GO:1900024	M1	1	0	GO Biological Processes	19	regulation of substrate adhesion-dependent cell spreading	19_GO:0032502 developmental process	-2.0153432075616204	2.9226834056908997	3.0418198690237155	30198	58	1247	7	0.5613472333600642	0.21157296988862812	81|998|4070|6239|8874|57580|91663	ACTN4|CDC42|TACSTD2|RREB1|ARHGEF7|PREX1|MYADM	-0.7186329110261254	0	38	0	0	-5.369939012086663	2.9226834056908997
1	-5.224612012949704	GO:0060627	M1	1	0	GO Biological Processes	19	regulation of vesicle-mediated transport	19_GO:0051179 localization	-5.224612012949704	2.036903521723164	5.022165799320043	30198	535	1247	45	3.608660785886127	0.5281518562465082	135|274|613|998|1020|1191|1265|1950|2268|2771|3643|4908|5291|5414|5530|5587|5788|5869|6347|6653|7249|7448|7474|7476|8527|8862|8912|9495|9581|10188|10326|10347|10938|23621|23779|29108|55512|79890|88455|91461|140885|150696|201475|399687|407018	ADORA2A|BIN1|BCR|CDC42|CDK5|CLU|CNN2|EGF|FGR|GNAI2|INSR|NTF3|PIK3CB|SEPTIN4|PPP3CA|PRKD1|PTPRC|RAB5B|CCL2|SORL1|TSC2|VTN|WNT5A|WNT7A|DGKD|APLN|CACNA1H|AKAP5|PREPL|TNK2|SIRPB1|ABCA7|EHD1|BACE1|ARHGAP8|PYCARD|SMPD3|RIN3|ANKRD13A|PKDCC|SIRPA|PROM2|RAB12|MYO18A|MIR27A	-3.126827230863918	0	39	1	1	-5.224612012949704	3.198408255284381
1	-3.8092537051115816	GO:0030100	M1	1	0	GO Biological Processes	19	regulation of endocytosis	19_GO:0051179 localization	-3.8092537051115816	2.444937079760656	4.339859923924308	30198	208	1247	21	1.6840417000801924	0.3643805627570776	274|998|1191|1950|3643|4908|5291|5530|5587|5869|7249|7448|7474|8527|8862|10188|10347|79890|88455|150696|407018	BIN1|CDC42|CLU|EGF|INSR|NTF3|PIK3CB|PPP3CA|PRKD1|RAB5B|TSC2|VTN|WNT5A|DGKD|APLN|TNK2|ABCA7|RIN3|ANKRD13A|PROM2|MIR27A	-1.983493818327943	0	39	0	0	-5.224612012949704	3.198408255284381
1	-3.1850195221240565	GO:0045807	M1	1	0	GO Biological Processes	19	positive regulation of endocytosis	19_GO:0051179 localization	-3.1850195221240565	2.9958581006787424	4.086094513568644	30198	97	1247	12	0.9623095429029671	0.27645498252848194	274|998|1191|1950|3643|4908|5530|7448|7474|8527|8862|10347	BIN1|CDC42|CLU|EGF|INSR|NTF3|PPP3CA|VTN|WNT5A|DGKD|APLN|ABCA7	-1.5300840075913702	0	39	0	0	-5.224612012949704	3.198408255284381
1	-2.703800348228938	GO:0048259	M1	1	0	GO Biological Processes	19	regulation of receptor-mediated endocytosis	19_GO:0051179 localization	-2.703800348228938	2.6418021433258003	3.580171592200226	30198	110	1247	12	0.9623095429029671	0.27645498252848194	1191|1950|3643|4908|5291|7448|8527|8862|10188|79890|88455|407018	CLU|EGF|INSR|NTF3|PIK3CB|VTN|DGKD|APLN|TNK2|RIN3|ANKRD13A|MIR27A	-1.1854273352698659	0	39	0	0	-5.224612012949704	3.198408255284381
1	-2.228613904417684	GO:0048260	M1	1	0	GO Biological Processes	19	positive regulation of receptor-mediated endocytosis	19_GO:0051179 localization	-2.228613904417684	3.198408255284381	3.3244666336452946	30198	53	1247	7	0.5613472333600642	0.21157296988862812	1191|1950|3643|4908|7448|8527|8862	CLU|EGF|INSR|NTF3|VTN|DGKD|APLN	-0.8545049994606919	0	39	0	0	-5.224612012949704	3.198408255284381
1	-5.213119482037065	GO:0043549	M1	1	0	GO Biological Processes	19	regulation of kinase activity	19_GO:0008152 metabolic process	-5.213119482037065	1.8364712842956772	4.905720966695397	30198	778	1247	59	4.731355252606255	0.6012215597104567	135|351|652|780|890|975|994|998|1020|1028|1030|1154|1191|1436|1605|1906|1950|1958|1969|2013|2049|2050|2074|2260|2268|3480|3491|3643|4041|4296|4908|5159|5291|5310|5587|5788|5871|6653|7070|7248|7249|7474|8543|8654|8754|9021|9618|10614|22863|29108|29775|29950|55450|57493|84166|90007|116986|124997|374462	ADORA2A|APP|BMP4|DDR1|CCNA2|CD81|CDC25B|CDC42|CDK5|CDKN1C|CDKN2B|CISH|CLU|CSF1R|DAG1|EDN1|EGF|EGR1|EPHA2|EMP2|EPHB3|EPHB4|ERCC6|FGFR1|FGR|IGF1R|CCN1|INSR|LRP5|MAP3K11|NTF3|PDGFRB|PIK3CB|PKD1|PRKD1|PTPRC|MAP4K2|SORL1|THY1|TSC1|TSC2|WNT5A|LMO4|PDE5A|ADAM9|SOCS3|TRAF4|HEXIM1|ATG14|PYCARD|CARD10|SERTAD1|CAMK2N1|HEG1|NLRC5|MIDN|AGAP2|WDR81|PTPRQ	-3.118851273674116	0	40	1	1	-5.213119482037065	2.505157204877914
1	-3.1873134043901854	GO:0033674	M1	1	0	GO Biological Processes	19	positive regulation of kinase activity	19_GO:0048518 positive regulation of biological process	-3.1873134043901854	1.7828112623671046	3.6220197950955266	30198	489	1247	36	2.8869286287089015	0.4741586107014725	780|975|994|998|1020|1191|1436|1605|1906|1950|1958|1969|2013|2049|2050|2074|2260|2268|3480|3491|3643|4296|4908|5159|5310|5587|5788|5871|7474|8543|8654|8754|9618|22863|29775|116986	DDR1|CD81|CDC25B|CDC42|CDK5|CLU|CSF1R|DAG1|EDN1|EGF|EGR1|EPHA2|EMP2|EPHB3|EPHB4|ERCC6|FGFR1|FGR|IGF1R|CCN1|INSR|MAP3K11|NTF3|PDGFRB|PKD1|PRKD1|PTPRC|MAP4K2|WNT5A|LMO4|PDE5A|ADAM9|TRAF4|ATG14|CARD10|AGAP2	-1.5305242771952474	0	40	0	0	-5.213119482037065	2.505157204877914
1	-2.8674142289192086	GO:0045859	M1	1	0	GO Biological Processes	19	regulation of protein kinase activity	19_GO:0008152 metabolic process	-2.8674142289192086	1.6144346431435443	3.3123823391481992	30198	660	1247	44	3.5284683239775463	0.5224677301204301	135|351|652|890|994|1020|1028|1030|1191|1436|1605|1906|1950|1958|2013|2074|2260|2268|3491|3643|4041|4296|4908|5159|5291|5310|5788|5871|6653|7070|7248|7249|7474|8654|8754|9618|10614|29108|29775|29950|55450|57493|116986|374462	ADORA2A|APP|BMP4|CCNA2|CDC25B|CDK5|CDKN1C|CDKN2B|CLU|CSF1R|DAG1|EDN1|EGF|EGR1|EMP2|ERCC6|FGFR1|FGR|CCN1|INSR|LRP5|MAP3K11|NTF3|PDGFRB|PIK3CB|PKD1|PTPRC|MAP4K2|SORL1|THY1|TSC1|TSC2|WNT5A|PDE5A|ADAM9|TRAF4|HEXIM1|PYCARD|CARD10|SERTAD1|CAMK2N1|HEG1|AGAP2|PTPRQ	-1.2956743870504255	0	40	0	0	-5.213119482037065	2.505157204877914
1	-2.815880002442147	GO:0001934	M1	1	0	GO Biological Processes	19	positive regulation of protein phosphorylation	19_GO:0048518 positive regulation of biological process	-2.815880002442147	1.5686814346334035	3.2528739798673825	30198	741	1247	48	3.8492381716118684	0.544791759734905	90|351|355|652|653|975|994|1020|1191|1436|1453|1605|1906|1950|1958|2013|2074|2260|2674|3491|3589|3643|3678|3976|4089|4296|4908|5159|5310|5587|5788|5871|7448|7474|8482|8654|8754|9513|9618|10188|22863|22998|29775|55615|57045|79899|116986|150696	ACVR1|APP|FAS|BMP4|BMP5|CD81|CDC25B|CDK5|CLU|CSF1R|CSNK1D|DAG1|EDN1|EGF|EGR1|EMP2|ERCC6|FGFR1|GFRA1|CCN1|IL11|INSR|ITGA5|LIF|SMAD4|MAP3K11|NTF3|PDGFRB|PKD1|PRKD1|PTPRC|MAP4K2|VTN|WNT5A|SEMA7A|PDE5A|ADAM9|FXR2|TRAF4|TNK2|ATG14|LIMCH1|CARD10|PRR5|TWSG1|PRR5L|AGAP2|PROM2	-1.265991656297977	0	40	0	0	-5.213119482037065	2.505157204877914
1	-2.5100493027664923	GO:0043406	M1	1	0	GO Biological Processes	19	positive regulation of MAP kinase activity	19_GO:0023052 signaling	-2.5100493027664923	2.505157204877914	3.370861000788399	30198	116	1247	12	0.9623095429029671	0.27645498252848194	1906|1950|2260|3643|4296|4908|5159|5788|5871|7474|8654|8754	EDN1|EGF|FGFR1|INSR|MAP3K11|NTF3|PDGFRB|PTPRC|MAP4K2|WNT5A|PDE5A|ADAM9	-1.0515241989340782	0	40	0	0	-5.213119482037065	2.505157204877914
1	-2.2578329816632934	GO:0051347	M1	1	0	GO Biological Processes	19	positive regulation of transferase activity	19_GO:0065007 biological regulation	-2.2578329816632934	1.5582803946863777	2.8051437488992446	30198	575	1247	37	2.967121090617482	0.48050052550263544	780|975|994|998|1020|1191|1436|1605|1906|1950|1958|1969|2013|2049|2050|2074|2260|2268|3480|3491|3643|4296|4908|5159|5310|5587|5788|5871|6653|7474|8543|8654|8754|9618|22863|29775|116986	DDR1|CD81|CDC25B|CDC42|CDK5|CLU|CSF1R|DAG1|EDN1|EGF|EGR1|EPHA2|EMP2|EPHB3|EPHB4|ERCC6|FGFR1|FGR|IGF1R|CCN1|INSR|MAP3K11|NTF3|PDGFRB|PKD1|PRKD1|PTPRC|MAP4K2|SORL1|WNT5A|LMO4|PDE5A|ADAM9|TRAF4|ATG14|CARD10|AGAP2	-0.8756099588199743	0	40	0	0	-5.213119482037065	2.505157204877914
1	-2.0377338581839908	GO:0043405	M1	1	0	GO Biological Processes	19	regulation of MAP kinase activity	19_GO:0008152 metabolic process	-2.0377338581839908	1.9849606268158333	2.773694228073255	30198	183	1247	15	1.202886928628709	0.308710430389774	652|1906|1950|2260|3643|4296|4908|5159|5291|5788|5871|6653|7474|8654|8754	BMP4|EDN1|EGF|FGFR1|INSR|MAP3K11|NTF3|PDGFRB|PIK3CB|PTPRC|MAP4K2|SORL1|WNT5A|PDE5A|ADAM9	-0.7331373232344967	0	40	0	0	-5.213119482037065	2.505157204877914
1	-5.132873205380125	GO:0031344	M1	1	0	GO Biological Processes	19	regulation of cell projection organization	19_GO:0050789 regulation of biological process	-5.132873205380125	1.9237422149607655	4.909969766779931	30198	642	1247	51	4.0898155573376105	0.5608555187779122	112|653|998|1000|1020|1123|1969|2049|3480|3897|4070|4776|4957|5216|5530|5587|6239|6383|6722|7070|7248|7474|7476|7869|8482|8874|9037|9513|9723|10458|10509|10801|10938|23098|23129|23500|23580|25987|26259|29116|51057|51199|51473|55558|55909|57451|64175|64787|84709|90410|150696	ADCY6|BMP5|CDC42|CDH2|CDK5|CHN1|EPHA2|EPHB3|IGF1R|L1CAM|TACSTD2|NFATC4|ODF2|PFN1|PPP3CA|PRKD1|RREB1|SDC2|SRF|THY1|TSC1|WNT5A|WNT7A|SEMA3B|SEMA7A|ARHGEF7|SEMA5A|FXR2|SEMA3E|BAIAP2|SEMA4B|SEPTIN9|EHD1|SARM1|PLXND1|DAAM2|CDC42EP4|TSKU|FBXW8|MYLIP|WDPCP|NIN|DCDC2|PLXNA3|BIN3|TENM2|P3H1|EPS8L2|MGARP|IFT20|PROM2	-3.0489870328108983	0	41	1	1	-5.132873205380125	1.9373215717722534
1	-5.1274175480508095	GO:0120035	M1	1	0	GO Biological Processes	19	regulation of plasma membrane bounded cell projection organization	19_GO:0050789 regulation of biological process	-5.1274175480508095	1.9373215717722534	4.914329484706991	30198	625	1247	50	4.0096230954290295	0.5555618266260687	112|653|998|1000|1020|1123|1969|2049|3480|3897|4070|4776|4957|5216|5530|5587|6239|6383|6722|7070|7248|7474|7476|7869|8482|8874|9037|9513|9723|10458|10509|10801|10938|23098|23129|23500|23580|25987|26259|29116|51057|51199|51473|55558|55909|57451|64175|64787|84709|90410	ADCY6|BMP5|CDC42|CDH2|CDK5|CHN1|EPHA2|EPHB3|IGF1R|L1CAM|TACSTD2|NFATC4|ODF2|PFN1|PPP3CA|PRKD1|RREB1|SDC2|SRF|THY1|TSC1|WNT5A|WNT7A|SEMA3B|SEMA7A|ARHGEF7|SEMA5A|FXR2|SEMA3E|BAIAP2|SEMA4B|SEPTIN9|EHD1|SARM1|PLXND1|DAAM2|CDC42EP4|TSKU|FBXW8|MYLIP|WDPCP|NIN|DCDC2|PLXNA3|BIN3|TENM2|P3H1|EPS8L2|MGARP|IFT20	-3.046937624173494	0	41	0	0	-5.132873205380125	1.9373215717722534
1	-3.2266151346152436	GO:0010975	M1	1	0	GO Biological Processes	19	regulation of neuron projection development	19_GO:0032502 developmental process	-3.2266151346152436	1.8456008045174468	3.6782372122985527	30198	433	1247	33	2.6463512429831595	0.4545342703081749	112|653|1000|1020|1123|2049|3480|3897|4776|5530|5587|6383|6722|7070|7248|7474|7476|7869|8482|9037|9723|10458|10509|10938|23098|23129|25987|26259|29116|51199|55558|64175|84709	ADCY6|BMP5|CDH2|CDK5|CHN1|EPHB3|IGF1R|L1CAM|NFATC4|PPP3CA|PRKD1|SDC2|SRF|THY1|TSC1|WNT5A|WNT7A|SEMA3B|SEMA7A|SEMA5A|SEMA3E|BAIAP2|SEMA4B|EHD1|SARM1|PLXND1|TSKU|FBXW8|MYLIP|NIN|PLXNA3|P3H1|MGARP	-1.5639700481269048	0	41	0	0	-5.132873205380125	1.9373215717722534
1	-2.203846466764262	GO:0010720	M1	1	0	GO Biological Processes	19	positive regulation of cell development	19_GO:0032502 developmental process	-2.203846466764262	1.7938162701594937	2.8532426404993516	30198	297	1247	22	1.7642341619887731	0.3728032626880421	274|652|998|1003|1605|3897|3976|5583|6239|6604|6722|8482|8654|8874|9037|10458|23129|26259|51199|55558|57580|91663	BIN1|BMP4|CDC42|CDH5|DAG1|L1CAM|LIF|PRKCH|RREB1|SMARCD3|SRF|SEMA7A|PDE5A|ARHGEF7|SEMA5A|BAIAP2|PLXND1|FBXW8|NIN|PLXNA3|PREX1|MYADM	-0.8383246526070953	0	41	0	0	-5.132873205380125	1.9373215717722534
1	-2.0713796209596627	GO:0031346	M1	1	0	GO Biological Processes	19	positive regulation of cell projection organization	19_GO:0048518 positive regulation of biological process	-2.0713796209596627	1.6994048875195205	2.6996610856867798	30198	342	1247	24	1.9246190858059342	0.3890623172864129	653|998|3480|3897|5216|5587|6239|6722|7474|8482|8874|9037|10458|10801|10938|23129|23580|26259|51199|55558|57451|64175|64787|150696	BMP5|CDC42|IGF1R|L1CAM|PFN1|PRKD1|RREB1|SRF|WNT5A|SEMA7A|ARHGEF7|SEMA5A|BAIAP2|SEPTIN9|EHD1|PLXND1|CDC42EP4|FBXW8|NIN|PLXNA3|TENM2|P3H1|EPS8L2|PROM2	-0.7508832437330901	0	41	0	0	-5.132873205380125	1.9373215717722534
1	-5.0849380482014395	GO:0060541	M1	1	0	GO Biological Processes	19	respiratory system development	19_GO:0032502 developmental process	-5.0849380482014395	2.8130300600228426	5.31202749271645	30198	198	1247	23	1.8444266238973537	0.38102629403128974	100|652|1605|1907|3488|3976|5159|5310|5914|6720|6722|7474|9394|9509|23210|51057|51804|55512|57493|79925|83716|91461|171023	ADA|BMP4|DAG1|EDN2|IGFBP5|LIF|PDGFRB|PKD1|RARA|SREBF1|SRF|WNT5A|HS6ST1|ADAMTS2|JMJD6|WDPCP|SIX4|SMPD3|HEG1|SPEF2|CRISPLD2|PKDCC|ASXL1	-3.0145194503320196	0	42	1	1	-5.0849380482014395	4.953379018735876
1	-4.29775864905086	GO:0030323	M1	1	0	GO Biological Processes	19	respiratory tube development	19_GO:0032502 developmental process	-4.29775864905086	2.720957263725075	4.779231684195084	30198	178	1247	20	1.6038492381716118	0.3557440122843459	100|652|1605|1907|3488|3976|5159|5310|6720|6722|7474|9394|9509|9618|23210|55512|57493|83716|91461|171023	ADA|BMP4|DAG1|EDN2|IGFBP5|LIF|PDGFRB|PKD1|SREBF1|SRF|WNT5A|HS6ST1|ADAMTS2|TRAF4|JMJD6|SMPD3|HEG1|CRISPLD2|PKDCC|ASXL1	-2.3795816997435923	0	42	0	0	-5.0849380482014395	4.953379018735876
1	-4.186275927766051	GO:0048286	M1	1	0	GO Biological Processes	19	lung alveolus development	19_GO:0032502 developmental process	-4.186275927766051	4.953379018735876	5.446351511792949	30198	44	1247	9	0.7217321571772254	0.2397076514180788	100|652|1907|3488|3976|9394|55512|91461|171023	ADA|BMP4|EDN2|IGFBP5|LIF|HS6ST1|SMPD3|PKDCC|ASXL1	-2.279619401488594	0	42	0	0	-5.0849380482014395	4.953379018735876
1	-3.9475925567419465	GO:0030324	M1	1	0	GO Biological Processes	19	lung development	19_GO:0032502 developmental process	-3.9475925567419465	2.644332605148909	4.514538472704817	30198	174	1247	19	1.5236567762630313	0.3468776383018224	100|652|1605|1907|3488|3976|5159|5310|6720|6722|7474|9394|9509|23210|55512|57493|83716|91461|171023	ADA|BMP4|DAG1|EDN2|IGFBP5|LIF|PDGFRB|PKD1|SREBF1|SRF|WNT5A|HS6ST1|ADAMTS2|JMJD6|SMPD3|HEG1|CRISPLD2|PKDCC|ASXL1	-2.0882822666555003	0	42	0	0	-5.0849380482014395	4.953379018735876
1	-5.031786746651387	GO:0043087	M1	1	0	GO Biological Processes	19	regulation of GTPase activity	19_GO:0065007 biological regulation	-5.031786746651387	2.261982604404417	5.027263617498861	30198	364	1247	34	2.72654370489174	0.461179696041021	274|613|1123|1969|2049|3688|4908|5900|6347|6354|6356|6494|7070|7248|7249|7474|8437|8874|9922|22914|23076|23129|23216|26086|29108|55558|55616|55633|57580|64411|81846|84144|92154|150696	BIN1|BCR|CHN1|EPHA2|EPHB3|ITGB1|NTF3|RALGDS|CCL2|CCL7|CCL11|SIPA1|THY1|TSC1|TSC2|WNT5A|RASAL1|ARHGEF7|IQSEC1|KLRK1|RRP1B|PLXND1|TBC1D1|GPSM1|PYCARD|PLXNA3|ASAP3|TBC1D22B|PREX1|ARAP3|SBF2|SYDE2|MTSS2|PROM2	-2.967948494093289	0	43	1	1	-5.031786746651387	2.261982604404417
1	-4.42881654159779	GO:0051345	M1	1	0	GO Biological Processes	19	positive regulation of hydrolase activity	19_GO:0065007 biological regulation	-4.42881654159779	1.8919155974338413	4.485503017926221	30198	576	1247	45	3.608660785886127	0.5281518562465082	274|351|355|389|613|637|1123|1969|2260|2903|2934|3491|3688|3932|4908|5031|5118|5159|5371|5587|5788|5900|6347|6354|6356|6494|7070|7248|7249|7474|8874|9451|9922|10134|23216|26999|29108|55075|55616|55633|57580|64411|84144|92154|440503	BIN1|APP|FAS|RHOC|BCR|BID|CHN1|EPHA2|FGFR1|GRIN2A|GSN|CCN1|ITGB1|LCK|NTF3|P2RY6|PCOLCE|PDGFRB|PML|PRKD1|PTPRC|RALGDS|CCL2|CCL7|CCL11|SIPA1|THY1|TSC1|TSC2|WNT5A|ARHGEF7|EIF2AK3|IQSEC1|BCAP31|TBC1D1|CYFIP2|PYCARD|UACA|ASAP3|TBC1D22B|PREX1|ARAP3|SYDE2|MTSS2|PLIN5	-2.4890999144344126	0	43	0	0	-5.031786746651387	2.261982604404417
1	-3.373686686679565	GO:0043547	M1	1	0	GO Biological Processes	19	positive regulation of GTPase activity	19_GO:0065007 biological regulation	-3.373686686679565	2.1367517335723383	3.908490700383153	30198	272	1247	24	1.9246190858059342	0.3890623172864129	274|613|1123|1969|3688|4908|5900|6347|6354|6356|6494|7070|7248|7249|7474|8874|9922|23216|55616|55633|57580|64411|84144|92154	BIN1|BCR|CHN1|EPHA2|ITGB1|NTF3|RALGDS|CCL2|CCL7|CCL11|SIPA1|THY1|TSC1|TSC2|WNT5A|ARHGEF7|IQSEC1|TBC1D1|ASAP3|TBC1D22B|PREX1|ARAP3|SYDE2|MTSS2	-1.6631180478740433	0	43	0	0	-5.031786746651387	2.261982604404417
1	-4.959338080617662	GO:2000134	M1	1	0	GO Biological Processes	19	negative regulation of G1/S transition of mitotic cell cycle	19_GO:0048519 negative regulation of biological process	-4.959338080617662	3.94222412860633	5.670724114804466	30198	86	1247	14	1.1226944667201284	0.29836362561905766	90|1017|1030|2273|5371|6347|7465|8328|10106|11170|25959|79960|138151|406968	ACVR1|CDK2|CDKN2B|FHL1|PML|CCL2|WEE1|GFI1B|CTDSP2|FAM107A|KANK2|JADE1|NACC2|MIR193A	-2.914662987346573	0	44	1	1	-4.959338080617662	3.94222412860633
1	-4.352667871705824	GO:1902807	M1	1	0	GO Biological Processes	19	negative regulation of cell cycle G1/S phase transition	19_GO:0048519 negative regulation of biological process	-4.352667871705824	3.4951677841252	5.108324780043216	30198	97	1247	14	1.1226944667201284	0.29836362561905766	90|1017|1030|2273|5371|6347|7465|8328|10106|11170|25959|79960|138151|406968	ACVR1|CDK2|CDKN2B|FHL1|PML|CCL2|WEE1|GFI1B|CTDSP2|FAM107A|KANK2|JADE1|NACC2|MIR193A	-2.4226565530498245	0	44	0	0	-4.959338080617662	3.94222412860633
1	-3.1608100637611822	GO:2000045	M1	1	0	GO Biological Processes	19	regulation of G1/S transition of mitotic cell cycle	19_GO:0050789 regulation of biological process	-3.1608100637611822	2.356201911614903	3.8400674598176376	30198	185	1247	18	1.4434643143544508	0.3377633425169463	90|637|1017|1030|2273|5310|5371|6347|6604|7465|8328|10106|11170|25959|55193|79960|138151|406968	ACVR1|BID|CDK2|CDKN2B|FHL1|PKD1|PML|CCL2|SMARCD3|WEE1|GFI1B|CTDSP2|FAM107A|KANK2|PBRM1|JADE1|NACC2|MIR193A	-1.513449645026872	0	44	0	0	-4.959338080617662	3.94222412860633
1	-3.034589920404547	GO:0007346	M1	1	0	GO Biological Processes	19	regulation of mitotic cell cycle	19_GO:0050789 regulation of biological process	-3.034589920404547	1.7330971507633794	3.4894009922939655	30198	517	1247	37	2.967121090617482	0.48050052550263544	90|351|637|652|678|994|998|1017|1028|1030|1906|1950|2273|3586|3643|4041|5159|5310|5371|6347|6604|7465|8328|8883|10106|11170|23113|23476|25847|25959|51754|55193|55512|79960|138151|406968|415116	ACVR1|APP|BID|BMP4|ZFP36L2|CDC25B|CDC42|CDK2|CDKN1C|CDKN2B|EDN1|EGF|FHL1|IL10|INSR|LRP5|PDGFRB|PKD1|PML|CCL2|SMARCD3|WEE1|GFI1B|NAE1|CTDSP2|FAM107A|CUL9|BRD4|ANAPC13|KANK2|TMEM8B|PBRM1|SMPD3|JADE1|NACC2|MIR193A|PIM3	-1.4174429667612602	0	44	0	0	-4.959338080617662	3.94222412860633
1	-2.899922123084596	GO:0010564	M1	1	0	GO Biological Processes	19	regulation of cell cycle process	19_GO:0050789 regulation of biological process	-2.899922123084596	1.583641611802932	3.3222458434851925	30198	734	1247	48	3.8492381716118684	0.544791759734905	90|274|351|637|652|678|994|998|1017|1028|1030|1906|1950|2074|2237|2273|3480|3643|3834|3976|4041|5159|5310|5371|6347|6604|6665|7014|7465|7474|8328|8883|10039|10106|10524|10869|11170|23113|23476|25959|55193|55512|55968|57805|79960|84684|138151|406968	ACVR1|BIN1|APP|BID|BMP4|ZFP36L2|CDC25B|CDC42|CDK2|CDKN1C|CDKN2B|EDN1|EGF|ERCC6|FEN1|FHL1|IGF1R|INSR|KIF25|LIF|LRP5|PDGFRB|PKD1|PML|CCL2|SMARCD3|SOX15|TERF2|WEE1|WNT5A|GFI1B|NAE1|PARP3|CTDSP2|KAT5|USP19|FAM107A|CUL9|BRD4|KANK2|PBRM1|SMPD3|NSFL1C|CCAR2|JADE1|INSM2|NACC2|MIR193A	-1.3128783507123596	0	44	0	0	-4.959338080617662	3.94222412860633
1	-2.6991392301587784	GO:0045786	M1	1	0	GO Biological Processes	19	negative regulation of cell cycle	19_GO:0048519 negative regulation of biological process	-2.6991392301587784	1.80816680032077	3.268318082214741	30198	375	1247	28	2.245388933440257	0.41954754898025626	90|652|678|1017|1020|1028|1030|2074|2273|3586|3834|3976|5371|6347|6494|7014|7465|7709|8328|8883|10106|10614|11170|25959|79960|115572|138151|406968	ACVR1|BMP4|ZFP36L2|CDK2|CDK5|CDKN1C|CDKN2B|ERCC6|FHL1|IL10|KIF25|LIF|PML|CCL2|SIPA1|TERF2|WEE1|ZBTB17|GFI1B|NAE1|CTDSP2|HEXIM1|FAM107A|KANK2|JADE1|TENT5B|NACC2|MIR193A	-1.181930813216824	0	44	0	0	-4.959338080617662	3.94222412860633
1	-2.535347325154055	GO:0045930	M1	1	0	GO Biological Processes	19	negative regulation of mitotic cell cycle	19_GO:0048519 negative regulation of biological process	-2.535347325154055	2.0269333625370494	3.2232049145057955	30198	227	1247	19	1.5236567762630313	0.3468776383018224	90|652|678|1017|1028|1030|2273|3586|5371|6347|7465|8328|8883|10106|11170|25959|79960|138151|406968	ACVR1|BMP4|ZFP36L2|CDK2|CDKN1C|CDKN2B|FHL1|IL10|PML|CCL2|WEE1|GFI1B|NAE1|CTDSP2|FAM107A|KANK2|JADE1|NACC2|MIR193A	-1.0672555867624116	0	44	0	0	-4.959338080617662	3.94222412860633
1	-2.5226565072997387	GO:1901991	M1	1	0	GO Biological Processes	19	negative regulation of mitotic cell cycle phase transition	19_GO:0048519 negative regulation of biological process	-2.5226565072997387	2.17676581098006	3.267969848675959	30198	178	1247	16	1.2830793905372895	0.31870533802717327	90|678|1017|1030|2273|5371|6347|7465|8328|8883|10106|11170|25959|79960|138151|406968	ACVR1|ZFP36L2|CDK2|CDKN2B|FHL1|PML|CCL2|WEE1|GFI1B|NAE1|CTDSP2|FAM107A|KANK2|JADE1|NACC2|MIR193A	-1.0600611348560238	0	44	0	0	-4.959338080617662	3.94222412860633
1	-2.475631901147295	GO:1902806	M1	1	0	GO Biological Processes	19	regulation of cell cycle G1/S phase transition	19_GO:0050789 regulation of biological process	-2.475631901147295	2.0464664490551976	3.180873702013035	30198	213	1247	18	1.4434643143544508	0.3377633425169463	90|637|1017|1030|2273|5310|5371|6347|6604|7465|8328|10106|11170|25959|55193|79960|138151|406968	ACVR1|BID|CDK2|CDKN2B|FHL1|PKD1|PML|CCL2|SMARCD3|WEE1|GFI1B|CTDSP2|FAM107A|KANK2|PBRM1|JADE1|NACC2|MIR193A	-1.031177198557671	0	44	0	0	-4.959338080617662	3.94222412860633
1	-2.0711056493992226	GO:0010948	M1	1	0	GO Biological Processes	19	negative regulation of cell cycle process	19_GO:0048519 negative regulation of biological process	-2.0711056493992226	1.771940461986817	2.7270470378212903	30198	287	1247	21	1.6840417000801924	0.3643805627570776	90|652|678|1017|1030|2074|2273|3834|3976|5371|6347|7014|7465|8328|8883|10106|11170|25959|79960|138151|406968	ACVR1|BMP4|ZFP36L2|CDK2|CDKN2B|ERCC6|FHL1|KIF25|LIF|PML|CCL2|TERF2|WEE1|GFI1B|NAE1|CTDSP2|FAM107A|KANK2|JADE1|NACC2|MIR193A	-0.7508832437330901	0	44	0	0	-4.959338080617662	3.94222412860633
1	-4.9330369583204865	GO:0030048	M1	1	0	GO Biological Processes	19	actin filament-based movement	19_GO:0009987 cellular process	-4.9330369583204865	3.7066101500744644	5.569790213362183	30198	98	1247	15	1.202886928628709	0.308710430389774	70|81|2013|2934|4627|4628|4637|4641|4647|5318|6640|7139|7168|22998|140465	ACTC1|ACTN4|EMP2|GSN|MYH9|MYH10|MYL6|MYO1C|MYO7A|PKP2|SNTA1|TNNT2|TPM1|LIMCH1|MYL6B	-2.8945661774506823	0	45	1	1	-4.9330369583204865	9.314046018135834
1	-4.639824262232713	GO:0048644	M1	1	0	GO Biological Processes	19	muscle organ morphogenesis	19_GO:0032502 developmental process	-4.639824262232713	3.93518444266239	5.455702340070622	30198	80	1247	13	1.0425020048115476	0.28762694983318887	70|2535|3976|4089|4634|5318|7134|7139|7168|7474|27230|57493|84159	ACTC1|FZD2|LIF|SMAD4|MYL3|PKP2|TNNC1|TNNT2|TPM1|WNT5A|SERP1|HEG1|ARID5B	-2.6368257995251274	0	45	0	0	-4.9330369583204865	9.314046018135834
1	-3.9350795726654653	GO:0033275	M1	1	0	GO Biological Processes	19	actin-myosin filament sliding	19_GO:0009987 cellular process	-3.9350795726654653	9.314046018135834	6.2225995266299154	30198	13	1247	5	0.40096230954290296	0.1789559406484096	70|4637|7139|7168|140465	ACTC1|MYL6|TNNT2|TPM1|MYL6B	-2.081843430291212	0	45	0	0	-4.9330369583204865	9.314046018135834
1	-3.339790133685571	GO:0070252	M1	1	0	GO Biological Processes	19	actin-mediated cell contraction	19_GO:0009987 cellular process	-3.339790133685571	3.5612528892872306	4.388243249295244	30198	68	1247	10	0.8019246190858059	0.2525719804408972	70|2013|2934|4637|5318|6640|7139|7168|22998|140465	ACTC1|EMP2|GSN|MYL6|PKP2|SNTA1|TNNT2|TPM1|LIMCH1|MYL6B	-1.637821666641967	0	45	0	0	-4.9330369583204865	9.314046018135834
1	-3.1237978331232448	GO:0055008	M1	1	0	GO Biological Processes	19	cardiac muscle tissue morphogenesis	19_GO:0032502 developmental process	-3.1237978331232448	3.6324779470729758	4.236102832326312	30198	60	1247	9	0.7217321571772254	0.2397076514180788	70|4089|4634|5318|7134|7139|7168|7474|57493	ACTC1|SMAD4|MYL3|PKP2|TNNC1|TNNT2|TPM1|WNT5A|HEG1	-1.48212847796953	0	45	0	0	-4.9330369583204865	9.314046018135834
1	-3.1213069120202555	GO:0030049	M1	1	0	GO Biological Processes	19	muscle filament sliding	19_GO:0032501 multicellular organismal process	-3.1213069120202555	8.806007144419333	5.374012239172027	30198	11	1247	4	0.32076984763432237	0.16012748396610704	4637|7139|7168|140465	MYL6|TNNT2|TPM1|MYL6B	-1.481391723882894	0	45	0	0	-4.9330369583204865	9.314046018135834
1	-3.090657905452649	GO:0060415	M1	1	0	GO Biological Processes	19	muscle tissue morphogenesis	19_GO:0032502 developmental process	-3.090657905452649	3.3173314585141327	4.114048442720212	30198	73	1247	10	0.8019246190858059	0.2525719804408972	70|2535|4089|4634|5318|7134|7139|7168|7474|57493	ACTC1|FZD2|SMAD4|MYL3|PKP2|TNNC1|TNNT2|TPM1|WNT5A|HEG1	-1.4592705126947523	0	45	0	0	-4.9330369583204865	9.314046018135834
1	-2.69539056957768	GO:0003229	M1	1	0	GO Biological Processes	19	ventricular cardiac muscle tissue development	19_GO:0032502 developmental process	-2.69539056957768	3.459502806736167	3.8233023593337094	30198	56	1247	8	0.6415396952686447	0.22608979833152643	4089|4634|5318|7134|7139|7168|57493|79191	SMAD4|MYL3|PKP2|TNNC1|TNNT2|TPM1|HEG1|IRX3	-1.1797985339882133	0	45	0	0	-4.9330369583204865	9.314046018135834
1	-2.5252583273919424	GO:0055010	M1	1	0	GO Biological Processes	19	ventricular cardiac muscle tissue morphogenesis	19_GO:0032502 developmental process	-2.5252583273919424	3.606715692129195	3.711718884684733	30198	47	1247	7	0.5613472333600642	0.21157296988862812	4089|4634|5318|7134|7139|7168|57493	SMAD4|MYL3|PKP2|TNNC1|TNNT2|TPM1|HEG1	-1.0618443034675475	0	45	0	0	-4.9330369583204865	9.314046018135834
1	-2.2974022366063043	GO:0060047	M1	1	0	GO Biological Processes	19	heart contraction	19_GO:0032501 multicellular organismal process	-2.2974022366063043	2.603926843779911	3.2150672088200825	30198	93	1247	10	0.8019246190858059	0.2525719804408972	70|481|998|2934|4634|5318|6640|7134|7139|7168	ACTC1|ATP1B1|CDC42|GSN|MYL3|PKP2|SNTA1|TNNC1|TNNT2|TPM1	-0.9015665145120828	0	45	0	0	-4.9330369583204865	9.314046018135834
1	-2.2640552435559984	GO:0003015	M1	1	0	GO Biological Processes	19	heart process	19_GO:0032501 multicellular organismal process	-2.2640552435559984	2.443868955217292	3.1341551537630514	30198	109	1247	11	0.8821170809943866	0.2647926327826884	70|481|998|1906|2934|4634|5318|6640|7134|7139|7168	ACTC1|ATP1B1|CDC42|EDN1|GSN|MYL3|PKP2|SNTA1|TNNC1|TNNT2|TPM1	-0.8805047823661649	0	45	0	0	-4.9330369583204865	9.314046018135834
1	-2.0202090725315864	GO:0003208	M1	1	0	GO Biological Processes	19	cardiac ventricle morphogenesis	19_GO:0032502 developmental process	-2.0202090725315864	2.6907244052392407	2.980929298222721	30198	72	1247	8	0.6415396952686447	0.22608979833152643	4089|4634|5318|6604|7134|7139|7168|57493	SMAD4|MYL3|PKP2|SMARCD3|TNNC1|TNNT2|TPM1|HEG1	-0.7218208815127127	0	45	0	0	-4.9330369583204865	9.314046018135834
1	-4.906144971593849	GO:0009612	M1	1	0	GO Biological Processes	19	response to mechanical stimulus	19_GO:0050896 response to stimulus	-4.906144971593849	2.7437436053424773	5.173560776714831	30198	203	1247	23	1.8444266238973537	0.38102629403128974	71|355|943|1000|1265|1605|1906|2934|3480|3659|3727|4313|4353|4792|5310|5734|6513|8932|9020|9531|23621|26090|114780	ACTG1|FAS|TNFRSF8|CDH2|CNN2|DAG1|EDN1|GSN|IGF1R|IRF1|JUND|MMP2|MPO|NFKBIA|PKD1|PTGER4|SLC2A1|MBD2|MAP3K14|BAG3|BACE1|ABHD12|PKD1L2	-2.8707434224517216	0	46	1	1	-4.906144971593849	3.459502806736167
1	-3.237132715742463	GO:0071260	M1	1	0	GO Biological Processes	19	cellular response to mechanical stimulus	19_GO:0050896 response to stimulus	-3.237132715742463	3.459502806736167	4.275575036612385	30198	70	1247	10	0.8019246190858059	0.2525719804408972	355|943|1265|1605|3480|3659|5734|6513|9020|9531	FAS|TNFRSF8|CNN2|DAG1|IGF1R|IRF1|PTGER4|SLC2A1|MAP3K14|BAG3	-1.5705809059213154	0	46	0	0	-4.906144971593849	3.459502806736167
1	-4.863034083657969	GO:0071496	M1	1	0	GO Biological Processes	19	cellular response to external stimulus	19_GO:0050896 response to stimulus	-4.863034083657969	2.35875191368375	4.974345093937114	30198	308	1247	30	2.405773857257418	0.43391657137862755	355|943|968|978|1030|1265|1605|2074|3480|3659|5587|5734|5788|6494|6513|6720|6722|7248|8493|9020|9451|9531|9891|10524|11170|22863|25828|55615|80149|81788	FAS|TNFRSF8|CD68|CDA|CDKN2B|CNN2|DAG1|ERCC6|IGF1R|IRF1|PRKD1|PTGER4|PTPRC|SIPA1|SLC2A1|SREBF1|SRF|TSC1|PPM1D|MAP3K14|EIF2AK3|BAG3|NUAK1|KAT5|FAM107A|ATG14|TXN2|PRR5|ZC3H12A|NUAK2	-2.8367121923677603	0	47	1	1	-4.863034083657969	3.198408255284381
1	-2.890973577267779	GO:0031668	M1	1	0	GO Biological Processes	19	cellular response to extracellular stimulus	19_GO:0050896 response to stimulus	-2.890973577267779	2.084208658156625	3.5290979560460944	30198	244	1247	21	1.6840417000801924	0.3643805627570776	355|968|1030|2074|5587|5788|6494|6513|6720|6722|7248|8493|9451|9891|10524|11170|22863|25828|55615|80149|81788	FAS|CD68|CDKN2B|ERCC6|PRKD1|PTPRC|SIPA1|SLC2A1|SREBF1|SRF|TSC1|PPM1D|EIF2AK3|NUAK1|KAT5|FAM107A|ATG14|TXN2|PRR5|ZC3H12A|NUAK2	-1.3128780929678152	0	47	0	0	-4.863034083657969	3.198408255284381
1	-2.4973559045931246	GO:0031669	M1	1	0	GO Biological Processes	19	cellular response to nutrient levels	19_GO:0050896 response to stimulus	-2.4973559045931246	2.0561195926828164	3.202617727213049	30198	212	1247	18	1.4434643143544508	0.3377633425169463	355|968|1030|5587|6513|6720|6722|7248|8493|9451|9891|10524|11170|22863|25828|55615|80149|81788	FAS|CD68|CDKN2B|PRKD1|SLC2A1|SREBF1|SRF|TSC1|PPM1D|EIF2AK3|NUAK1|KAT5|FAM107A|ATG14|TXN2|PRR5|ZC3H12A|NUAK2	-1.0436652976063274	0	47	0	0	-4.863034083657969	3.198408255284381
1	-2.228613904417684	GO:0042149	M1	1	0	GO Biological Processes	19	cellular response to glucose starvation	19_GO:0050896 response to stimulus	-2.228613904417684	3.198408255284381	3.3244666336452946	30198	53	1247	7	0.5613472333600642	0.21157296988862812	6513|9451|9891|10524|22863|80149|81788	SLC2A1|EIF2AK3|NUAK1|KAT5|ATG14|ZC3H12A|NUAK2	-0.8545049994606919	0	47	0	0	-4.863034083657969	3.198408255284381
1	-4.77142776132128	GO:0110020	M1	1	0	GO Biological Processes	19	regulation of actomyosin structure organization	19_GO:0050789 regulation of biological process	-4.77142776132128	3.5965128188841335	5.424664648220032	30198	101	1247	15	1.202886928628709	0.308710430389774	71|389|998|1906|4070|4089|5216|5734|7168|7248|10174|22998|29109|55160|55616	ACTG1|RHOC|CDC42|EDN1|TACSTD2|SMAD4|PFN1|PTGER4|TPM1|TSC1|SORBS3|LIMCH1|FHOD1|ARHGEF10L|ASAP3	-2.751055202544272	0	48	1	1	-4.77142776132128	3.969921253631667
1	-3.98802036783475	GO:0051492	M1	1	0	GO Biological Processes	19	regulation of stress fiber assembly	19_GO:0050789 regulation of biological process	-3.98802036783475	3.4218995153586	4.828440086842842	30198	92	1247	13	1.0425020048115476	0.28762694983318887	71|389|998|4070|5216|5734|7168|7248|10174|22998|29109|55160|55616	ACTG1|RHOC|CDC42|TACSTD2|PFN1|PTGER4|TPM1|TSC1|SORBS3|LIMCH1|FHOD1|ARHGEF10L|ASAP3	-2.117911702432486	0	48	0	0	-4.77142776132128	3.969921253631667
1	-3.924604678216288	GO:0032231	M1	1	0	GO Biological Processes	19	regulation of actin filament bundle assembly	19_GO:0050789 regulation of biological process	-3.924604678216288	3.198408255284381	4.7056442793911275	30198	106	1247	14	1.1226944667201284	0.29836362561905766	71|389|998|4070|5216|5734|7168|7248|10174|11346|22998|29109|55160|55616	ACTG1|RHOC|CDC42|TACSTD2|PFN1|PTGER4|TPM1|TSC1|SORBS3|SYNPO|LIMCH1|FHOD1|ARHGEF10L|ASAP3	-2.0767254654680114	0	48	0	0	-4.77142776132128	3.969921253631667
1	-3.7349975987338535	GO:0032233	M1	1	0	GO Biological Processes	19	positive regulation of actin filament bundle assembly	19_GO:0048518 positive regulation of biological process	-3.7349975987338535	3.969921253631667	4.818847519232741	30198	61	1247	10	0.8019246190858059	0.2525719804408972	389|998|5216|7168|7248|10174|11346|22998|29109|55160	RHOC|CDC42|PFN1|TPM1|TSC1|SORBS3|SYNPO|LIMCH1|FHOD1|ARHGEF10L	-1.9275189469202756	0	48	0	0	-4.77142776132128	3.969921253631667
1	-2.965057426591347	GO:0051496	M1	1	0	GO Biological Processes	19	positive regulation of stress fiber assembly	19_GO:0048518 positive regulation of biological process	-2.965057426591347	3.7986697485730456	4.151432993667242	30198	51	1247	8	0.6415396952686447	0.22608979833152643	389|998|7168|7248|10174|22998|29109|55160	RHOC|CDC42|TPM1|TSC1|SORBS3|LIMCH1|FHOD1|ARHGEF10L	-1.3560067430342353	0	48	0	0	-4.77142776132128	3.969921253631667
1	-4.667595492189237	GO:0090287	M1	1	0	GO Biological Processes	19	regulation of cellular response to growth factor stimulus	19_GO:0050896 response to stimulus	-4.667595492189237	2.2680124140838314	4.8142101353441245	30198	331	1247	31	2.4859663191659984	0.4409079748913967	652|1003|1028|1030|2200|2260|2817|3491|3621|3678|4089|4091|4641|5291|6653|7448|7474|8862|9315|10272|10468|23625|25855|26999|51232|55959|57045|64398|80139|90993|114990	BMP4|CDH5|CDKN1C|CDKN2B|FBN1|FGFR1|GPC1|CCN1|ING1|ITGA5|SMAD4|SMAD6|MYO1C|PIK3CB|SORL1|VTN|WNT5A|APLN|NREP|FSTL3|FST|FAM89B|BRMS1|CYFIP2|CRIM1|SULF2|TWSG1|PALS1|ZNF703|CREB3L1|VASN	-2.6559968577197344	0	49	1	1	-4.667595492189237	2.9226834056908997
1	-2.8781943850027822	GO:0030510	M1	1	0	GO Biological Processes	19	regulation of BMP signaling pathway	19_GO:0023052 signaling	-2.8781943850027822	2.7676022453889333	3.7655619171595553	30198	105	1247	12	0.9623095429029671	0.27645498252848194	652|1003|2200|3491|4089|4091|6653|7474|10272|10468|51232|57045	BMP4|CDH5|FBN1|CCN1|SMAD4|SMAD6|SORL1|WNT5A|FSTL3|FST|CRIM1|TWSG1	-1.3043463133536675	0	49	0	0	-4.667595492189237	2.9226834056908997
1	-2.759107104411524	GO:0090092	M1	1	0	GO Biological Processes	19	regulation of transmembrane receptor protein serine/threonine kinase signaling pathway	19_GO:0023052 signaling	-2.759107104411524	1.9611970136778973	3.3776736027134913	30198	284	1247	23	1.8444266238973537	0.38102629403128974	90|652|653|1003|1028|1030|2200|3491|3621|4089|4091|6653|7474|9315|10272|10468|23625|25855|51232|57045|64398|80139|114990	ACVR1|BMP4|BMP5|CDH5|CDKN1C|CDKN2B|FBN1|CCN1|ING1|SMAD4|SMAD6|SORL1|WNT5A|NREP|FSTL3|FST|FAM89B|BRMS1|CRIM1|TWSG1|PALS1|ZNF703|VASN	-1.224611333961998	0	49	0	0	-4.667595492189237	2.9226834056908997
1	-2.541239093164954	GO:0090288	M1	1	0	GO Biological Processes	19	negative regulation of cellular response to growth factor stimulus	19_GO:0048519 negative regulation of biological process	-2.541239093164954	2.5269411805725044	3.404818748944779	30198	115	1247	12	0.9623095429029671	0.27645498252848194	2200|2817|4091|5291|6653|7474|8862|10272|51232|55959|57045|90993	FBN1|GPC1|SMAD6|PIK3CB|SORL1|WNT5A|APLN|FSTL3|CRIM1|SULF2|TWSG1|CREB3L1	-1.0720508885070443	0	49	0	0	-4.667595492189237	2.9226834056908997
1	-2.0153432075616204	GO:0030514	M1	1	0	GO Biological Processes	19	negative regulation of BMP signaling pathway	19_GO:0023052 signaling	-2.0153432075616204	2.9226834056908997	3.0418198690237155	30198	58	1247	7	0.5613472333600642	0.21157296988862812	2200|4091|6653|7474|10272|51232|57045	FBN1|SMAD6|SORL1|WNT5A|FSTL3|CRIM1|TWSG1	-0.7186329110261254	0	49	0	0	-4.667595492189237	2.9226834056908997
1	-4.641837549823278	GO:0080135	M1	1	0	GO Biological Processes	19	regulation of cellular response to stress	19_GO:0050896 response to stimulus	-4.641837549823278	1.8087027122355064	4.567877861440231	30198	723	1247	54	4.330392943063352	0.5763913060260292	215|267|351|355|637|652|998|1191|2074|2521|3090|3480|3586|4296|5291|5371|5871|6604|6615|7014|7070|7248|7474|7476|8324|8975|9261|9451|9513|9618|9643|9709|10039|10134|10347|10488|10524|10869|10933|23514|25946|29108|51278|55193|57007|57805|80149|84447|90993|91304|138151|140885|344558|406954	ABCD1|AMFR|APP|FAS|BID|BMP4|CDC42|CLU|ERCC6|FUS|HIC1|IGF1R|IL10|MAP3K11|PIK3CB|PML|MAP4K2|SMARCD3|SNAI1|TERF2|THY1|TSC1|WNT5A|WNT7A|FZD7|USP13|MAPKAPK2|EIF2AK3|FXR2|TRAF4|MORF4L2|HERPUD1|PARP3|BCAP31|ABCA7|CREB3|KAT5|USP19|MORF4L1|SPIDR|ZNF385A|PYCARD|IER5|PBRM1|ACKR3|CCAR2|ZC3H12A|SYVN1|CREB3L1|TMEM259|NACC2|SIRPA|SH3RF3|MIR181A2	-2.6368257995251274	0	50	1	1	-4.641837549823278	2.5225541299117884
1	-2.485641415015955	GO:0032874	M1	1	0	GO Biological Processes	19	positive regulation of stress-activated MAPK cascade	19_GO:0023052 signaling	-2.485641415015955	2.384960268280236	3.3095564655447416	30198	132	1247	13	1.0425020048115476	0.28762694983318887	351|652|998|4296|5871|7474|7476|8324|9618|29108|80149|344558|406954	APP|BMP4|CDC42|MAP3K11|MAP4K2|WNT5A|WNT7A|FZD7|TRAF4|PYCARD|ZC3H12A|SH3RF3|MIR181A2	-1.0343480237674136	0	50	0	0	-4.641837549823278	2.5225541299117884
1	-2.4292692812971497	GO:0070304	M1	1	0	GO Biological Processes	19	positive regulation of stress-activated protein kinase signaling cascade	19_GO:0023052 signaling	-2.4292692812971497	2.349363846365606	3.2489380413719404	30198	134	1247	13	1.0425020048115476	0.28762694983318887	351|652|998|4296|5871|7474|7476|8324|9618|29108|80149|344558|406954	APP|BMP4|CDC42|MAP3K11|MAP4K2|WNT5A|WNT7A|FZD7|TRAF4|PYCARD|ZC3H12A|SH3RF3|MIR181A2	-0.9966916541670369	0	50	0	0	-4.641837549823278	2.5225541299117884
1	-2.200327227255902	GO:0046330	M1	1	0	GO Biological Processes	19	positive regulation of JNK cascade	19_GO:0023052 signaling	-2.200327227255902	2.5225541299117884	3.1009447185263843	30198	96	1247	10	0.8019246190858059	0.2525719804408972	351|998|4296|5871|7474|7476|8324|9618|29108|344558	APP|CDC42|MAP3K11|MAP4K2|WNT5A|WNT7A|FZD7|TRAF4|PYCARD|SH3RF3	-0.8354589790338224	0	50	0	0	-4.641837549823278	2.5225541299117884
1	-2.0810245129938107	GO:0032872	M1	1	0	GO Biological Processes	19	regulation of stress-activated MAPK cascade	19_GO:0023052 signaling	-2.0810245129938107	1.9568904765376296	2.8036096206934333	30198	198	1247	16	1.2830793905372895	0.31870533802717327	351|355|652|998|3480|4296|5871|7474|7476|8324|9618|29108|80149|140885|344558|406954	APP|FAS|BMP4|CDC42|IGF1R|MAP3K11|MAP4K2|WNT5A|WNT7A|FZD7|TRAF4|PYCARD|ZC3H12A|SIRPA|SH3RF3|MIR181A2	-0.7560621477866014	0	50	0	0	-4.641837549823278	2.5225541299117884
1	-2.021663475145183	GO:0070302	M1	1	0	GO Biological Processes	19	regulation of stress-activated protein kinase signaling cascade	19_GO:0023052 signaling	-2.021663475145183	1.9276831559922918	2.738685294708982	30198	201	1247	16	1.2830793905372895	0.31870533802717327	351|355|652|998|3480|4296|5871|7474|7476|8324|9618|29108|80149|140885|344558|406954	APP|FAS|BMP4|CDC42|IGF1R|MAP3K11|MAP4K2|WNT5A|WNT7A|FZD7|TRAF4|PYCARD|ZC3H12A|SIRPA|SH3RF3|MIR181A2	-0.7221530755383239	0	50	0	0	-4.641837549823278	2.5225541299117884
1	-4.616469001619156	GO:0071346	M1	1	0	GO Biological Processes	19	cellular response to interferon-gamma	19_GO:0044419 biological process involved in interspecies interaction between organisms	-4.616469001619156	3.4927672568009376	5.284960969938583	30198	104	1247	15	1.202886928628709	0.308710430389774	71|998|1906|2317|2934|3460|3659|4641|6347|6354|6356|7474|7791|23580|140885	ACTG1|CDC42|EDN1|FLNB|GSN|IFNGR2|IRF1|MYO1C|CCL2|CCL7|CCL11|WNT5A|ZYX|CDC42EP4|SIRPA	-2.61844032444718	0	51	1	1	-4.616469001619156	3.4927672568009376
1	-3.6492267352941132	GO:0034341	M1	1	0	GO Biological Processes	19	response to interferon-gamma	19_GO:0044419 biological process involved in interspecies interaction between organisms	-3.6492267352941132	2.882919005613472	4.395609434513942	30198	126	1247	15	1.202886928628709	0.308710430389774	71|998|1906|2317|2934|3460|3659|4641|6347|6354|6356|7474|7791|23580|140885	ACTG1|CDC42|EDN1|FLNB|GSN|IFNGR2|IRF1|MYO1C|CCL2|CCL7|CCL11|WNT5A|ZYX|CDC42EP4|SIRPA	-1.8697768070807788	0	51	0	0	-4.616469001619156	3.4927672568009376
1	-4.585529284086403	GO:0007565	M1	1	0	GO Biological Processes	19	female pregnancy	19_GO:0022414 reproductive process	-4.585529284086403	2.8490023114297847	5.0174384397292755	30198	170	1247	20	1.6038492381716118	0.3557440122843459	780|2013|3488|3490|3678|3691|3726|3976|4313|5021|5669|5670|5671|5675|5676|5914|6513|7004|7005|51673	DDR1|EMP2|IGFBP5|IGFBP7|ITGA5|ITGB4|JUNB|LIF|MMP2|OXTR|PSG1|PSG2|PSG3|PSG6|PSG7|RARA|SLC2A1|TEAD4|TEAD3|TPPP3	-2.5937390429704523	0	52	1	1	-4.585529284086403	4.725174565298179
1	-4.554662285604134	GO:0044706	M1	1	0	GO Biological Processes	19	multi-multicellular organism process	19_GO:0032501 multicellular organismal process	-4.554662285604134	2.6772031770722093	4.926541745411991	30198	199	1247	22	1.7642341619887731	0.3728032626880421	780|1906|2013|2683|3488|3490|3678|3691|3726|3976|4313|5021|5669|5670|5671|5675|5676|5914|6513|7004|7005|51673	DDR1|EDN1|EMP2|B4GALT1|IGFBP5|IGFBP7|ITGA5|ITGB4|JUNB|LIF|MMP2|OXTR|PSG1|PSG2|PSG3|PSG6|PSG7|RARA|SLC2A1|TEAD4|TEAD3|TPPP3	-2.579024243704838	0	52	0	0	-4.585529284086403	4.725174565298179
1	-4.374963869121408	GO:0044703	M1	1	0	GO Biological Processes	19	multi-organism reproductive process	19_GO:0022414 reproductive process	-4.374963869121408	2.6765626978432446	4.811288681097362	30198	190	1247	21	1.6840417000801924	0.3643805627570776	780|1906|2013|3488|3490|3678|3691|3726|3976|4313|5021|5669|5670|5671|5675|5676|5914|6513|7004|7005|51673	DDR1|EDN1|EMP2|IGFBP5|IGFBP7|ITGA5|ITGB4|JUNB|LIF|MMP2|OXTR|PSG1|PSG2|PSG3|PSG6|PSG7|RARA|SLC2A1|TEAD4|TEAD3|TPPP3	-2.44254648069953	0	52	0	0	-4.585529284086403	4.725174565298179
1	-3.6305112113528253	GO:0007566	M1	1	0	GO Biological Processes	19	embryo implantation	19_GO:0022414 reproductive process	-3.6305112113528253	4.725174565298179	4.953678660132813	30198	41	1247	8	0.6415396952686447	0.22608979833152643	780|2013|3490|3691|3976|4313|7004|51673	DDR1|EMP2|IGFBP7|ITGB4|LIF|MMP2|TEAD4|TPPP3	-1.8594618251659223	0	52	0	0	-4.585529284086403	4.725174565298179
1	-4.5565777979778215	GO:0006936	M1	1	0	GO Biological Processes	19	muscle contraction	19_GO:0032501 multicellular organismal process	-4.5565777979778215	2.5491073312792807	4.8729157514593435	30198	228	1247	24	1.9246190858059342	0.3890623172864129	59|481|800|1760|1906|1907|2775|2934|3352|3778|4634|4637|5021|5318|6442|6640|7134|7139|7168|7171|8912|25802|55959|140465	ACTA2|ATP1B1|CALD1|DMPK|EDN1|EDN2|GNAO1|GSN|HTR1D|KCNMA1|MYL3|MYL6|OXTR|PKP2|SGCA|SNTA1|TNNC1|TNNT2|TPM1|TPM4|CACNA1H|LMOD1|SULF2|MYL6B	-2.579024243704838	0	53	1	1	-4.5565777979778215	2.5491073312792807
1	-4.31199493100393	GO:0003012	M1	1	0	GO Biological Processes	19	muscle system process	19_GO:0032501 multicellular organismal process	-4.31199493100393	2.318602944940197	4.617109503554391	30198	282	1247	27	2.165196471531676	0.41215646567723097	59|481|800|1760|1906|1907|2775|2934|3352|3778|4634|4637|5021|5318|5530|6442|6640|7134|7139|7168|7171|8654|8912|25802|55959|140465|407010	ACTA2|ATP1B1|CALD1|DMPK|EDN1|EDN2|GNAO1|GSN|HTR1D|KCNMA1|MYL3|MYL6|OXTR|PKP2|PPP3CA|SGCA|SNTA1|TNNC1|TNNT2|TPM1|TPM4|PDE5A|CACNA1H|LMOD1|SULF2|MYL6B|MIR23A	-2.389122860488283	0	53	0	0	-4.5565777979778215	2.5491073312792807
1	-3.5108859786408155	GO:0006937	M1	1	0	GO Biological Processes	19	regulation of muscle contraction	19_GO:0032501 multicellular organismal process	-3.5108859786408155	2.519637882362758	4.1601117453837935	30198	173	1247	18	1.4434643143544508	0.3377633425169463	100|274|481|1760|1906|1907|3778|4634|4660|5021|5318|6722|7134|7139|7168|8654|10398|80149	ADA|BIN1|ATP1B1|DMPK|EDN1|EDN2|KCNMA1|MYL3|PPP1R12B|OXTR|PKP2|SRF|TNNC1|TNNT2|TPM1|PDE5A|MYL9|ZC3H12A	-1.7685073620324885	0	53	0	0	-4.5565777979778215	2.5491073312792807
1	-3.440561252883212	GO:0090257	M1	1	0	GO Biological Processes	19	regulation of muscle system process	19_GO:0032501 multicellular organismal process	-3.440561252883212	2.2015017861048336	3.982959259660538	30198	253	1247	23	1.8444266238973537	0.38102629403128974	100|274|481|1605|1760|1906|1907|3488|3778|4089|4634|4660|5021|5318|5530|6442|6722|7134|7139|7168|8654|10398|80149	ADA|BIN1|ATP1B1|DAG1|DMPK|EDN1|EDN2|IGFBP5|KCNMA1|SMAD4|MYL3|PPP1R12B|OXTR|PKP2|PPP3CA|SGCA|SRF|TNNC1|TNNT2|TPM1|PDE5A|MYL9|ZC3H12A	-1.715269357256984	0	53	0	0	-4.5565777979778215	2.5491073312792807
1	-3.4212385248956756	GO:0044057	M1	1	0	GO Biological Processes	19	regulation of system process	19_GO:0032501 multicellular organismal process	-3.4212385248956756	1.7445863210642076	3.7677042400473373	30198	583	1247	42	3.3680834001603848	0.5108795144536274	100|135|274|351|481|1605|1760|1906|1907|2013|2771|2903|3488|3586|3778|3814|4089|4313|4634|4660|4879|5021|5090|5318|5530|6442|6508|6640|6720|6722|7134|7139|7168|7476|8654|8862|8912|9451|10398|10458|27092|80149	ADA|ADORA2A|BIN1|APP|ATP1B1|DAG1|DMPK|EDN1|EDN2|EMP2|GNAI2|GRIN2A|IGFBP5|IL10|KCNMA1|KISS1|SMAD4|MMP2|MYL3|PPP1R12B|NPPB|OXTR|PBX3|PKP2|PPP3CA|SGCA|SLC4A3|SNTA1|SREBF1|SRF|TNNC1|TNNT2|TPM1|WNT7A|PDE5A|APLN|CACNA1H|EIF2AK3|MYL9|BAIAP2|CACNG4|ZC3H12A	-1.700416251724601	0	53	0	0	-4.5565777979778215	2.5491073312792807
1	-3.0809833053614732	GO:0008015	M1	1	0	GO Biological Processes	19	blood circulation	19_GO:0032501 multicellular organismal process	-3.0809833053614732	1.849044603600365	3.5745965733543827	30198	406	1247	31	2.4859663191659984	0.4409079748913967	59|70|112|135|481|613|998|1003|1278|1359|1906|1907|2013|2313|2828|2934|3352|3778|4041|4313|4634|4879|4883|5021|5318|6640|7134|7139|7168|8862|407010	ACTA2|ACTC1|ADCY6|ADORA2A|ATP1B1|BCR|CDC42|CDH5|COL1A2|CPA3|EDN1|EDN2|EMP2|FLI1|GPR4|GSN|HTR1D|KCNMA1|LRP5|MMP2|MYL3|NPPB|NPR3|OXTR|PKP2|SNTA1|TNNC1|TNNT2|TPM1|APLN|MIR23A	-1.455586276292764	0	53	0	0	-4.5565777979778215	2.5491073312792807
1	-3.0610790892315127	GO:0003013	M1	1	0	GO Biological Processes	19	circulatory system process	19_GO:0032501 multicellular organismal process	-3.0610790892315127	1.7541140991901694	3.51813953786284	30198	497	1247	36	2.8869286287089015	0.4741586107014725	59|70|112|135|481|613|998|1003|1278|1359|1906|1907|2013|2313|2828|2934|3352|3643|3778|4041|4313|4363|4634|4879|4883|5021|5318|6508|6513|6640|7134|7139|7168|8862|57493|407010	ACTA2|ACTC1|ADCY6|ADORA2A|ATP1B1|BCR|CDC42|CDH5|COL1A2|CPA3|EDN1|EDN2|EMP2|FLI1|GPR4|GSN|HTR1D|INSR|KCNMA1|LRP5|MMP2|ABCC1|MYL3|NPPB|NPR3|OXTR|PKP2|SLC4A3|SLC2A1|SNTA1|TNNC1|TNNT2|TPM1|APLN|HEG1|MIR23A	-1.4415909197733237	0	53	0	0	-4.5565777979778215	2.5491073312792807
1	-2.1848463643603817	GO:0008016	M1	1	0	GO Biological Processes	19	regulation of heart contraction	19_GO:0032501 multicellular organismal process	-2.1848463643603817	1.9603849238171611	2.8984417160862996	30198	210	1247	17	1.36327185244587	0.32838048215336263	100|274|481|1760|1906|1907|4634|5318|6508|6640|6720|7139|7168|8654|8862|8912|80149	ADA|BIN1|ATP1B1|DMPK|EDN1|EDN2|MYL3|PKP2|SLC4A3|SNTA1|SREBF1|TNNT2|TPM1|PDE5A|APLN|CACNA1H|ZC3H12A	-0.8225825886030208	0	53	0	0	-4.5565777979778215	2.5491073312792807
1	-2.173713092785662	GO:0003018	M1	1	0	GO Biological Processes	19	vascular process in circulatory system	19_GO:0032501 multicellular organismal process	-2.173713092785662	1.8415604294413055	2.8448337467509317	30198	263	1247	20	1.6038492381716118	0.3557440122843459	59|112|135|613|1003|1906|1907|2828|3352|3643|3778|4313|4363|4879|4883|5021|6508|6513|6640|407010	ACTA2|ADCY6|ADORA2A|BCR|CDH5|EDN1|EDN2|GPR4|HTR1D|INSR|KCNMA1|MMP2|ABCC1|NPPB|NPR3|OXTR|SLC4A3|SLC2A1|SNTA1|MIR23A	-0.8146273156196581	0	53	0	0	-4.5565777979778215	2.5491073312792807
1	-4.554526532826064	GO:0043403	M1	1	0	GO Biological Processes	19	skeletal muscle tissue regeneration	19_GO:0040007 growth	-4.554526532826064	6.249424425071785	6.068897666246333	30198	31	1247	8	0.6415396952686447	0.22608979833152643	975|1605|5530|6442|6665|7476|8324|55909	CD81|DAG1|PPP3CA|SGCA|SOX15|WNT7A|FZD7|BIN3	-2.579024243704838	0	54	1	1	-4.554526532826064	6.249424425071785
1	-3.3383037968844476	GO:0031099	M1	1	0	GO Biological Processes	19	regeneration	19_GO:0032502 developmental process	-3.3383037968844476	2.600431639962756	4.064420119780374	30198	149	1247	16	1.2830793905372895	0.31870533802717327	306|890|975|1605|3371|3586|3913|4313|4814|5530|6442|6665|7476|8324|9315|55909	ANXA3|CCNA2|CD81|DAG1|TNC|IL10|LAMB2|MMP2|NINJ1|PPP3CA|SGCA|SOX15|WNT7A|FZD7|NREP|BIN3	-1.63775227883645	0	54	0	0	-4.554526532826064	6.249424425071785
1	-3.178395038747122	GO:0042246	M1	1	0	GO Biological Processes	19	tissue regeneration	19_GO:0040007 growth	-3.178395038747122	3.694045369904721	4.298825668913316	30198	59	1247	9	0.7217321571772254	0.2397076514180788	975|1605|4814|5530|6442|6665|7476|8324|55909	CD81|DAG1|NINJ1|PPP3CA|SGCA|SOX15|WNT7A|FZD7|BIN3	-1.5259992652647085	0	54	0	0	-4.554526532826064	6.249424425071785
1	-4.51751879804463	GO:1902893	M1	1	0	GO Biological Processes	19	regulation of miRNA transcription	19_GO:0008152 metabolic process	-4.51751879804463	4.439695268644747	5.535052206627852	30198	60	1247	11	0.8821170809943866	0.2647926327826884	652|1958|3586|4089|4091|4776|5914|6720|6722|8862|84913	BMP4|EGR1|IL10|SMAD4|SMAD6|NFATC4|RARA|SREBF1|SRF|APLN|ATOH8	-2.5551381862453093	0	55	1	1	-4.51751879804463	5.098214662558561
1	-3.2734719994045642	GO:1902895	M1	1	0	GO Biological Processes	19	positive regulation of miRNA transcription	19_GO:0048518 positive regulation of biological process	-3.2734719994045642	4.211568634287508	4.523987569135381	30198	46	1247	8	0.6415396952686447	0.22608979833152643	1958|3586|4089|4091|6720|6722|8862|84913	EGR1|IL10|SMAD4|SMAD6|SREBF1|SRF|APLN|ATOH8	-1.5922871382842523	0	55	0	0	-4.51751879804463	5.098214662558561
1	-2.1659930934380904	GO:1902894	M1	1	0	GO Biological Processes	19	negative regulation of miRNA transcription	19_GO:0048519 negative regulation of biological process	-2.1659930934380904	5.098214662558561	3.708535343303917	30198	19	1247	4	0.32076984763432237	0.16012748396610704	652|4776|5914|6722	BMP4|NFATC4|RARA|SRF	-0.8146273156196581	0	55	0	0	-4.51751879804463	5.098214662558561
1	-4.502057559225129	GO:0022604	M1	1	0	GO Biological Processes	19	regulation of cell morphogenesis	19_GO:0032502 developmental process	-4.502057559225129	2.2950296397628818	4.725483775289194	30198	306	1247	29	2.3255813953488373	0.42679857711550495	81|389|998|1436|1605|2268|4070|4627|4628|6239|6347|6354|6356|7168|7474|8437|8874|9204|9723|10458|23129|23580|26259|51057|55558|57580|91663|152503|445815	ACTN4|RHOC|CDC42|CSF1R|DAG1|FGR|TACSTD2|MYH9|MYH10|RREB1|CCL2|CCL7|CCL11|TPM1|WNT5A|RASAL1|ARHGEF7|ZMYM6|SEMA3E|BAIAP2|PLXND1|CDC42EP4|FBXW8|WDPCP|PLXNA3|PREX1|MYADM|SH3D19|PALM2AKAP2	-2.5422543703136187	0	56	1	1	-4.502057559225129	2.7084265394842357
1	-3.7213157376979176	GO:0008360	M1	1	0	GO Biological Processes	19	regulation of cell shape	19_GO:0032502 developmental process	-3.7213157376979176	2.7084265394842357	4.382360630764239	30198	152	1247	17	1.36327185244587	0.32838048215336263	389|1436|1605|2268|4627|4628|6347|6354|6356|7168|9723|10458|23129|23580|51057|55558|445815	RHOC|CSF1R|DAG1|FGR|MYH9|MYH10|CCL2|CCL7|CCL11|TPM1|SEMA3E|BAIAP2|PLXND1|CDC42EP4|WDPCP|PLXNA3|PALM2AKAP2	-1.9192321177710459	0	56	0	0	-4.502057559225129	2.7084265394842357
1	-4.494659852898768	GO:0007423	M1	1	0	GO Biological Processes	19	sensory organ development	19_GO:0032502 developmental process	-4.494659852898768	1.9198682242788097	4.5393573518814865	30198	555	1247	44	3.5284683239775463	0.5224677301204301	357|362|613|652|653|780|890|1028|1052|1282|1289|1906|1969|2200|2535|3229|3913|4041|4286|4647|5090|5159|5818|5914|6604|6722|7070|7474|7476|9261|10002|23210|25987|26018|51057|51804|55764|57045|57545|60436|65979|80326|84678|90410	SHROOM2|AQP5|BCR|BMP4|BMP5|DDR1|CCNA2|CDKN1C|CEBPD|COL4A1|COL5A1|EDN1|EPHA2|FBN1|FZD2|HOXC13|LAMB2|LRP5|MITF|MYO7A|PBX3|PDGFRB|NECTIN1|RARA|SMARCD3|SRF|THY1|WNT5A|WNT7A|MAPKAPK2|NR2E3|JMJD6|TSKU|LRIG1|WDPCP|SIX4|IFT122|TWSG1|CC2D2A|TGIF2|PHACTR4|WNT10A|KDM2B|IFT20	-2.537418880751858	0	57	1	1	-4.494659852898768	2.5659888367844417
1	-3.80938355449149	GO:0001654	M1	1	0	GO Biological Processes	19	eye development	19_GO:0032502 developmental process	-3.80938355449149	2.0399785572330114	4.165863245827254	30198	368	1247	31	2.4859663191659984	0.4409079748913967	357|362|652|1028|1282|1289|1969|2200|3913|4041|4286|4647|5090|5159|5818|5914|6604|6722|7070|7474|7476|10002|23210|25987|51057|55764|57045|57545|60436|65979|84678	SHROOM2|AQP5|BMP4|CDKN1C|COL4A1|COL5A1|EPHA2|FBN1|LAMB2|LRP5|MITF|MYO7A|PBX3|PDGFRB|NECTIN1|RARA|SMARCD3|SRF|THY1|WNT5A|WNT7A|NR2E3|JMJD6|TSKU|WDPCP|IFT122|TWSG1|CC2D2A|TGIF2|PHACTR4|KDM2B	-1.983493818327943	0	57	0	0	-4.494659852898768	2.5659888367844417
1	-3.771978469976097	GO:0043010	M1	1	0	GO Biological Processes	19	camera-type eye development	19_GO:0032502 developmental process	-3.771978469976097	2.118945469125902	4.176298106830844	30198	320	1247	28	2.245388933440257	0.41954754898025626	357|362|652|1028|1282|1969|2200|3913|4041|4286|5159|5818|5914|6604|6722|7070|7474|7476|10002|23210|25987|51057|55764|57045|57545|60436|65979|84678	SHROOM2|AQP5|BMP4|CDKN1C|COL4A1|EPHA2|FBN1|LAMB2|LRP5|MITF|PDGFRB|NECTIN1|RARA|SMARCD3|SRF|THY1|WNT5A|WNT7A|NR2E3|JMJD6|TSKU|WDPCP|IFT122|TWSG1|CC2D2A|TGIF2|PHACTR4|KDM2B	-1.9553564387226492	0	57	0	0	-4.494659852898768	2.5659888367844417
1	-3.7259832250939837	GO:0150063	M1	1	0	GO Biological Processes	19	visual system development	19_GO:0032502 developmental process	-3.7259832250939837	2.0180433039294305	4.100374806537124	30198	372	1247	31	2.4859663191659984	0.4409079748913967	357|362|652|1028|1282|1289|1969|2200|3913|4041|4286|4647|5090|5159|5818|5914|6604|6722|7070|7474|7476|10002|23210|25987|51057|55764|57045|57545|60436|65979|84678	SHROOM2|AQP5|BMP4|CDKN1C|COL4A1|COL5A1|EPHA2|FBN1|LAMB2|LRP5|MITF|MYO7A|PBX3|PDGFRB|NECTIN1|RARA|SMARCD3|SRF|THY1|WNT5A|WNT7A|NR2E3|JMJD6|TSKU|WDPCP|IFT122|TWSG1|CC2D2A|TGIF2|PHACTR4|KDM2B	-1.920310374143668	0	57	0	0	-4.494659852898768	2.5659888367844417
1	-3.6040068308620308	GO:0048880	M1	1	0	GO Biological Processes	19	sensory system development	19_GO:0032502 developmental process	-3.6040068308620308	1.9860108705337252	4.003659408060407	30198	378	1247	31	2.4859663191659984	0.4409079748913967	357|362|652|1028|1282|1289|1969|2200|3913|4041|4286|4647|5090|5159|5818|5914|6604|6722|7070|7474|7476|10002|23210|25987|51057|55764|57045|57545|60436|65979|84678	SHROOM2|AQP5|BMP4|CDKN1C|COL4A1|COL5A1|EPHA2|FBN1|LAMB2|LRP5|MITF|MYO7A|PBX3|PDGFRB|NECTIN1|RARA|SMARCD3|SRF|THY1|WNT5A|WNT7A|NR2E3|JMJD6|TSKU|WDPCP|IFT122|TWSG1|CC2D2A|TGIF2|PHACTR4|KDM2B	-1.8379208642066778	0	57	0	0	-4.494659852898768	2.5659888367844417
1	-3.2739528434240888	GO:0048592	M1	1	0	GO Biological Processes	19	eye morphogenesis	19_GO:0032502 developmental process	-3.2739528434240888	2.5659888367844417	4.003685162418251	30198	151	1247	16	1.2830793905372895	0.31870533802717327	357|362|652|1289|1969|2200|4041|4647|5818|7070|7474|10002|25987|55764|65979|84678	SHROOM2|AQP5|BMP4|COL5A1|EPHA2|FBN1|LRP5|MYO7A|NECTIN1|THY1|WNT5A|NR2E3|TSKU|IFT122|PHACTR4|KDM2B	-1.5922871382842523	0	57	0	0	-4.494659852898768	2.5659888367844417
1	-3.227725541687669	GO:0090596	M1	1	0	GO Biological Processes	19	sensory organ morphogenesis	19_GO:0032502 developmental process	-3.227725541687669	2.1258776789485605	3.7986415234992372	30198	262	1247	23	1.8444266238973537	0.38102629403128974	357|362|613|652|1289|1906|1969|2200|2535|3229|4041|4647|5818|7070|7474|10002|25987|26018|51057|51804|55764|65979|84678	SHROOM2|AQP5|BCR|BMP4|COL5A1|EDN1|EPHA2|FBN1|FZD2|HOXC13|LRP5|MYO7A|NECTIN1|THY1|WNT5A|NR2E3|TSKU|LRIG1|WDPCP|SIX4|IFT122|PHACTR4|KDM2B	-1.5639700481269048	0	57	0	0	-4.494659852898768	2.5659888367844417
1	-2.3905523719961463	GO:0043583	M1	1	0	GO Biological Processes	19	ear development	19_GO:0032502 developmental process	-2.3905523719961463	2.0087435652016454	3.0950732276948965	30198	217	1247	18	1.4434643143544508	0.3377633425169463	357|613|652|653|780|890|1052|1906|2535|4647|5159|7474|9261|25987|26018|51057|51804|90410	SHROOM2|BCR|BMP4|BMP5|DDR1|CCNA2|CEBPD|EDN1|FZD2|MYO7A|PDGFRB|WNT5A|MAPKAPK2|TSKU|LRIG1|WDPCP|SIX4|IFT20	-0.9640382916266937	0	57	0	0	-4.494659852898768	2.5659888367844417
1	-2.331506355364268	GO:0048593	M1	1	0	GO Biological Processes	19	camera-type eye morphogenesis	19_GO:0032502 developmental process	-2.331506355364268	2.381952752179	3.1742886331686306	30198	122	1247	12	0.9623095429029671	0.27645498252848194	357|362|652|1969|4041|5818|7070|7474|25987|55764|65979|84678	SHROOM2|AQP5|BMP4|EPHA2|LRP5|NECTIN1|THY1|WNT5A|TSKU|IFT122|PHACTR4|KDM2B	-0.9219677122227276	0	57	0	0	-4.494659852898768	2.5659888367844417
1	-4.46237339040606	GO:0021537	M1	1	0	GO Biological Processes	19	telencephalon development	19_GO:0032502 developmental process	-4.46237339040606	2.461028419426135	4.77525585055181	30198	246	1247	25	2.0048115477145148	0.3969226910092352	306|652|1000|1020|1436|1943|2049|3480|3912|5021|5914|6513|6722|7248|7474|8482|10642|22903|25987|51199|55558|64398|84678|84709|317762	ANXA3|BMP4|CDH2|CDK5|CSF1R|EFNA2|EPHB3|IGF1R|LAMB1|OXTR|RARA|SLC2A1|SRF|TSC1|WNT5A|SEMA7A|IGF2BP1|BTBD3|TSKU|NIN|PLXNA3|PALS1|KDM2B|MGARP|CCDC85C	-2.513450315961991	0	58	1	1	-4.46237339040606	2.461028419426135
1	-4.456821693178784	GO:0060322	M1	1	0	GO Biological Processes	19	head development	19_GO:0032502 developmental process	-4.456821693178784	1.7494824079692401	4.427342882767662	30198	789	1247	57	4.570970328789094	0.5914407287558969	306|351|357|613|652|653|738|998|999|1000|1020|1282|1436|1943|2049|2903|3339|3480|3688|3912|4313|5021|5090|5530|5914|6310|6513|6538|6722|7248|7474|7476|8482|8828|9037|9531|9915|10100|10458|10642|22903|25987|51199|55130|55558|57045|57447|64398|64770|79925|83716|84159|84678|84709|317762|340719|388610	ANXA3|APP|SHROOM2|BCR|BMP4|BMP5|VPS51|CDC42|CDH1|CDH2|CDK5|COL4A1|CSF1R|EFNA2|EPHB3|GRIN2A|HSPG2|IGF1R|ITGB1|LAMB1|MMP2|OXTR|PBX3|PPP3CA|RARA|ATXN1|SLC2A1|SLC6A11|SRF|TSC1|WNT5A|WNT7A|SEMA7A|NRP2|SEMA5A|BAG3|ARNT2|TSPAN2|BAIAP2|IGF2BP1|BTBD3|TSKU|NIN|ODAD2|PLXNA3|TWSG1|NDRG2|PALS1|CCDC14|SPEF2|CRISPLD2|ARID5B|KDM2B|MGARP|CCDC85C|NANOS1|TRNP1	-2.5121698483398944	0	58	0	0	-4.46237339040606	2.461028419426135
1	-4.307941688009459	GO:0007420	M1	1	0	GO Biological Processes	19	brain development	19_GO:0032502 developmental process	-4.307941688009459	1.7576506195514396	4.342768217534741	30198	744	1247	54	4.330392943063352	0.5763913060260292	306|351|357|613|652|653|738|998|999|1000|1020|1282|1436|1943|2049|2903|3339|3480|3688|3912|5021|5090|5530|5914|6310|6513|6538|6722|7248|7474|7476|8482|8828|9037|9531|9915|10100|10458|10642|22903|25987|51199|55130|55558|57045|57447|64398|64770|79925|84678|84709|317762|340719|388610	ANXA3|APP|SHROOM2|BCR|BMP4|BMP5|VPS51|CDC42|CDH1|CDH2|CDK5|COL4A1|CSF1R|EFNA2|EPHB3|GRIN2A|HSPG2|IGF1R|ITGB1|LAMB1|OXTR|PBX3|PPP3CA|RARA|ATXN1|SLC2A1|SLC6A11|SRF|TSC1|WNT5A|WNT7A|SEMA7A|NRP2|SEMA5A|BAG3|ARNT2|TSPAN2|BAIAP2|IGF2BP1|BTBD3|TSKU|NIN|ODAD2|PLXNA3|TWSG1|NDRG2|PALS1|CCDC14|SPEF2|KDM2B|MGARP|CCDC85C|NANOS1|TRNP1	-2.3874235228872887	0	58	0	0	-4.46237339040606	2.461028419426135
1	-3.6849126442754714	GO:0030900	M1	1	0	GO Biological Processes	19	forebrain development	19_GO:0032502 developmental process	-3.6849126442754714	2.007251628507348	4.067936598568904	30198	374	1247	31	2.4859663191659984	0.4409079748913967	306|351|652|999|1000|1020|1436|1943|2049|3480|3912|5021|5914|6513|6722|7248|7474|7476|8482|8828|9037|10642|22903|25987|51199|55558|57045|64398|84678|84709|317762	ANXA3|APP|BMP4|CDH1|CDH2|CDK5|CSF1R|EFNA2|EPHB3|IGF1R|LAMB1|OXTR|RARA|SLC2A1|SRF|TSC1|WNT5A|WNT7A|SEMA7A|NRP2|SEMA5A|IGF2BP1|BTBD3|TSKU|NIN|PLXNA3|TWSG1|PALS1|KDM2B|MGARP|CCDC85C	-1.8914247357605176	0	58	0	0	-4.46237339040606	2.461028419426135
1	-2.7775024931777548	GO:0021543	M1	1	0	GO Biological Processes	19	pallium development	19_GO:0032502 developmental process	-2.7775024931777548	2.306335204490778	3.5238299883043704	30198	168	1247	16	1.2830793905372895	0.31870533802717327	306|1000|1020|3480|3912|5914|6513|6722|7248|10642|22903|25987|55558|64398|84709|317762	ANXA3|CDH2|CDK5|IGF1R|LAMB1|RARA|SLC2A1|SRF|TSC1|IGF2BP1|BTBD3|TSKU|PLXNA3|PALS1|MGARP|CCDC85C	-1.2362163258756402	0	58	0	0	-4.46237339040606	2.461028419426135
1	-4.425532862992227	GO:0048016	M1	1	0	GO Biological Processes	19	inositol phosphate-mediated signaling	19_GO:0023052 signaling	-4.425532862992227	7.063151563753007	6.166957338120878	30198	24	1247	7	0.5613472333600642	0.21157296988862812	576|1906|1907|3709|4776|5530|10725	ADGRB2|EDN1|EDN2|ITPR2|NFATC4|PPP3CA|NFAT5	-2.4882629717759364	0	59	1	1	-4.425532862992227	8.072173215717722
1	-2.9596120938141817	GO:0033173	M1	1	0	GO Biological Processes	19	calcineurin-NFAT signaling cascade	19_GO:0023052 signaling	-2.9596120938141817	8.072173215717722	5.085387718381589	30198	12	1247	4	0.32076984763432237	0.16012748396610704	576|4776|5530|10725	ADGRB2|NFATC4|PPP3CA|NFAT5	-1.3545472193512336	0	59	0	0	-4.425532862992227	8.072173215717722
1	-2.562143334359977	GO:0097720	M1	1	0	GO Biological Processes	19	calcineurin-mediated signaling	19_GO:0023052 signaling	-2.562143334359977	6.457738572574177	4.387938158560468	30198	15	1247	4	0.32076984763432237	0.16012748396610704	576|4776|5530|10725	ADGRB2|NFATC4|PPP3CA|NFAT5	-1.0896207986832507	0	59	0	0	-4.425532862992227	8.072173215717722
1	-2.5548205230217866	GO:0019722	M1	1	0	GO Biological Processes	19	calcium-mediated signaling	19_GO:0023052 signaling	-2.5548205230217866	2.3381467245527197	3.352178701275918	30198	145	1247	14	1.1226944667201284	0.29836362561905766	481|576|1760|1906|1907|2903|4776|5530|5788|9451|10134|10725|57007|79054	ATP1B1|ADGRB2|DMPK|EDN1|EDN2|GRIN2A|NFATC4|PPP3CA|PTPRC|EIF2AK3|BCAP31|NFAT5|ACKR3|TRPM8	-1.084279074337137	0	59	0	0	-4.425532862992227	8.072173215717722
1	-2.3905523719961463	GO:0019932	M1	1	0	GO Biological Processes	19	second-messenger-mediated signaling	19_GO:0023052 signaling	-2.3905523719961463	2.0087435652016454	3.0950732276948965	30198	217	1247	18	1.4434643143544508	0.3377633425169463	481|576|1760|1906|1907|2903|3709|4776|4879|5530|5788|9451|10134|10486|10725|57007|57211|79054	ATP1B1|ADGRB2|DMPK|EDN1|EDN2|GRIN2A|ITPR2|NFATC4|NPPB|PPP3CA|PTPRC|EIF2AK3|BCAP31|CAP2|NFAT5|ACKR3|ADGRG6|TRPM8	-0.9640382916266937	0	59	0	0	-4.425532862992227	8.072173215717722
1	-4.25933190923725	GO:0007568	M1	1	0	GO Biological Processes	19	aging	19_GO:0032502 developmental process	-4.25933190923725	2.7885689290661224	4.781141946229275	30198	165	1247	19	1.5236567762630313	0.3468776383018224	267|968|1028|1284|1605|1788|1906|2674|3488|3586|3727|4089|4313|4353|5159|5530|6720|8932|27230	AMFR|CD68|CDKN1C|COL4A2|DAG1|DNMT3A|EDN1|GFRA1|IGFBP5|IL10|JUND|SMAD4|MMP2|MPO|PDGFRB|PPP3CA|SREBF1|MBD2|SERP1	-2.343483622248565	0	60	1	1	-4.25933190923725	2.7885689290661224
1	-4.255593589065272	GO:0030099	M1	1	0	GO Biological Processes	19	myeloid cell differentiation	19_GO:0002376 immune system process	-4.255593589065272	2.4420019812255296	4.635181800444603	30198	238	1247	24	1.9246190858059342	0.3890623172864129	87|351|652|975|998|1028|1030|1436|1777|1943|1969|2313|3589|3662|3726|4286|4627|5371|6208|6722|10100|23210|25946|159296	ACTN1|APP|BMP4|CD81|CDC42|CDKN1C|CDKN2B|CSF1R|DNASE2|EFNA2|EPHA2|FLI1|IL11|IRF4|JUNB|MITF|MYH9|PML|RPS14|SRF|TSPAN2|JMJD6|ZNF385A|NKX2-3	-2.342061544803768	0	61	1	1	-4.255593589065272	5.3814488104784814
1	-3.162945273158506	GO:0030225	M1	1	0	GO Biological Processes	19	macrophage differentiation	19_GO:0002376 immune system process	-3.162945273158506	5.3814488104784814	4.727027330632001	30198	27	1247	6	0.48115477145148355	0.19595747544322786	351|652|998|1436|10100|159296	APP|BMP4|CDC42|CSF1R|TSPAN2|NKX2-3	-1.5143314784260988	0	61	0	0	-4.255593589065272	5.3814488104784814
1	-2.9913902694342127	GO:0002573	M1	1	0	GO Biological Processes	19	myeloid leukocyte differentiation	19_GO:0002376 immune system process	-2.9913902694342127	2.713920305284407	3.838394485851176	30198	116	1247	13	1.0425020048115476	0.28762694983318887	351|652|975|998|1436|1943|1969|3662|3726|4286|4627|10100|159296	APP|BMP4|CD81|CDC42|CSF1R|EFNA2|EPHA2|IRF4|JUNB|MITF|MYH9|TSPAN2|NKX2-3	-1.3777316436367475	0	61	0	0	-4.255593589065272	5.3814488104784814
1	-2.1945405445909216	GO:0030316	M1	1	0	GO Biological Processes	19	osteoclast differentiation	19_GO:0002376 immune system process	-2.1945405445909216	3.543880923973634	3.3828129195331957	30198	41	1247	6	0.48115477145148355	0.19595747544322786	975|1436|1943|1969|3726|4286	CD81|CSF1R|EFNA2|EPHA2|JUNB|MITF	-0.8309764849822866	0	61	0	0	-4.255593589065272	5.3814488104784814
1	-4.197593136416167	GO:0051017	M1	1	0	GO Biological Processes	19	actin filament bundle assembly	19_GO:0009987 cellular process	-4.197593136416167	4.484540675398735	5.318942792979679	30198	54	1247	10	0.8019246190858059	0.2525719804408972	87|800|6722|7126|7791|9124|10458|10580|11170|51474	ACTN1|CALD1|SRF|TNFAIP1|ZYX|PDLIM1|BAIAP2|SORBS1|FAM107A|LIMA1	-2.2886568438438117	0	62	1	1	-4.197593136416167	7.567662389735365
1	-3.923971244153077	GO:0061572	M1	1	0	GO Biological Processes	19	actin filament bundle organization	19_GO:0009987 cellular process	-3.923971244153077	4.175262008129857	5.02348698547945	30198	58	1247	10	0.8019246190858059	0.2525719804408972	87|800|6722|7126|7791|9124|10458|10580|11170|51474	ACTN1|CALD1|SRF|TNFAIP1|ZYX|PDLIM1|BAIAP2|SORBS1|FAM107A|LIMA1	-2.0767254654680114	0	62	0	0	-4.197593136416167	7.567662389735365
1	-3.449398364771061	GO:0030038	M1	1	0	GO Biological Processes	19	contractile actin filament bundle assembly	19_GO:0009987 cellular process	-3.449398364771061	7.567662389735365	5.453560624169926	30198	16	1247	5	0.40096230954290296	0.1789559406484096	6722|7126|7791|9124|10580	SRF|TNFAIP1|ZYX|PDLIM1|SORBS1	-1.7211009590051076	0	62	0	0	-4.197593136416167	7.567662389735365
1	-3.449398364771061	GO:0043149	M1	1	0	GO Biological Processes	19	stress fiber assembly	19_GO:0009987 cellular process	-3.449398364771061	7.567662389735365	5.453560624169926	30198	16	1247	5	0.40096230954290296	0.1789559406484096	6722|7126|7791|9124|10580	SRF|TNFAIP1|ZYX|PDLIM1|SORBS1	-1.7211009590051076	0	62	0	0	-4.197593136416167	7.567662389735365
1	-4.080884075991939	GO:0009259	M1	1	0	GO Biological Processes	19	ribonucleotide metabolic process	19_GO:0008152 metabolic process	-4.080884075991939	2.083141475023928	4.362570824798077	30198	372	1247	32	2.566158781074579	0.44777871727602936	100|112|204|215|230|516|978|1969|2027|2584|3939|4716|4717|4725|4879|5162|6820|7371|8654|8801|9374|10476|11332|23205|26027|55967|60481|80347|84649|84836|151531|347734	ADA|ADCY6|AK2|ABCD1|ALDOC|ATP5MC1|CDA|EPHA2|ENO3|GALK1|LDHA|NDUFB10|NDUFC1|NDUFS5|NPPB|PDHB|SULT2B1|UCK2|PDE5A|SUCLG2|PPT2|ATP5PD|ACOT7|ACSBG1|ACOT11|NDUFA12|ELOVL5|COASY|DGAT2|ABHD14B|UPP2|SLC35B2	-2.187660408628348	0	63	1	1	-4.080884075991939	3.823660996918921
1	-3.8674122099892916	GO:0019693	M1	1	0	GO Biological Processes	19	ribose phosphate metabolic process	19_GO:0008152 metabolic process	-3.8674122099892916	2.028608975677752	4.198949416102139	30198	382	1247	32	2.566158781074579	0.44777871727602936	100|112|204|215|230|516|978|1969|2027|2584|3939|4716|4717|4725|4879|5162|6820|7371|8654|8801|9374|10476|11332|23205|26027|55967|60481|80347|84649|84836|151531|347734	ADA|ADCY6|AK2|ABCD1|ALDOC|ATP5MC1|CDA|EPHA2|ENO3|GALK1|LDHA|NDUFB10|NDUFC1|NDUFS5|NPPB|PDHB|SULT2B1|UCK2|PDE5A|SUCLG2|PPT2|ATP5PD|ACOT7|ACSBG1|ACOT11|NDUFA12|ELOVL5|COASY|DGAT2|ABHD14B|UPP2|SLC35B2	-2.03190483457547	0	63	0	0	-4.080884075991939	3.823660996918921
1	-3.5401852437512695	GO:0006753	M1	1	0	GO Biological Processes	19	nucleoside phosphate metabolic process	19_GO:0008152 metabolic process	-3.5401852437512695	1.862809203627167	3.9041238168172545	30198	468	1247	36	2.8869286287089015	0.4741586107014725	100|112|204|215|230|516|955|978|1854|1969|2027|2584|3939|4522|4716|4717|4725|4879|5162|6820|7371|8654|8801|9374|10476|11332|23098|23205|26027|55967|60481|80347|84649|84836|151531|347734	ADA|ADCY6|AK2|ABCD1|ALDOC|ATP5MC1|ENTPD6|CDA|DUT|EPHA2|ENO3|GALK1|LDHA|MTHFD1|NDUFB10|NDUFC1|NDUFS5|NPPB|PDHB|SULT2B1|UCK2|PDE5A|SUCLG2|PPT2|ATP5PD|ACOT7|SARM1|ACSBG1|ACOT11|NDUFA12|ELOVL5|COASY|DGAT2|ABHD14B|UPP2|SLC35B2	-1.790836181405279	0	63	0	0	-4.080884075991939	3.823660996918921
1	-3.503872801878564	GO:0006163	M1	1	0	GO Biological Processes	19	purine nucleotide metabolic process	19_GO:0008152 metabolic process	-3.503872801878564	1.9849606268158333	3.9346088935723644	30198	366	1247	30	2.405773857257418	0.43391657137862755	100|112|204|215|230|516|1969|2027|2584|3939|4522|4716|4717|4725|4879|5162|6820|8654|8801|9374|10476|11332|23205|26027|55967|60481|80347|84649|84836|347734	ADA|ADCY6|AK2|ABCD1|ALDOC|ATP5MC1|EPHA2|ENO3|GALK1|LDHA|MTHFD1|NDUFB10|NDUFC1|NDUFS5|NPPB|PDHB|SULT2B1|PDE5A|SUCLG2|PPT2|ATP5PD|ACOT7|ACSBG1|ACOT11|NDUFA12|ELOVL5|COASY|DGAT2|ABHD14B|SLC35B2	-1.7648892282584598	0	63	0	0	-4.080884075991939	3.823660996918921
1	-3.4237036517651744	GO:0009150	M1	1	0	GO Biological Processes	19	purine ribonucleotide metabolic process	19_GO:0008152 metabolic process	-3.4237036517651744	1.989459121154226	3.880902740168294	30198	353	1247	29	2.3255813953488373	0.42679857711550495	100|112|204|215|230|516|1969|2027|2584|3939|4716|4717|4725|4879|5162|6820|8654|8801|9374|10476|11332|23205|26027|55967|60481|80347|84649|84836|347734	ADA|ADCY6|AK2|ABCD1|ALDOC|ATP5MC1|EPHA2|ENO3|GALK1|LDHA|NDUFB10|NDUFC1|NDUFS5|NPPB|PDHB|SULT2B1|PDE5A|SUCLG2|PPT2|ATP5PD|ACOT7|ACSBG1|ACOT11|NDUFA12|ELOVL5|COASY|DGAT2|ABHD14B|SLC35B2	-1.7013966096884088	0	63	0	0	-4.080884075991939	3.823660996918921
1	-3.3908533072020424	GO:1901137	M1	1	0	GO Biological Processes	19	carbohydrate derivative biosynthetic process	19_GO:0008152 metabolic process	-3.3908533072020424	1.7386219233853555	3.7440553914907615	30198	585	1247	42	3.3680834001603848	0.5108795144536274	100|112|204|516|746|978|1854|2590|2683|4716|4717|4725|4879|5159|5162|6484|7371|8869|9374|9394|9469|10476|11041|11253|11332|23205|23275|27230|29940|54187|55757|55808|55858|55967|60481|79087|80347|84752|91373|93010|151531|347734	ADA|ADCY6|AK2|ATP5MC1|TMEM258|CDA|DUT|GALNT2|B4GALT1|NDUFB10|NDUFC1|NDUFS5|NPPB|PDGFRB|PDHB|ST3GAL4|UCK2|ST3GAL5|PPT2|HS6ST1|CHST3|ATP5PD|B4GAT1|MAN1B1|ACOT7|ACSBG1|POFUT2|SERP1|DSE|NANS|UGGT2|ST6GALNAC1|TMEM165|NDUFA12|ELOVL5|ALG12|COASY|B3GNT9|UAP1L1|B3GNT7|UPP2|SLC35B2	-1.6759198629940706	0	63	0	0	-4.080884075991939	3.823660996918921
1	-3.378908635462365	GO:0009260	M1	1	0	GO Biological Processes	19	ribonucleotide biosynthetic process	19_GO:0008152 metabolic process	-3.378908635462365	2.3285115045339584	3.9901764012827026	30198	208	1247	20	1.6038492381716118	0.3557440122843459	100|112|204|516|978|4716|4717|4725|4879|5162|7371|9374|10476|11332|23205|55967|60481|80347|151531|347734	ADA|ADCY6|AK2|ATP5MC1|CDA|NDUFB10|NDUFC1|NDUFS5|NPPB|PDHB|UCK2|PPT2|ATP5PD|ACOT7|ACSBG1|NDUFA12|ELOVL5|COASY|UPP2|SLC35B2	-1.6668899302616105	0	63	0	0	-4.080884075991939	3.823660996918921
1	-3.3720178849279745	GO:0009117	M1	1	0	GO Biological Processes	19	nucleotide metabolic process	19_GO:0008152 metabolic process	-3.3720178849279745	1.8425612775007845	3.779269605760955	30198	460	1247	35	2.8067361668003206	0.467719688609617	100|112|204|215|230|516|978|1854|1969|2027|2584|3939|4522|4716|4717|4725|4879|5162|6820|7371|8654|8801|9374|10476|11332|23098|23205|26027|55967|60481|80347|84649|84836|151531|347734	ADA|ADCY6|AK2|ABCD1|ALDOC|ATP5MC1|CDA|DUT|EPHA2|ENO3|GALK1|LDHA|MTHFD1|NDUFB10|NDUFC1|NDUFS5|NPPB|PDHB|SULT2B1|UCK2|PDE5A|SUCLG2|PPT2|ATP5PD|ACOT7|SARM1|ACSBG1|ACOT11|NDUFA12|ELOVL5|COASY|DGAT2|ABHD14B|UPP2|SLC35B2	-1.6628944869966338	0	63	0	0	-4.080884075991939	3.823660996918921
1	-3.3032055034388255	GO:0055086	M1	1	0	GO Biological Processes	19	nucleobase-containing small molecule metabolic process	19_GO:0008152 metabolic process	-3.3032055034388255	1.7620228847742043	3.694311698809449	30198	536	1247	39	3.127506014434643	0.49290825370476427	100|112|204|215|230|516|955|978|1854|1969|2027|2584|3939|4522|4716|4717|4725|4879|5162|6820|7371|8654|8801|9374|10476|11332|23098|23205|26027|54187|55757|55967|60481|80347|84649|84836|91373|151531|347734	ADA|ADCY6|AK2|ABCD1|ALDOC|ATP5MC1|ENTPD6|CDA|DUT|EPHA2|ENO3|GALK1|LDHA|MTHFD1|NDUFB10|NDUFC1|NDUFS5|NPPB|PDHB|SULT2B1|UCK2|PDE5A|SUCLG2|PPT2|ATP5PD|ACOT7|SARM1|ACSBG1|ACOT11|NANS|UGGT2|NDUFA12|ELOVL5|COASY|DGAT2|ABHD14B|UAP1L1|UPP2|SLC35B2	-1.6096702039320843	0	63	0	0	-4.080884075991939	3.823660996918921
1	-3.195311951624862	GO:0046390	M1	1	0	GO Biological Processes	19	ribose phosphate biosynthetic process	19_GO:0008152 metabolic process	-3.195311951624862	2.25269950206076	3.825709011478254	30198	215	1247	20	1.6038492381716118	0.3557440122843459	100|112|204|516|978|4716|4717|4725|4879|5162|7371|9374|10476|11332|23205|55967|60481|80347|151531|347734	ADA|ADCY6|AK2|ATP5MC1|CDA|NDUFB10|NDUFC1|NDUFS5|NPPB|PDHB|UCK2|PPT2|ATP5PD|ACOT7|ACSBG1|NDUFA12|ELOVL5|COASY|UPP2|SLC35B2	-1.5352519589710163	0	63	0	0	-4.080884075991939	3.823660996918921
1	-3.1054685742117547	GO:0072521	M1	1	0	GO Biological Processes	19	purine-containing compound metabolic process	19_GO:0008152 metabolic process	-3.1054685742117547	1.877249585050633	3.6047381535521583	30198	387	1247	30	2.405773857257418	0.43391657137862755	100|112|204|215|230|516|1969|2027|2584|3939|4522|4716|4717|4725|4879|5162|6820|8654|8801|9374|10476|11332|23205|26027|55967|60481|80347|84649|84836|347734	ADA|ADCY6|AK2|ABCD1|ALDOC|ATP5MC1|EPHA2|ENO3|GALK1|LDHA|MTHFD1|NDUFB10|NDUFC1|NDUFS5|NPPB|PDHB|SULT2B1|PDE5A|SUCLG2|PPT2|ATP5PD|ACOT7|ACSBG1|ACOT11|NDUFA12|ELOVL5|COASY|DGAT2|ABHD14B|SLC35B2	-1.4710465021535324	0	63	0	0	-4.080884075991939	3.823660996918921
1	-2.8220881777882836	GO:0033865	M1	1	0	GO Biological Processes	19	nucleoside bisphosphate metabolic process	19_GO:0008152 metabolic process	-2.8220881777882836	2.601774838123894	3.6640402513387125	30198	121	1247	13	1.0425020048115476	0.28762694983318887	215|5162|6820|8801|9374|11332|23205|26027|60481|80347|84649|84836|347734	ABCD1|PDHB|SULT2B1|SUCLG2|PPT2|ACOT7|ACSBG1|ACOT11|ELOVL5|COASY|DGAT2|ABHD14B|SLC35B2	-1.265991656297977	0	63	0	0	-4.080884075991939	3.823660996918921
1	-2.8220881777882836	GO:0033875	M1	1	0	GO Biological Processes	19	ribonucleoside bisphosphate metabolic process	19_GO:0008152 metabolic process	-2.8220881777882836	2.601774838123894	3.6640402513387125	30198	121	1247	13	1.0425020048115476	0.28762694983318887	215|5162|6820|8801|9374|11332|23205|26027|60481|80347|84649|84836|347734	ABCD1|PDHB|SULT2B1|SUCLG2|PPT2|ACOT7|ACSBG1|ACOT11|ELOVL5|COASY|DGAT2|ABHD14B|SLC35B2	-1.265991656297977	0	63	0	0	-4.080884075991939	3.823660996918921
1	-2.8220881777882836	GO:0034032	M1	1	0	GO Biological Processes	19	purine nucleoside bisphosphate metabolic process	19_GO:0008152 metabolic process	-2.8220881777882836	2.601774838123894	3.6640402513387125	30198	121	1247	13	1.0425020048115476	0.28762694983318887	215|5162|6820|8801|9374|11332|23205|26027|60481|80347|84649|84836|347734	ABCD1|PDHB|SULT2B1|SUCLG2|PPT2|ACOT7|ACSBG1|ACOT11|ELOVL5|COASY|DGAT2|ABHD14B|SLC35B2	-1.265991656297977	0	63	0	0	-4.080884075991939	3.823660996918921
1	-2.820147166203455	GO:0009165	M1	1	0	GO Biological Processes	19	nucleotide biosynthetic process	19_GO:0008152 metabolic process	-2.820147166203455	2.0180433039294305	3.4480152626491414	30198	264	1247	22	1.7642341619887731	0.3728032626880421	100|112|204|516|978|1854|4522|4716|4717|4725|4879|5162|7371|9374|10476|11332|23205|55967|60481|80347|151531|347734	ADA|ADCY6|AK2|ATP5MC1|CDA|DUT|MTHFD1|NDUFB10|NDUFC1|NDUFS5|NPPB|PDHB|UCK2|PPT2|ATP5PD|ACOT7|ACSBG1|NDUFA12|ELOVL5|COASY|UPP2|SLC35B2	-1.265991656297977	0	63	0	0	-4.080884075991939	3.823660996918921
1	-2.7786545490458257	GO:1901293	M1	1	0	GO Biological Processes	19	nucleoside phosphate biosynthetic process	19_GO:0008152 metabolic process	-2.7786545490458257	2.002870046005149	3.4095805228375564	30198	266	1247	22	1.7642341619887731	0.3728032626880421	100|112|204|516|978|1854|4522|4716|4717|4725|4879|5162|7371|9374|10476|11332|23205|55967|60481|80347|151531|347734	ADA|ADCY6|AK2|ATP5MC1|CDA|DUT|MTHFD1|NDUFB10|NDUFC1|NDUFS5|NPPB|PDHB|UCK2|PPT2|ATP5PD|ACOT7|ACSBG1|NDUFA12|ELOVL5|COASY|UPP2|SLC35B2	-1.2363869248697335	0	63	0	0	-4.080884075991939	3.823660996918921
1	-2.7251122804795265	GO:0006164	M1	1	0	GO Biological Processes	19	purine nucleotide biosynthetic process	19_GO:0008152 metabolic process	-2.7251122804795265	2.1579076913304807	3.426898903328181	30198	202	1247	18	1.4434643143544508	0.3377633425169463	100|112|204|516|4522|4716|4717|4725|4879|5162|9374|10476|11332|23205|55967|60481|80347|347734	ADA|ADCY6|AK2|ATP5MC1|MTHFD1|NDUFB10|NDUFC1|NDUFS5|NPPB|PDHB|PPT2|ATP5PD|ACOT7|ACSBG1|NDUFA12|ELOVL5|COASY|SLC35B2	-1.2019540311035888	0	63	0	0	-4.080884075991939	3.823660996918921
1	-2.5297377427190364	GO:0009152	M1	1	0	GO Biological Processes	19	purine ribonucleotide biosynthetic process	19_GO:0008152 metabolic process	-2.5297377427190364	2.1220661546474426	3.253966600251401	30198	194	1247	17	1.36327185244587	0.32838048215336263	100|112|204|516|4716|4717|4725|4879|5162|9374|10476|11332|23205|55967|60481|80347|347734	ADA|ADCY6|AK2|ATP5MC1|NDUFB10|NDUFC1|NDUFS5|NPPB|PDHB|PPT2|ATP5PD|ACOT7|ACSBG1|NDUFA12|ELOVL5|COASY|SLC35B2	-1.0630335933475914	0	63	0	0	-4.080884075991939	3.823660996918921
1	-2.4973559045931246	GO:0072522	M1	1	0	GO Biological Processes	19	purine-containing compound biosynthetic process	19_GO:0008152 metabolic process	-2.4973559045931246	2.0561195926828164	3.202617727213049	30198	212	1247	18	1.4434643143544508	0.3377633425169463	100|112|204|516|4522|4716|4717|4725|4879|5162|9374|10476|11332|23205|55967|60481|80347|347734	ADA|ADCY6|AK2|ATP5MC1|MTHFD1|NDUFB10|NDUFC1|NDUFS5|NPPB|PDHB|PPT2|ATP5PD|ACOT7|ACSBG1|NDUFA12|ELOVL5|COASY|SLC35B2	-1.0436652976063274	0	63	0	0	-4.080884075991939	3.823660996918921
1	-2.3609461302818042	GO:0035337	M1	1	0	GO Biological Processes	19	fatty-acyl-CoA metabolic process	19_GO:0008152 metabolic process	-2.3609461302818042	3.823660996918921	3.6146980619754774	30198	38	1247	6	0.48115477145148355	0.19595747544322786	215|9374|11332|23205|60481|84649	ABCD1|PPT2|ACOT7|ACSBG1|ELOVL5|DGAT2	-0.9404121028388006	0	63	0	0	-4.080884075991939	3.823660996918921
1	-2.139994636016444	GO:0033866	M1	1	0	GO Biological Processes	19	nucleoside bisphosphate biosynthetic process	19_GO:0008152 metabolic process	-2.139994636016444	3.082102500546767	3.207550888407743	30198	55	1247	7	0.5613472333600642	0.21157296988862812	5162|9374|11332|23205|60481|80347|347734	PDHB|PPT2|ACOT7|ACSBG1|ELOVL5|COASY|SLC35B2	-0.7961601651144212	0	63	0	0	-4.080884075991939	3.823660996918921
1	-2.139994636016444	GO:0034030	M1	1	0	GO Biological Processes	19	ribonucleoside bisphosphate biosynthetic process	19_GO:0008152 metabolic process	-2.139994636016444	3.082102500546767	3.207550888407743	30198	55	1247	7	0.5613472333600642	0.21157296988862812	5162|9374|11332|23205|60481|80347|347734	PDHB|PPT2|ACOT7|ACSBG1|ELOVL5|COASY|SLC35B2	-0.7961601651144212	0	63	0	0	-4.080884075991939	3.823660996918921
1	-2.139994636016444	GO:0034033	M1	1	0	GO Biological Processes	19	purine nucleoside bisphosphate biosynthetic process	19_GO:0008152 metabolic process	-2.139994636016444	3.082102500546767	3.207550888407743	30198	55	1247	7	0.5613472333600642	0.21157296988862812	5162|9374|11332|23205|60481|80347|347734	PDHB|PPT2|ACOT7|ACSBG1|ELOVL5|COASY|SLC35B2	-0.7961601651144212	0	63	0	0	-4.080884075991939	3.823660996918921
1	-3.939143836435114	GO:0007229	M1	1	0	GO Biological Processes	19	integrin-mediated signaling pathway	19_GO:0023052 signaling	-3.939143836435114	3.3851048969138837	4.780936595332814	30198	93	1247	13	1.0425020048115476	0.28762694983318887	998|2268|3678|3688|3691|4627|5587|7070|7094|7791|8482|8754|9564	CDC42|FGR|ITGA5|ITGB1|ITGB4|MYH9|PRKD1|THY1|TLN1|ZYX|SEMA7A|ADAM9|BCAR1	-2.081867716259121	0	64	1	1	-3.939143836435114	12.108259823576583
1	-2.893113221022875	GO:0033631	M1	1	0	GO Biological Processes	19	cell-cell adhesion mediated by integrin	19_GO:0009987 cellular process	-2.893113221022875	12.108259823576583	5.647536607850858	30198	6	1247	3	0.24057738572574178	0.13873023991170613	3678|3688|8754	ITGA5|ITGB1|ADAM9	-1.3128783507123596	0	64	0	0	-3.939143836435114	12.108259823576583
1	-2.4820528812585056	GO:0034113	M1	1	0	GO Biological Processes	19	heterotypic cell-cell adhesion	19_GO:0009987 cellular process	-2.4820528812585056	4.036086607858861	3.782846163751331	30198	36	1247	6	0.48115477145148355	0.19595747544322786	3678|3688|4814|5318|5788|140885	ITGA5|ITGB1|NINJ1|PKP2|PTPRC|SIRPA	-1.0331435462176908	0	64	0	0	-3.939143836435114	12.108259823576583
1	-2.1945405445909216	GO:0033627	M1	1	0	GO Biological Processes	19	cell adhesion mediated by integrin	19_GO:0009987 cellular process	-2.1945405445909216	3.543880923973634	3.3828129195331957	30198	41	1247	6	0.48115477145148355	0.19595747544322786	2200|3678|3688|3691|7448|8754	FBN1|ITGA5|ITGB1|ITGB4|VTN|ADAM9	-0.8309764849822866	0	64	0	0	-3.939143836435114	12.108259823576583
1	-3.9350795726654653	GO:0035810	M1	1	0	GO Biological Processes	19	positive regulation of urine volume	19_GO:0032501 multicellular organismal process	-3.9350795726654653	9.314046018135834	6.2225995266299154	30198	13	1247	5	0.40096230954290296	0.1789559406484096	135|1906|2771|4879|4883	ADORA2A|EDN1|GNAI2|NPPB|NPR3	-2.081843430291212	0	65	1	1	-3.9350795726654653	9.314046018135834
1	-3.8075717319609828	GO:0035809	M1	1	0	GO Biological Processes	19	regulation of urine volume	19_GO:0032501 multicellular organismal process	-3.8075717319609828	6.919005613472334	5.631235750121357	30198	21	1247	6	0.48115477145148355	0.19595747544322786	112|135|1906|2771|4879|4883	ADCY6|ADORA2A|EDN1|GNAI2|NPPB|NPR3	-1.983493818327943	0	65	0	0	-3.9350795726654653	9.314046018135834
1	-3.135122021334282	GO:0003014	M1	1	0	GO Biological Processes	19	renal system process	19_GO:0032501 multicellular organismal process	-3.135122021334282	2.8108460304731357	3.9846635101237338	30198	112	1247	13	1.0425020048115476	0.28762694983318887	112|135|613|652|1906|2013|2771|2934|3778|4879|4883|5530|55959	ADCY6|ADORA2A|BCR|BMP4|EDN1|EMP2|GNAI2|GSN|KCNMA1|NPPB|NPR3|PPP3CA|SULF2	-1.4915001721593735	0	65	0	0	-3.9350795726654653	9.314046018135834
1	-2.8142860252579487	GO:0035815	M1	1	0	GO Biological Processes	19	positive regulation of renal sodium excretion	19_GO:0051179 localization	-2.8142860252579487	7.4512368145086665	4.828390781163855	30198	13	1247	4	0.32076984763432237	0.16012748396610704	135|1906|2771|4879	ADORA2A|EDN1|GNAI2|NPPB	-1.265991656297977	0	65	0	0	-3.9350795726654653	9.314046018135834
1	-2.5026818232390338	GO:0051353	M1	1	0	GO Biological Processes	19	positive regulation of oxidoreductase activity	19_GO:0065007 biological regulation	-2.5026818232390338	3.2288692862870887	3.586628145175542	30198	60	1247	8	0.6415396952686447	0.22608979833152643	1001|1906|1907|2771|4883|5291|7014|57546	CDH3|EDN1|EDN2|GNAI2|NPR3|PIK3CB|TERF2|PDP2	-1.0464147138966025	0	65	0	0	-3.9350795726654653	9.314046018135834
1	-2.083301751310541	GO:0035813	M1	1	0	GO Biological Processes	19	regulation of renal sodium excretion	19_GO:0051179 localization	-2.083301751310541	4.8433039294306335	3.568271097310526	30198	20	1247	4	0.32076984763432237	0.16012748396610704	135|1906|2771|4879	ADORA2A|EDN1|GNAI2|NPPB	-0.7561468512100452	0	65	0	0	-3.9350795726654653	9.314046018135834
1	-3.7965561295446295	GO:0048813	M1	1	0	GO Biological Processes	19	dendrite morphogenesis	19_GO:0032502 developmental process	-3.7965561295446295	4.036086607858861	4.885577519477082	30198	60	1247	10	0.8019246190858059	0.2525719804408972	998|1020|2049|3688|6383|7476|8609|10642|22903|51473	CDC42|CDK5|EPHB3|ITGB1|SDC2|WNT7A|KLF7|IGF2BP1|BTBD3|DCDC2	-1.974354220910345	0	66	1	1	-3.7965561295446295	4.036086607858861
1	-3.286847883032129	GO:0016358	M1	1	0	GO Biological Processes	19	dendrite development	19_GO:0032502 developmental process	-3.286847883032129	2.9149514390091777	4.1375370016580275	30198	108	1247	13	1.0425020048115476	0.28762694983318887	351|998|1020|2049|3688|6383|7476|8609|9922|10458|10642|22903|51473	APP|CDC42|CDK5|EPHB3|ITGB1|SDC2|WNT7A|KLF7|IQSEC1|BAIAP2|IGF2BP1|BTBD3|DCDC2	-1.6002172517246966	0	66	0	0	-3.7965561295446295	4.036086607858861
1	-3.765907536770297	GO:0032355	M1	1	0	GO Biological Processes	19	response to estradiol	19_GO:0050896 response to stimulus	-3.765907536770297	2.953234103311362	4.504923056622401	30198	123	1247	15	1.202886928628709	0.308710430389774	890|1788|3480|3586|4313|4324|5021|5159|5914|7476|8202|8932|9612|10524|80139	CCNA2|DNMT3A|IGF1R|IL10|MMP2|MMP15|OXTR|PDGFRB|RARA|WNT7A|NCOA3|MBD2|NCOR2|KAT5|ZNF703	-1.9511296462152194	0	67	1	1	-3.765907536770297	10.378508420208501
1	-2.9446477408778535	GO:0071392	M1	1	0	GO Biological Processes	19	cellular response to estradiol stimulus	19_GO:0050896 response to stimulus	-2.9446477408778535	4.237890938251804	4.252793398560502	30198	40	1247	7	0.5613472333600642	0.21157296988862812	890|3480|3586|4313|8202|10524|80139	CCNA2|IGF1R|IL10|MMP2|NCOA3|KAT5|ZNF703	-1.3424185768611703	0	67	0	0	-3.765907536770297	10.378508420208501
1	-2.6636183707759367	GO:1990314	M1	1	0	GO Biological Processes	19	cellular response to insulin-like growth factor stimulus	19_GO:0050896 response to stimulus	-2.6636183707759367	10.378508420208501	5.150239023017487	30198	7	1247	3	0.24057738572574178	0.13873023991170613	890|2200|3480	CCNA2|FBN1|IGF1R	-1.168525984525925	0	67	0	0	-3.765907536770297	10.378508420208501
1	-3.7514050556617957	GO:0072109	M1	1	0	GO Biological Processes	19	glomerular mesangium development	19_GO:0032502 developmental process	-3.7514050556617957	12.108259823576583	6.521429563773575	30198	8	1247	4	0.32076984763432237	0.16012748396610704	59|1958|2828|5159	ACTA2|EGR1|GPR4|PDGFRB	-1.9384635081467156	0	68	1	1	-3.7514050556617957	14.529911788291901
1	-3.1805705351852565	GO:2000491	M1	1	0	GO Biological Processes	19	positive regulation of hepatic stellate cell activation	19_GO:0048518 positive regulation of biological process	-3.1805705351852565	14.529911788291901	6.279284716072688	30198	5	1247	3	0.24057738572574178	0.13873023991170613	59|5159|6195	ACTA2|PDGFRB|RPS6KA1	-1.5269067477162075	0	68	0	0	-3.7514050556617957	14.529911788291901
1	-2.9590383389077948	GO:0072012	M1	1	0	GO Biological Processes	19	glomerulus vasculature development	19_GO:0032502 developmental process	-2.9590383389077948	6.0541299117882925	4.692448481158367	30198	20	1247	5	0.40096230954290296	0.1789559406484096	59|652|1958|2828|5159	ACTA2|BMP4|EGR1|GPR4|PDGFRB	-1.3545472193512336	0	68	0	0	-3.7514050556617957	14.529911788291901
1	-2.758765367411894	GO:0061437	M1	1	0	GO Biological Processes	19	renal system vasculature development	19_GO:0032502 developmental process	-2.758765367411894	5.503754465262084	4.38569627704077	30198	22	1247	5	0.40096230954290296	0.1789559406484096	59|652|1958|2828|5159	ACTA2|BMP4|EGR1|GPR4|PDGFRB	-1.224611333961998	0	68	0	0	-3.7514050556617957	14.529911788291901
1	-2.758765367411894	GO:0061440	M1	1	0	GO Biological Processes	19	kidney vasculature development	19_GO:0032502 developmental process	-2.758765367411894	5.503754465262084	4.38569627704077	30198	22	1247	5	0.40096230954290296	0.1789559406484096	59|652|1958|2828|5159	ACTA2|BMP4|EGR1|GPR4|PDGFRB	-1.224611333961998	0	68	0	0	-3.7514050556617957	14.529911788291901
1	-2.746597981728115	GO:0032835	M1	1	0	GO Biological Processes	19	glomerulus development	19_GO:0032502 developmental process	-2.746597981728115	3.5224028577677333	3.8858488115885117	30198	55	1247	8	0.6415396952686447	0.22608979833152643	59|652|1958|2828|3913|5159|55959|171023	ACTA2|BMP4|EGR1|GPR4|LAMB2|PDGFRB|SULF2|ASXL1	-1.2163075579930127	0	68	0	0	-3.7514050556617957	14.529911788291901
1	-2.6636183707759367	GO:2000489	M1	1	0	GO Biological Processes	19	regulation of hepatic stellate cell activation	19_GO:0050789 regulation of biological process	-2.6636183707759367	10.378508420208501	5.150239023017487	30198	7	1247	3	0.24057738572574178	0.13873023991170613	59|5159|6195	ACTA2|PDGFRB|RPS6KA1	-1.168525984525925	0	68	0	0	-3.7514050556617957	14.529911788291901
1	-2.310404250425684	GO:1904238	M1	1	0	GO Biological Processes	19	pericyte cell differentiation	19_GO:0032502 developmental process	-2.310404250425684	8.072173215717722	4.40385612162602	30198	9	1247	3	0.24057738572574178	0.13873023991170613	59|1969|2828	ACTA2|EPHA2|GPR4	-0.908755567143054	0	68	0	0	-3.7514050556617957	14.529911788291901
1	-2.168955800243381	GO:0072111	M1	1	0	GO Biological Processes	19	cell proliferation involved in kidney development	19_GO:0032502 developmental process	-2.168955800243381	7.264955894145951	4.112294309436081	30198	10	1247	3	0.24057738572574178	0.13873023991170613	652|1958|5159	BMP4|EGR1|PDGFRB	-0.8146273156196581	0	68	0	0	-3.7514050556617957	14.529911788291901
1	-2.166608594802802	GO:0072006	M1	1	0	GO Biological Processes	19	nephron development	19_GO:0032502 developmental process	-2.166608594802802	2.2702987169206095	2.9890107140121867	30198	128	1247	12	0.9623095429029671	0.27645498252848194	59|652|1958|2828|3913|4070|4089|5159|5310|55959|79191|171023	ACTA2|BMP4|EGR1|GPR4|LAMB2|TACSTD2|SMAD4|PDGFRB|PKD1|SULF2|IRX3|ASXL1	-0.8146273156196581	0	68	0	0	-3.7514050556617957	14.529911788291901
1	-3.7466750052801583	GO:0050878	M1	1	0	GO Biological Processes	19	regulation of body fluid levels	19_GO:0065007 biological regulation	-3.7466750052801583	2.0234827737513426	4.11666992579973	30198	371	1247	31	2.4859663191659984	0.4409079748913967	71|100|112|135|362|780|1906|2013|2313|2771|3932|4627|4879|4883|5021|5291|5530|6484|6583|6722|7001|7094|7448|8527|8862|9612|10398|25946|57493|89781|126695	ACTG1|ADA|ADCY6|ADORA2A|AQP5|DDR1|EDN1|EMP2|FLI1|GNAI2|LCK|MYH9|NPPB|NPR3|OXTR|PIK3CB|PPP3CA|ST3GAL4|SLC22A4|SRF|PRDX2|TLN1|VTN|DGKD|APLN|NCOR2|MYL9|ZNF385A|HEG1|HPS4|KDF1	-1.9355620688114863	0	69	1	1	-3.7466750052801583	3.205127600358508
1	-2.7284667710588626	GO:0007589	M1	1	0	GO Biological Processes	19	body fluid secretion	19_GO:0051179 localization	-2.7284667710588626	3.205127600358508	3.778087023964567	30198	68	1247	9	0.7217321571772254	0.2397076514180788	362|780|1906|4879|4883|5021|6583|8862|9612	AQP5|DDR1|EDN1|NPPB|NPR3|OXTR|SLC22A4|APLN|NCOR2	-1.2019540311035888	0	69	0	0	-3.7466750052801583	3.205127600358508
1	-3.695336021599806	GO:0050890	M1	1	0	GO Biological Processes	19	cognition	19_GO:0032501 multicellular organismal process	-3.695336021599806	2.1297916302056534	4.129340161118811	30198	307	1247	27	2.165196471531676	0.41215646567723097	41|267|351|874|1020|2237|2903|3643|3678|3688|4776|4908|5021|6310|6356|6484|6722|7248|10347|10882|11170|25946|55450|80863|90410|92521|100132074	ASIC1|AMFR|APP|CBR3|CDK5|FEN1|GRIN2A|INSR|ITGA5|ITGB1|NFATC4|NTF3|OXTR|ATXN1|CCL11|ST3GAL4|SRF|TSC1|ABCA7|C1QL1|FAM107A|ZNF385A|CAMK2N1|PRRT1|IFT20|SPECC1|FOXO6	-1.8968122124391547	0	70	1	1	-3.695336021599806	3.37904925309114
1	-3.5391933811002003	GO:0007611	M1	1	0	GO Biological Processes	19	learning or memory	19_GO:0032501 multicellular organismal process	-3.5391933811002003	2.1931942321950038	4.048948949165215	30198	265	1247	24	1.9246190858059342	0.3890623172864129	41|267|351|1020|2237|2903|3643|3678|3688|4776|4908|5021|6310|6356|6722|7248|10347|10882|25946|55450|80863|90410|92521|100132074	ASIC1|AMFR|APP|CDK5|FEN1|GRIN2A|INSR|ITGA5|ITGB1|NFATC4|NTF3|OXTR|ATXN1|CCL11|SRF|TSC1|ABCA7|C1QL1|ZNF385A|CAMK2N1|PRRT1|IFT20|SPECC1|FOXO6	-1.790836181405279	0	70	0	0	-3.695336021599806	3.37904925309114
1	-2.8220881777882836	GO:0007613	M1	1	0	GO Biological Processes	19	memory	19_GO:0032501 multicellular organismal process	-2.8220881777882836	2.601774838123894	3.6640402513387125	30198	121	1247	13	1.0425020048115476	0.28762694983318887	41|2237|2903|3643|3678|4776|4908|5021|6310|6722|10347|55450|100132074	ASIC1|FEN1|GRIN2A|INSR|ITGA5|NFATC4|NTF3|OXTR|ATXN1|SRF|ABCA7|CAMK2N1|FOXO6	-1.265991656297977	0	70	0	0	-3.695336021599806	3.37904925309114
1	-2.698447864026925	GO:0008306	M1	1	0	GO Biological Processes	19	associative learning	19_GO:0032501 multicellular organismal process	-2.698447864026925	2.953234103311362	3.6757496279041746	30198	82	1247	10	0.8019246190858059	0.2525719804408972	41|351|1020|2903|3688|6722|7248|10347|90410|92521	ASIC1|APP|CDK5|GRIN2A|ITGB1|SRF|TSC1|ABCA7|IFT20|SPECC1	-1.181930813216824	0	70	0	0	-3.695336021599806	3.37904925309114
1	-2.09416622014689	GO:0007612	M1	1	0	GO Biological Processes	19	learning	19_GO:0032501 multicellular organismal process	-2.09416622014689	2.1415969755985795	2.879554842088737	30198	147	1247	13	1.0425020048115476	0.28762694983318887	41|351|1020|2903|3643|3688|6310|6722|7248|10347|10882|90410|92521	ASIC1|APP|CDK5|GRIN2A|INSR|ITGB1|ATXN1|SRF|TSC1|ABCA7|C1QL1|IFT20|SPECC1	-0.7579478909074201	0	70	0	0	-3.695336021599806	3.37904925309114
1	-2.0925482545807386	GO:0008542	M1	1	0	GO Biological Processes	19	visual learning	19_GO:0032501 multicellular organismal process	-2.0925482545807386	3.37904925309114	3.239972590695028	30198	43	1247	6	0.48115477145148355	0.19595747544322786	351|1020|2903|3688|10347|90410	APP|CDK5|GRIN2A|ITGB1|ABCA7|IFT20	-0.7579478909074201	0	70	0	0	-3.695336021599806	3.37904925309114
1	-3.6734883847037207	GO:0001892	M1	1	0	GO Biological Processes	19	embryonic placenta development	19_GO:0022414 reproductive process	-3.6734883847037207	3.37904925309114	4.585283574641152	30198	86	1247	12	0.9623095429029671	0.27645498252848194	653|1028|3491|3586|3726|3976|5310|6615|6665|9021|9394|26259	BMP5|CDKN1C|CCN1|IL10|JUNB|LIF|PKD1|SNAI1|SOX15|SOCS3|HS6ST1|FBXW8	-1.8837384998505744	0	71	1	1	-3.6734883847037207	4.8433039294306335
1	-2.828387459686581	GO:0060674	M1	1	0	GO Biological Processes	19	placenta blood vessel development	19_GO:0022414 reproductive process	-2.828387459686581	4.687068318803839	4.262646435751557	30198	31	1247	6	0.48115477145148355	0.19595747544322786	3491|3726|5310|9021|9394|26259	CCN1|JUNB|PKD1|SOCS3|HS6ST1|FBXW8	-1.265991656297977	0	71	0	0	-3.6734883847037207	4.8433039294306335
1	-2.527443426209546	GO:0001890	M1	1	0	GO Biological Processes	19	placenta development	19_GO:0022414 reproductive process	-2.527443426209546	2.322132020959893	3.323516987924132	30198	146	1247	14	1.1226944667201284	0.29836362561905766	100|653|1028|3491|3586|3726|3976|5310|6615|6665|9021|9394|26259|51673	ADA|BMP5|CDKN1C|CCN1|IL10|JUNB|LIF|PKD1|SNAI1|SOX15|SOCS3|HS6ST1|FBXW8|TPPP3	-1.0618443034675475	0	71	0	0	-3.6734883847037207	4.8433039294306335
1	-2.5252583273919424	GO:0060711	M1	1	0	GO Biological Processes	19	labyrinthine layer development	19_GO:0022414 reproductive process	-2.5252583273919424	3.606715692129195	3.711718884684733	30198	47	1247	7	0.5613472333600642	0.21157296988862812	653|3491|3586|3726|9021|9394|26259	BMP5|CCN1|IL10|JUNB|SOCS3|HS6ST1|FBXW8	-1.0618443034675475	0	71	0	0	-3.6734883847037207	4.8433039294306335
1	-2.3464467477258	GO:0060669	M1	1	0	GO Biological Processes	19	embryonic placenta morphogenesis	19_GO:0022414 reproductive process	-2.3464467477258	4.484540675398735	3.759377256198029	30198	27	1247	5	0.40096230954290296	0.1789559406484096	653|1028|3491|3586|9021	BMP5|CDKN1C|CCN1|IL10|SOCS3	-0.9340031139408527	0	71	0	0	-3.6734883847037207	4.8433039294306335
1	-2.247088985611218	GO:0048608	M1	1	0	GO Biological Processes	19	reproductive structure development	19_GO:0022414 reproductive process	-2.247088985611218	1.660234207488042	2.838086723269051	30198	423	1247	29	2.3255813953488373	0.42679857711550495	100|652|653|1028|2674|3371|3491|3586|3643|3726|3976|4089|4313|5159|5310|5798|5914|6615|6665|7474|7476|9021|9394|10468|23205|26259|51673|51804|84159	ADA|BMP4|BMP5|CDKN1C|GFRA1|TNC|CCN1|IL10|INSR|JUNB|LIF|SMAD4|MMP2|PDGFRB|PKD1|PTPRN|RARA|SNAI1|SOX15|WNT5A|WNT7A|SOCS3|HS6ST1|FST|ACSBG1|FBXW8|TPPP3|SIX4|ARID5B	-0.8703033727547346	0	71	0	0	-3.6734883847037207	4.8433039294306335
1	-2.2057389591137557	GO:0061458	M1	1	0	GO Biological Processes	19	reproductive system development	19_GO:0032502 developmental process	-2.2057389591137557	1.6485424172944643	2.7978377260945346	30198	426	1247	29	2.3255813953488373	0.42679857711550495	100|652|653|1028|2674|3371|3491|3586|3643|3726|3976|4089|4313|5159|5310|5798|5914|6615|6665|7474|7476|9021|9394|10468|23205|26259|51673|51804|84159	ADA|BMP4|BMP5|CDKN1C|GFRA1|TNC|CCN1|IL10|INSR|JUNB|LIF|SMAD4|MMP2|PDGFRB|PKD1|PTPRN|RARA|SNAI1|SOX15|WNT5A|WNT7A|SOCS3|HS6ST1|FST|ACSBG1|FBXW8|TPPP3|SIX4|ARID5B	-0.8389336138965533	0	71	0	0	-3.6734883847037207	4.8433039294306335
1	-2.083301751310541	GO:0060716	M1	1	0	GO Biological Processes	19	labyrinthine layer blood vessel development	19_GO:0022414 reproductive process	-2.083301751310541	4.8433039294306335	3.568271097310526	30198	20	1247	4	0.32076984763432237	0.16012748396610704	3491|3726|9394|26259	CCN1|JUNB|HS6ST1|FBXW8	-0.7561468512100452	0	71	0	0	-3.6734883847037207	4.8433039294306335
1	-3.6383549063961937	GO:1905114	M1	1	0	GO Biological Processes	19	cell surface receptor signaling pathway involved in cell-cell signaling	19_GO:0023052 signaling	-3.6383549063961937	2.079946472761622	4.068761389621819	30198	326	1247	28	2.245388933440257	0.41954754898025626	135|267|652|998|1001|1020|1453|1906|1990|2535|2903|3090|4041|4286|4355|5310|5530|7474|7476|8324|8532|23500|57447|57805|80326|83439|166336|388135	ADORA2A|AMFR|BMP4|CDC42|CDH3|CDK5|CSNK1D|EDN1|CELA1|FZD2|GRIN2A|HIC1|LRP5|MITF|MPP2|PKD1|PPP3CA|WNT5A|WNT7A|FZD7|CPZ|DAAM2|NDRG2|CCAR2|WNT10A|TCF7L1|PRICKLE2|INSYN1	-1.8639647769522616	0	72	1	1	-3.6383549063961937	3.7256184072543337
1	-2.663368958773879	GO:2000027	M1	1	0	GO Biological Processes	19	regulation of animal organ morphogenesis	19_GO:0032502 developmental process	-2.663368958773879	2.4985298048650093	3.4982661115680234	30198	126	1247	13	1.0425020048115476	0.28762694983318887	652|998|1906|2535|4070|4982|7474|7476|8324|51804|80326|89958|166336	BMP4|CDC42|EDN1|FZD2|TACSTD2|TNFRSF11B|WNT5A|WNT7A|FZD7|SIX4|WNT10A|SAPCD2|PRICKLE2	-1.168525984525925	0	72	0	0	-3.6383549063961937	3.7256184072543337
1	-2.6197271773364665	GO:0060070	M1	1	0	GO Biological Processes	19	canonical Wnt signaling pathway	19_GO:0023052 signaling	-2.6197271773364665	2.8829190056134726	3.5864964116528646	30198	84	1247	10	0.8019246190858059	0.2525719804408972	1001|1906|2535|4041|4286|7474|7476|8324|80326|83439	CDH3|EDN1|FZD2|LRP5|MITF|WNT5A|WNT7A|FZD7|WNT10A|TCF7L1	-1.1318750096785282	0	72	0	0	-3.6383549063961937	3.7256184072543337
1	-2.516586218101952	GO:0016055	M1	1	0	GO Biological Processes	19	Wnt signaling pathway	19_GO:0023052 signaling	-2.516586218101952	1.9410187503443377	3.174938953215255	30198	262	1247	21	1.6840417000801924	0.3643805627570776	267|998|1001|1453|1906|1990|2535|3090|4041|4286|5310|7474|7476|8324|8532|23500|57447|57805|80326|83439|166336	AMFR|CDC42|CDH3|CSNK1D|EDN1|CELA1|FZD2|HIC1|LRP5|MITF|PKD1|WNT5A|WNT7A|FZD7|CPZ|DAAM2|NDRG2|CCAR2|WNT10A|TCF7L1|PRICKLE2	-1.0556235336033402	0	72	0	0	-3.6383549063961937	3.7256184072543337
1	-2.516586218101952	GO:0198738	M1	1	0	GO Biological Processes	19	cell-cell signaling by wnt	19_GO:0023052 signaling	-2.516586218101952	1.9410187503443377	3.174938953215255	30198	262	1247	21	1.6840417000801924	0.3643805627570776	267|998|1001|1453|1906|1990|2535|3090|4041|4286|5310|7474|7476|8324|8532|23500|57447|57805|80326|83439|166336	AMFR|CDC42|CDH3|CSNK1D|EDN1|CELA1|FZD2|HIC1|LRP5|MITF|PKD1|WNT5A|WNT7A|FZD7|CPZ|DAAM2|NDRG2|CCAR2|WNT10A|TCF7L1|PRICKLE2	-1.0556235336033402	0	72	0	0	-3.6383549063961937	3.7256184072543337
1	-2.3035573354006087	GO:0060071	M1	1	0	GO Biological Processes	19	Wnt signaling pathway, planar cell polarity pathway	19_GO:0023052 signaling	-2.3035573354006087	3.7256184072543337	3.534860097404558	30198	39	1247	6	0.48115477145148355	0.19595747544322786	998|2535|7474|7476|8324|166336	CDC42|FZD2|WNT5A|WNT7A|FZD7|PRICKLE2	-0.9042997245658999	0	72	0	0	-3.6383549063961937	3.7256184072543337
1	-2.0558459320242726	GO:0090175	M1	1	0	GO Biological Processes	19	regulation of establishment of planar polarity	19_GO:0032502 developmental process	-2.0558459320242726	2.9739585531591612	3.0958504307844947	30198	57	1247	7	0.5613472333600642	0.21157296988862812	998|2535|7474|7476|8324|89958|166336	CDC42|FZD2|WNT5A|WNT7A|FZD7|SAPCD2|PRICKLE2	-0.737773779007243	0	72	0	0	-3.6383549063961937	3.7256184072543337
1	-3.6305112113528253	GO:0035987	M1	1	0	GO Biological Processes	19	endodermal cell differentiation	19_GO:0032502 developmental process	-3.6305112113528253	4.725174565298179	4.953678660132813	30198	41	1247	8	0.6415396952686447	0.22608979833152643	1284|1294|1303|3678|3912|4313|4324|7448	COL4A2|COL7A1|COL12A1|ITGA5|LAMB1|MMP2|MMP15|VTN	-1.8594618251659223	0	73	1	1	-3.6305112113528253	4.725174565298179
1	-3.043717498641061	GO:0007492	M1	1	0	GO Biological Processes	19	endoderm development	19_GO:0032502 developmental process	-3.043717498641061	3.2725026550206984	4.062068859805633	30198	74	1247	10	0.8019246190858059	0.2525719804408972	652|1284|1294|1303|3678|3912|4089|4313|4324|7448	BMP4|COL4A2|COL7A1|COL12A1|ITGA5|LAMB1|SMAD4|MMP2|MMP15|VTN	-1.4254015147309227	0	73	0	0	-3.6305112113528253	4.725174565298179
1	-2.965057426591347	GO:0001706	M1	1	0	GO Biological Processes	19	endoderm formation	19_GO:0032502 developmental process	-2.965057426591347	3.7986697485730456	4.151432993667242	30198	51	1247	8	0.6415396952686447	0.22608979833152643	1284|1294|1303|3678|3912|4313|4324|7448	COL4A2|COL7A1|COL12A1|ITGA5|LAMB1|MMP2|MMP15|VTN	-1.3560067430342353	0	73	0	0	-3.6305112113528253	4.725174565298179
1	-3.5730882684479663	GO:2001242	M1	1	0	GO Biological Processes	19	regulation of intrinsic apoptotic signaling pathway	19_GO:0023052 signaling	-3.5730882684479663	2.549107331279281	4.216061468100565	30198	171	1247	18	1.4434643143544508	0.3377633425169463	637|1191|1984|3932|5291|5414|6615|9451|9709|10134|10488|25946|29108|57007|57805|84447|90993|138151	BID|CLU|EIF5A|LCK|PIK3CB|SEPTIN4|SNAI1|EIF2AK3|HERPUD1|BCAP31|CREB3|ZNF385A|PYCARD|ACKR3|CCAR2|SYVN1|CREB3L1|NACC2	-1.8102800115538493	0	74	1	1	-3.5730882684479663	4.8433039294306335
1	-3.383849803803695	GO:1902532	M1	1	0	GO Biological Processes	19	negative regulation of intracellular signal transduction	19_GO:0023052 signaling	-3.383849803803695	1.7644094460585187	3.7513754666666674	30198	549	1247	40	3.2076984763432237	0.4989809327281888	637|652|1191|1605|1969|2274|3480|3688|3976|4089|5291|5788|6397|6615|6653|7078|7126|7248|7249|8000|8437|8527|9709|10347|10488|25946|29108|55075|55666|57007|57447|57493|57805|80014|80149|83892|84447|90993|91663|140885	BID|BMP4|CLU|DAG1|EPHA2|FHL2|IGF1R|ITGB1|LIF|SMAD4|PIK3CB|PTPRC|SEC14L1|SNAI1|SORL1|TIMP3|TNFAIP1|TSC1|TSC2|PSCA|RASAL1|DGKD|HERPUD1|ABCA7|CREB3|ZNF385A|PYCARD|UACA|NPLOC4|ACKR3|NDRG2|HEG1|CCAR2|WWC2|ZC3H12A|KCTD10|SYVN1|CREB3L1|MYADM|SIRPA	-1.670376174354766	0	74	0	0	-3.5730882684479663	4.8433039294306335
1	-3.082955870619257	GO:1902229	M1	1	0	GO Biological Processes	19	regulation of intrinsic apoptotic signaling pathway in response to DNA damage	19_GO:0023052 signaling	-3.082955870619257	4.460937829738742	4.430505389784744	30198	38	1247	7	0.5613472333600642	0.21157296988862812	637|1191|6615|25946|57007|57805|138151	BID|CLU|SNAI1|ZNF385A|ACKR3|CCAR2|NACC2	-1.4563673607431287	0	74	0	0	-3.5730882684479663	4.8433039294306335
1	-2.906534666056162	GO:1902230	M1	1	0	GO Biological Processes	19	negative regulation of intrinsic apoptotic signaling pathway in response to DNA damage	19_GO:0023052 signaling	-2.906534666056162	4.8433039294306335	4.3709459802810455	30198	30	1247	6	0.48115477145148355	0.19595747544322786	637|1191|6615|25946|57007|57805	BID|CLU|SNAI1|ZNF385A|ACKR3|CCAR2	-1.3132373229064047	0	74	0	0	-3.5730882684479663	4.8433039294306335
1	-2.484563374272967	GO:2001243	M1	1	0	GO Biological Processes	19	negative regulation of intrinsic apoptotic signaling pathway	19_GO:0023052 signaling	-2.484563374272967	2.6115854521439688	3.3836261809583887	30198	102	1247	11	0.8821170809943866	0.2647926327826884	637|1191|5291|6615|9709|10488|25946|57007|57805|84447|90993	BID|CLU|PIK3CB|SNAI1|HERPUD1|CREB3|ZNF385A|ACKR3|CCAR2|SYVN1|CREB3L1	-1.0340661234525201	0	74	0	0	-3.5730882684479663	4.8433039294306335
1	-3.570411232075984	GO:0040013	M1	1	0	GO Biological Processes	19	negative regulation of locomotion	19_GO:0040011 locomotion	-3.570411232075984	1.9303022907151075	3.955633906254882	30198	414	1247	33	2.6463512429831595	0.4545342703081749	100|135|397|613|653|999|1265|1605|3488|3621|4070|4286|5734|6347|6722|7070|7168|7474|7869|8482|9037|9723|10509|22914|22998|25855|29775|55558|79890|374969|406968|407004|442904	ADA|ADORA2A|ARHGDIB|BCR|BMP5|CDH1|CNN2|DAG1|IGFBP5|ING1|TACSTD2|MITF|PTGER4|CCL2|SRF|THY1|TPM1|WNT5A|SEMA3B|SEMA7A|SEMA5A|SEMA3E|SEMA4B|KLRK1|LIMCH1|BRMS1|CARD10|PLXNA3|RIN3|SVBP|MIR193A|MIR22|MIR335	-1.8099769576091687	0	75	1	1	-3.570411232075984	3.259916106347542
1	-2.7105619644247967	GO:0002685	M1	1	0	GO Biological Processes	19	regulation of leukocyte migration	19_GO:0040011 locomotion	-2.7105619644247967	2.100976590392284	3.3937114426240917	30198	219	1247	19	1.5236567762630313	0.3468776383018224	100|351|613|653|975|1436|1906|1907|5734|6347|6354|6484|7070|7474|10488|22914|29108|55512|79890	ADA|APP|BCR|BMP5|CD81|CSF1R|EDN1|EDN2|PTGER4|CCL2|CCL7|ST3GAL4|THY1|WNT5A|CREB3|KLRK1|PYCARD|SMPD3|RIN3	-1.1903250237895666	0	75	0	0	-3.570411232075984	3.259916106347542
1	-2.274714358606781	GO:0002686	M1	1	0	GO Biological Processes	19	negative regulation of leukocyte migration	19_GO:0040011 locomotion	-2.274714358606781	3.259916106347542	3.385029698671446	30198	52	1247	7	0.5613472333600642	0.21157296988862812	100|613|653|5734|6347|22914|79890	ADA|BCR|BMP5|PTGER4|CCL2|KLRK1|RIN3	-0.887741543363982	0	75	0	0	-3.570411232075984	3.259916106347542
1	-2.227869072199396	GO:0051271	M1	1	0	GO Biological Processes	19	negative regulation of cellular component movement	19_GO:0051179 localization	-2.227869072199396	1.68952462654557	2.8333507036987173	30198	387	1247	27	2.165196471531676	0.41215646567723097	87|100|274|397|613|653|999|1265|1605|3488|3621|4070|4286|5734|6347|6722|7070|7168|22914|22998|25855|29775|79890|374969|406968|407004|442904	ACTN1|ADA|BIN1|ARHGDIB|BCR|BMP5|CDH1|CNN2|DAG1|IGFBP5|ING1|TACSTD2|MITF|PTGER4|CCL2|SRF|THY1|TPM1|KLRK1|LIMCH1|BRMS1|CARD10|RIN3|SVBP|MIR193A|MIR22|MIR335	-0.854426774406132	0	75	0	0	-3.570411232075984	3.259916106347542
1	-2.0229818762524467	GO:0030336	M1	1	0	GO Biological Processes	19	negative regulation of cell migration	19_GO:0040011 locomotion	-2.0229818762524467	1.6632225032385417	2.6420287801123767	30198	364	1247	25	2.0048115477145148	0.3969226910092352	100|397|613|653|999|1265|1605|3488|3621|4070|4286|5734|6347|6722|7070|7168|22914|22998|25855|29775|79890|374969|406968|407004|442904	ADA|ARHGDIB|BCR|BMP5|CDH1|CNN2|DAG1|IGFBP5|ING1|TACSTD2|MITF|PTGER4|CCL2|SRF|THY1|TPM1|KLRK1|LIMCH1|BRMS1|CARD10|RIN3|SVBP|MIR193A|MIR22|MIR335	-0.7227175066694005	0	75	0	0	-3.570411232075984	3.259916106347542
1	-3.5649085858596923	GO:0032596	M1	1	0	GO Biological Processes	19	protein transport into membrane raft	19_GO:0051179 localization	-3.5649085858596923	18.162389735364876	7.124112547414159	30198	4	1247	3	0.24057738572574178	0.13873023991170613	481|23180|51308	ATP1B1|RFTN1|REEP2	-1.8069709723369163	0	76	1	1	-3.5649085858596923	18.162389735364876
1	-2.893113221022875	GO:0032594	M1	1	0	GO Biological Processes	19	protein transport within lipid bilayer	19_GO:0051179 localization	-2.893113221022875	12.108259823576583	5.647536607850858	30198	6	1247	3	0.24057738572574178	0.13873023991170613	481|23180|51308	ATP1B1|RFTN1|REEP2	-1.3128783507123596	0	76	0	0	-3.5649085858596923	18.162389735364876
1	-2.6636183707759367	GO:1903044	M1	1	0	GO Biological Processes	19	protein localization to membrane raft	19_GO:0051179 localization	-2.6636183707759367	10.378508420208501	5.150239023017487	30198	7	1247	3	0.24057738572574178	0.13873023991170613	481|23180|51308	ATP1B1|RFTN1|REEP2	-1.168525984525925	0	76	0	0	-3.5649085858596923	18.162389735364876
1	-3.5418420044238026	GO:1905475	M1	1	0	GO Biological Processes	19	regulation of protein localization to membrane	19_GO:0051179 localization	-3.5418420044238026	2.534286939818355	4.1879878507234425	30198	172	1247	18	1.4434643143544508	0.3377633425169463	975|1000|1020|1605|1969|2817|2934|3688|4641|5174|5583|9495|10580|11079|23255|91461|116372|131578	CD81|CDH2|CDK5|DAG1|EPHA2|GPC1|GSN|ITGB1|MYO1C|PDZK1|PRKCH|AKAP5|SORBS1|RER1|MTCL1|PKDCC|LYPD1|LRRC15	-1.790836181405279	0	77	1	1	-3.5418420044238026	2.5862302535794646
1	-2.7256456369744178	GO:1904375	M1	1	0	GO Biological Processes	19	regulation of protein localization to cell periphery	19_GO:0051179 localization	-2.7256456369744178	2.538828672685413	3.5635992287885148	30198	124	1247	13	1.0425020048115476	0.28762694983318887	1020|1605|1969|2037|3688|5583|9495|10580|11079|89958|91461|116372|131578	CDK5|DAG1|EPHA2|EPB41L2|ITGB1|PRKCH|AKAP5|SORBS1|RER1|SAPCD2|PKDCC|LYPD1|LRRC15	-1.2019540311035888	0	77	0	0	-3.5418420044238026	2.5862302535794646
1	-2.4516353190972593	GO:1905477	M1	1	0	GO Biological Processes	19	positive regulation of protein localization to membrane	19_GO:0051179 localization	-2.4516353190972593	2.5862302535794646	3.346732559253141	30198	103	1247	11	0.8821170809943866	0.2647926327826884	975|1020|1969|3688|4641|5174|5583|9495|10580|11079|23255	CD81|CDK5|EPHA2|ITGB1|MYO1C|PDZK1|PRKCH|AKAP5|SORBS1|RER1|MTCL1	-1.0166399633140994	0	77	0	0	-3.5418420044238026	2.5862302535794646
1	-3.510593052284075	GO:0048539	M1	1	0	GO Biological Processes	19	bone marrow development	19_GO:0002376 immune system process	-3.510593052284075	10.762897620956963	6.0793754821085955	30198	9	1247	4	0.32076984763432237	0.16012748396610704	4041|5788|10234|171023	LRP5|PTPRC|LRRC17|ASXL1	-1.7685073620324885	0	78	1	1	-3.510593052284075	10.762897620956963
1	-3.490961750157968	GO:0030162	M1	1	0	GO Biological Processes	19	regulation of proteolysis	19_GO:0008152 metabolic process	-3.490961750157968	1.657775170476257	3.772890362156912	30198	745	1247	51	4.0898155573376105	0.5608555187779122	135|274|351|355|637|871|1017|1020|1191|1294|1453|1950|2537|2903|2934|3491|3586|3932|4627|5118|5310|5371|5887|5918|6125|6195|6653|6694|7078|7123|7448|8754|8975|9451|9709|10134|10869|26259|26999|29108|51232|55075|57805|64215|80149|89932|91304|140686|152503|344558|374969	ADORA2A|BIN1|APP|FAS|BID|SERPINH1|CDK2|CDK5|CLU|COL7A1|CSNK1D|EGF|IFI6|GRIN2A|GSN|CCN1|IL10|LCK|MYH9|PCOLCE|PKD1|PML|RAD23B|RARRES1|RPL5|RPS6KA1|SORL1|SPP2|TIMP3|CLEC3B|VTN|ADAM9|USP13|EIF2AK3|HERPUD1|BCAP31|USP19|FBXW8|CYFIP2|PYCARD|CRIM1|UACA|CCAR2|DNAJC1|ZC3H12A|PAPLN|TMEM259|WFDC3|SH3D19|SH3RF3|SVBP	-1.7535209649521453	0	79	1	1	-3.490961750157968	1.7719404619868173
1	-2.6342030331999884	GO:0042176	M1	1	0	GO Biological Processes	19	regulation of protein catabolic process	19_GO:0008152 metabolic process	-2.6342030331999884	1.768964911253002	3.2008822569352877	30198	397	1247	29	2.3255813953488373	0.42679857711550495	975|999|1017|1191|1453|1950|2903|3586|4089|5310|5371|5887|6125|6653|7078|7474|8742|8754|8975|9709|10134|10869|26259|29116|57805|91304|116986|152503|344558	CD81|CDH1|CDK2|CLU|CSNK1D|EGF|GRIN2A|IL10|SMAD4|PKD1|PML|RAD23B|RPL5|SORL1|TIMP3|WNT5A|TNFSF12|ADAM9|USP13|HERPUD1|BCAP31|USP19|FBXW8|MYLIP|CCAR2|TMEM259|AGAP2|SH3D19|SH3RF3	-1.143742482434522	0	79	0	0	-3.490961750157968	1.7719404619868173
1	-2.5025158422350477	GO:0045862	M1	1	0	GO Biological Processes	19	positive regulation of proteolysis	19_GO:0048518 positive regulation of biological process	-2.5025158422350477	1.7719404619868173	3.0964279790677884	30198	369	1247	27	2.165196471531676	0.41215646567723097	351|355|637|1191|1453|1950|2903|2934|3491|3932|4627|5118|5371|7123|8754|8975|9451|9709|10134|26259|26999|29108|55075|80149|91304|152503|344558	APP|FAS|BID|CLU|CSNK1D|EGF|GRIN2A|GSN|CCN1|LCK|MYH9|PCOLCE|PML|CLEC3B|ADAM9|USP13|EIF2AK3|HERPUD1|BCAP31|FBXW8|CYFIP2|PYCARD|UACA|ZC3H12A|TMEM259|SH3D19|SH3RF3	-1.0464147138966025	0	79	0	0	-3.490961750157968	1.7719404619868173
1	-3.471797896590087	GO:0030968	M1	1	0	GO Biological Processes	19	endoplasmic reticulum unfolded protein response	19_GO:0023052 signaling	-3.471797896590087	4.036086607858862	4.634404498631692	30198	54	1247	9	0.7217321571772254	0.2397076514180788	267|9451|9709|10488|10956|27230|51009|79956|90993	AMFR|EIF2AK3|HERPUD1|CREB3|OS9|SERP1|DERL2|ERMP1|CREB3L1	-1.7398557024181889	0	80	1	1	-3.471797896590087	7.122505778574461
1	-3.31310577975784	GO:0030970	M1	1	0	GO Biological Processes	19	retrograde protein transport, ER to cytosol	19_GO:0051179 localization	-3.31310577975784	7.122505778574461	5.240469446616206	30198	17	1247	5	0.40096230954290296	0.1789559406484096	9709|10956|51009|55666|84447	HERPUD1|OS9|DERL2|NPLOC4|SYVN1	-1.6181762752594933	0	80	0	0	-3.471797896590087	7.122505778574461
1	-3.31310577975784	GO:1903513	M1	1	0	GO Biological Processes	19	endoplasmic reticulum to cytosol transport	19_GO:0051179 localization	-3.31310577975784	7.122505778574461	5.240469446616206	30198	17	1247	5	0.40096230954290296	0.1789559406484096	9709|10956|51009|55666|84447	HERPUD1|OS9|DERL2|NPLOC4|SYVN1	-1.6181762752594933	0	80	0	0	-3.471797896590087	7.122505778574461
1	-3.2653079300055063	GO:1905897	M1	1	0	GO Biological Processes	19	regulation of response to endoplasmic reticulum stress	19_GO:0050896 response to stimulus	-3.2653079300055063	3.248557513642498	4.231512459300439	30198	82	1247	11	0.8821170809943866	0.2647926327826884	1191|8975|9451|9709|10134|10347|10488|10869|84447|90993|91304	CLU|USP13|EIF2AK3|HERPUD1|BCAP31|ABCA7|CREB3|USP19|SYVN1|CREB3L1|TMEM259	-1.5881630466869343	0	80	0	0	-3.471797896590087	7.122505778574461
1	-3.104853369034842	GO:0036503	M1	1	0	GO Biological Processes	19	ERAD pathway	19_GO:0050896 response to stimulus	-3.104853369034842	2.9353357148064445	4.002959688142649	30198	99	1247	12	0.9623095429029671	0.27645498252848194	267|8975|9709|10869|10956|11253|51009|51439|55666|55757|83590|84447	AMFR|USP13|HERPUD1|USP19|OS9|MAN1B1|DERL2|FAM8A1|NPLOC4|UGGT2|TMUB1|SYVN1	-1.4710465021535324	0	80	0	0	-3.471797896590087	7.122505778574461
1	-3.0949194207627317	GO:0034976	M1	1	0	GO Biological Processes	19	response to endoplasmic reticulum stress	19_GO:0050896 response to stimulus	-3.0949194207627317	2.2115543056760885	3.734562338939849	30198	219	1247	20	1.6038492381716118	0.3557440122843459	267|5371|8975|9451|9709|10134|10488|10869|10956|11253|27230|51009|51439|55666|55757|79956|83590|84447|90993|91304	AMFR|PML|USP13|EIF2AK3|HERPUD1|BCAP31|CREB3|USP19|OS9|MAN1B1|SERP1|DERL2|FAM8A1|NPLOC4|UGGT2|ERMP1|TMUB1|SYVN1|CREB3L1|TMEM259	-1.4623239758158668	0	80	0	0	-3.471797896590087	7.122505778574461
1	-2.821968024335634	GO:0034620	M1	1	0	GO Biological Processes	19	cellular response to unfolded protein	19_GO:0050896 response to stimulus	-2.821968024335634	3.0653822338168566	3.8148463436992346	30198	79	1247	10	0.8019246190858059	0.2525719804408972	267|9451|9531|9709|10488|10956|27230|51009|79956|90993	AMFR|EIF2AK3|BAG3|HERPUD1|CREB3|OS9|SERP1|DERL2|ERMP1|CREB3L1	-1.265991656297977	0	80	0	0	-3.471797896590087	7.122505778574461
1	-2.738876788973096	GO:0030433	M1	1	0	GO Biological Processes	19	ubiquitin-dependent ERAD pathway	19_GO:0050896 response to stimulus	-2.738876788973096	2.9896937835991566	3.7213990257873917	30198	81	1247	10	0.8019246190858059	0.2525719804408972	267|9709|10869|10956|11253|51009|51439|55666|83590|84447	AMFR|HERPUD1|USP19|OS9|MAN1B1|DERL2|FAM8A1|NPLOC4|TMUB1|SYVN1	-1.2111030955177622	0	80	0	0	-3.471797896590087	7.122505778574461
1	-2.6671845521940614	GO:0032527	M1	1	0	GO Biological Processes	19	protein exit from endoplasmic reticulum	19_GO:0051179 localization	-2.6671845521940614	5.264460792859384	4.246075831748113	30198	23	1247	5	0.40096230954290296	0.1789559406484096	9709|10956|51009|55666|84447	HERPUD1|OS9|DERL2|NPLOC4|SYVN1	-1.168525984525925	0	80	0	0	-3.471797896590087	7.122505778574461
1	-2.6214087204657677	GO:0035967	M1	1	0	GO Biological Processes	19	cellular response to topologically incorrect protein	19_GO:0050896 response to stimulus	-2.6214087204657677	2.718180776721274	3.535753560484467	30198	98	1247	11	0.8821170809943866	0.2647926327826884	267|9451|9531|9709|10488|10956|27230|51009|55757|79956|90993	AMFR|EIF2AK3|BAG3|HERPUD1|CREB3|OS9|SERP1|DERL2|UGGT2|ERMP1|CREB3L1	-1.1318750096785282	0	80	0	0	-3.471797896590087	7.122505778574461
1	-2.5825102672679154	GO:0035966	M1	1	0	GO Biological Processes	19	response to topologically incorrect protein	19_GO:0050896 response to stimulus	-2.5825102672679154	2.354383854584336	3.38107819207875	30198	144	1247	14	1.1226944667201284	0.29836362561905766	267|871|1191|9451|9531|9709|10488|10956|27230|51009|55757|79956|89890|90993	AMFR|SERPINH1|CLU|EIF2AK3|BAG3|HERPUD1|CREB3|OS9|SERP1|DERL2|UGGT2|ERMP1|KBTBD6|CREB3L1	-1.1013152486170912	0	80	0	0	-3.471797896590087	7.122505778574461
1	-2.303114502315667	GO:0006986	M1	1	0	GO Biological Processes	19	response to unfolded protein	19_GO:0050896 response to stimulus	-2.303114502315667	2.3625872826490895	3.142660091721654	30198	123	1247	12	0.9623095429029671	0.27645498252848194	267|871|9451|9531|9709|10488|10956|27230|51009|79956|89890|90993	AMFR|SERPINH1|EIF2AK3|BAG3|HERPUD1|CREB3|OS9|SERP1|DERL2|ERMP1|KBTBD6|CREB3L1	-0.9042997245658999	0	80	0	0	-3.471797896590087	7.122505778574461
1	-2.264871138898527	GO:0010498	M1	1	0	GO Biological Processes	19	proteasomal protein catabolic process	19_GO:0008152 metabolic process	-2.264871138898527	1.7202992099070558	2.8773695112011453	30198	366	1247	26	2.0850040096230953	0.40461765218590895	267|5371|5887|6502|7126|7328|8975|9618|9709|10524|10869|10956|11253|23194|25847|51009|51439|55666|55757|55968|83590|83892|84447|89890|116988|144699	AMFR|PML|RAD23B|SKP2|TNFAIP1|UBE2H|USP13|TRAF4|HERPUD1|KAT5|USP19|OS9|MAN1B1|FBXL7|ANAPC13|DERL2|FAM8A1|NPLOC4|UGGT2|NSFL1C|TMUB1|KCTD10|SYVN1|KBTBD6|AGAP3|FBXL14	-0.8805047823661649	0	80	0	0	-3.471797896590087	7.122505778574461
1	-2.1772091788470243	GO:0043161	M1	1	0	GO Biological Processes	19	proteasome-mediated ubiquitin-dependent protein catabolic process	19_GO:0008152 metabolic process	-2.1772091788470243	1.7349148403930628	2.807217388139812	30198	335	1247	24	1.9246190858059342	0.3890623172864129	267|5371|5887|6502|7126|7328|9618|9709|10524|10869|10956|11253|23194|25847|51009|51439|55666|55968|83590|83892|84447|89890|116988|144699	AMFR|PML|RAD23B|SKP2|TNFAIP1|UBE2H|TRAF4|HERPUD1|KAT5|USP19|OS9|MAN1B1|FBXL7|ANAPC13|DERL2|FAM8A1|NPLOC4|NSFL1C|TMUB1|KCTD10|SYVN1|KBTBD6|AGAP3|FBXL14	-0.8162418054908323	0	80	0	0	-3.471797896590087	7.122505778574461
1	-2.083301751310541	GO:1902236	M1	1	0	GO Biological Processes	19	negative regulation of endoplasmic reticulum stress-induced intrinsic apoptotic signaling pathway	19_GO:0023052 signaling	-2.083301751310541	4.8433039294306335	3.568271097310526	30198	20	1247	4	0.32076984763432237	0.16012748396610704	9709|10488|84447|90993	HERPUD1|CREB3|SYVN1|CREB3L1	-0.7561468512100452	0	80	0	0	-3.471797896590087	7.122505778574461
1	-2.04396746408661	GO:1903573	M1	1	0	GO Biological Processes	19	negative regulation of response to endoplasmic reticulum stress	19_GO:0048519 negative regulation of biological process	-2.04396746408661	3.30225267915725	3.1716861197049773	30198	44	1247	6	0.48115477145148355	0.19595747544322786	1191|9709|10347|10488|84447|90993	CLU|HERPUD1|ABCA7|CREB3|SYVN1|CREB3L1	-0.737773779007243	0	80	0	0	-3.471797896590087	7.122505778574461
1	-2.0232315181215	GO:1902235	M1	1	0	GO Biological Processes	19	regulation of endoplasmic reticulum stress-induced intrinsic apoptotic signaling pathway	19_GO:0023052 signaling	-2.0232315181215	3.7838311948676826	3.2699594301914647	30198	32	1247	5	0.40096230954290296	0.1789559406484096	9451|9709|10488|84447|90993	EIF2AK3|HERPUD1|CREB3|SYVN1|CREB3L1	-0.7227175066694005	0	80	0	0	-3.471797896590087	7.122505778574461
1	-3.428030401075404	GO:0000018	M1	1	0	GO Biological Processes	19	regulation of DNA recombination	19_GO:0008152 metabolic process	-3.428030401075404	2.7518772326310414	4.186355922898956	30198	132	1247	15	1.202886928628709	0.308710430389774	2074|2521|3006|3008|3009|3586|3838|5788|7014|8741|9643|10039|10524|10933|23514	ERCC6|FUS|H1-2|H1-4|H1-5|IL10|KPNA2|PTPRC|TERF2|TNFSF13|MORF4L2|PARP3|KAT5|MORF4L1|SPIDR	-1.7042334965361274	0	81	1	1	-3.428030401075404	2.7518772326310414
1	-2.1514054004407948	GO:2001022	M1	1	0	GO Biological Processes	19	positive regulation of response to DNA damage stimulus	19_GO:0048518 positive regulation of biological process	-2.1514054004407948	2.105784317143754	2.9197013356820687	30198	161	1247	14	1.1226944667201284	0.29836362561905766	2074|2521|3090|6604|9513|9643|10039|10524|10933|23514|25946|55193|57805|138151	ERCC6|FUS|HIC1|SMARCD3|FXR2|MORF4L2|PARP3|KAT5|MORF4L1|SPIDR|ZNF385A|PBRM1|CCAR2|NACC2	-0.8013039451511221	0	81	0	0	-3.428030401075404	2.7518772326310414
1	-2.0435087011928266	GO:2000781	M1	1	0	GO Biological Processes	19	positive regulation of double-strand break repair	19_GO:0048518 positive regulation of biological process	-2.0435087011928266	2.534286939818355	2.9571227643961806	30198	86	1247	9	0.7217321571772254	0.2397076514180788	2074|2521|6604|9643|10039|10524|10933|23514|55193	ERCC6|FUS|SMARCD3|MORF4L2|PARP3|KAT5|MORF4L1|SPIDR|PBRM1	-0.737773779007243	0	81	0	0	-3.428030401075404	2.7518772326310414
1	-3.340611213649235	GO:2000273	M1	1	0	GO Biological Processes	19	positive regulation of signaling receptor activity	19_GO:0023052 signaling	-3.340611213649235	4.3051590483827855	4.604862827672484	30198	45	1247	8	0.6415396952686447	0.22608979833152643	1906|1950|3460|3586|3688|6347|8202|27092	EDN1|EGF|IFNGR2|IL10|ITGB1|CCL2|NCOA3|CACNG4	-1.637821666641967	0	82	1	1	-3.340611213649235	4.3051590483827855
1	-3.31310577975784	GO:0060055	M1	1	0	GO Biological Processes	19	angiogenesis involved in wound healing	19_GO:0032502 developmental process	-3.31310577975784	7.122505778574461	5.240469446616206	30198	17	1247	5	0.40096230954290296	0.1789559406484096	1605|2683|2828|5291|6722	DAG1|B4GALT1|GPR4|PIK3CB|SRF	-1.6181762752594933	0	83	1	1	-3.31310577975784	7.122505778574461
1	-3.2995772859843475	GO:0033365	M1	1	0	GO Biological Processes	19	protein localization to organelle	19_GO:0051179 localization	-3.2995772859843475	1.6640006190295304	3.645573345001425	30198	684	1247	47	3.769045709703288	0.5393117368327544	602|637|652|968|975|1020|1191|1453|3009|3621|3838|4792|5371|5530|6272|6653|7014|7249|8335|8359|8367|8368|8970|9709|10039|10134|10347|10938|10956|11079|22863|25900|26953|27092|30000|51804|54492|55764|57545|64770|79003|83882|84709|90196|90410|131474|387990	BCL3|BID|BMP4|CD68|CD81|CDK5|CLU|CSNK1D|H1-5|ING1|KPNA2|NFKBIA|PML|PPP3CA|SORT1|SORL1|TERF2|TSC2|H2AC4|H4C1|H4C5|H4C13|H2BC11|HERPUD1|PARP3|BCAP31|ABCA7|EHD1|OS9|RER1|ATG14|IFFO1|RANBP6|CACNG4|TNPO2|SIX4|NEURL1B|IFT122|CC2D2A|CCDC14|MIS12|TSPAN10|MGARP|SYS1|IFT20|CHCHD4|TOMM20L	-1.607431730005612	0	84	1	1	-3.2995772859843475	1.771940461986817
1	-2.9834440039985575	GO:0006886	M1	1	0	GO Biological Processes	19	intracellular protein transport	19_GO:0051179 localization	-2.9834440039985575	1.6264826628684965	3.4033983482587993	30198	670	1247	45	3.608660785886127	0.5281518562465082	481|602|613|637|1020|1191|3621|3838|4641|4647|4792|5310|5371|5530|5869|6272|6653|7249|8676|9531|9709|10124|10134|10239|10267|10938|10956|22863|22872|23180|23673|26953|27092|30000|50999|51009|51308|55666|81622|83597|84447|84709|89781|131474|387990	ATP1B1|BCL3|BCR|BID|CDK5|CLU|ING1|KPNA2|MYO1C|MYO7A|NFKBIA|PKD1|PML|PPP3CA|RAB5B|SORT1|SORL1|TSC2|STX11|BAG3|HERPUD1|ARL4A|BCAP31|AP3S2|RAMP1|EHD1|OS9|ATG14|SEC31A|RFTN1|STX12|RANBP6|CACNG4|TNPO2|TMED5|DERL2|REEP2|NPLOC4|UNC93B1|RTP3|SYVN1|MGARP|HPS4|CHCHD4|TOMM20L	-1.3709419554010345	0	84	0	0	-3.2995772859843475	1.771940461986817
1	-2.287786403004676	GO:0072594	M1	1	0	GO Biological Processes	19	establishment of protein localization to organelle	19_GO:0051179 localization	-2.287786403004676	1.771940461986817	2.91733604262139	30198	328	1247	24	1.9246190858059342	0.3890623172864129	602|637|968|1191|3009|3621|3838|4792|5371|5530|6272|6653|7249|9709|10134|22863|26953|27092|30000|54492|83882|84709|131474|387990	BCL3|BID|CD68|CLU|H1-5|ING1|KPNA2|NFKBIA|PML|PPP3CA|SORT1|SORL1|TSC2|HERPUD1|BCAP31|ATG14|RANBP6|CACNG4|TNPO2|NEURL1B|TSPAN10|MGARP|CHCHD4|TOMM20L	-0.895281099161916	0	84	0	0	-3.2995772859843475	1.771940461986817
1	-3.291516997708273	GO:0043551	M1	1	0	GO Biological Processes	19	regulation of phosphatidylinositol 3-kinase activity	19_GO:0008152 metabolic process	-3.291516997708273	3.823660996918922	4.428478044643107	30198	57	1247	9	0.7217321571772254	0.2397076514180788	998|1154|2268|5159|5587|9021|22863|116986|124997	CDC42|CISH|FGR|PDGFRB|PRKD1|SOCS3|ATG14|AGAP2|WDR81	-1.600756752256304	0	85	1	1	-3.291516997708273	4.581503717028978
1	-3.287939775003343	GO:0043550	M1	1	0	GO Biological Processes	19	regulation of lipid kinase activity	19_GO:0008152 metabolic process	-3.287939775003343	3.509640528572923	4.331387585692329	30198	69	1247	10	0.8019246190858059	0.2525719804408972	975|998|1154|2268|5159|5587|9021|22863|116986|124997	CD81|CDC42|CISH|FGR|PDGFRB|PRKD1|SOCS3|ATG14|AGAP2|WDR81	-1.6002172517246966	0	85	0	0	-3.291516997708273	4.581503717028978
1	-3.155784724835862	GO:0090218	M1	1	0	GO Biological Processes	19	positive regulation of lipid kinase activity	19_GO:0048518 positive regulation of biological process	-3.155784724835862	4.581503717028978	4.524043180730773	30198	37	1247	7	0.5613472333600642	0.21157296988862812	975|998|2268|5159|5587|22863|116986	CD81|CDC42|FGR|PDGFRB|PRKD1|ATG14|AGAP2	-1.509674075257259	0	85	0	0	-3.291516997708273	4.581503717028978
1	-3.1188522696954326	GO:0045834	M1	1	0	GO Biological Processes	19	positive regulation of lipid metabolic process	19_GO:0048518 positive regulation of biological process	-3.1188522696954326	2.4837456048362223	3.856032319800424	30198	156	1247	16	1.2830793905372895	0.31870533802717327	215|975|998|2268|3480|3491|5159|5587|6720|10524|10580|22863|60481|84649|116986|440503	ABCD1|CD81|CDC42|FGR|IGF1R|CCN1|PDGFRB|PRKD1|SREBF1|KAT5|SORBS1|ATG14|ELOVL5|DGAT2|AGAP2|PLIN5	-1.4813907292253428	0	85	0	0	-3.291516997708273	4.581503717028978
1	-2.6815683014213216	GO:0043552	M1	1	0	GO Biological Processes	19	positive regulation of phosphatidylinositol 3-kinase activity	19_GO:0048518 positive regulation of biological process	-2.6815683014213216	4.403003572209667	4.05929909235217	30198	33	1247	6	0.48115477145148355	0.19595747544322786	998|2268|5159|5587|22863|116986	CDC42|FGR|PDGFRB|PRKD1|ATG14|AGAP2	-1.1742139213107008	0	85	0	0	-3.291516997708273	4.581503717028978
1	-2.370312374905701	GO:0019216	M1	1	0	GO Biological Processes	19	regulation of lipid metabolic process	19_GO:0008152 metabolic process	-2.370312374905701	1.7754046662135754	2.988586684600537	30198	341	1247	25	2.0048115477145148	0.3969226910092352	215|653|975|998|1958|2268|3480|3490|3491|5159|5587|6615|6653|6720|10347|10524|10580|22863|60481|80207|84649|94101|116986|407018|440503	ABCD1|BMP5|CD81|CDC42|EGR1|FGR|IGF1R|IGFBP7|CCN1|PDGFRB|PRKD1|SNAI1|SORL1|SREBF1|ABCA7|KAT5|SORBS1|ATG14|ELOVL5|OPA3|DGAT2|ORMDL1|AGAP2|MIR27A|PLIN5	-0.9460504749434542	0	85	0	0	-3.291516997708273	4.581503717028978
1	-3.2676644406750075	GO:0097306	M1	1	0	GO Biological Processes	19	cellular response to alcohol	19_GO:0050896 response to stimulus	-3.2676644406750075	3.058928797535137	4.171397561090569	30198	95	1247	12	0.9623095429029671	0.27645498252848194	112|687|999|1605|1788|3480|3709|5031|5734|11184|23514|57655	ADCY6|KLF9|CDH1|DAG1|DNMT3A|IGF1R|ITPR2|P2RY6|PTGER4|MAP4K1|SPIDR|GRAMD1A	-1.5891770694809264	0	86	1	1	-3.2676644406750075	3.058928797535137
1	-3.2676644406750075	GO:0048771	M1	1	0	GO Biological Processes	19	tissue remodeling	19_GO:0032501 multicellular organismal process	-3.2676644406750075	3.058928797535137	4.171397561090569	30198	95	1247	12	0.9623095429029671	0.27645498252848194	823|1943|1969|1990|1999|3488|3976|4041|4286|4313|5745|6694	CAPN1|EFNA2|EPHA2|CELA1|ELF3|IGFBP5|LIF|LRP5|MITF|MMP2|PTH1R|SPP2	-1.5891770694809264	0	87	1	1	-3.2676644406750075	3.390312750601444
1	-2.370750846444507	GO:0048013	M1	1	0	GO Biological Processes	19	ephrin receptor signaling pathway	19_GO:0023052 signaling	-2.370750846444507	3.390312750601444	3.51070080266532	30198	50	1247	7	0.5613472333600642	0.21157296988862812	1123|1943|1969|2049|2050|4313|8874	CHN1|EFNA2|EPHA2|EPHB3|EPHB4|MMP2|ARHGEF7	-0.9460504749434542	0	87	0	0	-3.2676644406750075	3.390312750601444
1	-2.0925482545807386	GO:0046849	M1	1	0	GO Biological Processes	19	bone remodeling	19_GO:0032501 multicellular organismal process	-2.0925482545807386	3.37904925309114	3.239972590695028	30198	43	1247	6	0.48115477145148355	0.19595747544322786	1943|1969|4041|4286|5745|6694	EFNA2|EPHA2|LRP5|MITF|PTH1R|SPP2	-0.7579478909074201	0	87	0	0	-3.2676644406750075	3.390312750601444
1	-3.2567612553402085	GO:0032878	M1	1	0	GO Biological Processes	19	regulation of establishment or maintenance of cell polarity	19_GO:0050789 regulation of biological process	-3.2567612553402085	5.5884276108815	4.857712977007252	30198	26	1247	6	0.48115477145148355	0.19595747544322786	1003|2934|3993|26030|51057|162282	CDH5|GSN|LLGL2|PLEKHG3|WDPCP|ANKFN1	-1.5836191144753107	0	88	1	1	-3.2567612553402085	5.5884276108815
1	-2.6671845521940614	GO:2000114	M1	1	0	GO Biological Processes	19	regulation of establishment of cell polarity	19_GO:0050789 regulation of biological process	-2.6671845521940614	5.264460792859384	4.246075831748113	30198	23	1247	5	0.40096230954290296	0.1789559406484096	1003|2934|26030|51057|162282	CDH5|GSN|PLEKHG3|WDPCP|ANKFN1	-1.168525984525925	0	88	0	0	-3.2567612553402085	5.5884276108815
1	-3.2567612553402085	GO:0050857	M1	1	0	GO Biological Processes	19	positive regulation of antigen receptor-mediated signaling pathway	19_GO:0002376 immune system process	-3.2567612553402085	5.5884276108815	4.857712977007252	30198	26	1247	6	0.48115477145148355	0.19595747544322786	100|975|3932|5583|5788|123920	ADA|CD81|LCK|PRKCH|PTPRC|CMTM3	-1.5836191144753107	0	89	1	1	-3.2567612553402085	7.264955894145951
1	-2.168955800243381	GO:0050861	M1	1	0	GO Biological Processes	19	positive regulation of B cell receptor signaling pathway	19_GO:0002376 immune system process	-2.168955800243381	7.264955894145951	4.112294309436081	30198	10	1247	3	0.24057738572574178	0.13873023991170613	975|5583|123920	CD81|PRKCH|CMTM3	-0.8146273156196581	0	89	0	0	-3.2567612553402085	7.264955894145951
1	-3.2567612553402085	GO:0001702	M1	1	0	GO Biological Processes	19	gastrulation with mouth forming second	19_GO:0032502 developmental process	-3.2567612553402085	5.5884276108815	4.857712977007252	30198	26	1247	6	0.48115477145148355	0.19595747544322786	90|4041|4089|6722|7474|7709	ACVR1|LRP5|SMAD4|SRF|WNT5A|ZBTB17	-1.5836191144753107	0	90	1	1	-3.2567612553402085	5.5884276108815
1	-2.3648398423787067	GO:0060021	M1	1	0	GO Biological Processes	19	roof of mouth development	19_GO:0032502 developmental process	-2.3648398423787067	2.6611560051816667	3.2936747996650086	30198	91	1247	10	0.8019246190858059	0.2525719804408972	2049|2535|4089|6615|7474|7476|51057|54880|84159|91461	EPHB3|FZD2|SMAD4|SNAI1|WNT5A|WNT7A|WDPCP|BCOR|ARID5B|PKDCC	-0.9413260812438535	0	90	0	0	-3.2567612553402085	5.5884276108815
1	-2.3220753529828064	GO:0072132	M1	1	0	GO Biological Processes	19	mesenchyme morphogenesis	19_GO:0032502 developmental process	-2.3220753529828064	3.323836030001415	3.4470839482719975	30198	51	1247	7	0.5613472333600642	0.21157296988862812	59|70|90|653|4089|6615|7474	ACTA2|ACTC1|ACVR1|BMP5|SMAD4|SNAI1|WNT5A	-0.9168580836239086	0	90	0	0	-3.2567612553402085	5.5884276108815
1	-2.2750946021017957	GO:0035270	M1	1	0	GO Biological Processes	19	endocrine system development	19_GO:0032502 developmental process	-2.2750946021017957	2.3435341594019197	3.1113387599806526	30198	124	1247	12	0.9623095429029671	0.27645498252848194	652|653|999|1000|1028|1906|3643|4089|6722|7474|9451|84159	BMP4|BMP5|CDH1|CDH2|CDKN1C|EDN1|INSR|SMAD4|SRF|WNT5A|EIF2AK3|ARID5B	-0.887741543363982	0	90	0	0	-3.2567612553402085	5.5884276108815
1	-2.0057271083188386	GO:0060065	M1	1	0	GO Biological Processes	19	uterus development	19_GO:0022414 reproductive process	-2.0057271083188386	4.612670408981556	3.437029813615596	30198	21	1247	4	0.32076984763432237	0.16012748396610704	1028|4089|7474|7476	CDKN1C|SMAD4|WNT5A|WNT7A	-0.7129068715389071	0	90	0	0	-3.2567612553402085	5.5884276108815
1	-3.2551693400172566	GO:0045667	M1	1	0	GO Biological Processes	19	regulation of osteoblast differentiation	19_GO:0032502 developmental process	-3.2551693400172566	2.651443756987573	4.020737319052208	30198	137	1247	15	1.202886928628709	0.308710430389774	90|652|1052|3488|3491|3727|4041|4091|5530|5587|9260|51232|57045|117581|407018	ACVR1|BMP4|CEBPD|IGFBP5|CCN1|JUND|LRP5|SMAD6|PPP3CA|PRKD1|PDLIM7|CRIM1|TWSG1|TWIST2|MIR27A	-1.5833532902037517	0	91	1	1	-3.2551693400172566	3.228869286287089
1	-2.9976737238593727	GO:0045669	M1	1	0	GO Biological Processes	19	positive regulation of osteoblast differentiation	19_GO:0032502 developmental process	-2.9976737238593727	3.228869286287089	4.010970446658273	30198	75	1247	10	0.8019246190858059	0.2525719804408972	90|652|1052|3491|3727|4041|5530|5587|9260|407018	ACVR1|BMP4|CEBPD|CCN1|JUND|LRP5|PPP3CA|PRKD1|PDLIM7|MIR27A	-1.3816926621428762	0	91	0	0	-3.2551693400172566	3.228869286287089
1	-3.2538237729494632	GO:0010035	M1	1	0	GO Biological Processes	19	response to inorganic substance	19_GO:0050896 response to stimulus	-3.2538237729494632	1.7662720663950486	3.6616362503726094	30198	521	1247	38	3.0473135525260626	0.4867492247872122	71|100|135|241|351|890|955|999|1017|1788|1906|2074|3613|3726|3727|3778|4313|4353|4776|4982|5159|5530|6494|7001|7134|7139|7474|8437|8754|8912|9451|22872|23514|23621|51507|55512|80149|140885	ACTG1|ADA|ADORA2A|ALOX5AP|APP|CCNA2|ENTPD6|CDH1|CDK2|DNMT3A|EDN1|ERCC6|IMPA2|JUNB|JUND|KCNMA1|MMP2|MPO|NFATC4|TNFRSF11B|PDGFRB|PPP3CA|SIPA1|PRDX2|TNNC1|TNNT2|WNT5A|RASAL1|ADAM9|CACNA1H|EIF2AK3|SEC31A|SPIDR|BACE1|RTF2|SMPD3|ZC3H12A|SIRPA	-1.5833297773742534	0	92	1	1	-3.2538237729494632	2.1862135792568833
1	-2.1669704101174516	GO:0051592	M1	1	0	GO Biological Processes	19	response to calcium ion	19_GO:0050896 response to stimulus	-2.1669704101174516	2.1862135792568833	2.961258619849699	30198	144	1247	13	1.0425020048115476	0.28762694983318887	71|241|955|1906|3726|3727|3778|5530|7139|7474|8437|8754|22872	ACTG1|ALOX5AP|ENTPD6|EDN1|JUNB|JUND|KCNMA1|PPP3CA|TNNT2|WNT5A|RASAL1|ADAM9|SEC31A	-0.8146273156196581	0	92	0	0	-3.2538237729494632	2.1862135792568833
1	-3.2522633924216016	GO:0071396	M1	1	0	GO Biological Processes	19	cellular response to lipid	19_GO:0050896 response to stimulus	-3.2522633924216016	1.781334447206098	3.6674368214800643	30198	503	1247	37	2.967121090617482	0.48050052550263544	19|90|112|613|652|671|678|687|890|968|1605|1906|3480|3586|4313|4792|5914|6347|6720|7474|8202|8324|8754|10002|10417|10524|10865|11170|11184|22914|29108|57655|80139|80149|84649|84709|140885	ABCA1|ACVR1|ADCY6|BCR|BMP4|BPI|ZFP36L2|KLF9|CCNA2|CD68|DAG1|EDN1|IGF1R|IL10|MMP2|NFKBIA|RARA|CCL2|SREBF1|WNT5A|NCOA3|FZD7|ADAM9|NR2E3|SPON2|KAT5|ARID5A|FAM107A|MAP4K1|KLRK1|PYCARD|GRAMD1A|ZNF703|ZC3H12A|DGAT2|MGARP|SIRPA	-1.583087438774305	0	93	1	1	-3.2522633924216016	1.781334447206098
1	-2.458472230352079	GO:0009725	M1	1	0	GO Biological Processes	19	response to hormone	19_GO:0050896 response to stimulus	-2.458472230352079	1.5115224746563065	2.950120600960436	30198	753	1247	47	3.769045709703288	0.5393117368327544	90|112|306|652|678|687|890|1605|1906|1958|2200|2274|3480|3488|3490|3586|3643|3727|4091|4313|4982|5021|5031|5159|5734|5914|6272|6513|6720|6722|7078|7248|7476|8202|8754|8912|9564|10002|10267|10458|10580|10865|11170|23205|25828|84709|201475	ACVR1|ADCY6|ANXA3|BMP4|ZFP36L2|KLF9|CCNA2|DAG1|EDN1|EGR1|FBN1|FHL2|IGF1R|IGFBP5|IGFBP7|IL10|INSR|JUND|SMAD6|MMP2|TNFRSF11B|OXTR|P2RY6|PDGFRB|PTGER4|RARA|SORT1|SLC2A1|SREBF1|SRF|TIMP3|TSC1|WNT7A|NCOA3|ADAM9|CACNA1H|BCAR1|NR2E3|RAMP1|BAIAP2|SORBS1|ARID5A|FAM107A|ACSBG1|TXN2|MGARP|RAB12	-1.0197451980830565	0	93	0	0	-3.2522633924216016	1.781334447206098
1	-2.169363653344635	GO:0071407	M1	1	0	GO Biological Processes	19	cellular response to organic cyclic compound	19_GO:0050896 response to stimulus	-2.169363653344635	1.582465640309019	2.7395062959210565	30198	505	1247	33	2.6463512429831595	0.4545342703081749	90|112|351|652|678|687|890|999|1605|1788|1906|1958|2775|3352|3480|3488|3586|3709|4313|5031|6347|8202|8932|10002|10524|11170|23514|57655|80139|80149|84709|167127|340061	ACVR1|ADCY6|APP|BMP4|ZFP36L2|KLF9|CCNA2|CDH1|DAG1|DNMT3A|EDN1|EGR1|GNAO1|HTR1D|IGF1R|IGFBP5|IL10|ITPR2|MMP2|P2RY6|CCL2|NCOA3|MBD2|NR2E3|KAT5|FAM107A|SPIDR|GRAMD1A|ZNF703|ZC3H12A|MGARP|UGT3A2|STING1	-0.8146273156196581	0	93	0	0	-3.2522633924216016	1.781334447206098
1	-3.231261063228223	GO:0014037	M1	1	0	GO Biological Processes	19	Schwann cell differentiation	19_GO:0032502 developmental process	-3.231261063228223	4.708767709168672	4.620980727149836	30198	36	1247	7	0.5613472333600642	0.21157296988862812	1020|1605|2817|3691|3913|57211|64398	CDK5|DAG1|GPC1|ITGB4|LAMB2|ADGRG6|PALS1	-1.566015403209359	0	94	1	1	-3.231261063228223	4.708767709168672
1	-2.9081746105711126	GO:0007422	M1	1	0	GO Biological Processes	19	peripheral nervous system development	19_GO:0032502 developmental process	-2.9081746105711126	3.1450025515783335	3.911306270486551	30198	77	1247	10	0.8019246190858059	0.2525719804408972	576|1020|1605|1960|2817|3691|3913|4908|57211|64398	ADGRB2|CDK5|DAG1|EGR3|GPC1|ITGB4|LAMB2|NTF3|ADGRG6|PALS1	-1.3132373229064047	0	94	0	0	-3.231261063228223	4.708767709168672
1	-2.828387459686581	GO:0014044	M1	1	0	GO Biological Processes	19	Schwann cell development	19_GO:0032502 developmental process	-2.828387459686581	4.687068318803839	4.262646435751557	30198	31	1247	6	0.48115477145148355	0.19595747544322786	1020|1605|3691|3913|57211|64398	CDK5|DAG1|ITGB4|LAMB2|ADGRG6|PALS1	-1.265991656297977	0	94	0	0	-3.231261063228223	4.708767709168672
1	-2.2640552435559984	GO:0042552	M1	1	0	GO Biological Processes	19	myelination	19_GO:0032502 developmental process	-2.2640552435559984	2.443868955217292	3.1341551537630514	30198	109	1247	11	0.8821170809943866	0.2647926327826884	215|1191|1605|2817|3691|7248|10100|23205|57211|64398|81846	ABCD1|CLU|DAG1|GPC1|ITGB4|TSC1|TSPAN2|ACSBG1|ADGRG6|PALS1|SBF2	-0.8805047823661649	0	94	0	0	-3.231261063228223	4.708767709168672
1	-2.205109979016964	GO:0007272	M1	1	0	GO Biological Processes	19	ensheathment of neurons	19_GO:0032502 developmental process	-2.205109979016964	2.399835280348512	3.0664248297216288	30198	111	1247	11	0.8821170809943866	0.2647926327826884	215|1191|1605|2817|3691|7248|10100|23205|57211|64398|81846	ABCD1|CLU|DAG1|GPC1|ITGB4|TSC1|TSPAN2|ACSBG1|ADGRG6|PALS1|SBF2	-0.8389336138965533	0	94	0	0	-3.231261063228223	4.708767709168672
1	-2.205109979016964	GO:0008366	M1	1	0	GO Biological Processes	19	axon ensheathment	19_GO:0032502 developmental process	-2.205109979016964	2.399835280348512	3.0664248297216288	30198	111	1247	11	0.8821170809943866	0.2647926327826884	215|1191|1605|2817|3691|7248|10100|23205|57211|64398|81846	ABCD1|CLU|DAG1|GPC1|ITGB4|TSC1|TSPAN2|ACSBG1|ADGRG6|PALS1|SBF2	-0.8389336138965533	0	94	0	0	-3.231261063228223	4.708767709168672
1	-3.1867352536781763	GO:0061644	M1	1	0	GO Biological Processes	19	protein localization to CENP-A containing chromatin	19_GO:0051179 localization	-3.1867352536781763	6.726811013098103	5.043973867547621	30198	18	1247	5	0.40096230954290296	0.1789559406484096	8335|8359|8367|8368|8970	H2AC4|H4C1|H4C5|H4C13|H2BC11	-1.5305242771952474	0	95	1	1	-3.1867352536781763	6.726811013098103
1	-2.5067217223524376	GO:0034502	M1	1	0	GO Biological Processes	19	protein localization to chromosome	19_GO:0051179 localization	-2.5067217223524376	2.7835080054199044	3.4574462838606346	30198	87	1247	10	0.8019246190858059	0.2525719804408972	3009|7014|8335|8359|8367|8368|8970|10039|25900|79003	H1-5|TERF2|H2AC4|H4C1|H4C5|H4C13|H2BC11|PARP3|IFFO1|MIS12	-1.0490061145268093	0	95	0	0	-3.1867352536781763	6.726811013098103
1	-2.3609461302818042	GO:0071459	M1	1	0	GO Biological Processes	19	protein localization to chromosome, centromeric region	19_GO:0051179 localization	-2.3609461302818042	3.823660996918921	3.6146980619754774	30198	38	1247	6	0.48115477145148355	0.19595747544322786	8335|8359|8367|8368|8970|79003	H2AC4|H4C1|H4C5|H4C13|H2BC11|MIS12	-0.9404121028388006	0	95	0	0	-3.1867352536781763	6.726811013098103
1	-2.04396746408661	GO:0071168	M1	1	0	GO Biological Processes	19	protein localization to chromatin	19_GO:0051179 localization	-2.04396746408661	3.30225267915725	3.1716861197049773	30198	44	1247	6	0.48115477145148355	0.19595747544322786	3009|8335|8359|8367|8368|8970	H1-5|H2AC4|H4C1|H4C5|H4C13|H2BC11	-0.737773779007243	0	95	0	0	-3.1867352536781763	6.726811013098103
1	-3.1722798951202296	GO:0032414	M1	1	0	GO Biological Processes	19	positive regulation of ion transmembrane transporter activity	19_GO:0051179 localization	-3.1722798951202296	2.836168967684605	4.022240468657572	30198	111	1247	13	1.0425020048115476	0.28762694983318887	81|481|784|1020|1906|3460|5031|5174|5530|6347|9495|27092|57158	ACTN4|ATP1B1|CACNB3|CDK5|EDN1|IFNGR2|P2RY6|PDZK1|PPP3CA|CCL2|AKAP5|CACNG4|JPH2	-1.5224090966683197	0	96	1	1	-3.1722798951202296	5.698004622859568
1	-2.9081746105711126	GO:2001259	M1	1	0	GO Biological Processes	19	positive regulation of cation channel activity	19_GO:0051179 localization	-2.9081746105711126	3.1450025515783335	3.911306270486551	30198	77	1247	10	0.8019246190858059	0.2525719804408972	784|1020|1906|3460|5031|5530|6347|9495|27092|57158	CACNB3|CDK5|EDN1|IFNGR2|P2RY6|PPP3CA|CCL2|AKAP5|CACNG4|JPH2	-1.3132373229064047	0	96	0	0	-3.1722798951202296	5.698004622859568
1	-2.7895275527421406	GO:0032411	M1	1	0	GO Biological Processes	19	positive regulation of transporter activity	19_GO:0051179 localization	-2.7895275527421406	2.5804488148605835	3.6302259251675	30198	122	1247	13	1.0425020048115476	0.28762694983318887	81|481|784|1020|1906|3460|5031|5174|5530|6347|9495|27092|57158	ACTN4|ATP1B1|CACNB3|CDK5|EDN1|IFNGR2|P2RY6|PDZK1|PPP3CA|CCL2|AKAP5|CACNG4|JPH2	-1.245290335703144	0	96	0	0	-3.1722798951202296	5.698004622859568
1	-2.7536394232095143	GO:1901021	M1	1	0	GO Biological Processes	19	positive regulation of calcium ion transmembrane transporter activity	19_GO:0051179 localization	-2.7536394232095143	3.94222412860633	4.006947531657882	30198	43	1247	7	0.5613472333600642	0.21157296988862812	481|784|1020|5031|5530|9495|57158	ATP1B1|CACNB3|CDK5|P2RY6|PPP3CA|AKAP5|JPH2	-1.222047731697162	0	96	0	0	-3.1722798951202296	5.698004622859568
1	-2.3492943849637116	GO:1901387	M1	1	0	GO Biological Processes	19	positive regulation of voltage-gated calcium channel activity	19_GO:0051179 localization	-2.3492943849637116	5.698004622859568	4.021188476834664	30198	17	1247	4	0.32076984763432237	0.16012748396610704	784|1020|5530|9495	CACNB3|CDK5|PPP3CA|AKAP5	-0.9340031139408527	0	96	0	0	-3.1722798951202296	5.698004622859568
1	-2.1437334751069157	GO:0034767	M1	1	0	GO Biological Processes	19	positive regulation of ion transmembrane transport	19_GO:0051179 localization	-2.1437334751069157	2.040717947793806	2.890154389796178	30198	178	1247	15	1.202886928628709	0.308710430389774	81|481|784|1020|1906|3460|3688|5031|5174|5530|6347|7070|9495|27092|57158	ACTN4|ATP1B1|CACNB3|CDK5|EDN1|IFNGR2|ITGB1|P2RY6|PDZK1|PPP3CA|CCL2|THY1|AKAP5|CACNG4|JPH2	-0.7961601651144212	0	96	0	0	-3.1722798951202296	5.698004622859568
1	-2.0833282678677314	GO:1904064	M1	1	0	GO Biological Processes	19	positive regulation of cation transmembrane transport	19_GO:0051179 localization	-2.0833282678677314	2.0672638723179535	2.844267807723437	30198	164	1247	14	1.1226944667201284	0.29836362561905766	81|481|784|1020|1906|3460|5031|5174|5530|6347|7070|9495|27092|57158	ACTN4|ATP1B1|CACNB3|CDK5|EDN1|IFNGR2|P2RY6|PDZK1|PPP3CA|CCL2|THY1|AKAP5|CACNG4|JPH2	-0.7561468512100452	0	96	0	0	-3.1722798951202296	5.698004622859568
1	-3.1362743881103814	GO:0019725	M1	1	0	GO Biological Processes	19	cellular homeostasis	19_GO:0065007 biological regulation	-3.1362743881103814	1.6768282525403966	3.536963352195424	30198	621	1247	43	3.4482758620689653	0.5167110998366902	351|481|535|1003|1760|1906|1907|3480|3778|3932|4089|5291|5371|5530|5745|5798|6347|6354|6356|6508|6522|6553|6559|6722|7001|7474|9531|9709|10134|11194|23315|23371|25828|51027|51714|55277|55858|56996|79054|84561|84649|94101|653519	APP|ATP1B1|ATP6V0A1|CDH5|DMPK|EDN1|EDN2|IGF1R|KCNMA1|LCK|SMAD4|PIK3CB|PML|PPP3CA|PTH1R|PTPRN|CCL2|CCL7|CCL11|SLC4A3|SLC4A2|SLC9A5|SLC12A3|SRF|PRDX2|WNT5A|BAG3|HERPUD1|BCAP31|ABCB8|SLC9A8|TNS2|TXN2|BOLA1|SELENOT|FGGY|TMEM165|SLC12A9|TRPM8|SLC12A8|DGAT2|ORMDL1|GPR89A	-1.4915001721593735	0	97	1	1	-3.1362743881103814	2.094401699213247
1	-2.358446499757413	GO:0006874	M1	1	0	GO Biological Processes	19	cellular calcium ion homeostasis	19_GO:0065007 biological regulation	-2.358446499757413	2.094401699213247	3.098783681932497	30198	185	1247	16	1.2830793905372895	0.31870533802717327	351|481|1003|1760|1906|1907|5291|5371|5745|6354|6356|7474|9709|10134|55858|79054	APP|ATP1B1|CDH5|DMPK|EDN1|EDN2|PIK3CB|PML|PTH1R|CCL7|CCL11|WNT5A|HERPUD1|BCAP31|TMEM165|TRPM8	-0.9386542222503197	0	97	0	0	-3.1362743881103814	2.094401699213247
1	-2.2253191616349848	GO:0055074	M1	1	0	GO Biological Processes	19	calcium ion homeostasis	19_GO:0065007 biological regulation	-2.2253191616349848	1.9792347788538647	2.9411258333578854	30198	208	1247	17	1.36327185244587	0.32838048215336263	351|481|1003|1760|1906|1907|5291|5371|5745|6354|6356|7474|9709|10134|55858|57158|79054	APP|ATP1B1|CDH5|DMPK|EDN1|EDN2|PIK3CB|PML|PTH1R|CCL7|CCL11|WNT5A|HERPUD1|BCAP31|TMEM165|JPH2|TRPM8	-0.8525424493848747	0	97	0	0	-3.1362743881103814	2.094401699213247
1	-2.05467278689289	GO:0072507	M1	1	0	GO Biological Processes	19	divalent inorganic cation homeostasis	19_GO:0065007 biological regulation	-2.05467278689289	1.8258487035551991	2.732213879363256	30198	252	1247	19	1.5236567762630313	0.3468776383018224	351|481|1003|1760|1906|1907|3932|5291|5371|5745|6354|6356|7474|9709|10134|26507|55858|57158|79054	APP|ATP1B1|CDH5|DMPK|EDN1|EDN2|LCK|PIK3CB|PML|PTH1R|CCL7|CCL11|WNT5A|HERPUD1|BCAP31|CNNM1|TMEM165|JPH2|TRPM8	-0.737773779007243	0	97	0	0	-3.1362743881103814	2.094401699213247
1	-3.123275708016583	GO:1901888	M1	1	0	GO Biological Processes	19	regulation of cell junction assembly	19_GO:0050789 regulation of biological process	-3.123275708016583	2.2777914519599514	3.7817022532877393	30198	202	1247	19	1.5236567762630313	0.3468776383018224	71|351|1969|2049|4641|5021|5583|5818|6615|7070|7094|7248|7474|7476|11170|22998|51057|51804|79191	ACTG1|APP|EPHA2|EPHB3|MYO1C|OXTR|PRKCH|NECTIN1|SNAI1|THY1|TLN1|TSC1|WNT5A|WNT7A|FAM107A|LIMCH1|WDPCP|SIX4|IRX3	-1.48212847796953	0	98	1	1	-3.123275708016583	2.807712422858338
1	-2.7256456369744178	GO:0001952	M1	1	0	GO Biological Processes	19	regulation of cell-matrix adhesion	19_GO:0050789 regulation of biological process	-2.7256456369744178	2.538828672685413	3.5635992287885148	30198	124	1247	13	1.0425020048115476	0.28762694983318887	71|780|1605|2013|5291|7070|7094|7248|9723|11170|22998|51057|59339	ACTG1|DDR1|DAG1|EMP2|PIK3CB|THY1|TLN1|TSC1|SEMA3E|FAM107A|LIMCH1|WDPCP|PLEKHA2	-1.2019540311035888	0	98	0	0	-3.123275708016583	2.807712422858338
1	-2.129234452992648	GO:0150116	M1	1	0	GO Biological Processes	19	regulation of cell-substrate junction organization	19_GO:0050789 regulation of biological process	-2.129234452992648	2.807712422858338	3.1199301484514947	30198	69	1247	8	0.6415396952686447	0.22608979833152643	71|7070|7094|7248|9922|11170|22998|51057	ACTG1|THY1|TLN1|TSC1|IQSEC1|FAM107A|LIMCH1|WDPCP	-0.786642599481721	0	98	0	0	-3.123275708016583	2.807712422858338
1	-3.084640843542096	GO:0030111	M1	1	0	GO Biological Processes	19	regulation of Wnt signaling pathway	19_GO:0023052 signaling	-3.084640843542096	1.945970328789094	3.6188538924792897	30198	336	1247	27	2.165196471531676	0.41215646567723097	267|351|1000|1001|1453|1950|1958|3090|4776|7249|7474|8324|8418|8629|8932|9037|23500|25987|51473|55959|57805|65062|79960|80139|83439|90410|115701	AMFR|APP|CDH2|CDH3|CSNK1D|EGF|EGR1|HIC1|NFATC4|TSC2|WNT5A|FZD7|CMAHP|JRK|MBD2|SEMA5A|DAAM2|TSKU|DCDC2|SULF2|CCAR2|TMEM237|JADE1|ZNF703|TCF7L1|IFT20|ALPK2	-1.4563673607431287	0	99	1	1	-3.084640843542096	1.945970328789094
1	-3.0735250483180105	GO:0042634	M1	1	0	GO Biological Processes	19	regulation of hair cycle	19_GO:0032501 multicellular organismal process	-3.0735250483180105	5.1892542101042505	4.6026867317367035	30198	28	1247	6	0.48115477145148355	0.19595747544322786	1001|3872|4089|7474|10468|25987	CDH3|KRT17|SMAD4|WNT5A|FST|TSKU	-1.4493162401872373	0	100	1	1	-3.0735250483180105	6.372768328198203
1	-3.069051732812851	GO:0051797	M1	1	0	GO Biological Processes	19	regulation of hair follicle development	19_GO:0032502 developmental process	-3.069051732812851	6.372768328198203	4.861897893866659	30198	19	1247	5	0.40096230954290296	0.1789559406484096	1001|3872|4089|7474|10468	CDH3|KRT17|SMAD4|WNT5A|FST	-1.4483882054467272	0	100	0	0	-3.0735250483180105	6.372768328198203
1	-2.0823023338761915	GO:0031069	M1	1	0	GO Biological Processes	19	hair follicle morphogenesis	19_GO:0032502 developmental process	-2.0823023338761915	3.905890265669866	3.3595208205041684	30198	31	1247	5	0.40096230954290296	0.1789559406484096	3488|3872|6615|10468|80326	IGFBP5|KRT17|SNAI1|FST|WNT10A	-0.7561468512100452	0	100	0	0	-3.0735250483180105	6.372768328198203
1	-3.0704470674872857	GO:0046888	M1	1	0	GO Biological Processes	19	negative regulation of hormone secretion	19_GO:0023052 signaling	-3.0704470674872857	3.5729291282685005	4.174707707067039	30198	61	1247	9	0.7217321571772254	0.2397076514180788	1906|3589|3976|5530|6720|8609|80223|90007|415116	EDN1|IL11|LIF|PPP3CA|SREBF1|KLF7|RAB11FIP1|MIDN|PIM3	-1.4483882054467272	0	101	1	1	-3.0704470674872857	3.5729291282685005
1	-2.797353710202561	GO:1903828	M1	1	0	GO Biological Processes	19	negative regulation of protein localization	19_GO:0051179 localization	-2.797353710202561	2.190438963059081	3.496742271328899	30198	199	1247	18	1.4434643143544508	0.3377633425169463	1020|5530|6720|8609|9531|10956|25885|51009|55968|58476|80223|88455|89958|90007|91461|116372|131578|415116	CDK5|PPP3CA|SREBF1|KLF7|BAG3|OS9|POLR1A|DERL2|NSFL1C|TP53INP2|RAB11FIP1|ANKRD13A|SAPCD2|MIDN|PKDCC|LYPD1|LRRC15|PIM3	-1.2521283369194984	0	101	0	0	-3.0704470674872857	3.5729291282685005
1	-2.324818123119353	GO:0051048	M1	1	0	GO Biological Processes	19	negative regulation of secretion	19_GO:0051179 localization	-2.324818123119353	2.1367517335723383	3.0846807541545544	30198	170	1247	15	1.202886928628709	0.308710430389774	41|100|613|1906|1950|2771|3589|3976|5021|5530|6720|8609|80223|90007|415116	ASIC1|ADA|BCR|EDN1|EGF|GNAI2|IL11|LIF|OXTR|PPP3CA|SREBF1|KLF7|RAB11FIP1|MIDN|PIM3	-0.9173707736837842	0	101	0	0	-3.0704470674872857	3.5729291282685005
1	-2.082979732912643	GO:0051046	M1	1	0	GO Biological Processes	19	regulation of secretion	19_GO:0051179 localization	-2.082979732912643	1.5085700763800334	2.633548114776828	30198	610	1247	38	3.0473135525260626	0.4867492247872122	41|100|135|613|1020|1906|1950|2268|2771|3589|3814|3976|3993|4041|4089|4628|4879|5021|5414|5530|6720|7476|8609|8754|8912|9581|23275|23621|27230|51714|55512|64175|64215|80223|90007|201475|399687|415116	ASIC1|ADA|ADORA2A|BCR|CDK5|EDN1|EGF|FGR|GNAI2|IL11|KISS1|LIF|LLGL2|LRP5|SMAD4|MYH10|NPPB|OXTR|SEPTIN4|PPP3CA|SREBF1|WNT7A|KLF7|ADAM9|CACNA1H|PREPL|POFUT2|BACE1|SERP1|SELENOT|SMPD3|P3H1|DNAJC1|RAB11FIP1|MIDN|RAB12|MYO18A|PIM3	-0.7561468512100452	0	101	0	0	-3.0704470674872857	3.5729291282685005
1	-2.0765748393289534	GO:0051051	M1	1	0	GO Biological Processes	19	negative regulation of transport	19_GO:0051179 localization	-2.0765748393289534	1.5837808208053759	2.6586961636705353	30198	474	1247	31	2.4859663191659984	0.4409079748913967	41|100|274|613|1020|1265|1906|1950|2771|3589|3976|5021|5530|5587|6720|8609|9531|10347|10956|23779|51009|55917|79890|80223|88455|90007|91461|140885|150696|407018|415116	ASIC1|ADA|BIN1|BCR|CDK5|CNN2|EDN1|EGF|GNAI2|IL11|LIF|OXTR|PPP3CA|PRKD1|SREBF1|KLF7|BAG3|ABCA7|OS9|ARHGAP8|DERL2|CTTNBP2NL|RIN3|RAB11FIP1|ANKRD13A|MIDN|PKDCC|SIRPA|PROM2|MIR27A|PIM3	-0.7533960268621612	0	101	0	0	-3.0704470674872857	3.5729291282685005
1	-3.069051732812851	GO:0032012	M1	1	0	GO Biological Processes	19	regulation of ARF protein signal transduction	19_GO:0023052 signaling	-3.069051732812851	6.372768328198203	4.861897893866659	30198	19	1247	5	0.40096230954290296	0.1789559406484096	9266|9267|9922|23362|23550	CYTH2|CYTH1|IQSEC1|PSD3|PSD4	-1.4483882054467272	0	102	1	1	-3.069051732812851	6.372768328198203
1	-2.9596120938141817	GO:0097284	M1	1	0	GO Biological Processes	19	hepatocyte apoptotic process	19_GO:0009987 cellular process	-2.9596120938141817	8.072173215717722	5.085387718381589	30198	12	1247	4	0.32076984763432237	0.16012748396610704	637|1788|2934|3875	BID|DNMT3A|GSN|KRT18	-1.3545472193512336	0	103	1	1	-2.9596120938141817	8.072173215717722
1	-2.1439571017558903	GO:1904019	M1	1	0	GO Biological Processes	19	epithelial cell apoptotic process	19_GO:0009987 cellular process	-2.1439571017558903	4.036086607858861	3.452906873376463	30198	30	1247	5	0.40096230954290296	0.1789559406484096	637|1788|2934|3586|3875	BID|DNMT3A|GSN|IL10|KRT18	-0.7961601651144212	0	103	0	0	-2.9596120938141817	8.072173215717722
1	-2.9590383389077948	GO:1904292	M1	1	0	GO Biological Processes	19	regulation of ERAD pathway	19_GO:0050896 response to stimulus	-2.9590383389077948	6.0541299117882925	4.692448481158367	30198	20	1247	5	0.40096230954290296	0.1789559406484096	8975|9709|10134|10869|91304	USP13|HERPUD1|BCAP31|USP19|TMEM259	-1.3545472193512336	0	104	1	1	-2.9590383389077948	6.919005613472334
1	-2.6825109398894065	GO:1904294	M1	1	0	GO Biological Processes	19	positive regulation of ERAD pathway	19_GO:0048518 positive regulation of biological process	-2.6825109398894065	6.919005613472334	4.5973515555578	30198	14	1247	4	0.32076984763432237	0.16012748396610704	8975|9709|10134|91304	USP13|HERPUD1|BCAP31|TMEM259	-1.1742489429763414	0	104	0	0	-2.9590383389077948	6.919005613472334
1	-2.9446477408778535	GO:0007528	M1	1	0	GO Biological Processes	19	neuromuscular junction development	19_GO:0009987 cellular process	-2.9446477408778535	4.237890938251804	4.252793398560502	30198	40	1247	7	0.5613472333600642	0.21157296988862812	351|784|1282|3371|3913|6640|11079	APP|CACNB3|COL4A1|TNC|LAMB2|SNTA1|RER1	-1.3424185768611703	0	105	1	1	-2.9446477408778535	4.237890938251804
1	-2.932723390199949	GO:0051129	M1	1	0	GO Biological Processes	19	negative regulation of cellular component organization	19_GO:0048519 negative regulation of biological process	-2.932723390199949	1.6074457485844815	3.357450714806789	30198	693	1247	46	3.6888532477947074	0.5337657945323536	112|652|998|1003|1020|1191|2934|3976|4070|4089|4091|4776|5216|5530|5587|5734|6653|7014|7070|7153|7248|7249|7474|7869|8482|8543|8874|9037|9723|10347|10509|11170|23293|25802|25987|26278|29116|51332|51474|55558|79890|84709|88455|91663|150696|407018	ADCY6|BMP4|CDC42|CDH5|CDK5|CLU|GSN|LIF|TACSTD2|SMAD4|SMAD6|NFATC4|PFN1|PPP3CA|PRKD1|PTGER4|SORL1|TERF2|THY1|TOP2A|TSC1|TSC2|WNT5A|SEMA3B|SEMA7A|LMO4|ARHGEF7|SEMA5A|SEMA3E|ABCA7|SEMA4B|FAM107A|SMG6|LMOD1|TSKU|SACS|MYLIP|SPTBN5|LIMA1|PLXNA3|RIN3|MGARP|ANKRD13A|MYADM|PROM2|MIR27A	-1.3316208013465198	0	106	1	1	-2.932723390199949	2.2648543554891454
1	-2.2941920375562703	GO:0031333	M1	1	0	GO Biological Processes	19	negative regulation of protein-containing complex assembly	19_GO:0048519 negative regulation of biological process	-2.2941920375562703	2.2648543554891454	3.102015746428351	30198	139	1247	13	1.0425020048115476	0.28762694983318887	998|1003|1191|2934|4091|5216|5734|6653|8543|8874|25802|51332|91663	CDC42|CDH5|CLU|GSN|SMAD6|PFN1|PTGER4|SORL1|LMO4|ARHGEF7|LMOD1|SPTBN5|MYADM	-0.900292528721905	0	106	0	0	-2.932723390199949	2.2648543554891454
1	-2.9266871099306133	GO:0050920	M1	1	0	GO Biological Processes	19	regulation of chemotaxis	19_GO:0040011 locomotion	-2.9266871099306133	2.143054836031254	3.5797010949890224	30198	226	1247	20	1.6038492381716118	0.3557440122843459	1436|1906|1907|2260|4908|5159|5587|6347|6354|7474|7869|8482|9037|9723|10488|10509|22914|55558|79890|347733	CSF1R|EDN1|EDN2|FGFR1|NTF3|PDGFRB|PRKD1|CCL2|CCL7|WNT5A|SEMA3B|SEMA7A|SEMA5A|SEMA3E|CREB3|SEMA4B|KLRK1|PLXNA3|RIN3|TUBB2B	-1.3267081814243407	0	107	1	1	-2.9266871099306133	2.143054836031254
1	-2.074033502806809	GO:0032103	M1	1	0	GO Biological Processes	19	positive regulation of response to external stimulus	19_GO:0048518 positive regulation of biological process	-2.074033502806809	1.596693603109	2.6616321657101314	30198	455	1247	30	2.405773857257418	0.43391657137862755	241|351|975|1436|1906|1907|2260|2828|3480|4363|4792|4814|4908|5159|5587|5734|6354|7448|7474|9037|10488|10614|10622|22914|29108|55450|84166|338322|340061|407004	ALOX5AP|APP|CD81|CSF1R|EDN1|EDN2|FGFR1|GPR4|IGF1R|ABCC1|NFKBIA|NINJ1|NTF3|PDGFRB|PRKD1|PTGER4|CCL7|VTN|WNT5A|SEMA5A|CREB3|HEXIM1|POLR3G|KLRK1|PYCARD|CAMK2N1|NLRC5|NLRP10|STING1|MIR22	-0.7520396691976956	0	107	0	0	-2.9266871099306133	2.143054836031254
1	-2.906534666056162	GO:0001975	M1	1	0	GO Biological Processes	19	response to amphetamine	19_GO:0050896 response to stimulus	-2.906534666056162	4.8433039294306335	4.3709459802810455	30198	30	1247	6	0.48115477145148355	0.19595747544322786	41|135|1906|2903|5021|5530	ASIC1|ADORA2A|EDN1|GRIN2A|OXTR|PPP3CA	-1.3132373229064047	0	108	1	1	-2.906534666056162	4.8433039294306335
1	-2.0925482545807386	GO:0014075	M1	1	0	GO Biological Processes	19	response to amine	19_GO:0050896 response to stimulus	-2.0925482545807386	3.37904925309114	3.239972590695028	30198	43	1247	6	0.48115477145148355	0.19595747544322786	41|135|1906|2903|5021|5530	ASIC1|ADORA2A|EDN1|GRIN2A|OXTR|PPP3CA	-0.7579478909074201	0	108	0	0	-2.906534666056162	4.8433039294306335
1	-2.0823023338761915	GO:0045987	M1	1	0	GO Biological Processes	19	positive regulation of smooth muscle contraction	19_GO:0048518 positive regulation of biological process	-2.0823023338761915	3.905890265669866	3.3595208205041684	30198	31	1247	5	0.40096230954290296	0.1789559406484096	100|1906|1907|5021|6722	ADA|EDN1|EDN2|OXTR|SRF	-0.7561468512100452	0	108	0	0	-2.906534666056162	4.8433039294306335
1	-2.893113221022875	GO:0055118	M1	1	0	GO Biological Processes	19	negative regulation of cardiac muscle contraction	19_GO:0048519 negative regulation of biological process	-2.893113221022875	12.108259823576583	5.647536607850858	30198	6	1247	3	0.24057738572574178	0.13873023991170613	274|8654|80149	BIN1|PDE5A|ZC3H12A	-1.3128783507123596	0	109	1	1	-2.893113221022875	12.108259823576583
1	-2.473011896909126	GO:0045988	M1	1	0	GO Biological Processes	19	negative regulation of striated muscle contraction	19_GO:0048519 negative regulation of biological process	-2.473011896909126	9.081194867682438	4.744302344176816	30198	8	1247	3	0.24057738572574178	0.13873023991170613	274|8654|80149	BIN1|PDE5A|ZC3H12A	-1.031177198557671	0	109	0	0	-2.893113221022875	12.108259823576583
1	-2.044076302720351	GO:1903799	M1	1	0	GO Biological Processes	19	negative regulation of production of miRNAs involved in gene silencing by miRNA	19_GO:0048519 negative regulation of biological process	-2.044076302720351	6.6045053583145	3.858397748408386	30198	11	1247	3	0.24057738572574178	0.13873023991170613	5530|9612|80149	PPP3CA|NCOR2|ZC3H12A	-0.737773779007243	0	109	0	0	-2.893113221022875	12.108259823576583
1	-2.0057271083188386	GO:1903798	M1	1	0	GO Biological Processes	19	regulation of production of miRNAs involved in gene silencing by miRNA	19_GO:0048519 negative regulation of biological process	-2.0057271083188386	4.612670408981556	3.437029813615596	30198	21	1247	4	0.32076984763432237	0.16012748396610704	652|5530|9612|80149	BMP4|PPP3CA|NCOR2|ZC3H12A	-0.7129068715389071	0	109	0	0	-2.893113221022875	12.108259823576583
1	-2.893113221022875	GO:0060056	M1	1	0	GO Biological Processes	19	mammary gland involution	19_GO:0032502 developmental process	-2.893113221022875	12.108259823576583	5.647536607850858	30198	6	1247	3	0.24057738572574178	0.13873023991170613	823|1999|3488	CAPN1|ELF3|IGFBP5	-1.3128783507123596	0	110	1	1	-2.893113221022875	12.108259823576583
1	-2.893113221022875	GO:0042791	M1	1	0	GO Biological Processes	19	5S class rRNA transcription by RNA polymerase III	19_GO:0008152 metabolic process	-2.893113221022875	12.108259823576583	5.647536607850858	30198	6	1247	3	0.24057738572574178	0.13873023991170613	2975|9328|9329	GTF3C1|GTF3C5|GTF3C4	-1.3128783507123596	0	111	1	1	-2.893113221022875	12.108259823576583
1	-2.8558475479443612	GO:0009303	M1	1	0	GO Biological Processes	19	rRNA transcription	19_GO:0008152 metabolic process	-2.8558475479443612	5.765838011226945	4.534132781868476	30198	21	1247	5	0.40096230954290296	0.1789559406484096	2975|6949|9328|9329|284119	GTF3C1|TCOF1|GTF3C5|GTF3C4|CAVIN1	-1.28725098504592	0	111	0	0	-2.893113221022875	12.108259823576583
1	-2.6636183707759367	GO:0042797	M1	1	0	GO Biological Processes	19	tRNA transcription by RNA polymerase III	19_GO:0008152 metabolic process	-2.6636183707759367	10.378508420208501	5.150239023017487	30198	7	1247	3	0.24057738572574178	0.13873023991170613	2975|9328|9329	GTF3C1|GTF3C5|GTF3C4	-1.168525984525925	0	111	0	0	-2.893113221022875	12.108259823576583
1	-2.473011896909126	GO:0006384	M1	1	0	GO Biological Processes	19	transcription initiation from RNA polymerase III promoter	19_GO:0008152 metabolic process	-2.473011896909126	9.081194867682438	4.744302344176816	30198	8	1247	3	0.24057738572574178	0.13873023991170613	2975|9328|9329	GTF3C1|GTF3C5|GTF3C4	-1.031177198557671	0	111	0	0	-2.893113221022875	12.108259823576583
1	-2.473011896909126	GO:0009304	M1	1	0	GO Biological Processes	19	tRNA transcription	19_GO:0008152 metabolic process	-2.473011896909126	9.081194867682438	4.744302344176816	30198	8	1247	3	0.24057738572574178	0.13873023991170613	2975|9328|9329	GTF3C1|GTF3C5|GTF3C4	-1.031177198557671	0	111	0	0	-2.893113221022875	12.108259823576583
1	-2.0232315181215	GO:0006383	M1	1	0	GO Biological Processes	19	transcription by RNA polymerase III	19_GO:0008152 metabolic process	-2.0232315181215	3.7838311948676826	3.2699594301914647	30198	32	1247	5	0.40096230954290296	0.1789559406484096	2975|9328|9329|10622|84265	GTF3C1|GTF3C5|GTF3C4|POLR3G|POLR3GL	-0.7227175066694005	0	111	0	0	-2.893113221022875	12.108259823576583
1	-2.893113221022875	GO:0098532	M1	1	0	GO Biological Processes	19	histone H3-K27 trimethylation	19_GO:0008152 metabolic process	-2.893113221022875	12.108259823576583	5.647536607850858	30198	6	1247	3	0.24057738572574178	0.13873023991170613	3006|3008|57673	H1-2|H1-4|BEND3	-1.3128783507123596	0	112	1	1	-2.893113221022875	12.108259823576583
1	-2.310404250425684	GO:0070734	M1	1	0	GO Biological Processes	19	histone H3-K27 methylation	19_GO:0008152 metabolic process	-2.310404250425684	8.072173215717722	4.40385612162602	30198	9	1247	3	0.24057738572574178	0.13873023991170613	3006|3008|57673	H1-2|H1-4|BEND3	-0.908755567143054	0	112	0	0	-2.893113221022875	12.108259823576583
1	-2.893113221022875	GO:0010138	M1	1	0	GO Biological Processes	19	pyrimidine ribonucleotide salvage	19_GO:0008152 metabolic process	-2.893113221022875	12.108259823576583	5.647536607850858	30198	6	1247	3	0.24057738572574178	0.13873023991170613	978|7371|151531	CDA|UCK2|UPP2	-1.3128783507123596	0	113	1	1	-2.893113221022875	12.108259823576583
1	-2.893113221022875	GO:0032262	M1	1	0	GO Biological Processes	19	pyrimidine nucleotide salvage	19_GO:0008152 metabolic process	-2.893113221022875	12.108259823576583	5.647536607850858	30198	6	1247	3	0.24057738572574178	0.13873023991170613	978|7371|151531	CDA|UCK2|UPP2	-1.3128783507123596	0	113	0	0	-2.893113221022875	12.108259823576583
1	-2.893113221022875	GO:0044206	M1	1	0	GO Biological Processes	19	UMP salvage	19_GO:0008152 metabolic process	-2.893113221022875	12.108259823576583	5.647536607850858	30198	6	1247	3	0.24057738572574178	0.13873023991170613	978|7371|151531	CDA|UCK2|UPP2	-1.3128783507123596	0	113	0	0	-2.893113221022875	12.108259823576583
1	-2.6636183707759367	GO:0008655	M1	1	0	GO Biological Processes	19	pyrimidine-containing compound salvage	19_GO:0008152 metabolic process	-2.6636183707759367	10.378508420208501	5.150239023017487	30198	7	1247	3	0.24057738572574178	0.13873023991170613	978|7371|151531	CDA|UCK2|UPP2	-1.168525984525925	0	113	0	0	-2.893113221022875	12.108259823576583
1	-2.451513425651012	GO:0009130	M1	1	0	GO Biological Processes	19	pyrimidine nucleoside monophosphate biosynthetic process	19_GO:0008152 metabolic process	-2.451513425651012	6.054129911788292	4.196775388370513	30198	16	1247	4	0.32076984763432237	0.16012748396610704	978|1854|7371|151531	CDA|DUT|UCK2|UPP2	-1.0166399633140994	0	113	0	0	-2.893113221022875	12.108259823576583
1	-2.254413984985346	GO:0043173	M1	1	0	GO Biological Processes	19	nucleotide salvage	19_GO:0008152 metabolic process	-2.254413984985346	5.3814488104784814	3.8590261231783543	30198	18	1247	4	0.32076984763432237	0.16012748396610704	100|978|7371|151531	ADA|CDA|UCK2|UPP2	-0.8756099588199743	0	113	0	0	-2.893113221022875	12.108259823576583
1	-2.044076302720351	GO:0006222	M1	1	0	GO Biological Processes	19	UMP biosynthetic process	19_GO:0008152 metabolic process	-2.044076302720351	6.6045053583145	3.858397748408386	30198	11	1247	3	0.24057738572574178	0.13873023991170613	978|7371|151531	CDA|UCK2|UPP2	-0.737773779007243	0	113	0	0	-2.893113221022875	12.108259823576583
1	-2.044076302720351	GO:0009174	M1	1	0	GO Biological Processes	19	pyrimidine ribonucleoside monophosphate biosynthetic process	19_GO:0008152 metabolic process	-2.044076302720351	6.6045053583145	3.858397748408386	30198	11	1247	3	0.24057738572574178	0.13873023991170613	978|7371|151531	CDA|UCK2|UPP2	-0.737773779007243	0	113	0	0	-2.893113221022875	12.108259823576583
1	-2.890973577267779	GO:0051259	M1	1	0	GO Biological Processes	19	protein complex oligomerization	19_GO:0009987 cellular process	-2.890973577267779	2.084208658156625	3.5290979560460944	30198	244	1247	21	1.6840417000801924	0.3643805627570776	41|241|362|1278|2521|3834|4308|4355|4814|5310|7126|10938|22890|23210|29108|57673|80149|83892|138151|147040|340061	ASIC1|ALOX5AP|AQP5|COL1A2|FUS|KIF25|TRPM1|MPP2|NINJ1|PKD1|TNFAIP1|EHD1|ZBTB1|JMJD6|PYCARD|BEND3|ZC3H12A|KCTD10|NACC2|KCTD11|STING1	-1.3128780929678152	0	114	1	1	-2.890973577267779	2.084208658156625
1	-2.291369990548373	GO:0051260	M1	1	0	GO Biological Processes	19	protein homooligomerization	19_GO:0009987 cellular process	-2.291369990548373	2.0609803955023973	3.0285631075204558	30198	188	1247	16	1.2830793905372895	0.31870533802717327	41|241|362|2521|3834|4355|4814|7126|10938|22890|23210|29108|57673|83892|138151|147040	ASIC1|ALOX5AP|AQP5|FUS|KIF25|MPP2|NINJ1|TNFAIP1|EHD1|ZBTB1|JMJD6|PYCARD|BEND3|KCTD10|NACC2|KCTD11	-0.8981681436823588	0	114	0	0	-2.890973577267779	2.084208658156625
1	-2.8795950951448024	GO:0050727	M1	1	0	GO Biological Processes	19	regulation of inflammatory response	19_GO:0050896 response to stimulus	-2.8795950951448024	1.8162389735364874	3.410649625400722	30198	400	1247	30	2.405773857257418	0.43391657137862755	100|135|241|351|613|747|975|1003|2268|2828|3371|3586|4363|4792|4814|5734|5788|7474|7791|8482|9021|23476|26090|29108|55450|140885|338322|340061|406954|407004	ADA|ADORA2A|ALOX5AP|APP|BCR|DAGLA|CD81|CDH5|FGR|GPR4|TNC|IL10|ABCC1|NFKBIA|NINJ1|PTGER4|PTPRC|WNT5A|ZYX|SEMA7A|SOCS3|BRD4|ABHD12|PYCARD|CAMK2N1|SIRPA|NLRP10|STING1|MIR181A2|MIR22	-1.3046890583393538	0	115	1	1	-2.8795950951448024	1.8162389735364874
1	-2.868662284017289	GO:0030858	M1	1	0	GO Biological Processes	19	positive regulation of epithelial cell differentiation	19_GO:0032502 developmental process	-2.868662284017289	3.3530565665289007	3.941406256591976	30198	65	1247	9	0.7217321571772254	0.2397076514180788	652|1030|3976|5583|6820|8202|84913|126695|406954	BMP4|CDKN2B|LIF|PRKCH|SULT2B1|NCOA3|ATOH8|KDF1|MIR181A2	-1.2958696065252395	0	116	1	1	-2.868662284017289	4.484540675398735
1	-2.3464467477258	GO:0045606	M1	1	0	GO Biological Processes	19	positive regulation of epidermal cell differentiation	19_GO:0032502 developmental process	-2.3464467477258	4.484540675398735	3.759377256198029	30198	27	1247	5	0.40096230954290296	0.1789559406484096	652|5583|6820|8202|126695	BMP4|PRKCH|SULT2B1|NCOA3|KDF1	-0.9340031139408527	0	116	0	0	-2.868662284017289	4.484540675398735
1	-2.0232315181215	GO:0045684	M1	1	0	GO Biological Processes	19	positive regulation of epidermis development	19_GO:0032502 developmental process	-2.0232315181215	3.7838311948676826	3.2699594301914647	30198	32	1247	5	0.40096230954290296	0.1789559406484096	652|5583|6820|8202|126695	BMP4|PRKCH|SULT2B1|NCOA3|KDF1	-0.7227175066694005	0	116	0	0	-2.868662284017289	4.484540675398735
1	-2.8586936483256733	GO:0008283	M1	1	0	GO Biological Processes	19	cell population proliferation	19_GO:0009987 cellular process	-2.8586936483256733	1.7227198935982944	3.354392001771105	30198	492	1247	35	2.8067361668003206	0.467719688609617	652|747|1191|1436|1958|1969|2120|2771|3488|3586|3726|4089|4883|5159|5291|5788|6195|6653|7001|7005|7474|7476|8975|9037|10468|10622|10642|10933|11184|23481|26259|51428|84913|90410|388610	BMP4|DAGLA|CLU|CSF1R|EGR1|EPHA2|ETV6|GNAI2|IGFBP5|IL10|JUNB|SMAD4|NPR3|PDGFRB|PIK3CB|PTPRC|RPS6KA1|SORL1|PRDX2|TEAD3|WNT5A|WNT7A|USP13|SEMA5A|FST|POLR3G|IGF2BP1|MORF4L1|MAP4K1|PES1|FBXW8|DDX41|ATOH8|IFT20|TRNP1	-1.288004095921388	0	117	1	1	-2.8586936483256733	1.7227198935982944
1	-2.8558475479443612	GO:0007194	M1	1	0	GO Biological Processes	19	negative regulation of adenylate cyclase activity	19_GO:0065007 biological regulation	-2.8558475479443612	5.765838011226945	4.534132781868476	30198	21	1247	5	0.40096230954290296	0.1789559406484096	2771|4883|9495|9568|53836	GNAI2|NPR3|AKAP5|GABBR2|GPR87	-1.28725098504592	0	118	1	1	-2.8558475479443612	5.765838011226945
1	-2.5805842420075624	GO:0031280	M1	1	0	GO Biological Processes	19	negative regulation of cyclase activity	19_GO:0065007 biological regulation	-2.5805842420075624	5.045108259823577	4.114363595253941	30198	24	1247	5	0.40096230954290296	0.1789559406484096	2771|4883|9495|9568|53836	GNAI2|NPR3|AKAP5|GABBR2|GPR87	-1.1013152486170912	0	118	0	0	-2.8558475479443612	5.765838011226945
1	-2.3464467477258	GO:0051350	M1	1	0	GO Biological Processes	19	negative regulation of lyase activity	19_GO:0065007 biological regulation	-2.3464467477258	4.484540675398735	3.759377256198029	30198	27	1247	5	0.40096230954290296	0.1789559406484096	2771|4883|9495|9568|53836	GNAI2|NPR3|AKAP5|GABBR2|GPR87	-0.9340031139408527	0	118	0	0	-2.8558475479443612	5.765838011226945
1	-2.8220881777882836	GO:0042476	M1	1	0	GO Biological Processes	19	odontogenesis	19_GO:0032502 developmental process	-2.8220881777882836	2.601774838123894	3.6640402513387125	30198	121	1247	13	1.0425020048115476	0.28762694983318887	362|652|1278|3912|5818|6522|10468|11096|51066|54880|55512|80326|159296	AQP5|BMP4|COL1A2|LAMB1|NECTIN1|SLC4A2|FST|ADAMTS5|SSUH2|BCOR|SMPD3|WNT10A|NKX2-3	-1.265991656297977	0	119	1	1	-2.8220881777882836	2.601774838123894
1	-2.8152688724392303	GO:2000249	M1	1	0	GO Biological Processes	19	regulation of actin cytoskeleton reorganization	19_GO:0050789 regulation of biological process	-2.8152688724392303	4.036086607858861	4.086347308376488	30198	42	1247	7	0.5613472333600642	0.21157296988862812	397|998|1020|1436|4908|9723|10458	ARHGDIB|CDC42|CDK5|CSF1R|NTF3|SEMA3E|BAIAP2	-1.265991656297977	0	120	1	1	-2.8152688724392303	7.4512368145086665
1	-2.8142860252579487	GO:0099563	M1	1	0	GO Biological Processes	19	modification of synaptic structure	19_GO:0009987 cellular process	-2.8142860252579487	7.4512368145086665	4.828390781163855	30198	13	1247	4	0.32076984763432237	0.16012748396610704	998|5216|10458|11346	CDC42|PFN1|BAIAP2|SYNPO	-1.265991656297977	0	120	0	0	-2.8152688724392303	7.4512368145086665
1	-2.1659930934380904	GO:2000251	M1	1	0	GO Biological Processes	19	positive regulation of actin cytoskeleton reorganization	19_GO:0048518 positive regulation of biological process	-2.1659930934380904	5.098214662558561	3.708535343303917	30198	19	1247	4	0.32076984763432237	0.16012748396610704	998|1020|4908|10458	CDC42|CDK5|NTF3|BAIAP2	-0.8146273156196581	0	120	0	0	-2.8152688724392303	7.4512368145086665
1	-2.8142860252579487	GO:0022038	M1	1	0	GO Biological Processes	19	corpus callosum development	19_GO:0032502 developmental process	-2.8142860252579487	7.4512368145086665	4.828390781163855	30198	13	1247	4	0.32076984763432237	0.16012748396610704	1020|2049|25987|51199	CDK5|EPHB3|TSKU|NIN	-1.265991656297977	0	121	1	1	-2.8142860252579487	7.4512368145086665
1	-2.8142860252579487	GO:1901862	M1	1	0	GO Biological Processes	19	negative regulation of muscle tissue development	19_GO:0032502 developmental process	-2.8142860252579487	7.4512368145086665	4.828390781163855	30198	13	1247	4	0.32076984763432237	0.16012748396610704	652|3488|6665|10869	BMP4|IGFBP5|SOX15|USP19	-1.265991656297977	0	122	1	1	-2.8142860252579487	7.4512368145086665
1	-2.804888503618327	GO:0045185	M1	1	0	GO Biological Processes	19	maintenance of protein location	19_GO:0051179 localization	-2.804888503618327	2.8643195281579015	3.7370236709909928	30198	93	1247	11	0.8821170809943866	0.2647926327826884	1020|2200|2934|3586|4792|4794|5310|5371|6653|10956|11079	CDK5|FBN1|GSN|IL10|NFKBIA|NFKBIE|PKD1|PML|SORL1|OS9|RER1	-1.257680047063565	0	123	1	1	-2.804888503618327	6.457738572574177
1	-2.562143334359977	GO:0042994	M1	1	0	GO Biological Processes	19	cytoplasmic sequestering of transcription factor	19_GO:0051179 localization	-2.562143334359977	6.457738572574177	4.387938158560468	30198	15	1247	4	0.32076984763432237	0.16012748396610704	3586|4792|4794|5310	IL10|NFKBIA|NFKBIE|PKD1	-1.0896207986832507	0	123	0	0	-2.804888503618327	6.457738572574177
1	-2.1514054004407948	GO:0051235	M1	1	0	GO Biological Processes	19	maintenance of location	19_GO:0051179 localization	-2.1514054004407948	2.105784317143754	2.9197013356820687	30198	161	1247	14	1.1226944667201284	0.29836362561905766	1020|2200|2934|3586|4792|4794|5310|5371|6653|10956|11079|60526|84649|440503	CDK5|FBN1|GSN|IL10|NFKBIA|NFKBIE|PKD1|PML|SORL1|OS9|RER1|LDAH|DGAT2|PLIN5	-0.8013039451511221	0	123	0	0	-2.804888503618327	6.457738572574177
1	-2.7975198328015045	GO:0032680	M1	1	0	GO Biological Processes	19	regulation of tumor necrosis factor production	19_GO:0032501 multicellular organismal process	-2.7975198328015045	2.249622043724611	3.518992897368008	30198	183	1247	17	1.36327185244587	0.32838048215336263	351|602|671|943|1191|3586|4776|5788|5914|7474|9261|10417|10865|29108|80149|140885|406954	APP|BCL3|BPI|TNFRSF8|CLU|IL10|NFATC4|PTPRC|RARA|WNT5A|MAPKAPK2|SPON2|ARID5A|PYCARD|ZC3H12A|SIRPA|MIR181A2	-1.2521283369194984	0	124	1	1	-2.7975198328015045	3.1247122125358926
1	-2.7695562548354418	GO:0032496	M1	1	0	GO Biological Processes	19	response to lipopolysaccharide	19_GO:0044419 biological process involved in interspecies interaction between organisms	-2.7695562548354418	1.9038144376692743	3.362682622112708	30198	318	1247	25	2.0048115477145148	0.3969226910092352	19|613|671|968|1734|1906|3586|3727|4016|4091|4353|4792|5734|5914|6347|7001|7474|8754|9261|10417|10865|22914|29108|80149|140885	ABCA1|BCR|BPI|CD68|DIO2|EDN1|IL10|JUND|LOXL1|SMAD6|MPO|NFKBIA|PTGER4|RARA|CCL2|PRDX2|WNT5A|ADAM9|MAPKAPK2|SPON2|ARID5A|KLRK1|PYCARD|ZC3H12A|SIRPA	-1.2292493314248776	0	124	0	0	-2.7975198328015045	3.1247122125358926
1	-2.7066372506478116	GO:0002237	M1	1	0	GO Biological Processes	19	response to molecule of bacterial origin	19_GO:0044419 biological process involved in interspecies interaction between organisms	-2.7066372506478116	1.8573141912270867	3.294470127732716	30198	339	1247	26	2.0850040096230953	0.40461765218590895	19|613|671|968|1734|1906|3586|3727|4016|4091|4353|4792|5734|5914|6347|7001|7474|8754|9261|10417|10865|22914|29108|80149|140885|284297	ABCA1|BCR|BPI|CD68|DIO2|EDN1|IL10|JUND|LOXL1|SMAD6|MPO|NFKBIA|PTGER4|RARA|CCL2|PRDX2|WNT5A|ADAM9|MAPKAPK2|SPON2|ARID5A|KLRK1|PYCARD|ZC3H12A|SIRPA|SSC5D	-1.1873332738126279	0	124	0	0	-2.7975198328015045	3.1247122125358926
1	-2.672445053750975	GO:1903555	M1	1	0	GO Biological Processes	19	regulation of tumor necrosis factor superfamily cytokine production	19_GO:0032501 multicellular organismal process	-2.672445053750975	2.189791670221297	3.3962542317863433	30198	188	1247	17	1.36327185244587	0.32838048215336263	351|602|671|943|1191|3586|4776|5788|5914|7474|9261|10417|10865|29108|80149|140885|406954	APP|BCL3|BPI|TNFRSF8|CLU|IL10|NFATC4|PTPRC|RARA|WNT5A|MAPKAPK2|SPON2|ARID5A|PYCARD|ZC3H12A|SIRPA|MIR181A2	-1.168525984525925	0	124	0	0	-2.7975198328015045	3.1247122125358926
1	-2.4830077358864	GO:0001819	M1	1	0	GO Biological Processes	19	positive regulation of cytokine production	19_GO:0048518 positive regulation of biological process	-2.4830077358864	1.661424424856662	3.034824811092742	30198	481	1247	33	2.6463512429831595	0.4545342703081749	351|602|943|975|1191|1436|1958|2268|3586|3659|3662|4776|5734|5788|5914|6653|7474|8482|9261|9451|10417|10622|10865|22914|23180|24145|27190|29108|55959|57493|80381|338322|340061	APP|BCL3|TNFRSF8|CD81|CLU|CSF1R|EGR1|FGR|IL10|IRF1|IRF4|NFATC4|PTGER4|PTPRC|RARA|SORL1|WNT5A|SEMA7A|MAPKAPK2|EIF2AK3|SPON2|POLR3G|ARID5A|KLRK1|RFTN1|PANX1|IL17B|PYCARD|SULF2|HEG1|CD276|NLRP10|STING1	-1.0333051686946468	0	124	0	0	-2.7975198328015045	3.1247122125358926
1	-2.4129980481447024	GO:0045428	M1	1	0	GO Biological Processes	19	regulation of nitric oxide biosynthetic process	19_GO:0008152 metabolic process	-2.4129980481447024	3.1247122125358926	3.475653686216245	30198	62	1247	8	0.6415396952686447	0.22608979833152643	1191|1906|3586|3643|22914|80149|140885|406954	CLU|EDN1|IL10|INSR|KLRK1|ZC3H12A|SIRPA|MIR181A2	-0.9827041834125426	0	124	0	0	-2.7975198328015045	3.1247122125358926
1	-2.2859644842555835	GO:0080164	M1	1	0	GO Biological Processes	19	regulation of nitric oxide metabolic process	19_GO:0008152 metabolic process	-2.2859644842555835	2.980494725803467	3.3173593930825382	30198	65	1247	8	0.6415396952686447	0.22608979833152643	1191|1906|3586|3643|22914|80149|140885|406954	CLU|EDN1|IL10|INSR|KLRK1|ZC3H12A|SIRPA|MIR181A2	-0.8941546080744748	0	124	0	0	-2.7975198328015045	3.1247122125358926
1	-2.0412669006744673	GO:0071222	M1	1	0	GO Biological Processes	19	cellular response to lipopolysaccharide	19_GO:0044419 biological process involved in interspecies interaction between organisms	-2.0412669006744673	1.9373215717722534	2.7602015861520677	30198	200	1247	16	1.2830793905372895	0.31870533802717327	19|613|671|968|3586|4792|5914|6347|7474|8754|10417|10865|22914|29108|80149|140885	ABCA1|BCR|BPI|CD68|IL10|NFKBIA|RARA|CCL2|WNT5A|ADAM9|SPON2|ARID5A|KLRK1|PYCARD|ZC3H12A|SIRPA	-0.7361015451041637	0	124	0	0	-2.7975198328015045	3.1247122125358926
1	-2.758765367411894	GO:2001044	M1	1	0	GO Biological Processes	19	regulation of integrin-mediated signaling pathway	19_GO:0023052 signaling	-2.758765367411894	5.503754465262084	4.38569627704077	30198	22	1247	5	0.40096230954290296	0.1789559406484096	2013|3912|3913|5587|65979	EMP2|LAMB1|LAMB2|PRKD1|PHACTR4	-1.224611333961998	0	125	1	1	-2.758765367411894	6.6045053583145
1	-2.4985142522033823	GO:0031103	M1	1	0	GO Biological Processes	19	axon regeneration	19_GO:0032502 developmental process	-2.4985142522033823	4.8433039294306335	3.9897789020455914	30198	25	1247	5	0.40096230954290296	0.1789559406484096	1605|3371|3913|4313|9315	DAG1|TNC|LAMB2|MMP2|NREP	-1.0436652976063274	0	125	0	0	-2.758765367411894	6.6045053583145
1	-2.275803913772518	GO:0071711	M1	1	0	GO Biological Processes	19	basement membrane organization	19_GO:0009987 cellular process	-2.275803913772518	4.324378508420208	3.652457474428504	30198	28	1247	5	0.40096230954290296	0.1789559406484096	1282|1605|3688|3912|3913	COL4A1|DAG1|ITGB1|LAMB1|LAMB2	-0.887741543363982	0	125	0	0	-2.758765367411894	6.6045053583145
1	-2.0973830264690636	GO:0048678	M1	1	0	GO Biological Processes	19	response to axon injury	19_GO:0050896 response to stimulus	-2.0973830264690636	3.0270649558941463	3.1510767977847354	30198	56	1247	7	0.5613472333600642	0.21157296988862812	1605|3371|3913|4313|9315|23098|25828	DAG1|TNC|LAMB2|MMP2|NREP|SARM1|TXN2	-0.7584978339956834	0	125	0	0	-2.758765367411894	6.6045053583145
1	-2.0823023338761915	GO:0031102	M1	1	0	GO Biological Processes	19	neuron projection regeneration	19_GO:0032502 developmental process	-2.0823023338761915	3.905890265669866	3.3595208205041684	30198	31	1247	5	0.40096230954290296	0.1789559406484096	1605|3371|3913|4313|9315	DAG1|TNC|LAMB2|MMP2|NREP	-0.7561468512100452	0	125	0	0	-2.758765367411894	6.6045053583145
1	-2.044076302720351	GO:0110011	M1	1	0	GO Biological Processes	19	regulation of basement membrane organization	19_GO:0050789 regulation of biological process	-2.044076302720351	6.6045053583145	3.858397748408386	30198	11	1247	3	0.24057738572574178	0.13873023991170613	1605|3912|3913	DAG1|LAMB1|LAMB2	-0.737773779007243	0	125	0	0	-2.758765367411894	6.6045053583145
1	-2.758765367411894	GO:0002068	M1	1	0	GO Biological Processes	19	glandular epithelial cell development	19_GO:0032502 developmental process	-2.758765367411894	5.503754465262084	4.38569627704077	30198	22	1247	5	0.40096230954290296	0.1789559406484096	652|653|1000|5914|7474	BMP4|BMP5|CDH2|RARA|WNT5A	-1.224611333961998	0	126	1	1	-2.758765367411894	8.072173215717722
1	-2.451513425651012	GO:0003323	M1	1	0	GO Biological Processes	19	type B pancreatic cell development	19_GO:0032502 developmental process	-2.451513425651012	6.054129911788292	4.196775388370513	30198	16	1247	4	0.32076984763432237	0.16012748396610704	652|653|1000|7474	BMP4|BMP5|CDH2|WNT5A	-1.0166399633140994	0	126	0	0	-2.758765367411894	8.072173215717722
1	-2.327355151072036	GO:2000242	M1	1	0	GO Biological Processes	19	negative regulation of reproductive process	19_GO:0022414 reproductive process	-2.327355151072036	3.027064955894146	3.369089918755413	30198	64	1247	8	0.6415396952686447	0.22608979833152643	100|397|652|3976|4627|6615|7474|22917	ADA|ARHGDIB|BMP4|LIF|MYH9|SNAI1|WNT5A|ZP1	-0.9185397295495916	0	126	0	0	-2.758765367411894	8.072173215717722
1	-2.310404250425684	GO:1905331	M1	1	0	GO Biological Processes	19	negative regulation of morphogenesis of an epithelium	19_GO:0032502 developmental process	-2.310404250425684	8.072173215717722	4.40385612162602	30198	9	1247	3	0.24057738572574178	0.13873023991170613	652|4070|7474	BMP4|TACSTD2|WNT5A	-0.908755567143054	0	126	0	0	-2.758765367411894	8.072173215717722
1	-2.0823023338761915	GO:0061036	M1	1	0	GO Biological Processes	19	positive regulation of cartilage development	19_GO:0032502 developmental process	-2.0823023338761915	3.905890265669866	3.3595208205041684	30198	31	1247	5	0.40096230954290296	0.1789559406484096	649|652|3491|7474|91461	BMP1|BMP4|CCN1|WNT5A|PKDCC	-0.7561468512100452	0	126	0	0	-2.758765367411894	8.072173215717722
1	-2.044076302720351	GO:0003139	M1	1	0	GO Biological Processes	19	secondary heart field specification	19_GO:0032502 developmental process	-2.044076302720351	6.6045053583145	3.858397748408386	30198	11	1247	3	0.24057738572574178	0.13873023991170613	652|6604|7474	BMP4|SMARCD3|WNT5A	-0.737773779007243	0	126	0	0	-2.758765367411894	8.072173215717722
1	-2.044076302720351	GO:0070243	M1	1	0	GO Biological Processes	19	regulation of thymocyte apoptotic process	19_GO:0050789 regulation of biological process	-2.044076302720351	6.6045053583145	3.858397748408386	30198	11	1247	3	0.24057738572574178	0.13873023991170613	100|652|7474	ADA|BMP4|WNT5A	-0.737773779007243	0	126	0	0	-2.758765367411894	8.072173215717722
1	-2.7581246856092214	GO:0062197	M1	1	0	GO Biological Processes	19	cellular response to chemical stress	19_GO:0050896 response to stimulus	-2.7581246856092214	1.9953686600650549	3.3904888563604794	30198	267	1247	22	1.7642341619887731	0.3728032626880421	221|355|362|1906|4313|4353|4363|5371|5587|6513|7001|7168|9451|10725|29108|55512|79899|79956|80149|116988|140885|375748	ALDH3B1|FAS|AQP5|EDN1|MMP2|MPO|ABCC1|PML|PRKD1|SLC2A1|PRDX2|TPM1|EIF2AK3|NFAT5|PYCARD|SMPD3|PRR5L|ERMP1|ZC3H12A|AGAP3|SIRPA|ERCC6L2	-1.224611333961998	0	127	1	1	-2.7581246856092214	1.9953686600650549
1	-2.0089464537586754	GO:0006979	M1	1	0	GO Biological Processes	19	response to oxidative stress	19_GO:0050896 response to stimulus	-2.0089464537586754	1.6586657292570663	2.6275220977168585	30198	365	1247	25	2.0048115477145148	0.3969226910092352	221|351|1906|2074|2877|4313|4353|4363|5159|5371|5587|5798|7001|7168|8754|9124|25828|55512|55967|79899|79956|80149|116988|140885|375748	ALDH3B1|APP|EDN1|ERCC6|GPX2|MMP2|MPO|ABCC1|PDGFRB|PML|PRKD1|PTPRN|PRDX2|TPM1|ADAM9|PDLIM1|TXN2|SMPD3|NDUFA12|PRR5L|ERMP1|ZC3H12A|AGAP3|SIRPA|ERCC6L2	-0.7133511629239718	0	127	0	0	-2.7581246856092214	1.9953686600650549
1	-2.7536394232095143	GO:0106027	M1	1	0	GO Biological Processes	19	neuron projection organization	19_GO:0009987 cellular process	-2.7536394232095143	3.94222412860633	4.006947531657882	30198	43	1247	7	0.5613472333600642	0.21157296988862812	215|351|998|2049|3480|3643|7476	ABCD1|APP|CDC42|EPHB3|IGF1R|INSR|WNT7A	-1.222047731697162	0	128	1	1	-2.7536394232095143	7.264955894145951
1	-2.254413984985346	GO:0038083	M1	1	0	GO Biological Processes	19	peptidyl-tyrosine autophosphorylation	19_GO:0008152 metabolic process	-2.254413984985346	5.3814488104784814	3.8590261231783543	30198	18	1247	4	0.32076984763432237	0.16012748396610704	780|3480|3643|3932	DDR1|IGF1R|INSR|LCK	-0.8756099588199743	0	128	0	0	-2.7536394232095143	7.264955894145951
1	-2.168955800243381	GO:1990535	M1	1	0	GO Biological Processes	19	neuron projection maintenance	19_GO:0009987 cellular process	-2.168955800243381	7.264955894145951	4.112294309436081	30198	10	1247	3	0.24057738572574178	0.13873023991170613	215|351|3643	ABCD1|APP|INSR	-0.8146273156196581	0	128	0	0	-2.7536394232095143	7.264955894145951
1	-2.7450712327502047	GO:0043086	M1	1	0	GO Biological Processes	19	negative regulation of catalytic activity	19_GO:0065007 biological regulation	-2.7450712327502047	1.5404910717018554	3.1865509014787774	30198	786	1247	50	4.0096230954290295	0.5555618266260687	135|274|306|351|652|871|1028|1030|1294|2537|2771|4041|4660|4883|5148|5291|5788|5918|6125|6195|6272|6653|6694|7014|7070|7078|7248|7249|7448|9021|9495|9568|10039|10188|10614|22914|23076|26086|29108|51232|53836|55450|55924|57493|57805|89932|90007|140686|374462|440503	ADORA2A|BIN1|ANXA3|APP|BMP4|SERPINH1|CDKN1C|CDKN2B|COL7A1|IFI6|GNAI2|LRP5|PPP1R12B|NPR3|PDE6G|PIK3CB|PTPRC|RARRES1|RPL5|RPS6KA1|SORT1|SORL1|SPP2|TERF2|THY1|TIMP3|TSC1|TSC2|VTN|SOCS3|AKAP5|GABBR2|PARP3|TNK2|HEXIM1|KLRK1|RRP1B|GPSM1|PYCARD|CRIM1|GPR87|CAMK2N1|INKA2|HEG1|CCAR2|PAPLN|MIDN|WFDC3|PTPRQ|PLIN5	-1.2163075579930127	0	129	1	1	-2.7450712327502047	1.7094013868578706
1	-2.1011446711964505	GO:0001933	M1	1	0	GO Biological Processes	19	negative regulation of protein phosphorylation	19_GO:0048519 negative regulation of biological process	-2.1011446711964505	1.7094013868578706	2.730137224034064	30198	340	1247	24	1.9246190858059342	0.3890623172864129	135|652|1028|1030|4041|4091|4908|5291|5788|6653|7070|7249|9021|10106|10614|22863|29108|55450|57493|79899|80149|91663|140885|374462	ADORA2A|BMP4|CDKN1C|CDKN2B|LRP5|SMAD6|NTF3|PIK3CB|PTPRC|SORL1|THY1|TSC2|SOCS3|CTDSP2|HEXIM1|ATG14|PYCARD|CAMK2N1|HEG1|PRR5L|ZC3H12A|MYADM|SIRPA|PTPRQ	-0.7611968189528278	0	129	0	0	-2.7450712327502047	1.7094013868578706
1	-2.7450326088537618	GO:0098609	M1	1	0	GO Biological Processes	19	cell-cell adhesion	19_GO:0009987 cellular process	-2.7450326088537618	1.66854977084668	3.244227746059498	30198	537	1247	37	2.967121090617482	0.48050052550263544	71|90|653|999|1000|1001|1003|1009|3491|3678|3688|3875|3897|3912|4026|4627|4814|5098|5291|5310|5318|5670|5788|5818|6404|6722|7070|7094|8754|9124|10398|10458|26999|50937|56100|57451|140885	ACTG1|ACVR1|BMP5|CDH1|CDH2|CDH3|CDH5|CDH11|CCN1|ITGA5|ITGB1|KRT18|L1CAM|LAMB1|LPP|MYH9|NINJ1|PCDHGC3|PIK3CB|PKD1|PKP2|PSG2|PTPRC|NECTIN1|SELPLG|SRF|THY1|TLN1|ADAM9|PDLIM1|MYL9|BAIAP2|CYFIP2|CDON|PCDHGB6|TENM2|SIRPA	-1.2163075579930127	0	130	1	1	-2.7450326088537618	1.66854977084668
1	-2.6930703260918403	GO:0048661	M1	1	0	GO Biological Processes	19	positive regulation of smooth muscle cell proliferation	19_GO:0048518 positive regulation of biological process	-2.6930703260918403	2.774809542902967	3.6147064792855947	30198	96	1247	11	0.8821170809943866	0.2647926327826884	652|1906|2771|3480|3488|3586|4313|5031|5159|55512|407018	BMP4|EDN1|GNAI2|IGF1R|IGFBP5|IL10|MMP2|P2RY6|PDGFRB|SMPD3|MIR27A	-1.179322431200744	0	131	1	1	-2.6930703260918403	3.606715692129195
1	-2.5252583273919424	GO:1904707	M1	1	0	GO Biological Processes	19	positive regulation of vascular associated smooth muscle cell proliferation	19_GO:0048518 positive regulation of biological process	-2.5252583273919424	3.606715692129195	3.711718884684733	30198	47	1247	7	0.5613472333600642	0.21157296988862812	1906|2771|3488|3586|4313|5031|407018	EDN1|GNAI2|IGFBP5|IL10|MMP2|P2RY6|MIR27A	-1.0618443034675475	0	131	0	0	-2.6930703260918403	3.606715692129195
1	-2.3013707834161234	GO:0048660	M1	1	0	GO Biological Processes	19	regulation of smooth muscle cell proliferation	19_GO:0050789 regulation of biological process	-2.3013707834161234	2.1242561093994006	3.0597833780833925	30198	171	1247	15	1.202886928628709	0.308710430389774	652|1906|2771|3480|3488|3586|4313|4883|5031|5159|7168|8862|55512|57447|407018	BMP4|EDN1|GNAI2|IGF1R|IGFBP5|IL10|MMP2|NPR3|P2RY6|PDGFRB|TPM1|APLN|SMPD3|NDRG2|MIR27A	-0.9032616020553649	0	131	0	0	-2.6930703260918403	3.606715692129195
1	-2.011829073361557	GO:1904705	M1	1	0	GO Biological Processes	19	regulation of vascular associated smooth muscle cell proliferation	19_GO:0050789 regulation of biological process	-2.011829073361557	2.5051572048779143	2.9178451505778282	30198	87	1247	9	0.7217321571772254	0.2397076514180788	1906|2771|3488|3586|4313|5031|7168|8862|407018	EDN1|GNAI2|IGFBP5|IL10|MMP2|P2RY6|TPM1|APLN|MIR27A	-0.7156766375089373	0	131	0	0	-2.6930703260918403	3.606715692129195
1	-2.6874218308061915	GO:0007162	M1	1	0	GO Biological Processes	19	negative regulation of cell adhesion	19_GO:0048519 negative regulation of biological process	-2.6874218308061915	1.9055622017432001	3.298882118896772	30198	305	1247	24	1.9246190858059342	0.3890623172864129	81|135|397|652|999|3586|3659|4070|4313|5788|6494|7001|8324|8654|9037|9723|11170|23129|55558|57045|80139|80149|91663|407018	ACTN4|ADORA2A|ARHGDIB|BMP4|CDH1|IL10|IRF1|TACSTD2|MMP2|PTPRC|SIPA1|PRDX2|FZD7|PDE5A|SEMA5A|SEMA3E|FAM107A|PLXND1|PLXNA3|TWSG1|ZNF703|ZC3H12A|MYADM|MIR27A	-1.174593078018819	0	132	1	1	-2.6874218308061915	1.9055622017432001
1	-2.6836776345151763	GO:0014902	M1	1	0	GO Biological Processes	19	myotube differentiation	19_GO:0032502 developmental process	-2.6836776345151763	3.158676475715631	3.7256588670719117	30198	69	1247	9	0.7217321571772254	0.2397076514180788	975|3688|4627|5530|6272|8912|11096|51804|55909	CD81|ITGB1|MYH9|PPP3CA|SORT1|CACNA1H|ADAMTS5|SIX4|BIN3	-1.1742489429763414	0	133	1	1	-2.6836776345151763	4.484540675398735
1	-2.3464467477258	GO:0007520	M1	1	0	GO Biological Processes	19	myoblast fusion	19_GO:0032502 developmental process	-2.3464467477258	4.484540675398735	3.759377256198029	30198	27	1247	5	0.40096230954290296	0.1789559406484096	975|3688|4627|8912|11096	CD81|ITGB1|MYH9|CACNA1H|ADAMTS5	-0.9340031139408527	0	133	0	0	-2.6836776345151763	4.484540675398735
1	-2.0232315181215	GO:0055094	M1	1	0	GO Biological Processes	19	response to lipoprotein particle	19_GO:0050896 response to stimulus	-2.0232315181215	3.7838311948676826	3.2699594301914647	30198	32	1247	5	0.40096230954290296	0.1789559406484096	19|968|975|3688|55512	ABCA1|CD68|CD81|ITGB1|SMPD3	-0.7227175066694005	0	133	0	0	-2.6836776345151763	4.484540675398735
1	-2.6825109398894065	GO:0010761	M1	1	0	GO Biological Processes	19	fibroblast migration	19_GO:0040011 locomotion	-2.6825109398894065	6.919005613472334	4.5973515555578	30198	14	1247	4	0.32076984763432237	0.16012748396610704	5371|7145|9124|84159	PML|TNS1|PDLIM1|ARID5B	-1.1742489429763414	0	134	1	1	-2.6825109398894065	6.919005613472334
1	-2.6825109398894065	GO:0044849	M1	1	0	GO Biological Processes	19	estrous cycle	19_GO:0048511 rhythmic process	-2.6825109398894065	6.919005613472334	4.5973515555578	30198	14	1247	4	0.32076984763432237	0.16012748396610704	1958|3480|5021|9612	EGR1|IGF1R|OXTR|NCOR2	-1.1742489429763414	0	135	1	1	-2.6825109398894065	6.919005613472334
1	-2.6825109398894065	GO:0048009	M1	1	0	GO Biological Processes	19	insulin-like growth factor receptor signaling pathway	19_GO:0023052 signaling	-2.6825109398894065	6.919005613472334	4.5973515555578	30198	14	1247	4	0.32076984763432237	0.16012748396610704	3480|7249|9451|51232	IGF1R|TSC2|EIF2AK3|CRIM1	-1.1742489429763414	0	136	1	1	-2.6825109398894065	6.919005613472334
1	-2.6636183707759367	GO:0090521	M1	1	0	GO Biological Processes	19	podocyte cell migration	19_GO:0040011 locomotion	-2.6636183707759367	10.378508420208501	5.150239023017487	30198	7	1247	3	0.24057738572574178	0.13873023991170613	23500|25959|51057	DAAM2|KANK2|WDPCP	-1.168525984525925	0	137	1	1	-2.6636183707759367	10.378508420208501
1	-2.168955800243381	GO:0043587	M1	1	0	GO Biological Processes	19	tongue morphogenesis	19_GO:0032502 developmental process	-2.168955800243381	7.264955894145951	4.112294309436081	30198	10	1247	3	0.24057738572574178	0.13873023991170613	3229|51057|51804	HOXC13|WDPCP|SIX4	-0.8146273156196581	0	137	0	0	-2.6636183707759367	10.378508420208501
1	-2.083301751310541	GO:0043586	M1	1	0	GO Biological Processes	19	tongue development	19_GO:0032502 developmental process	-2.083301751310541	4.8433039294306335	3.568271097310526	30198	20	1247	4	0.32076984763432237	0.16012748396610704	3229|51057|51804|80326	HOXC13|WDPCP|SIX4|WNT10A	-0.7561468512100452	0	137	0	0	-2.6636183707759367	10.378508420208501
1	-2.6636183707759367	GO:0002043	M1	1	0	GO Biological Processes	19	blood vessel endothelial cell proliferation involved in sprouting angiogenesis	19_GO:0032502 developmental process	-2.6636183707759367	10.378508420208501	5.150239023017487	30198	7	1247	3	0.24057738572574178	0.13873023991170613	652|1969|9037	BMP4|EPHA2|SEMA5A	-1.168525984525925	0	138	1	1	-2.6636183707759367	10.378508420208501
1	-2.3492943849637116	GO:0042481	M1	1	0	GO Biological Processes	19	regulation of odontogenesis	19_GO:0032502 developmental process	-2.3492943849637116	5.698004622859568	4.021188476834664	30198	17	1247	4	0.32076984763432237	0.16012748396610704	652|1906|4982|80326	BMP4|EDN1|TNFRSF11B|WNT10A	-0.9340031139408527	0	138	0	0	-2.6636183707759367	10.378508420208501
1	-2.044076302720351	GO:0042487	M1	1	0	GO Biological Processes	19	regulation of odontogenesis of dentin-containing tooth	19_GO:0032502 developmental process	-2.044076302720351	6.6045053583145	3.858397748408386	30198	11	1247	3	0.24057738572574178	0.13873023991170613	652|4982|80326	BMP4|TNFRSF11B|WNT10A	-0.737773779007243	0	138	0	0	-2.6636183707759367	10.378508420208501
1	-2.044076302720351	GO:0072015	M1	1	0	GO Biological Processes	19	podocyte development	19_GO:0032502 developmental process	-2.044076302720351	6.6045053583145	3.858397748408386	30198	11	1247	3	0.24057738572574178	0.13873023991170613	652|3913|171023	BMP4|LAMB2|ASXL1	-0.737773779007243	0	138	0	0	-2.6636183707759367	10.378508420208501
1	-2.6636183707759367	GO:0001514	M1	1	0	GO Biological Processes	19	selenocysteine incorporation	19_GO:0008152 metabolic process	-2.6636183707759367	10.378508420208501	5.150239023017487	30198	7	1247	3	0.24057738572574178	0.13873023991170613	1734|51714|54952	DIO2|SELENOT|TRNAU1AP	-1.168525984525925	0	139	1	1	-2.6636183707759367	10.378508420208501
1	-2.6636183707759367	GO:0006451	M1	1	0	GO Biological Processes	19	translational readthrough	19_GO:0008152 metabolic process	-2.6636183707759367	10.378508420208501	5.150239023017487	30198	7	1247	3	0.24057738572574178	0.13873023991170613	1734|51714|54952	DIO2|SELENOT|TRNAU1AP	-1.168525984525925	0	139	0	0	-2.6636183707759367	10.378508420208501
1	-2.310404250425684	GO:0060124	M1	1	0	GO Biological Processes	19	positive regulation of growth hormone secretion	19_GO:0023052 signaling	-2.310404250425684	8.072173215717722	4.40385612162602	30198	9	1247	3	0.24057738572574178	0.13873023991170613	3814|27230|51714	KISS1|SERP1|SELENOT	-0.908755567143054	0	139	0	0	-2.6636183707759367	10.378508420208501
1	-2.6359978733019904	GO:0048538	M1	1	0	GO Biological Processes	19	thymus development	19_GO:0002376 immune system process	-2.6359978733019904	3.7670141673349375	3.855100615820079	30198	45	1247	7	0.5613472333600642	0.21157296988862812	2049|6722|7001|8543|22890|51804|171023	EPHB3|SRF|PRDX2|LMO4|ZBTB1|SIX4|ASXL1	-1.1446643685101385	0	140	1	1	-2.6359978733019904	3.7670141673349375
1	-2.6197271773364665	GO:0032092	M1	1	0	GO Biological Processes	19	positive regulation of protein binding	19_GO:0065007 biological regulation	-2.6197271773364665	2.8829190056134726	3.5864964116528646	30198	84	1247	10	0.8019246190858059	0.2525719804408972	267|351|652|1020|4242|5310|7448|7474|23129|340061	AMFR|APP|BMP4|CDK5|MFNG|PKD1|VTN|WNT5A|PLXND1|STING1	-1.1318750096785282	0	141	1	1	-2.6197271773364665	2.8829190056134726
1	-2.5347861768816387	GO:0051098	M1	1	0	GO Biological Processes	19	regulation of binding	19_GO:0065007 biological regulation	-2.5347861768816387	1.7815968132782984	3.1265490591121283	30198	367	1247	27	2.165196471531676	0.41215646567723097	267|351|602|652|998|1020|1950|3586|3662|3976|4089|4242|4776|4792|5310|5530|5914|6604|6653|7448|7474|8874|8932|23129|26086|340061|407018	AMFR|APP|BCL3|BMP4|CDC42|CDK5|EGF|IL10|IRF4|LIF|SMAD4|MFNG|NFATC4|NFKBIA|PKD1|PPP3CA|RARA|SMARCD3|SORL1|VTN|WNT5A|ARHGEF7|MBD2|PLXND1|GPSM1|STING1|MIR27A	-1.0672555867624116	0	141	0	0	-2.6197271773364665	2.8829190056134726
1	-2.2781611776537423	GO:0051099	M1	1	0	GO Biological Processes	19	positive regulation of binding	19_GO:0065007 biological regulation	-2.2781611776537423	2.111905783181962	3.0350567356497837	30198	172	1247	15	1.202886928628709	0.308710430389774	267|351|652|1020|1950|3662|4242|5310|5914|7448|7474|8932|23129|26086|340061	AMFR|APP|BMP4|CDK5|EGF|IRF4|MFNG|PKD1|RARA|VTN|WNT5A|MBD2|PLXND1|GPSM1|STING1	-0.887741543363982	0	141	0	0	-2.6197271773364665	2.8829190056134726
1	-2.610971273301607	GO:0050804	M1	1	0	GO Biological Processes	19	modulation of chemical synaptic transmission	19_GO:0023052 signaling	-2.610971273301607	1.7257749633603405	3.164401636028219	30198	435	1247	31	2.4859663191659984	0.4409079748913967	41|135|351|613|999|1000|1009|1020|1760|1906|2771|2903|3688|3814|4355|4776|4908|5021|5530|5914|6347|6722|7476|9495|9581|10458|11170|23621|27092|80863|347733	ASIC1|ADORA2A|APP|BCR|CDH1|CDH2|CDH11|CDK5|DMPK|EDN1|GNAI2|GRIN2A|ITGB1|KISS1|MPP2|NFATC4|NTF3|OXTR|PPP3CA|RARA|CCL2|SRF|WNT7A|AKAP5|PREPL|BAIAP2|FAM107A|BACE1|CACNG4|PRRT1|TUBB2B	-1.1248493648323503	0	142	1	1	-2.610971273301607	1.7257749633603405
1	-2.595938792832375	GO:0099177	M1	1	0	GO Biological Processes	19	regulation of trans-synaptic signaling	19_GO:0023052 signaling	-2.595938792832375	1.7218167639030921	3.1508120242506905	30198	436	1247	31	2.4859663191659984	0.4409079748913967	41|135|351|613|999|1000|1009|1020|1760|1906|2771|2903|3688|3814|4355|4776|4908|5021|5530|5914|6347|6722|7476|9495|9581|10458|11170|23621|27092|80863|347733	ASIC1|ADORA2A|APP|BCR|CDH1|CDH2|CDH11|CDK5|DMPK|EDN1|GNAI2|GRIN2A|ITGB1|KISS1|MPP2|NFATC4|NTF3|OXTR|PPP3CA|RARA|CCL2|SRF|WNT7A|AKAP5|PREPL|BAIAP2|FAM107A|BACE1|CACNG4|PRRT1|TUBB2B	-1.1115402774258525	0	142	0	0	-2.610971273301607	1.7257749633603405
1	-2.5805842420075624	GO:0031579	M1	1	0	GO Biological Processes	19	membrane raft organization	19_GO:0009987 cellular process	-2.5805842420075624	5.045108259823577	4.114363595253941	30198	24	1247	5	0.40096230954290296	0.1789559406484096	2013|5788|10347|23180|91663	EMP2|PTPRC|ABCA7|RFTN1|MYADM	-1.1013152486170912	0	143	1	1	-2.5805842420075624	5.045108259823577
1	-2.5805842420075624	GO:0040037	M1	1	0	GO Biological Processes	19	negative regulation of fibroblast growth factor receptor signaling pathway	19_GO:0023052 signaling	-2.5805842420075624	5.045108259823577	4.114363595253941	30198	24	1247	5	0.40096230954290296	0.1789559406484096	2817|7474|8862|55959|90993	GPC1|WNT5A|APLN|SULF2|CREB3L1	-1.1013152486170912	0	144	1	1	-2.5805842420075624	5.045108259823577
1	-2.562143334359977	GO:1904380	M1	1	0	GO Biological Processes	19	endoplasmic reticulum mannose trimming	19_GO:0008152 metabolic process	-2.562143334359977	6.457738572574177	4.387938158560468	30198	15	1247	4	0.32076984763432237	0.16012748396610704	267|11253|55757|84447	AMFR|MAN1B1|UGGT2|SYVN1	-1.0896207986832507	0	145	1	1	-2.562143334359977	6.457738572574177
1	-2.420582791900381	GO:0006517	M1	1	0	GO Biological Processes	19	protein deglycosylation	19_GO:0008152 metabolic process	-2.420582791900381	4.657023009067917	3.8716461574405168	30198	26	1247	5	0.40096230954290296	0.1789559406484096	267|4125|11253|55757|84447	AMFR|MAN2B1|MAN1B1|UGGT2|SYVN1	-0.9895290066210448	0	145	0	0	-2.562143334359977	6.457738572574177
[truncated: 79 more rows]

## Sheet: GOBP_MonaGO
GO_Name	P-value	Number of genes
[truncated: 52 more rows]

## Sheet: KEGG_Metascape
_MEMBER_H3K27ac_down_CHIP-seq	_LogP_H3K27ac_down_CHIP-seq	GO	_PATTERN_	_RANK_	GiniIndex	Category	CategoryID	Description	PARENT_GO	LogP	Enrichment	Z-score	#TotalGeneInLibrary	#GeneInGO	#GeneInHitList	#GeneInGOAndHitList	%InGO	STDV %InGO	GeneID	Hits	Log(q-value)	EvidenceCutoff	GROUP_ID	FirstInGroupByEnrichment	FirstInGroupByLogP	BestLogPInGroup	BestEnrichmentInGroup	URL
[truncated: 76 more rows]
