# Supplementary material for: O-GlcNAcylation controls pro-fibrotic transcriptional regulatory signaling in myofibroblasts
Source: Cell Death Dis. 2024 Jun 3;15(6):391. doi: 10.1038/s41419-024-06773-9 (PMC11148087; doi:10.1038/s41419-024-06773-9)
Supplement: Supplementary file 8 — Supplementary Table 5 [file 41419_2024_6773_MOESM8_ESM.xlsx]

## Sheet: Description
Supplementary Table 5. Results of overlaping analysis between transcriptional regulatory regions decommissioning upon OGTi treatment (50 µM, 24 h) in LX-2 cells (loss of the H3K27ac activating histone mark, ChIP-seq data) and curated human TR cistomes

## Sheet: Cistomes_H3K27ac_DOWN
userSet	dbSet	collection	pValueLog	oddsRatio	support	rnkPV	rnkOR	rnkSup	maxRnk	meanRnk	b	c	d	description	cellType	tissue	antibody	treatment	dataSource	filename	size	id	axis_label
Galaxy68-_MAnorm2_Diff_LX2_H3K27ac_DOWN_OSMI_padj0.15.bed_.bed	4379	remap2022_all_macs2_hg38_v1_0_PlusLx2Cistrome_BNC2inHouse	136.951354535644	2.55713278557905	2589	2	239	1	239	80.7	21483	918	19478	GSE129781.ARID1A.12Z.bed	12Z	NA	ARID1A	NA	NA	GSE129781.ARID1A.12Z.bed	79598	GSE129781.ARID1A.12Z.bed_4379	GSE129781.ARID1A.12Z.bed
Galaxy68-_MAnorm2_Diff_LX2_H3K27ac_DOWN_OSMI_padj0.15.bed_.bed	3996	remap2022_all_macs2_hg38_v1_0_PlusLx2Cistrome_BNC2inHouse	138.218059858597	2.51275105549826	1570	1	247	66	247	105	9990	1937	30971	GSE125623.NR3C1.BEAS-2B_DEX.bed	BEAS-2B_DEX	NA	NR3C1	NA	NA	GSE125623.NR3C1.BEAS-2B_DEX.bed	31471	GSE125623.NR3C1.BEAS-2B_DEX.bed_3996	GSE125623.NR3C1.BEAS-2B_DEX.bed
Galaxy68-_MAnorm2_Diff_LX2_H3K27ac_DOWN_OSMI_padj0.15.bed_.bed	2797	remap2022_all_macs2_hg38_v1_0_PlusLx2Cistrome_BNC2inHouse	129.422157877675	2.43839921287204	1557	3	263	71	263	112	10104	1950	30857	GSE108506.CHD7.hiPSC_derived_neural-crest-cell.bed	hiPSC_derived_neural-crest-cell	NA	CHD7	NA	NA	GSE108506.CHD7.hiPSC_derived_neural-crest-cell.bed	28629	GSE108506.CHD7.hiPSC_derived_neural-crest-cell.bed_2797	GSE108506.CHD7.hiPSC_derived_neural-crest-cell.bed
Galaxy68-_MAnorm2_Diff_LX2_H3K27ac_DOWN_OSMI_padj0.15.bed_.bed	6587	remap2022_all_macs2_hg38_v1_0_PlusLx2Cistrome_BNC2inHouse	119.068169348516	2.31644037188998	1667	7	302	46	302	118	11516	1840	29445	GSE68170.TEAD1.MSTO.bed	MSTO	NA	TEAD1	NA	NA	GSE68170.TEAD1.MSTO.bed	29844	GSE68170.TEAD1.MSTO.bed_6587	GSE68170.TEAD1.MSTO.bed
Galaxy68-_MAnorm2_Diff_LX2_H3K27ac_DOWN_OSMI_padj0.15.bed_.bed	5686	remap2022_all_macs2_hg38_v1_0_PlusLx2Cistrome_BNC2inHouse	112.900617039135	2.28449551167885	1578	11	317	61	317	130	10800	1929	30161	GSE38103.SMAD3.LX2_CALCIPOTRIOL_TGFB1.bed	LX2_CALCIPOTRIOL_TGFB1	NA	SMAD3	NA	NA	GSE38103.SMAD3.LX2_CALCIPOTRIOL_TGFB1.bed	29624	GSE38103.SMAD3.LX2_CALCIPOTRIOL_TGFB1.bed_5686	GSE38103.SMAD3.LX2_CALCIPOTRIOL_TGFB1.bed
Galaxy68-_MAnorm2_Diff_LX2_H3K27ac_DOWN_OSMI_padj0.15.bed_.bed	3	remap2022_all_macs2_hg38_v1_0_PlusLx2Cistrome_BNC2inHouse	94.1662814977626	2.18110775368494	2575	17	375	2	375	131	22890	932	18071	BRD4_DMSO_GSM1416809_CistromeDB57808	LX2	NA	BRD4	NA	NA	57808_peaks.bed	47492	BRD4_DMSO_GSM1416809_CistromeDB57808_3	BRD4_DMSO_GSM1416809_CistromeDB57808
Galaxy68-_MAnorm2_Diff_LX2_H3K27ac_DOWN_OSMI_padj0.15.bed_.bed	347	remap2022_all_macs2_hg38_v1_0_PlusLx2Cistrome_BNC2inHouse	113.015763024295	2.30546969497334	1511	10	306	84	306	133	10125	1996	30836	ENCSR000BUQ.TEAD4.SK-N-SH.bed	SK-N-SH	NA	TEAD4	NA	NA	ENCSR000BUQ.TEAD4.SK-N-SH.bed	30885	ENCSR000BUQ.TEAD4.SK-N-SH.bed_347	ENCSR000BUQ.TEAD4.SK-N-SH.bed
Galaxy68-_MAnorm2_Diff_LX2_H3K27ac_DOWN_OSMI_padj0.15.bed_.bed	3084	remap2022_all_macs2_hg38_v1_0_PlusLx2Cistrome_BNC2inHouse	109.984522420291	2.26045250282452	1571	12	327	65	327	135	10820	1936	30141	GSE113253.MED1.hMSC-TERT4_osteoblast-D1.bed	hMSC-TERT4_osteoblast-D1	NA	MED1	NA	NA	GSE113253.MED1.hMSC-TERT4_osteoblast-D1.bed	32668	GSE113253.MED1.hMSC-TERT4_osteoblast-D1.bed_3084	GSE113253.MED1.hMSC-TERT4_osteoblast-D1.bed
Galaxy68-_MAnorm2_Diff_LX2_H3K27ac_DOWN_OSMI_padj0.15.bed_.bed	6589	remap2022_all_macs2_hg38_v1_0_PlusLx2Cistrome_BNC2inHouse	107.781734870347	2.21256956965114	1702	13	359	40	359	137	12240	1805	28721	GSE68296.TEAD1.HUCCT1.bed	HUCCT1	NA	TEAD1	NA	NA	GSE68296.TEAD1.HUCCT1.bed	52282	GSE68296.TEAD1.HUCCT1.bed_6589	GSE68296.TEAD1.HUCCT1.bed
Galaxy68-_MAnorm2_Diff_LX2_H3K27ac_DOWN_OSMI_padj0.15.bed_.bed	3085	remap2022_all_macs2_hg38_v1_0_PlusLx2Cistrome_BNC2inHouse	106.065360084988	2.21773694058637	1603	14	355	58	355	142	11271	1904	29690	GSE113253.MED1.hMSC-TERT4_osteoblast-D3.bed	hMSC-TERT4_osteoblast-D3	NA	MED1	NA	NA	GSE113253.MED1.hMSC-TERT4_osteoblast-D3.bed	39487	GSE113253.MED1.hMSC-TERT4_osteoblast-D3.bed_3085	GSE113253.MED1.hMSC-TERT4_osteoblast-D3.bed
Galaxy68-_MAnorm2_Diff_LX2_H3K27ac_DOWN_OSMI_padj0.15.bed_.bed	2538	remap2022_all_macs2_hg38_v1_0_PlusLx2Cistrome_BNC2inHouse	104.276217873372	2.3010341603322	1312	15	313	141	313	156	8446	2195	32515	GSE104537.MED1.hMSC-TERT4_D0.bed	hMSC-TERT4_D0	NA	MED1	NA	NA	GSE104537.MED1.hMSC-TERT4_D0.bed	17720	GSE104537.MED1.hMSC-TERT4_D0.bed_2538	GSE104537.MED1.hMSC-TERT4_D0.bed
Galaxy68-_MAnorm2_Diff_LX2_H3K27ac_DOWN_OSMI_padj0.15.bed_.bed	3083	remap2022_all_macs2_hg38_v1_0_PlusLx2Cistrome_BNC2inHouse	92.7528412246356	2.06453033396504	1939	18	446	13	446	159	15344	1568	25617	GSE113253.MED1.hMSC-TERT4_osteoblast-4H.bed	hMSC-TERT4_osteoblast-4H	NA	MED1	NA	NA	GSE113253.MED1.hMSC-TERT4_osteoblast-4H.bed	51444	GSE113253.MED1.hMSC-TERT4_osteoblast-4H.bed_3083	GSE113253.MED1.hMSC-TERT4_osteoblast-4H.bed
Galaxy68-_MAnorm2_Diff_LX2_H3K27ac_DOWN_OSMI_padj0.15.bed_.bed	5888	remap2022_all_macs2_hg38_v1_0_PlusLx2Cistrome_BNC2inHouse	113.201015475513	2.50097971063467	1139	9	250	231	250	163	6607	2368	34354	GSE44416.TEAD4.SNU-216.bed	SNU-216	NA	TEAD4	NA	NA	GSE44416.TEAD4.SNU-216.bed	32954	GSE44416.TEAD4.SNU-216.bed_5888	GSE44416.TEAD4.SNU-216.bed
Galaxy68-_MAnorm2_Diff_LX2_H3K27ac_DOWN_OSMI_padj0.15.bed_.bed	3087	remap2022_all_macs2_hg38_v1_0_PlusLx2Cistrome_BNC2inHouse	91.1877450584292	2.05246493973672	1905	19	461	14	461	165	15026	1602	25935	GSE113253.MED1.hMSC-TERT4_undifferentiated.bed	hMSC-TERT4_undifferentiated	NA	MED1	NA	NA	GSE113253.MED1.hMSC-TERT4_undifferentiated.bed	42737	GSE113253.MED1.hMSC-TERT4_undifferentiated.bed_3087	GSE113253.MED1.hMSC-TERT4_undifferentiated.bed
Galaxy68-_MAnorm2_Diff_LX2_H3K27ac_DOWN_OSMI_padj0.15.bed_.bed	360	remap2022_all_macs2_hg38_v1_0_PlusLx2Cistrome_BNC2inHouse	102.813671622001	2.36040709684065	1176	16	280	210	280	169	7213	2331	33748	ENCSR000BVG.RXRA.SK-N-SH.bed	SK-N-SH	NA	RXRA	NA	NA	ENCSR000BVG.RXRA.SK-N-SH.bed	17980	ENCSR000BVG.RXRA.SK-N-SH.bed_360	ENCSR000BVG.RXRA.SK-N-SH.bed
Galaxy68-_MAnorm2_Diff_LX2_H3K27ac_DOWN_OSMI_padj0.15.bed_.bed	4407	remap2022_all_macs2_hg38_v1_0_PlusLx2Cistrome_BNC2inHouse	118.614769585151	2.64972695142682	1044	8	218	309	309	178	5649	2463	35312	GSE130135.TEAD1.HEK293_siE1A.bed	HEK293_siE1A	NA	TEAD1	NA	NA	GSE130135.TEAD1.HEK293_siE1A.bed	21403	GSE130135.TEAD1.HEK293_siE1A.bed_4407	GSE130135.TEAD1.HEK293_siE1A.bed
Galaxy68-_MAnorm2_Diff_LX2_H3K27ac_DOWN_OSMI_padj0.15.bed_.bed	6546	remap2022_all_macs2_hg38_v1_0_PlusLx2Cistrome_BNC2inHouse	90.1577016730133	2.16192022892575	1308	22	386	143	386	184	8838	2199	32123	GSE66081.TEAD4.MDA-MB-231.bed	MDA-MB-231	NA	TEAD4	NA	NA	GSE66081.TEAD4.MDA-MB-231.bed	20272	GSE66081.TEAD4.MDA-MB-231.bed_6546	GSE66081.TEAD4.MDA-MB-231.bed
Galaxy68-_MAnorm2_Diff_LX2_H3K27ac_DOWN_OSMI_padj0.15.bed_.bed	7251	remap2022_all_macs2_hg38_v1_0_PlusLx2Cistrome_BNC2inHouse	124.944633346578	2.80678756911639	978	4	192	365	365	187	4960	2529	36001	GSE80151.TWIST1.SHEP-21N_24h.bed	SHEP-21N_24h	NA	TWIST1	NA	NA	GSE80151.TWIST1.SHEP-21N_24h.bed	21870	GSE80151.TWIST1.SHEP-21N_24h.bed_7251	GSE80151.TWIST1.SHEP-21N_24h.bed
Galaxy68-_MAnorm2_Diff_LX2_H3K27ac_DOWN_OSMI_padj0.15.bed_.bed	3744	remap2022_all_macs2_hg38_v1_0_PlusLx2Cistrome_BNC2inHouse	85.9228763708595	2.10236347089158	1356	24	415	128	415	189	9449	2151	31512	GSE122631.SMARCA2.NPC_K755R-pos.bed	NPC_K755R-pos	NA	SMARCA2	NA	NA	GSE122631.SMARCA2.NPC_K755R-pos.bed	40572	GSE122631.SMARCA2.NPC_K755R-pos.bed_3744	GSE122631.SMARCA2.NPC_K755R-pos.bed
Galaxy68-_MAnorm2_Diff_LX2_H3K27ac_DOWN_OSMI_padj0.15.bed_.bed	7252	remap2022_all_macs2_hg38_v1_0_PlusLx2Cistrome_BNC2inHouse	90.7156090761104	2.25313333330874	1135	20	331	239	331	197	7175	2372	33786	GSE80151.TWIST1.SHEP-21N_DOX_0H.bed	SHEP-21N_DOX_0H	NA	TWIST1	NA	NA	GSE80151.TWIST1.SHEP-21N_DOX_0H.bed	25276	GSE80151.TWIST1.SHEP-21N_DOX_0H.bed_7252	GSE80151.TWIST1.SHEP-21N_DOX_0H.bed
Galaxy68-_MAnorm2_Diff_LX2_H3K27ac_DOWN_OSMI_padj0.15.bed_.bed	7250	remap2022_all_macs2_hg38_v1_0_PlusLx2Cistrome_BNC2inHouse	77.4532115566762	2.01737523144281	1363	31	485	127	485	214	9815	2144	31146	GSE80151.TWIST1.SHEP-21N.bed	SHEP-21N	NA	TWIST1	NA	NA	GSE80151.TWIST1.SHEP-21N.bed	52906	GSE80151.TWIST1.SHEP-21N.bed_7250	GSE80151.TWIST1.SHEP-21N.bed
Galaxy68-_MAnorm2_Diff_LX2_H3K27ac_DOWN_OSMI_padj0.15.bed_.bed	6111	remap2022_all_macs2_hg38_v1_0_PlusLx2Cistrome_BNC2inHouse	85.1347856841021	2.32043049113694	950	25	301	389	389	238	5653	2557	35308	GSE52008.NR2F2.uterus_STROMA_ENDOMETRIUM.bed	uterus_STROMA_ENDOMETRIUM	NA	NR2F2	NA	NA	GSE52008.NR2F2.uterus_STROMA_ENDOMETRIUM.bed	26928	GSE52008.NR2F2.uterus_STROMA_ENDOMETRIUM.bed_6111	GSE52008.NR2F2.uterus_STROMA_ENDOMETRIUM.bed
Galaxy68-_MAnorm2_Diff_LX2_H3K27ac_DOWN_OSMI_padj0.15.bed_.bed	3415	remap2022_all_macs2_hg38_v1_0_PlusLx2Cistrome_BNC2inHouse	73.9906277545726	2.05839634282596	1156	35	455	223	455	238	7898	2351	33063	GSE117734.KMT2C.BIN-67_lentivirus-SMARCA4.bed	BIN-67_lentivirus-SMARCA4	NA	KMT2C	NA	NA	GSE117734.KMT2C.BIN-67_lentivirus-SMARCA4.bed	24454	GSE117734.KMT2C.BIN-67_lentivirus-SMARCA4.bed_3415	GSE117734.KMT2C.BIN-67_lentivirus-SMARCA4.bed
Galaxy68-_MAnorm2_Diff_LX2_H3K27ac_DOWN_OSMI_padj0.15.bed_.bed	2795	remap2022_all_macs2_hg38_v1_0_PlusLx2Cistrome_BNC2inHouse	70.302872611513	2.00205872150918	1195	36	499	194	499	243	8405	2312	32556	GSE108506.CHD7.hiPSC_derived_lt-NES.bed	hiPSC_derived_lt-NES	NA	CHD7	NA	NA	GSE108506.CHD7.hiPSC_derived_lt-NES.bed	62255	GSE108506.CHD7.hiPSC_derived_lt-NES.bed_2795	GSE108506.CHD7.hiPSC_derived_lt-NES.bed
Galaxy68-_MAnorm2_Diff_LX2_H3K27ac_DOWN_OSMI_padj0.15.bed_.bed	8015	remap2022_all_macs2_hg38_v1_0_PlusLx2Cistrome_BNC2inHouse	123.312324213896	3.10418663836447	789	5	156	598	598	253	3503	2718	37458	GSE97972.YAP1.MCF-10A.bed	MCF-10A	NA	YAP1	NA	NA	GSE97972.YAP1.MCF-10A.bed	12858	GSE97972.YAP1.MCF-10A.bed_8015	GSE97972.YAP1.MCF-10A.bed
Galaxy68-_MAnorm2_Diff_LX2_H3K27ac_DOWN_OSMI_padj0.15.bed_.bed	6713	remap2022_all_macs2_hg38_v1_0_PlusLx2Cistrome_BNC2inHouse	76.3278563523389	2.27105057291719	875	32	324	477	477	278	5230	2632	35731	GSE71504.SMARCC1.TTC-549_Dox.bed	TTC-549_Dox	NA	SMARCC1	NA	NA	GSE71504.SMARCC1.TTC-549_Dox.bed	24908	GSE71504.SMARCC1.TTC-549_Dox.bed_6713	GSE71504.SMARCC1.TTC-549_Dox.bed
Galaxy68-_MAnorm2_Diff_LX2_H3K27ac_DOWN_OSMI_padj0.15.bed_.bed	6590	remap2022_all_macs2_hg38_v1_0_PlusLx2Cistrome_BNC2inHouse	90.576227776817	2.58429297863162	785	21	232	605	605	286	4112	2722	36849	GSE68296.TEAD4.HUCCT1.bed	HUCCT1	NA	TEAD4	NA	NA	GSE68296.TEAD4.HUCCT1.bed	10439	GSE68296.TEAD4.HUCCT1.bed_6590	GSE68296.TEAD4.HUCCT1.bed
Galaxy68-_MAnorm2_Diff_LX2_H3K27ac_DOWN_OSMI_padj0.15.bed_.bed	7356	remap2022_all_macs2_hg38_v1_0_PlusLx2Cistrome_BNC2inHouse	64.7849846463726	2.06906326176596	938	42	440	402	440	295	6144	2569	34817	GSE83725.BRD4.Hs-352-Sk_PAX3-FOXO1-vector.bed	Hs-352-Sk_PAX3-FOXO1-vector	NA	BRD4	NA	NA	GSE83725.BRD4.Hs-352-Sk_PAX3-FOXO1-vector.bed	14525	GSE83725.BRD4.Hs-352-Sk_PAX3-FOXO1-vector.bed_7356	GSE83725.BRD4.Hs-352-Sk_PAX3-FOXO1-vector.bed
Galaxy68-_MAnorm2_Diff_LX2_H3K27ac_DOWN_OSMI_padj0.15.bed_.bed	3745	remap2022_all_macs2_hg38_v1_0_PlusLx2Cistrome_BNC2inHouse	86.9415800852287	2.54661565245399	772	23	241	630	630	298	4087	2735	36874	GSE122631.SMARCA2.NPC_K755R-pos_ab.bed	NPC_K755R-pos_ab	NA	SMARCA2	NA	NA	GSE122631.SMARCA2.NPC_K755R-pos_ab.bed	15896	GSE122631.SMARCA2.NPC_K755R-pos_ab.bed_3745	GSE122631.SMARCA2.NPC_K755R-pos_ab.bed
Galaxy68-_MAnorm2_Diff_LX2_H3K27ac_DOWN_OSMI_padj0.15.bed_.bed	7782	remap2022_all_macs2_hg38_v1_0_PlusLx2Cistrome_BNC2inHouse	69.7269141012651	2.25068017432506	800	37	332	576	576	315	4754	2707	36207	GSE94275.SMARCA2.SK-N-MC_shEWSFLI1.bed	SK-N-MC_shEWSFLI1	NA	SMARCA2	NA	NA	GSE94275.SMARCA2.SK-N-MC_shEWSFLI1.bed	15920	GSE94275.SMARCA2.SK-N-MC_shEWSFLI1.bed_7782	GSE94275.SMARCA2.SK-N-MC_shEWSFLI1.bed
Galaxy68-_MAnorm2_Diff_LX2_H3K27ac_DOWN_OSMI_padj0.15.bed_.bed	3748	remap2022_all_macs2_hg38_v1_0_PlusLx2Cistrome_BNC2inHouse	60.9139091265314	2.05986585346172	877	48	454	474	474	325	5707	2630	35254	GSE122631.SMARCA2.NPC_R1159Q.bed	NPC_R1159Q	NA	SMARCA2	NA	NA	GSE122631.SMARCA2.NPC_R1159Q.bed	17757	GSE122631.SMARCA2.NPC_R1159Q.bed_3748	GSE122631.SMARCA2.NPC_R1159Q.bed
Galaxy68-_MAnorm2_Diff_LX2_H3K27ac_DOWN_OSMI_padj0.15.bed_.bed	5252	remap2022_all_macs2_hg38_v1_0_PlusLx2Cistrome_BNC2inHouse	60.4226562883975	2.06113888003286	866	49	452	484	484	328	5622	2641	35339	GSE145673.GATA2.primary-endometrial-stromal-cell_Veh_P1.bed	primary-endometrial-stromal-cell_Veh_P1	NA	GATA2	NA	NA	GSE145673.GATA2.primary-endometrial-stromal-cell_Veh_P1.bed	23201	GSE145673.GATA2.primary-endometrial-stromal-cell_Veh_P1.bed_5252	GSE145673.GATA2.primary-endometrial-stromal-cell_V
Galaxy68-_MAnorm2_Diff_LX2_H3K27ac_DOWN_OSMI_padj0.15.bed_.bed	3746	remap2022_all_macs2_hg38_v1_0_PlusLx2Cistrome_BNC2inHouse	62.542794103559	2.14690952505864	798	43	394	578	578	338	4942	2709	36019	GSE122631.SMARCA2.NPC_K755R-siAP.bed	NPC_K755R-siAP	NA	SMARCA2	NA	NA	GSE122631.SMARCA2.NPC_K755R-siAP.bed	24311	GSE122631.SMARCA2.NPC_K755R-siAP.bed_3746	GSE122631.SMARCA2.NPC_K755R-siAP.bed
Galaxy68-_MAnorm2_Diff_LX2_H3K27ac_DOWN_OSMI_padj0.15.bed_.bed	3082	remap2022_all_macs2_hg38_v1_0_PlusLx2Cistrome_BNC2inHouse	57.6746343274002	2.0813135264767	791	53	429	595	595	359	5028	2716	35933	GSE113253.MED1.hMSC-TERT4_adipocyte-D7.bed	hMSC-TERT4_adipocyte-D7	NA	MED1	NA	NA	GSE113253.MED1.hMSC-TERT4_adipocyte-D7.bed	26134	GSE113253.MED1.hMSC-TERT4_adipocyte-D7.bed_3082	GSE113253.MED1.hMSC-TERT4_adipocyte-D7.bed
Galaxy68-_MAnorm2_Diff_LX2_H3K27ac_DOWN_OSMI_padj0.15.bed_.bed	3239	remap2022_all_macs2_hg38_v1_0_PlusLx2Cistrome_BNC2inHouse	68.8297011826108	2.44176190125859	643	39	261	953	953	418	3449	2864	37512	GSE115787.YY1AP1.MCF-10A_DOX.bed	MCF-10A_DOX	NA	YY1AP1	NA	NA	GSE115787.YY1AP1.MCF-10A_DOX.bed	10847	GSE115787.YY1AP1.MCF-10A_DOX.bed_3239	GSE115787.YY1AP1.MCF-10A_DOX.bed
Galaxy68-_MAnorm2_Diff_LX2_H3K27ac_DOWN_OSMI_padj0.15.bed_.bed	5369	remap2022_all_macs2_hg38_v1_0_PlusLx2Cistrome_BNC2inHouse	53.6760928897442	2.10139004770821	703	60	416	782	782	419	4366	2804	36595	GSE152517.GPS2.hMADS_D0_E.bed	hMADS_D0_E	NA	GPS2	NA	NA	GSE152517.GPS2.hMADS_D0_E.bed	14840	GSE152517.GPS2.hMADS_D0_E.bed_5369	GSE152517.GPS2.hMADS_D0_E.bed
Galaxy68-_MAnorm2_Diff_LX2_H3K27ac_DOWN_OSMI_padj0.15.bed_.bed	1361	remap2022_all_macs2_hg38_v1_0_PlusLx2Cistrome_BNC2inHouse	61.9658929227111	2.30867601558065	649	45	304	936	936	428	3668	2858	37293	ENCSR474KBG.CSDC2.SK-N-SH_all-trans-retinoic-acid_6-uM_48-hour.bed	SK-N-SH_all-trans-retinoic-acid_6-uM_48-hour	NA	CSDC2	NA	NA	ENCSR474KBG.CSDC2.SK-N-SH_all-trans-retinoic-acid_6-uM_48-hour.bed	11428	ENCSR474KBG.CSDC2.SK-N-SH_all-trans-retinoic-acid_6-uM_48-hour.bed_1361	ENCSR474KBG.CSDC2.SK-N-SH_all-trans-retinoic-acid_
Galaxy68-_MAnorm2_Diff_LX2_H3K27ac_DOWN_OSMI_padj0.15.bed_.bed	2715	remap2022_all_macs2_hg38_v1_0_PlusLx2Cistrome_BNC2inHouse	121.22248337655	3.85205152376531	557	6	109	1264	1264	460	1914	2950	39047	GSE107013.YAP1.MCF-7.bed	MCF-7	NA	YAP1	NA	NA	GSE107013.YAP1.MCF-7.bed	9115	GSE107013.YAP1.MCF-7.bed_2715	GSE107013.YAP1.MCF-7.bed
Galaxy68-_MAnorm2_Diff_LX2_H3K27ac_DOWN_OSMI_padj0.15.bed_.bed	5887	remap2022_all_macs2_hg38_v1_0_PlusLx2Cistrome_BNC2inHouse	57.3987611438308	2.32870511130763	581	54	298	1150	1150	501	3218	2926	37743	GSE44416.TEAD4.MKN28.bed	MKN28	NA	TEAD4	NA	NA	GSE44416.TEAD4.MKN28.bed	7637	GSE44416.TEAD4.MKN28.bed_5887	GSE44416.TEAD4.MKN28.bed
Galaxy68-_MAnorm2_Diff_LX2_H3K27ac_DOWN_OSMI_padj0.15.bed_.bed	3750	remap2022_all_macs2_hg38_v1_0_PlusLx2Cistrome_BNC2inHouse	53.6445364524851	2.23968044111526	591	61	339	1107	1107	502	3399	2916	37562	GSE122631.SMARCA2.NPC_R1159Q_ab.bed	NPC_R1159Q_ab	NA	SMARCA2	NA	NA	GSE122631.SMARCA2.NPC_R1159Q_ab.bed	8121	GSE122631.SMARCA2.NPC_R1159Q_ab.bed_3750	GSE122631.SMARCA2.NPC_R1159Q_ab.bed
Galaxy68-_MAnorm2_Diff_LX2_H3K27ac_DOWN_OSMI_padj0.15.bed_.bed	3501	remap2022_all_macs2_hg38_v1_0_PlusLx2Cistrome_BNC2inHouse	45.2886885718413	2.01633065487026	647	79	488	944	944	504	4132	2860	36829	GSE119432.AR.endometrial-stromal-cell.bed	endometrial-stromal-cell	NA	AR	NA	NA	GSE119432.AR.endometrial-stromal-cell.bed	15500	GSE119432.AR.endometrial-stromal-cell.bed_3501	GSE119432.AR.endometrial-stromal-cell.bed
Galaxy68-_MAnorm2_Diff_LX2_H3K27ac_DOWN_OSMI_padj0.15.bed_.bed	6856	remap2022_all_macs2_hg38_v1_0_PlusLx2Cistrome_BNC2inHouse	44.9228499743789	2.03191989460715	626	82	477	1002	1002	520	3957	2881	37004	GSE75910.NEUROG2.MRC-5_N_1DPT.bed	MRC-5_N_1DPT	NA	NEUROG2	NA	NA	GSE75910.NEUROG2.MRC-5_N_1DPT.bed	28312	GSE75910.NEUROG2.MRC-5_N_1DPT.bed_6856	GSE75910.NEUROG2.MRC-5_N_1DPT.bed
Galaxy68-_MAnorm2_Diff_LX2_H3K27ac_DOWN_OSMI_padj0.15.bed_.bed	2172	remap2022_all_macs2_hg38_v1_0_PlusLx2Cistrome_BNC2inHouse	45.1031400895682	2.07830648324767	589	81	432	1114	1114	542	3626	2918	37335	ERP008682.TEAD1.pancreas_12D.bed	pancreas_12D	NA	TEAD1	NA	NA	ERP008682.TEAD1.pancreas_12D.bed	22965	ERP008682.TEAD1.pancreas_12D.bed_2172	ERP008682.TEAD1.pancreas_12D.bed
Galaxy68-_MAnorm2_Diff_LX2_H3K27ac_DOWN_OSMI_padj0.15.bed_.bed	7355	remap2022_all_macs2_hg38_v1_0_PlusLx2Cistrome_BNC2inHouse	55.9062804262578	2.46962633883913	494	56	258	1565	1565	626	2550	3013	38411	GSE83725.BRD4.Hs-352-Sk.bed	Hs-352-Sk	NA	BRD4	NA	NA	GSE83725.BRD4.Hs-352-Sk.bed	4310	GSE83725.BRD4.Hs-352-Sk.bed_7355	GSE83725.BRD4.Hs-352-Sk.bed
Galaxy68-_MAnorm2_Diff_LX2_H3K27ac_DOWN_OSMI_padj0.15.bed_.bed	3080	remap2022_all_macs2_hg38_v1_0_PlusLx2Cistrome_BNC2inHouse	46.2730072381503	2.21705435174773	511	76	356	1458	1458	630	2926	2996	38035	GSE113253.MED1.hMSC-TERT4_adipocyte-D14.bed	hMSC-TERT4_adipocyte-D14	NA	MED1	NA	NA	GSE113253.MED1.hMSC-TERT4_adipocyte-D14.bed	17541	GSE113253.MED1.hMSC-TERT4_adipocyte-D14.bed_3080	GSE113253.MED1.hMSC-TERT4_adipocyte-D14.bed
Galaxy68-_MAnorm2_Diff_LX2_H3K27ac_DOWN_OSMI_padj0.15.bed_.bed	7785	remap2022_all_macs2_hg38_v1_0_PlusLx2Cistrome_BNC2inHouse	50.4818302765488	2.33991332083951	496	67	287	1554	1554	636	2694	3011	38267	GSE94275.SMARCC1.SK-N-MC_shEWSFLI1.bed	SK-N-MC_shEWSFLI1	NA	SMARCC1	NA	NA	GSE94275.SMARCC1.SK-N-MC_shEWSFLI1.bed	18140	GSE94275.SMARCC1.SK-N-MC_shEWSFLI1.bed_7785	GSE94275.SMARCC1.SK-N-MC_shEWSFLI1.bed
Galaxy68-_MAnorm2_Diff_LX2_H3K27ac_DOWN_OSMI_padj0.15.bed_.bed	1739	remap2022_all_macs2_hg38_v1_0_PlusLx2Cistrome_BNC2inHouse	50.6807830750135	2.34650627770053	495	66	285	1559	1559	637	2681	3012	38280	ENCSR754GYI.BNC2.SK-N-SH_all-trans-retinoic-acid_6-uM_48-hour.bed	SK-N-SH_all-trans-retinoic-acid_6-uM_48-hour	NA	BNC2	NA	NA	ENCSR754GYI.BNC2.SK-N-SH_all-trans-retinoic-acid_6-uM_48-hour.bed	17377	ENCSR754GYI.BNC2.SK-N-SH_all-trans-retinoic-acid_6-uM_48-hour.bed_1739	ENCSR754GYI.BNC2.SK-N-SH_all-trans-retinoic-acid_6
Galaxy68-_MAnorm2_Diff_LX2_H3K27ac_DOWN_OSMI_padj0.15.bed_.bed	2153	remap2022_all_macs2_hg38_v1_0_PlusLx2Cistrome_BNC2inHouse	40.3289071714257	2.07661601441964	518	94	434	1425	1425	651	3155	2989	37806	ERP007081.NR3C1.U2OS_GLUCC.bed	U2OS_GLUCC	NA	NR3C1	NA	NA	ERP007081.NR3C1.U2OS_GLUCC.bed	34983	ERP007081.NR3C1.U2OS_GLUCC.bed_2153	ERP007081.NR3C1.U2OS_GLUCC.bed
Galaxy68-_MAnorm2_Diff_LX2_H3K27ac_DOWN_OSMI_padj0.15.bed_.bed	1749	remap2022_all_macs2_hg38_v1_0_PlusLx2Cistrome_BNC2inHouse	51.7209723390264	2.43866970626749	465	64	262	1723	1723	683	2416	3042	38545	ENCSR758GOA.CREB5.SK-N-SH_all-trans-retinoic-acid_6-uM_48-hour.bed	SK-N-SH_all-trans-retinoic-acid_6-uM_48-hour	NA	CREB5	NA	NA	ENCSR758GOA.CREB5.SK-N-SH_all-trans-retinoic-acid_6-uM_48-hour.bed	16347	ENCSR758GOA.CREB5.SK-N-SH_all-trans-retinoic-acid_6-uM_48-hour.bed_1749	ENCSR758GOA.CREB5.SK-N-SH_all-trans-retinoic-acid_
Galaxy68-_MAnorm2_Diff_LX2_H3K27ac_DOWN_OSMI_padj0.15.bed_.bed	4824	remap2022_all_macs2_hg38_v1_0_PlusLx2Cistrome_BNC2inHouse	42.8354089425285	2.22670631167255	463	86	346	1732	1732	721	2619	3044	38342	GSE137168.MYOD1.SMS-CTR.bed	SMS-CTR	NA	MYOD1	NA	NA	GSE137168.MYOD1.SMS-CTR.bed	18289	GSE137168.MYOD1.SMS-CTR.bed_4824	GSE137168.MYOD1.SMS-CTR.bed
Galaxy68-_MAnorm2_Diff_LX2_H3K27ac_DOWN_OSMI_padj0.15.bed_.bed	7359	remap2022_all_macs2_hg38_v1_0_PlusLx2Cistrome_BNC2inHouse	36.9231521738846	2.04989988439571	485	111	463	1615	1615	730	2974	3022	37987	GSE83726.BRD4.RH4.bed	RH4	NA	BRD4	NA	NA	GSE83726.BRD4.RH4.bed	16400	GSE83726.BRD4.RH4.bed_7359	GSE83726.BRD4.RH4.bed
Galaxy68-_MAnorm2_Diff_LX2_H3K27ac_DOWN_OSMI_padj0.15.bed_.bed	7364	remap2022_all_macs2_hg38_v1_0_PlusLx2Cistrome_BNC2inHouse	38.6335064843931	2.1381500595273	456	101	399	1769	1769	756	2676	3051	38285	GSE83726.MYOG.RH4.bed	RH4	NA	MYOG	NA	NA	GSE83726.MYOG.RH4.bed	23989	GSE83726.MYOG.RH4.bed_7364	GSE83726.MYOG.RH4.bed
Galaxy68-_MAnorm2_Diff_LX2_H3K27ac_DOWN_OSMI_padj0.15.bed_.bed	2116	remap2022_all_macs2_hg38_v1_0_PlusLx2Cistrome_BNC2inHouse	38.4257857395885	2.14596663075439	449	103	395	1815	1815	771	2623	3058	38338	ERP002305.ESR1.MCF-7_GLYC.bed	MCF-7_GLYC	NA	ESR1	NA	NA	ERP002305.ESR1.MCF-7_GLYC.bed	25890	ERP002305.ESR1.MCF-7_GLYC.bed_2116	ERP002305.ESR1.MCF-7_GLYC.bed
Galaxy68-_MAnorm2_Diff_LX2_H3K27ac_DOWN_OSMI_padj0.15.bed_.bed	3998	remap2022_all_macs2_hg38_v1_0_PlusLx2Cistrome_BNC2inHouse	46.9961266346366	2.42464915806465	423	74	267	1980	1980	774	2193	3084	38768	GSE125623.NR3C1.BEAS-2B_TNF-DEX.bed	BEAS-2B_TNF-DEX	NA	NR3C1	NA	NA	GSE125623.NR3C1.BEAS-2B_TNF-DEX.bed	5666	GSE125623.NR3C1.BEAS-2B_TNF-DEX.bed_3998	GSE125623.NR3C1.BEAS-2B_TNF-DEX.bed
Galaxy68-_MAnorm2_Diff_LX2_H3K27ac_DOWN_OSMI_padj0.15.bed_.bed	323	remap2022_all_macs2_hg38_v1_0_PlusLx2Cistrome_BNC2inHouse	40.431637937386	2.23048832611549	432	93	343	1922	1922	786	2427	3075	38534	ENCSR000BTR.EP300.MCF-7.bed	MCF-7	NA	EP300	NA	NA	ENCSR000BTR.EP300.MCF-7.bed	15788	ENCSR000BTR.EP300.MCF-7.bed_323	ENCSR000BTR.EP300.MCF-7.bed
Galaxy68-_MAnorm2_Diff_LX2_H3K27ac_DOWN_OSMI_padj0.15.bed_.bed	6544	remap2022_all_macs2_hg38_v1_0_PlusLx2Cistrome_BNC2inHouse	37.9036933697567	2.16163631507703	434	105	388	1908	1908	800	2512	3073	38449	GSE65847.NR3C1.U2OS_SHNS.bed	U2OS_SHNS	NA	NR3C1	NA	NA	GSE65847.NR3C1.U2OS_SHNS.bed	16959	GSE65847.NR3C1.U2OS_SHNS.bed_6544	GSE65847.NR3C1.U2OS_SHNS.bed
Galaxy68-_MAnorm2_Diff_LX2_H3K27ac_DOWN_OSMI_padj0.15.bed_.bed	5950	remap2022_all_macs2_hg38_v1_0_PlusLx2Cistrome_BNC2inHouse	41.2724711786614	2.28392597918097	418	90	318	2012	2012	807	2291	3089	38670	GSE46237.NR2F2.WI-38VA13.bed	WI-38VA13	NA	NR2F2	NA	NA	GSE46237.NR2F2.WI-38VA13.bed	5094	GSE46237.NR2F2.WI-38VA13.bed_5950	GSE46237.NR2F2.WI-38VA13.bed
Galaxy68-_MAnorm2_Diff_LX2_H3K27ac_DOWN_OSMI_padj0.15.bed_.bed	7701	remap2022_all_macs2_hg38_v1_0_PlusLx2Cistrome_BNC2inHouse	37.4815592627393	2.16069455589827	429	108	389	1936	1936	811	2482	3078	38479	GSE92443.SMAD3.MDA-MB-231_TGF-beta.bed	MDA-MB-231_TGF-beta	NA	SMAD3	NA	NA	GSE92443.SMAD3.MDA-MB-231_TGF-beta.bed	5120	GSE92443.SMAD3.MDA-MB-231_TGF-beta.bed_7701	GSE92443.SMAD3.MDA-MB-231_TGF-beta.bed
Galaxy68-_MAnorm2_Diff_LX2_H3K27ac_DOWN_OSMI_padj0.15.bed_.bed	6855	remap2022_all_macs2_hg38_v1_0_PlusLx2Cistrome_BNC2inHouse	39.6065109385685	2.2373659928645	419	97	340	2001	2001	813	2342	3088	38619	GSE75910.NEUROG2.MRC-5_N_05DPT.bed	MRC-5_N_05DPT	NA	NEUROG2	NA	NA	GSE75910.NEUROG2.MRC-5_N_05DPT.bed	20204	GSE75910.NEUROG2.MRC-5_N_05DPT.bed_6855	GSE75910.NEUROG2.MRC-5_N_05DPT.bed
Galaxy68-_MAnorm2_Diff_LX2_H3K27ac_DOWN_OSMI_padj0.15.bed_.bed	7196	remap2022_all_macs2_hg38_v1_0_PlusLx2Cistrome_BNC2inHouse	32.5495953028614	2.0094142399986	444	137	493	1837	1837	822	2756	3063	38205	GSE78284.ESR1.MCF-7-Luc_E2.bed	MCF-7-Luc_E2	NA	ESR1	NA	NA	GSE78284.ESR1.MCF-7-Luc_E2.bed	21984	GSE78284.ESR1.MCF-7-Luc_E2.bed_7196	GSE78284.ESR1.MCF-7-Luc_E2.bed
Galaxy68-_MAnorm2_Diff_LX2_H3K27ac_DOWN_OSMI_padj0.15.bed_.bed	7412	remap2022_all_macs2_hg38_v1_0_PlusLx2Cistrome_BNC2inHouse	36.82182772382	2.16999630249228	416	112	379	2030	2030	840	2392	3091	38569	GSE85169.MYOG.RH30_DMSO.bed	RH30_DMSO	NA	MYOG	NA	NA	GSE85169.MYOG.RH30_DMSO.bed	20214	GSE85169.MYOG.RH30_DMSO.bed_7412	GSE85169.MYOG.RH30_DMSO.bed
Galaxy68-_MAnorm2_Diff_LX2_H3K27ac_DOWN_OSMI_padj0.15.bed_.bed	2850	remap2022_all_macs2_hg38_v1_0_PlusLx2Cistrome_BNC2inHouse	32.8279517733081	2.04125218940029	429	136	470	1936	1936	847	2618	3078	38343	GSE109383.NR3C1.U2OS_siBRMsiHic5.bed	U2OS_siBRMsiHic5	NA	NR3C1	NA	NA	GSE109383.NR3C1.U2OS_siBRMsiHic5.bed	8364	GSE109383.NR3C1.U2OS_siBRMsiHic5.bed_2850	GSE109383.NR3C1.U2OS_siBRMsiHic5.bed
Galaxy68-_MAnorm2_Diff_LX2_H3K27ac_DOWN_OSMI_padj0.15.bed_.bed	2822	remap2022_all_macs2_hg38_v1_0_PlusLx2Cistrome_BNC2inHouse	32.2007036996757	2.0442699151608	418	142	467	2012	2012	874	2543	3089	38418	GSE108883.ESR1.MCF-7_E2.bed	MCF-7_E2	NA	ESR1	NA	NA	GSE108883.ESR1.MCF-7_E2.bed	21304	GSE108883.ESR1.MCF-7_E2.bed_2822	GSE108883.ESR1.MCF-7_E2.bed
Galaxy68-_MAnorm2_Diff_LX2_H3K27ac_DOWN_OSMI_padj0.15.bed_.bed	8090	remap2022_all_macs2_hg38_v1_0_PlusLx2Cistrome_BNC2inHouse	36.4711207085167	2.21823712667421	390	115	354	2234	2234	901	2187	3117	38774	GSE99626.ESR1.MCF-7_estradiol-Dex_75min.bed	MCF-7_estradiol-Dex_75min	NA	ESR1	NA	NA	GSE99626.ESR1.MCF-7_estradiol-Dex_75min.bed	25839	GSE99626.ESR1.MCF-7_estradiol-Dex_75min.bed_8090	GSE99626.ESR1.MCF-7_estradiol-Dex_75min.bed
Galaxy68-_MAnorm2_Diff_LX2_H3K27ac_DOWN_OSMI_padj0.15.bed_.bed	2921	remap2022_all_macs2_hg38_v1_0_PlusLx2Cistrome_BNC2inHouse	32.5208108201676	2.0925925311305	397	138	424	2180	2180	914	2355	3110	38606	GSE109891.ESR1.Ishikawa_Dex_E2.bed	Ishikawa_Dex_E2	NA	ESR1	NA	NA	GSE109891.ESR1.Ishikawa_Dex_E2.bed	14967	GSE109891.ESR1.Ishikawa_Dex_E2.bed_2921	GSE109891.ESR1.Ishikawa_Dex_E2.bed
Galaxy68-_MAnorm2_Diff_LX2_H3K27ac_DOWN_OSMI_padj0.15.bed_.bed	7842	remap2022_all_macs2_hg38_v1_0_PlusLx2Cistrome_BNC2inHouse	46.8248509369663	2.62558333153105	359	75	222	2467	2467	921	1705	3148	39256	GSE94822.HAND2.Kelly.bed	Kelly	NA	HAND2	NA	NA	GSE94822.HAND2.Kelly.bed	34598	GSE94822.HAND2.Kelly.bed_7842	GSE94822.HAND2.Kelly.bed
Galaxy68-_MAnorm2_Diff_LX2_H3K27ac_DOWN_OSMI_padj0.15.bed_.bed	6708	remap2022_all_macs2_hg38_v1_0_PlusLx2Cistrome_BNC2inHouse	38.7879479478217	2.33245151219067	372	100	296	2367	2367	921	1983	3135	38978	GSE71504.SMARCA4.TTC-549_Dox.bed	TTC-549_Dox	NA	SMARCA4	NA	NA	GSE71504.SMARCA4.TTC-549_Dox.bed	6702	GSE71504.SMARCA4.TTC-549_Dox.bed_6708	GSE71504.SMARCA4.TTC-549_Dox.bed
Galaxy68-_MAnorm2_Diff_LX2_H3K27ac_DOWN_OSMI_padj0.15.bed_.bed	7358	remap2022_all_macs2_hg38_v1_0_PlusLx2Cistrome_BNC2inHouse	34.881437764973	2.18928548530694	383	129	368	2271	2271	923	2172	3124	38789	GSE83725.PAX3-FOXO1.Hs-352-Sk_PAX3-FOXO1-vector.bed	Hs-352-Sk_PAX3-FOXO1-vector	NA	PAX3-FOXO1	NA	NA	GSE83725.PAX3-FOXO1.Hs-352-Sk_PAX3-FOXO1-vector.bed	19429	GSE83725.PAX3-FOXO1.Hs-352-Sk_PAX3-FOXO1-vector.bed_7358	GSE83725.PAX3-FOXO1.Hs-352-Sk_PAX3-FOXO1-vector.be
Galaxy68-_MAnorm2_Diff_LX2_H3K27ac_DOWN_OSMI_padj0.15.bed_.bed	5415	remap2022_all_macs2_hg38_v1_0_PlusLx2Cistrome_BNC2inHouse	30.9604419929276	2.0514971062208	396	153	462	2190	2190	935	2393	3111	38568	GSE15780.TP73_TA.SaOS-2.bed	SaOS-2	NA	TP73_TA	NA	NA	GSE15780.TP73_TA.SaOS-2.bed	15535	GSE15780.TP73_TA.SaOS-2.bed_5415	GSE15780.TP73_TA.SaOS-2.bed
Galaxy68-_MAnorm2_Diff_LX2_H3K27ac_DOWN_OSMI_padj0.15.bed_.bed	4991	remap2022_all_macs2_hg38_v1_0_PlusLx2Cistrome_BNC2inHouse	36.6354319401324	2.29793820661823	361	114	314	2452	2452	960	1948	3146	39013	GSE138496.SMAD2-3.KGN_TGF.bed	KGN_TGF	NA	SMAD2-3	NA	NA	GSE138496.SMAD2-3.KGN_TGF.bed	7198	GSE138496.SMAD2-3.KGN_TGF.bed_4991	GSE138496.SMAD2-3.KGN_TGF.bed
Galaxy68-_MAnorm2_Diff_LX2_H3K27ac_DOWN_OSMI_padj0.15.bed_.bed	4779	remap2022_all_macs2_hg38_v1_0_PlusLx2Cistrome_BNC2inHouse	34.0042852892341	2.19234104650981	371	133	367	2381	2381	960	2097	3136	38864	GSE135127.NR3C1.BEAS-2B_DEX.bed	BEAS-2B_DEX	NA	NR3C1	NA	NA	GSE135127.NR3C1.BEAS-2B_DEX.bed	3855	GSE135127.NR3C1.BEAS-2B_DEX.bed_4779	GSE135127.NR3C1.BEAS-2B_DEX.bed
Galaxy68-_MAnorm2_Diff_LX2_H3K27ac_DOWN_OSMI_padj0.15.bed_.bed	8072	remap2022_all_macs2_hg38_v1_0_PlusLx2Cistrome_BNC2inHouse	39.1586648760162	2.42724895818103	345	98	266	2585	2585	983	1762	3162	39199	GSE99346.DNMT3B.HUES-8_TripleKO-TET1-2-3.bed	HUES-8_TripleKO-TET1-2-3	NA	DNMT3B	NA	NA	GSE99346.DNMT3B.HUES-8_TripleKO-TET1-2-3.bed	65008	GSE99346.DNMT3B.HUES-8_TripleKO-TET1-2-3.bed_8072	GSE99346.DNMT3B.HUES-8_TripleKO-TET1-2-3.bed
Galaxy68-_MAnorm2_Diff_LX2_H3K27ac_DOWN_OSMI_padj0.15.bed_.bed	7194	remap2022_all_macs2_hg38_v1_0_PlusLx2Cistrome_BNC2inHouse	28.6373544156174	2.03044429969267	373	167	478	2360	2360	1000	2268	3134	38693	GSE78284.ESR1.MCF-7-Luc-Y537S_E2.bed	MCF-7-Luc-Y537S_E2	NA	ESR1	NA	NA	GSE78284.ESR1.MCF-7-Luc-Y537S_E2.bed	17174	GSE78284.ESR1.MCF-7-Luc-Y537S_E2.bed_7194	GSE78284.ESR1.MCF-7-Luc-Y537S_E2.bed
Galaxy68-_MAnorm2_Diff_LX2_H3K27ac_DOWN_OSMI_padj0.15.bed_.bed	896	remap2022_all_macs2_hg38_v1_0_PlusLx2Cistrome_BNC2inHouse	31.4906402167017	2.16313142800003	352	151	384	2516	2516	1020	2009	3155	38952	ENCSR106GVM.SNAI2.SK-N-SH_all-trans-retinoic-acid_6-uM_48-hour.bed	SK-N-SH_all-trans-retinoic-acid_6-uM_48-hour	NA	SNAI2	NA	NA	ENCSR106GVM.SNAI2.SK-N-SH_all-trans-retinoic-acid_6-uM_48-hour.bed	13127	ENCSR106GVM.SNAI2.SK-N-SH_all-trans-retinoic-acid_6-uM_48-hour.bed_896	ENCSR106GVM.SNAI2.SK-N-SH_all-trans-retinoic-acid_
Galaxy68-_MAnorm2_Diff_LX2_H3K27ac_DOWN_OSMI_padj0.15.bed_.bed	345	remap2022_all_macs2_hg38_v1_0_PlusLx2Cistrome_BNC2inHouse	30.5714060122896	2.16990631133216	338	156	380	2657	2657	1060	1919	3169	39042	ENCSR000BUO.TEAD4.MCF-7.bed	MCF-7	NA	TEAD4	NA	NA	ENCSR000BUO.TEAD4.MCF-7.bed	10903	ENCSR000BUO.TEAD4.MCF-7.bed_345	ENCSR000BUO.TEAD4.MCF-7.bed
Galaxy68-_MAnorm2_Diff_LX2_H3K27ac_DOWN_OSMI_padj0.15.bed_.bed	4996	remap2022_all_macs2_hg38_v1_0_PlusLx2Cistrome_BNC2inHouse	27.1806131489097	2.03417516164665	350	180	474	2534	2534	1060	2117	3157	38844	GSE138496.SMAD4.HGrC1_EV-TGF.bed	HGrC1_EV-TGF	NA	SMAD4	NA	NA	GSE138496.SMAD4.HGrC1_EV-TGF.bed	4447	GSE138496.SMAD4.HGrC1_EV-TGF.bed_4996	GSE138496.SMAD4.HGrC1_EV-TGF.bed
Galaxy68-_MAnorm2_Diff_LX2_H3K27ac_DOWN_OSMI_padj0.15.bed_.bed	2925	remap2022_all_macs2_hg38_v1_0_PlusLx2Cistrome_BNC2inHouse	35.8326663455455	2.43494807620828	311	121	264	2930	2930	1100	1574	3196	39387	GSE109891.NR3C1.Ishikawa_Dex_E2.bed	Ishikawa_Dex_E2	NA	NR3C1	NA	NA	GSE109891.NR3C1.Ishikawa_Dex_E2.bed	8086	GSE109891.NR3C1.Ishikawa_Dex_E2.bed_2925	GSE109891.NR3C1.Ishikawa_Dex_E2.bed
Galaxy68-_MAnorm2_Diff_LX2_H3K27ac_DOWN_OSMI_padj0.15.bed_.bed	2836	remap2022_all_macs2_hg38_v1_0_PlusLx2Cistrome_BNC2inHouse	27.0122653406331	2.05319634823415	339	182	459	2645	2645	1100	2029	3168	38932	GSE109061.AR.epididymis_HEE_R1881.bed	epididymis_HEE_R1881	NA	AR	NA	NA	GSE109061.AR.epididymis_HEE_R1881.bed	12350	GSE109061.AR.epididymis_HEE_R1881.bed_2836	GSE109061.AR.epididymis_HEE_R1881.bed
Galaxy68-_MAnorm2_Diff_LX2_H3K27ac_DOWN_OSMI_padj0.15.bed_.bed	2079	remap2022_all_macs2_hg38_v1_0_PlusLx2Cistrome_BNC2inHouse	27.4331122316046	2.08808955451318	330	175	426	2737	2737	1110	1941	3177	39020	ERP000380.ESR1.MCF-7_E2.bed	MCF-7_E2	NA	ESR1	NA	NA	ERP000380.ESR1.MCF-7_E2.bed	16176	ERP000380.ESR1.MCF-7_E2.bed_2079	ERP000380.ESR1.MCF-7_E2.bed
Galaxy68-_MAnorm2_Diff_LX2_H3K27ac_DOWN_OSMI_padj0.15.bed_.bed	4744	remap2022_all_macs2_hg38_v1_0_PlusLx2Cistrome_BNC2inHouse	26.8070241361807	2.05810910329086	334	186	456	2705	2705	1120	1993	3173	38968	GSE134136.EZH2.SU-DHL-6.bed	SU-DHL-6	NA	EZH2	NA	NA	GSE134136.EZH2.SU-DHL-6.bed	41133	GSE134136.EZH2.SU-DHL-6.bed_4744	GSE134136.EZH2.SU-DHL-6.bed
Galaxy68-_MAnorm2_Diff_LX2_H3K27ac_DOWN_OSMI_padj0.15.bed_.bed	8071	remap2022_all_macs2_hg38_v1_0_PlusLx2Cistrome_BNC2inHouse	36.4095010334071	2.58140399519132	282	116	233	3213	3213	1190	1342	3225	39619	GSE99346.DNMT3B.HUES-8.bed	HUES-8	NA	DNMT3B	NA	NA	GSE99346.DNMT3B.HUES-8.bed	52724	GSE99346.DNMT3B.HUES-8.bed_8071	GSE99346.DNMT3B.HUES-8.bed
Galaxy68-_MAnorm2_Diff_LX2_H3K27ac_DOWN_OSMI_padj0.15.bed_.bed	1189	remap2022_all_macs2_hg38_v1_0_PlusLx2Cistrome_BNC2inHouse	30.2301312568508	2.3020917834912	291	158	312	3132	3132	1200	1549	3216	39412	ENCSR334UWP.ZNF462.GM23338.bed	GM23338	NA	ZNF462	NA	NA	ENCSR334UWP.ZNF462.GM23338.bed	24992	ENCSR334UWP.ZNF462.GM23338.bed_1189	ENCSR334UWP.ZNF462.GM23338.bed
Galaxy68-_MAnorm2_Diff_LX2_H3K27ac_DOWN_OSMI_padj0.15.bed_.bed	2794	remap2022_all_macs2_hg38_v1_0_PlusLx2Cistrome_BNC2inHouse	29.780432140957	2.28166469145839	292	160	319	3124	3124	1200	1568	3215	39393	GSE108506.CHD7.hiPSC_AF22_abD3F5.bed	hiPSC_AF22_abD3F5	NA	CHD7	NA	NA	GSE108506.CHD7.hiPSC_AF22_abD3F5.bed	7308	GSE108506.CHD7.hiPSC_AF22_abD3F5.bed_2794	GSE108506.CHD7.hiPSC_AF22_abD3F5.bed
Galaxy68-_MAnorm2_Diff_LX2_H3K27ac_DOWN_OSMI_padj0.15.bed_.bed	344	remap2022_all_macs2_hg38_v1_0_PlusLx2Cistrome_BNC2inHouse	25.0583909937981	2.06015806359766	309	197	453	2946	2946	1200	1835	3198	39126	ENCSR000BUN.TCF12.MCF-7.bed	MCF-7	NA	TCF12	NA	NA	ENCSR000BUN.TCF12.MCF-7.bed	11225	ENCSR000BUN.TCF12.MCF-7.bed_344	ENCSR000BUN.TCF12.MCF-7.bed
Galaxy68-_MAnorm2_Diff_LX2_H3K27ac_DOWN_OSMI_padj0.15.bed_.bed	7253	remap2022_all_macs2_hg38_v1_0_PlusLx2Cistrome_BNC2inHouse	60.2659577770709	3.97056025048878	254	50	98	3511	3511	1220	790	3253	40171	GSE80151.TWIST1.SHEP-21N_DOX_24H.bed	SHEP-21N_DOX_24H	NA	TWIST1	NA	NA	GSE80151.TWIST1.SHEP-21N_DOX_24H.bed	3062	GSE80151.TWIST1.SHEP-21N_DOX_24H.bed_7253	GSE80151.TWIST1.SHEP-21N_DOX_24H.bed
Galaxy68-_MAnorm2_Diff_LX2_H3K27ac_DOWN_OSMI_padj0.15.bed_.bed	6748	remap2022_all_macs2_hg38_v1_0_PlusLx2Cistrome_BNC2inHouse	26.0864402765142	2.17510822323946	282	188	376	3213	3213	1260	1583	3225	39378	GSE72249.ESR1.MCF-7_E2.bed	MCF-7_E2	NA	ESR1	NA	NA	GSE72249.ESR1.MCF-7_E2.bed	16870	GSE72249.ESR1.MCF-7_E2.bed_6748	GSE72249.ESR1.MCF-7_E2.bed
Galaxy68-_MAnorm2_Diff_LX2_H3K27ac_DOWN_OSMI_padj0.15.bed_.bed	2080	remap2022_all_macs2_hg38_v1_0_PlusLx2Cistrome_BNC2inHouse	23.6022707526787	2.04439464981475	295	210	465	3103	3103	1260	1761	3212	39200	ERP000380.ESR1.MCF-7_E2_TAM.bed	MCF-7_E2_TAM	NA	ESR1	NA	NA	ERP000380.ESR1.MCF-7_E2_TAM.bed	13476	ERP000380.ESR1.MCF-7_E2_TAM.bed_2080	ERP000380.ESR1.MCF-7_E2_TAM.bed
Galaxy68-_MAnorm2_Diff_LX2_H3K27ac_DOWN_OSMI_padj0.15.bed_.bed	6649	remap2022_all_macs2_hg38_v1_0_PlusLx2Cistrome_BNC2inHouse	27.3797746866169	2.26029432344632	272	176	328	3336	3336	1280	1469	3235	39492	GSE69539.PGR.hESC.bed	hESC	NA	PGR	NA	NA	GSE69539.PGR.hESC.bed	8691	GSE69539.PGR.hESC.bed_6649	GSE69539.PGR.hESC.bed
Galaxy68-_MAnorm2_Diff_LX2_H3K27ac_DOWN_OSMI_padj0.15.bed_.bed	2539	remap2022_all_macs2_hg38_v1_0_PlusLx2Cistrome_BNC2inHouse	35.2762729950998	2.69993947641266	251	123	208	3548	3548	1290	1137	3256	39824	GSE104537.MED1.hMSC-TERT4_D1.bed	hMSC-TERT4_D1	NA	MED1	NA	NA	GSE104537.MED1.hMSC-TERT4_D1.bed	5849	GSE104537.MED1.hMSC-TERT4_D1.bed_2539	GSE104537.MED1.hMSC-TERT4_D1.bed
Galaxy68-_MAnorm2_Diff_LX2_H3K27ac_DOWN_OSMI_padj0.15.bed_.bed	2082	remap2022_all_macs2_hg38_v1_0_PlusLx2Cistrome_BNC2inHouse	24.5350871866826	2.12483229113975	279	201	407	3261	3261	1290	1601	3228	39360	ERP000380.ESR1.MCF-7_SHFOXA1_E2.bed	MCF-7_SHFOXA1_E2	NA	ESR1	NA	NA	ERP000380.ESR1.MCF-7_SHFOXA1_E2.bed	19506	ERP000380.ESR1.MCF-7_SHFOXA1_E2.bed_2082	ERP000380.ESR1.MCF-7_SHFOXA1_E2.bed
Galaxy68-_MAnorm2_Diff_LX2_H3K27ac_DOWN_OSMI_padj0.15.bed_.bed	3533	remap2022_all_macs2_hg38_v1_0_PlusLx2Cistrome_BNC2inHouse	22.6474509685604	2.02761207191404	288	223	479	3160	3160	1290	1731	3219	39230	GSE119702.ESR1.MCF-7_shFbxo.bed	MCF-7_shFbxo	NA	ESR1	NA	NA	GSE119702.ESR1.MCF-7_shFbxo.bed	18829	GSE119702.ESR1.MCF-7_shFbxo.bed_3533	GSE119702.ESR1.MCF-7_shFbxo.bed
Galaxy68-_MAnorm2_Diff_LX2_H3K27ac_DOWN_OSMI_padj0.15.bed_.bed	3534	remap2022_all_macs2_hg38_v1_0_PlusLx2Cistrome_BNC2inHouse	22.6474509685604	2.02761207191404	288	223	479	3160	3160	1290	1731	3219	39230	GSE119702.ESR1.MCF-7_shFbxo_E2.bed	MCF-7_shFbxo_E2	NA	ESR1	NA	NA	GSE119702.ESR1.MCF-7_shFbxo_E2.bed	18829	GSE119702.ESR1.MCF-7_shFbxo_E2.bed_3534	GSE119702.ESR1.MCF-7_shFbxo_E2.bed
Galaxy68-_MAnorm2_Diff_LX2_H3K27ac_DOWN_OSMI_padj0.15.bed_.bed	5688	remap2022_all_macs2_hg38_v1_0_PlusLx2Cistrome_BNC2inHouse	27.2268502433617	2.32953916833464	253	179	297	3525	3525	1330	1323	3254	39638	GSE38103.VDR.LX2.bed	LX2	NA	VDR	NA	NA	GSE38103.VDR.LX2.bed	2450	GSE38103.VDR.LX2.bed_5688	GSE38103.VDR.LX2.bed
Galaxy68-_MAnorm2_Diff_LX2_H3K27ac_DOWN_OSMI_padj0.15.bed_.bed	3535	remap2022_all_macs2_hg38_v1_0_PlusLx2Cistrome_BNC2inHouse	22.4905944932494	2.06321082726923	273	227	448	3323	3323	1330	1610	3234	39351	GSE119702.ESR1.MCF-7_shFbxo_E2_4OHT.bed	MCF-7_shFbxo_E2_4OHT	NA	ESR1	NA	NA	GSE119702.ESR1.MCF-7_shFbxo_E2_4OHT.bed	18837	GSE119702.ESR1.MCF-7_shFbxo_E2_4OHT.bed_3535	GSE119702.ESR1.MCF-7_shFbxo_E2_4OHT.bed
Galaxy68-_MAnorm2_Diff_LX2_H3K27ac_DOWN_OSMI_padj0.15.bed_.bed	3538	remap2022_all_macs2_hg38_v1_0_PlusLx2Cistrome_BNC2inHouse	22.4905944932494	2.06321082726923	273	227	448	3323	3323	1330	1610	3234	39351	GSE119702.ESR1.MCF-7_shFbxo_OHT.bed	MCF-7_shFbxo_OHT	NA	ESR1	NA	NA	GSE119702.ESR1.MCF-7_shFbxo_OHT.bed	18837	GSE119702.ESR1.MCF-7_shFbxo_OHT.bed_3538	GSE119702.ESR1.MCF-7_shFbxo_OHT.bed
Galaxy68-_MAnorm2_Diff_LX2_H3K27ac_DOWN_OSMI_padj0.15.bed_.bed	6711	remap2022_all_macs2_hg38_v1_0_PlusLx2Cistrome_BNC2inHouse	42.2448012264957	3.25424156188609	226	87	143	3795	3795	1340	849	3281	40112	GSE71504.SMARCC1.G-401_Dox.bed	G-401_Dox	NA	SMARCC1	NA	NA	GSE71504.SMARCC1.G-401_Dox.bed	4534	GSE71504.SMARCC1.G-401_Dox.bed_6711	GSE71504.SMARCC1.G-401_Dox.bed
Galaxy68-_MAnorm2_Diff_LX2_H3K27ac_DOWN_OSMI_padj0.15.bed_.bed	4239	remap2022_all_macs2_hg38_v1_0_PlusLx2Cistrome_BNC2inHouse	21.2071314091222	2.03837438373368	264	246	471	3409	3409	1380	1573	3243	39388	GSE128230.MED12.leiomyoma_PT916.bed	leiomyoma_PT916	NA	MED12	NA	NA	GSE128230.MED12.leiomyoma_PT916.bed	8265	GSE128230.MED12.leiomyoma_PT916.bed_4239	GSE128230.MED12.leiomyoma_PT916.bed
Galaxy68-_MAnorm2_Diff_LX2_H3K27ac_DOWN_OSMI_padj0.15.bed_.bed	6763	remap2022_all_macs2_hg38_v1_0_PlusLx2Cistrome_BNC2inHouse	22.8217033167418	2.15822839969636	248	221	391	3574	3574	1400	1395	3259	39566	GSE72249.NR3C1.MCF-7_DEX.bed	MCF-7_DEX	NA	NR3C1	NA	NA	GSE72249.NR3C1.MCF-7_DEX.bed	13787	GSE72249.NR3C1.MCF-7_DEX.bed_6763	GSE72249.NR3C1.MCF-7_DEX.bed
Galaxy68-_MAnorm2_Diff_LX2_H3K27ac_DOWN_OSMI_padj0.15.bed_.bed	4983	remap2022_all_macs2_hg38_v1_0_PlusLx2Cistrome_BNC2inHouse	21.6956594408763	2.09606067724345	252	235	423	3534	3534	1400	1459	3255	39502	GSE138496.SMAD2-3.HGrC1_C134W-TGF_SMAD4-KO.bed	HGrC1_C134W-TGF_SMAD4-KO	NA	SMAD2-3	NA	NA	GSE138496.SMAD2-3.HGrC1_C134W-TGF_SMAD4-KO.bed	5588	GSE138496.SMAD2-3.HGrC1_C134W-TGF_SMAD4-KO.bed_4983	GSE138496.SMAD2-3.HGrC1_C134W-TGF_SMAD4-KO.bed
Galaxy68-_MAnorm2_Diff_LX2_H3K27ac_DOWN_OSMI_padj0.15.bed_.bed	5689	remap2022_all_macs2_hg38_v1_0_PlusLx2Cistrome_BNC2inHouse	30.0095688752792	2.63081913417808	221	159	220	3853	3853	1410	1021	3286	39940	GSE38103.VDR.LX2_CALCIPOTRIOL.bed	LX2_CALCIPOTRIOL	NA	VDR	NA	NA	GSE38103.VDR.LX2_CALCIPOTRIOL.bed	2066	GSE38103.VDR.LX2_CALCIPOTRIOL.bed_5689	GSE38103.VDR.LX2_CALCIPOTRIOL.bed
Galaxy68-_MAnorm2_Diff_LX2_H3K27ac_DOWN_OSMI_padj0.15.bed_.bed	9	remap2022_all_macs2_hg38_v1_0_PlusLx2Cistrome_BNC2inHouse	26.8251615457383	2.48529952690013	218	185	254	3892	3892	1440	1064	3289	39897	BNC2_LX2_macs2_ext200_noBlackListv2_0.001	LX2	NA	BNC2	NA	NA	BNC2_MACS2_LX2_ext200_noENCODEblacklistv2_hg38_p0.001_modified_hg38.bed	1479	BNC2_LX2_macs2_ext200_noBlackListv2_0.001_9	BNC2_LX2_macs2_ext200_noBlackListv2_0.001
Galaxy68-_MAnorm2_Diff_LX2_H3K27ac_DOWN_OSMI_padj0.15.bed_.bed	5030	remap2022_all_macs2_hg38_v1_0_PlusLx2Cistrome_BNC2inHouse	23.5628170927145	2.30538688330413	221	211	308	3853	3853	1460	1161	3286	39800	GSE139053.SS18-SSX.fibroblast_78aa-SSX-Tail.bed	fibroblast_78aa-SSX-Tail	NA	SS18-SSX	NA	NA	GSE139053.SS18-SSX.fibroblast_78aa-SSX-Tail.bed	17125	GSE139053.SS18-SSX.fibroblast_78aa-SSX-Tail.bed_5030	GSE139053.SS18-SSX.fibroblast_78aa-SSX-Tail.bed
Galaxy68-_MAnorm2_Diff_LX2_H3K27ac_DOWN_OSMI_padj0.15.bed_.bed	6798	remap2022_all_macs2_hg38_v1_0_PlusLx2Cistrome_BNC2inHouse	21.6425902833929	2.18190794182695	228	237	373	3776	3776	1460	1265	3279	39696	GSE74033.ESR1.T-47D.bed	T-47D	NA	ESR1	NA	NA	GSE74033.ESR1.T-47D.bed	10622	GSE74033.ESR1.T-47D.bed_6798	GSE74033.ESR1.T-47D.bed
Galaxy68-_MAnorm2_Diff_LX2_H3K27ac_DOWN_OSMI_padj0.15.bed_.bed	4092	remap2022_all_macs2_hg38_v1_0_PlusLx2Cistrome_BNC2inHouse	22.1897300299482	2.24263167060011	220	230	335	3865	3865	1480	1187	3287	39774	GSE126143.CASZ1.rhabdomyosarcoma_Trametinib.bed	rhabdomyosarcoma_Trametinib	NA	CASZ1	NA	NA	GSE126143.CASZ1.rhabdomyosarcoma_Trametinib.bed	10241	GSE126143.CASZ1.rhabdomyosarcoma_Trametinib.bed_4092	GSE126143.CASZ1.rhabdomyosarcoma_Trametinib.bed
Galaxy68-_MAnorm2_Diff_LX2_H3K27ac_DOWN_OSMI_padj0.15.bed_.bed	6588	remap2022_all_macs2_hg38_v1_0_PlusLx2Cistrome_BNC2inHouse	29.0233601354555	2.80199338115136	191	164	193	4207	4207	1520	825	3316	40136	GSE68170.YAP1.MSTO.bed	MSTO	NA	YAP1	NA	NA	GSE68170.YAP1.MSTO.bed	1200	GSE68170.YAP1.MSTO.bed_6588	GSE68170.YAP1.MSTO.bed
Galaxy68-_MAnorm2_Diff_LX2_H3K27ac_DOWN_OSMI_padj0.15.bed_.bed	2632	remap2022_all_macs2_hg38_v1_0_PlusLx2Cistrome_BNC2inHouse	25.6180437382778	2.57424609439401	194	192	235	4163	4163	1530	911	3313	40050	GSE105081.TFAP2C.WA09.bed	WA09	NA	TFAP2C	NA	NA	GSE105081.TFAP2C.WA09.bed	5441	GSE105081.TFAP2C.WA09.bed_2632	GSE105081.TFAP2C.WA09.bed
Galaxy68-_MAnorm2_Diff_LX2_H3K27ac_DOWN_OSMI_padj0.15.bed_.bed	7402	remap2022_all_macs2_hg38_v1_0_PlusLx2Cistrome_BNC2inHouse	20.4961769845031	2.221883094575	206	255	350	4037	4037	1550	1119	3301	39842	GSE85096.ARNTL.U2OS_DMSO.bed	U2OS_DMSO	NA	ARNTL	NA	NA	GSE85096.ARNTL.U2OS_DMSO.bed	12211	GSE85096.ARNTL.U2OS_DMSO.bed_7402	GSE85096.ARNTL.U2OS_DMSO.bed
Galaxy68-_MAnorm2_Diff_LX2_H3K27ac_DOWN_OSMI_padj0.15.bed_.bed	7699	remap2022_all_macs2_hg38_v1_0_PlusLx2Cistrome_BNC2inHouse	21.57517702241	2.34891409435119	193	238	283	4172	4172	1560	991	3314	39970	GSE92443.SMAD1-5.MDA-MB-231_TGF-beta.bed	MDA-MB-231_TGF-beta	NA	SMAD1-5	NA	NA	GSE92443.SMAD1-5.MDA-MB-231_TGF-beta.bed	1863	GSE92443.SMAD1-5.MDA-MB-231_TGF-beta.bed_7699	GSE92443.SMAD1-5.MDA-MB-231_TGF-beta.bed
Galaxy68-_MAnorm2_Diff_LX2_H3K27ac_DOWN_OSMI_padj0.15.bed_.bed	1406	remap2022_all_macs2_hg38_v1_0_PlusLx2Cistrome_BNC2inHouse	21.5428183700303	2.51615114607692	168	239	245	4458	4458	1650	803	3339	40158	ENCSR507BWM.GLIS3.SK-N-SH_all-trans-retinoic-acid_6-uM_48-hour.bed	SK-N-SH_all-trans-retinoic-acid_6-uM_48-hour	NA	GLIS3	NA	NA	ENCSR507BWM.GLIS3.SK-N-SH_all-trans-retinoic-acid_6-uM_48-hour.bed	4882	ENCSR507BWM.GLIS3.SK-N-SH_all-trans-retinoic-acid_6-uM_48-hour.bed_1406	ENCSR507BWM.GLIS3.SK-N-SH_all-trans-retinoic-acid_
Galaxy68-_MAnorm2_Diff_LX2_H3K27ac_DOWN_OSMI_padj0.15.bed_.bed	8068	remap2022_all_macs2_hg38_v1_0_PlusLx2Cistrome_BNC2inHouse	24.2996888073768	3.17937232259992	130	202	150	4931	4931	1760	490	3377	40471	GSE99202.TEAD4.hESC.bed	hESC	NA	TEAD4	NA	NA	GSE99202.TEAD4.hESC.bed	2962	GSE99202.TEAD4.hESC.bed_8068	GSE99202.TEAD4.hESC.bed
