# Supplementary material for: O-GlcNAcylation controls pro-fibrotic transcriptional regulatory signaling in myofibroblasts
Source: Cell Death Dis. 2024 Jun 3;15(6):391. doi: 10.1038/s41419-024-06773-9 (PMC11148087; doi:10.1038/s41419-024-06773-9)
Supplement: Supplementary file 9 — Supplementary Table 6 [file 41419_2024_6773_MOESM9_ESM.xlsx]

## Sheet: Description
Supplementary Table 6. O-GlcNAcylated TRs (TFs and CFs) in LX-2 cells

## Sheet: O-GlcNAcylated_TRs
TFs	CFs
ADNP2	ATF7IP
AHCTF1	BCOR
ARID5B	BMI1
ARNT	BPTF
ATF1	BRD2
ATF2	BRD4
ATF7	BRD8
BNC2	CCNK
CIC	CCNT1
CLOCK	CDK13
CREB1	CDK8
CUX1	CDK9
EGR1	CHD6
ELF1	CNOT1
ELF2	CNOT2
ELF4	CREBBP
ELMSAN1	CSNK2A2
FLI1	DAB2
FOSL1	DOT1L
FOSL2	EMSY
FOXJ3	EP300
FOXK1	EP400
FOXK2	EPC1
FOXO3	EPC2
FOXP1	EYA3
FOXP4	GPS2
GABPA	GTF2A1
GATA4	HCFC2
GLI2	IRF2BPL
GMEB1	KAT6A
GMEB2	KDM3B
HIVEP1	KDM6A
HIVEP2	KMT2A
HOXC9	KMT2D
JUNB	LDB1
JUND	LIN54
KLF12	LOXL2
KLF3	LRIF1
KLF4	MED1
KLF5	MED12
KMT2C	MED12L
MAFG	MED13
MAFK	MED14
MAZ	MED15
MBD1	MED23
MEF2A	MED25
MEF2C	MLLT6
MEF2D	NCOA6
MEIS1	NELFA
MEIS2	NIPBL
MEIS3	NOTCH2
MITF	NPAT
MLLT10	NUP98
MLXIP	PBXIP1
MNT	PCGF2
NCOR1	PHF12
NCOR2	PHF2
NFAT5	PHF21A
NFIA	PICALM
NFIB	PLRG1
NFIC	PML
NFIX	RAI1
NFRKB	RBFOX2
NFYA	SAP130
NFYB	SAP30BP
NFYC	SETD1A
NPAS2	SETD2
NR3C1	SMARCA2
NRF1	SPEN
PBX3	SRCAP
PIAS1	SS18L1
POU2F1	SSBP2
POU2F2	SSBP3
POU2F3	SUPT20H
PRDM10	SUPT6H
PRDM15	TAF10
RBPJ	TAF6
RFX1	TAF9
RFX2	TAF9B
RFX3	TCERG1
RFX5	TCF20
RFX7	TLE1
RREB1	TLE2
RUNX1	TLE3
RUNX2	TLE4
RUNX3	TSG101
RXRA	WAC
SIX4	WWTR1
SMAD4	YAP1
SMARCA1	YEATS2
SP2	ZMYND8
SP3	ZNF638
SP4
SREBF2
SRF
TBX2
TCF12
TCF3
TCF4
TCF7L1
TCF7L2
TEAD1
TEAD2
TEAD3
TEAD4
TFAP2A
TFAP2B
TFAP2C
TFAP2D
TFAP2E
TFE3
TFEB
TOX
TOX2
TOX3
TOX4
TSC22D2
USF1
USF2
ZBTB20
ZBTB33
ZBTB4
ZFP14
ZFP28
ZFP64
ZFP69B
ZHX1
ZHX2
ZHX3
ZNF121
ZNF143
ZNF281
ZNF331
ZNF420
ZNF454
ZNF471
ZNF519
ZNF529
ZNF532
ZNF540
ZNF546
ZNF555
ZNF568
ZNF570
ZNF571
ZNF582
ZNF609
ZNF621
ZNF624
ZNF687
ZNF709
ZNF76
ZNF778
ZNF791
ZNF880
ZSCAN12
