# Supplementary material for: O-GlcNAcylation controls pro-fibrotic transcriptional regulatory signaling in myofibroblasts
Source: Cell Death Dis. 2024 Jun 3;15(6):391. doi: 10.1038/s41419-024-06773-9 (PMC11148087; doi:10.1038/s41419-024-06773-9)
Supplement: Supplementary file 10 — Supplementary Table 7 [file 41419_2024_6773_MOESM10_ESM.xlsx]

## Sheet: Description
Supplementary Table 7. Resources, reagents and tools used in this study

## Sheet: Reagent, resource
Reagent/Resource	Reference or Source	Identifier or Catalog Number
C57BL/6J (M. musculus)	Charles River Laboratories	C57BL/6J
Human primary cardiac MF (Donor 1, male)	Obtained from Lille University Hospotal (Lille, France)	N/A
Human primary cardiac MF (Donor 2, male)	Obtained from Lille University Hospotal (Lille, France)	N/A
Human primary cardiac MF (Donor 3, male)	Obtained from Lille University Hospotal (Lille, France)	N/A
Human primary cardiac MF (Donor 4, male)	Obtained from Lille University Hospotal (Lille, France)	N/A
Human primary MF-HSC (Donor 1)	Samsara Sciences	HLSCP0 Don1
Human primary MF-HSC (Donor 2, female)	Samsara Sciences	HL180075 Don 2
Human primary MF-HSC (Donor 3, male)	Innoprot	P10653 Don 3
Human primary MF-HSC (Donor 4, male)	Cirrhotic liver obtained from Huriez Hospital’s Liver Unit (Lille, France)	N/A
LL29 (H. sapiens)	Sigma-Aldrich	87112508
LX-2 (H. sapiens)	Merck	scc064
Per2::luc C57BL/6J (M. musculus)	The Jackson Laboratory	IMSR_JAX:006852

## Sheet: Chemical, enzymes, reagents
Chemicals, enzymes and other reagents	Reference or Source	Identifier or Catalog Number
µ-Slide 8 well ibiTreat	Ibidi	Cat# 80806
Acclaim™ PepMap™ 100 C18 column	Thermo ScientificTM	Cat# 164942
ALT/GPT (FICC)	Thermo ScientificTM	Cat# 981361
AST/GOT (FICC)	Thermo ScientificTM	Cat# 981771
Aurora reverse-phase C18 column	Ionopticks	Cat# AUR2-25075C18A
Bloxall® Endogenous Blocking Solution	Vector Laboratories	Cat# SP-6000-100
BSA	Sigma-Aldrich	Cat# A6003
Bulk 1.4 mm ceramic beads	FisherbrandTM	Cat# 15515809
CCl4	Sigma-Aldrich	Cat# 289116
Click-iT™ Biotin Protein Analysis Detection Kit	InvitrogenTM	Cat# C33372
Click-iT™ O-GlcNAc Enzymatic Labelling System	InvitrogenTM	Cat# C33368
Click-iT™ Protein Enrichment Kit	InvitrogenTM	Cat# C10416
Collagen I	Sigma-Aldrich	Cat# C4243
Collagenase A	Roche	Cat# 10103586001
Collagenase D	Roche	Cat# 11088882001
cOmpleteTM EDTA-free protease inhibitor cocktail	Roche	Cat# 11873580001
Culture-Insert 2 Well in µ-Dish 35 mm	Ibidi	Cat# 81176
Cyclohexmide	Acros Organics	Cat# 357420010
Cytotox 96® Non-Radioactive Cytotoxicity Assay kit	Promega	Cat# G1780
Dionex™ Nano-Trap™ pre-column	Thermo ScientificTM	Cat# 164648
Direct Red 80	Sigma-Aldrich	Cat# 365548
DMEM (human primary HSC)	GibcoTM	Cat# 11965-092
DMEM (murine primary HSC, LX-2)	GibcoTM	Cat# 61965-026
DMEM (LX-2 nutrient stimulation, LX-2 TGF-β treatment, human primary cardiac MF)	GibcoTM	Cat# 11966-025
DMEM (PCLS, contraction assay)	Sigma-Aldrich	Cat# D5030
DNA Binding beads	InvitrogenTM	Cat# 4489112
DNase I	Roche	Cat# 10104159001
Dual-Glo® Luciferase Assay System	Promega	Cat# E2920
DynabeadsTM M-280 Streptavidin	InvitrogenTM	Cat# 11205D
DynabeadsTM Protein A	InvitrogenTM	Cat# 10002D
DynabeadsTM Protein G	InvitrogenTM	Cat# 10004D
Extract-All (Trizol)	Eurobio Scientific	Cat# GEXEXT04-0U
FBS	Dutscher	Cat# S1810-500
Formaldehyde	Thermo ScientificTM	Cat# 28908
FuGENE® HD Transfection Reagent	Promega	Cat# E2311
Gentamicin	GibcoTM	Cat# 15710-049
Glucosamine	Sigma-Aldrich	Cat# Q1514
Glucose (nutrient stimulation, TGF-β treatment)	GibcoTM	Cat# 15023-021
Glucose (PCLS, human primary cardiac MF)	Sigma-Aldrich	Cat# G8769
GlutaMAXTM	GibcoTM	Cat# 35050-038
Glycine	InvitrogenTM	Cat# 15527013
HBSS	GibcoTM	Cat# 14170-088
HEPES	GibcoTM	Cat# 15630-080
HistoGelTM	EprediaTM	Cat# HG-4000-012
Human Pro-Collagen I alpha 1 ELISA kit	Abcam	Cat# ab210966
JetPEI® Transfection Reagent	Polyplus-transfection	Cat# POL101000053
JetPrime® Transfection Reagent	Polyplus-transfection	Cat# POL114-15
L-glutamine	GibcoTM	Cat# 25030-081
Millicell cell culture insert, 30 mm	Millipore	Cat# PICM03050
MinElute PCR purification kit	Qiagen	Cat# 2800
Nucleospin® RNA kit	Macherey Nagel	Cat# 740955
Nucleospin® RNA Plus XS kit	Macherey Nagel	Cat# 740990
Nutrient Mixture F-12 Ham	Sigma-Aldrich	Cat# F6636
Nycodenz®	Serumwerk Bernburg	Cat# 18003
O-GlcNAc Modified Glycoprotein Assay Kit	Abcam	Cat# ab235633
OSMI-1	Sigma-Aldrich	Cat# SML1621
Penicillin-streptomycin	GibcoTM	Cat# 15140122
PierceTM BCA Protein Assay Kit	Thermo ScientificTM	Cat# 23225
PNGase F	New England Biolabs	Cat# P0704L
Protease XIV	Sigma-Aldrich	Cat# P5147
Protein A Sepharose	GE Healthcare	Cat# 17-1279-01
Protein G Sepharose	GE Healthcare	Cat# 17-0618-01
Proteinase K Solution	Thermo ScientificTM	Cat# 26160
QuickZyme Sensitive Tissue Collagen Assay	QuickZyme Biosciences	Cat# QZBTISCOL1
Recombinant human TGF-β 1 protein	R&D Systems	Cat# 7754-BH-005
RNase A	Qiagen	Cat# 19101
SignalStain® EDTA Unmasking Solution	Cell Signaling	Cat# 14747P
Sodium pyruvate	GibcoTM	Cat# 11360-039
ST045849	Tocris	Cat# 6775/10
Sulfo-Cy5 alkyne	BroadPharm®	Cat# BP-22532
SuperfrostTM	EprediaTM	Cat# LR45SF02
TACS MTT Cell Proliferation Assay	R&D Systems	Cat# 4890-025-K
Thiamet-G	Focus Biomolecules	Cat# 10-2824
Triethylammonium bicarbonate buffer	Sigma-Aldrich	Cat# 18597
Trypan blue	Eurobio Scientific	Cat# CSTCOL03-0P
Trypsin/Lys-C mix	Promega	Cat# V5071
U-bottom cell repellent plates	Greiner	Cat# 650970
Yeast tRNA	Sigma-Aldrich	Cat# R5636

## Sheet: Silencing RNA oligonucleotides
Silencing RNA oligonucleotides	Reference or Source	Identifier or Catalog Number
siControl	Ambion	Silencer® Select Negative Control #1 siRNA - Cat# 4390844
siOGT	Horizon Discovery	ON-Targetplus Human OGT (8473) siRNA - SMARTPool - Cat# L-019111-00-0010
siTEAD4	Horizon Discovery	ON-Targetplus Human TEAD4 (7004) siRNA - SMARTPool - Cat# L-019570-00-0005

## Sheet: Recombinant DNA
Recombinant DNA	Reference or Source	Plasmid type	Promoter	Gene/Insert name	Tag	Identifier or Catalog Number
8xGTIIC-luciferase	Addgene	Luciferase	8xGTIIC, KS primer	8 TEAD binding sites (ACATTCCA)		Cat# 34615
3xFLAG-BNC2	E-Zyvec	Mammalian expression	CMV	Human BNC2 cDNA (NM_017637.6)	3xFLAG in N-ter	N/A
Myc-TEAD4	VectorBuilder	Mammalian expression	EF1A	Human TEAD4 cDNA (NM_003213.4)	Myc in N-ter	N/A
pcDNA3	Invitrogen	Mammalian expression	CMV			N/A
pCMV-HA	Clontech; a kind gift of Satrajit Sinha, SUNY at Buffalo, Buffalo, NY, USA	Mammalian expression	CMV		HA in N-ter	Cat# 631604
pGL3-basic	Promega	Luciferase				Cat# E1751			²
pRL-CMV	Promega	Mammalian expression, luciferase	CMV, T7	Renilla reniformis Renilla luciferase cDNA (AF025844.2)		Cat# E2261

## Sheet: Sequence-based reagents
Sequence-based reagents	Reference or Source	Identifier or Catalog Number
High-Capacity cDNA Reverse Transcription Kit	Applied BiosystemsTM	Cat# 4368813
LunaScript® RT SuperMix	New England Biolabs	Cat# M3010L
TakyonTM Low ROX SYBR 2X MasterMix blue dTTP	Eurogentec	Cat# UF-LSMT-B0710

## Sheet: Oligonucleotides
Human genes	Category	Gene symbol	Forward primer (5’-3’)	Reverse primer (5’-3’)	Remarks
	HSC markers	ACTA2	CTGTTCCAGCCATCCTTCATC	ACATAGTGGTGCCCCCTGATAG
		ANKRD1	TGATGCGGTGAGACTGAACC	TCCCAGCACAGTTCTTGATGT
		COL1A1	AGGCGAGAGAGGTTTCC	ATCACCTCTGTCACCCTTAG
		COL1A2	GGCAGCCAGTTTGAATATAA	CTGTTCTTGCAGTGGTAGGT
		COL3A1	CAGGTGCTGATGGTGTC	ACCACCTTCACCCTTATCT
		BNC2	GGTGGCACATGCCTTGGATA	AGGATCTTTAGCCGCACAGG
		OGT	TTGGTAGCAGCGGGTGACAT	TTTGAGCAGGTTCCCCAGGT
		TEAD4	GGCAGACCTCAACACCAACATC	TTCTCGGGGCTCTCATACTGG
		YAP1	TGACCCTCGTTTTGCCATGA	GTTGCTGCTGGTTGGAGTTG
	Housekeeping genes	PPIA	GCATACGGGTCCTGGCATCTTGTCC	ATGGTGATCTTCTTGCTGGTCTTGC
		TBP	TTCGGAGAGTTCTGGGATTG	GGATTATATTCGGCGTTTCG
Mouse genes	HSC markers	Acta2	ACTGAACCCTAAGGCCAACC	CACACCATCTCCAGAGTCCA
		Col1a1	AGCACGTCTGGTTTGGAGAG	GCAGTGATAGGTGATGTTCTGG
		Col1a2	GGAACAGCGATTACTACTGG	TCTCTCCTAACCAGACATGC
		Col3a1	TGGCAATGTAAAGAAGTCTC	CCCAGTGTGTTTAGTACAGC
		Col5a2	GTACCACTGGGCAAAGAGGA	CTTTTCCTGGTGTACCCGCT
	Hepatocyte markers	Alb	GCTACGGCACAGTGCTTGCT	TCCACGAGAGTTGGGGTTGA
		Cyp2e1	TCCCTAAGTATCCTCCGTGA	GTAATCGAAGCGTTTGTTGA
	Housekeeping genes	Ppia	GCATACGGGTCCTGGCATCTTGTCC	ATGGTGATCTTCTTGCTGGTCTTGC
		Rps28	GGTTCGCAGGGACAGTGC	TAACGCAACCTTCGAGCTTC
		Tbp	TGCGGTCGCGTCATTTTCTCCGC	AGGTGGAAGGCTGTTGTTCTGGTCCAT

## Sheet: Housekeeping genes for qPCR
Condition	Fig.	Housekeeping genes used for qPCR data normalization
2D vs. 3D LX-2 cells	Supplementary Fig. 1B	PPIA, TBP
hHSCs treated with OGTi	Fig. 2D	TBP
Human primary cardiac MFs treated with OGTi	Supplementary Fig. 4C	TBP
LL29 treated with OGTi	Supplementary Fig. 4D	TBP
LX-2 cells treated with nutrients (Glc, GlcNH2), drugs (OGTi, ST045849, TGF-β) or siRNA (siOGT, siTEAD4)	Fig. 2A-B, 6H, 7B, 9A, Supplementary Fig. 1C, 2A-B, 2E, 10B, 11B	TBP
mHSCs treated with OGTi	Fig. 2C, 2E	Tbp
PCLS treated with OGTi	Fig. 3A, Supplementary Fig. 3A-B, 3H-I	PpiA, Rps28
Whole liver from mice treated with OGTi (CCl4 experiment)	Fig. 3C, Supplementary Fig. 3D-E	Tbp
When required, Ct of two housekeeping genes were averaged before quantification

## Sheet: Antibodies and dyes
Antibodies and dyes	Reference or Source	Identifier or Catalog Number
12-230 kDa Wes separation module	ProteinSimple	Cat# SM-W004 (Wes)
ACTA2	Abcam	Cat# ab124964 (WB dilution 1:1000)
Alexa Fluor® 568-conjugated anti-mouse antibody	InvitrogenTM	Cat# A-11004 (IF dilution 1:500)
Alexa Fluor™ 488 Tyramide SuperBoost™ Kit, goat anti-rabbit IgG	InvitrogenTM	Cat# B40922 (IF dilution ready-to-use)
Alexa Fluor™ 594 Tyramide SuperBoost™ Kit, goat anti-rabbit IgG	InvitrogenTM	Cat# B40925 (IF dilution ready-to-use)
BNC2	Sigma-Aldrich	Cat# HPA059419 (Wes dilution 1:50, WB dilution 1:500)
BNC2	Proteintech	Cat# 55220-1-AP (IP dilution 5 µg/mg, WB dilution 1:500)
BODIPY 493/503	InvitrogenTM	Cat# D3922 (IF dilution : 200 ng/mL)
CF® 568-conjugated phalloidin	Biotium	Cat# BTM00044-T (IF dilution : 5U/mL)
COL1A1	Cell Signaling	Cat# 91144 (WB dilution 1:1000)
COL3A1	Santa Cruz	Cat# sc-271249 (WB dilution 1:1000)
Cyclin D1	Santa Cruz	Cat# sc-20044 (WB dilution 1:1000)
DAPI	Thermo ScientificTM	Cat# 62248 (IF dilution 1:10000)
EasyBlot anti-Mouse igG (HRP)	GeneTex	Cat# GTX221667-01 ( Wes dilution 1:50)
GAPDH	Santa Cruz	Cat# sc-32233 (WB dilution 1:4000)
H3K27ac	Active Motif	Cat# 39685 (ChIP dilution 66 ng/µg of chromatin)
Hoechst 33258	InvitrogenTM	Cat# H3569 (IF dilution 1:1000)
HSP90	Biolegend	Cat# 661802 (WB dilution 1:1000, Wes dilution 1:250)
ImmPRESS® HRP Anti-Rabbit IgG (Peroxidase) Polymer Detection Kit, made in Goat	Vector Laboratories	Cat# MP-7451-15 (IF dilution ready-to-use)
LMNA (Lamin A/C)	Santa Cruz	Cat# sc-20681 (WB dilution 1:2000)
Normal mouse IgG	Santa Cruz	Cat# sc-2025 (IP dilution 5 µg/mg)
Normal rabbit IgG	Santa Cruz	Cat# sc-2027 (IP dilution 5 µg/mg)
O-GlcNAc (RL2)	Abcam	Cat# ab2739 (WB dilution 1:1000, IF dilution 1:300)
O-GlcNAc MultiMabTM	Cell Signaling	Cat# 82332 (IF dilution 1:200)
OGT	Sigma-Aldrich	Cat# O6014 (WB dilution 1:1000, Wes dilution 1:50)
PDGFRB	Cell Signaling	Cat# 3169 (IF dilution 1:50)
Peroxidase conjugated anti-mouse antibody	Sigma-Aldrich	Cat# A4416 (WB dilution 1:10000)
Peroxidase conjugated anti-rabbit antibody	Sigma-Aldrich	Cat# A0545 (WB dilution 1:10000)
Phospho-YAP1 (S127)	Cell Signaling	Cat# D9W2I (Wes dilution 1:50)
Streptavidin-HRP	ProteinSimple	Cat# 042-414 (Wes dilution ready-to-use)
TEAD1	Cell Signaling	Cat# 12292 (Wes dilution 1:50)
TEAD4	Abcam	Cat# ab58310 (WB dilution 1:1000, Wes dilution 1:50, IP dilution 5 µg/mg)
YAP1	Cell Signaling	Cat# D8H1X (IP dilution 25 µL/mg, Wes dilution 1:50)
YAP1	Novus Biologicals	Cat# NB110-58358 (IP dilution 5 µg/mg, Wes dilution 1:50)

## Sheet: Other
Other	Reference or Source	Identifier or Catalog Number
Agilent 2100 Bioanalyzer	Agilent Technologies	N/A
Autostainer XL	Leica	N/A
Axioscan Z1 slide scanner	Zeiss	N/A
Bioruptor	Diagenode	N/A
DMi6000B Inverted Fluorescence Phase Contrast Microscope	Leica	N/A
FACS Aria II SORP	BD Biosciences	N/A
FLoidTM Cell Imaging Station	InvitrogenTM	Cat# 4471136
iBrightTM CL1500 Imaging System	InvitrogenTM	Cat# A44240
Konelab 20	Thermo ScientificTM	Cat# 981801
Kronos-Dio	ATTO	Cat# AB-2550
LSM 710 Spinning Disk Confocal Microscope	Zeiss	N/A
Minilys	Bertin Technologies	N/A
Orbitrap Q Exactive Plus Mass Spectrometer	Thermo ScientificTM	N/A
QuantStudio 3	Applied BiosystemsTM	Cat# A28567
RM2255 Fully Automated Rotary Microtome	Leica	N/A
Simple Western, WES system	ProteinSimple	N/A
TC20 Automated Cell Counter	Bio-Rad	N/A
TintoRetriever Pressure Cooker	Bio SB	N/A
U3000 RSLC Microfluidic HPLC System	Thermo ScientificTM	N/A
Vibratome tissue slicer	Campden Instruments	Cat# CA-7000smz2

[truncated: 1 more sheets: Software]
